# Supplementary material for: 2D association and integrative omics analysis in rice provides systems biology view in trait analysis
Source: Commun Biol. 2018 Sep 27;1:153. doi: 10.1038/s42003-018-0159-7 (PMC6160469; doi:10.1038/s42003-018-0159-7)
Supplement: Supplementary file 3 — Supplementary Data 1 [file 42003_2018_159_MOESM3_ESM.csv]

26.55
18.65
21.362
26.94
26.032
26.023
25.885
31.955
31.162
28.093
31.227
24.81
21.773
28.868
33.758
30.723
27.69
27.46
29.402
34.32
13.835
23.83
26.38
27.08
21.628
28.133
27.66
24.22
20.63
31.263
30.085
29.348
20.927
33.403
33.85
28.398
25.58
20.728
25.49
30.44
29.932
19.015
23.885
29.41
14.47
24.77
21.147
27.358
27.93
25.528
16.432
26.37
27.172
17.27
27.653
26.743
21.997
21.695
27.9
28.047
25.532
31.563
26.278
16.868
20.965
23.732
30.508
25.165
26.518
31.188
32.7
31.148
30.455
32.985
23.98
26.985
26.337
11.87
26.145
34.322
26.005
29.542
19.542
24.7
26.863
30.828
27.798
24.258
36.99
25.328
34.425
21.797
26.008
18.413
20.755
26.063
26.445
24.49
9.96
28.775
26.558
27.565
27.365
24.945
20.962
23.675
21.178
28.269
17.773
24.989
24.452
29.24
23.442
28.083
27.768
28.438
22.6
24.473
22.813
28.317
30.28
21.802
18.063
24.578
30.175
29.493
21.063
20.98
23.36
26.493
26.315
20.128
29.058
27.553
26.072
23.148
24.635
29.695
24.743
28.013
29.448
25.7
17.385
30.407
33.067
26.633
25.777
25.133
25.852
24.283
22.805
22.66
24.55
27.883
27.485
31.265
24.747
22.635
25.493
26.444
25.135
30.122
29.07
27.162
26.88
25.925
29.552
29.225
31.162
29.852
25.353
23.775
27.44
24.032
18.863
22.245
24.852
17.975
27.175
27.583
29.83
30.525
29.545
24.229
18.942
26.697
24.278
29.765
16.675
32.547
20.545
25.292
28.195
23.77
31.053
20.997
26.715
25.545
29.033
28.21
15.406
26.71
29.305
25.59
29.758
22.512
19.743
28.197
30.762
27.576
