# Supplementary material for: 2D association and integrative omics analysis in rice provides systems biology view in trait analysis
Source: Commun Biol. 2018 Sep 27;1:153. doi: 10.1038/s42003-018-0159-7 (PMC6160469; doi:10.1038/s42003-018-0159-7)
Supplement: Supplementary file 4 — Supplementary Data 2 [file 42003_2018_159_MOESM4_ESM.csv]

24.232
23.395
24.02
22.258
26.127
21.62
25.44
25.188
25.683
28.745
29.915
24.108
26.567
23.392
25.525
25.35
25.627
25.947
26.053
26.097
23.785
20.38
19.022
23.513
24.665
25.405
27.772
26.245
22.57
25.065
24.852
21.44
26.32
22.235
22.665
26.295
27.752
25.345
26.318
24.79
21.395
20.337
24.297
27.793
22.352
24.22
20.005
25.28
21.395
25.56
21.098
25.292
24.932
25.35
26.512
27.965
20.032
20.398
26.533
26.663
21.368
22.87
23.833
25.685
26.953
26.588
22.975
27.922
26.567
23.483
21.883
24.017
24.56
28.578
18.203
25.013
25.84
18.025
22.695
24.868
27.61
23.005
24.622
23.855
21.02
20.982
22.905
21.858
28.093
28.192
23.368
27.493
22.38
21.9
23.505
23.76
25.028
20.625
18.945
27.368
23.78
20.95
27.205
22.108
22.493
21.895
24.89
22.247
23.587
25.03
23.845
29.057
21.607
22.297
28.56
22.043
26.168
23.645
22.845
25.258
23.637
21.89
20.618
26.188
29.635
28.663
24.928
22.637
20.672
24.102
24.233
21.903
20.045
25.645
23.898
24.792
24.505
29.505
26.455
28.078
26.953
24.667
24.788
24.512
25.488
28.463
23.545
20.127
22.458
22.243
28.588
24.993
29.068
21.208
27.008
28.015
25.485
25.47
29.313
26.172
23.042
25.28
27.24
26.96
27.075
25.825
20.407
23.835
23.205
22.708
25.778
23.425
22.567
26.77
23.692
21.317
26.575
21.163
28.352
24.632
29.43
21.473
26.613
24.092
25.02
21.66
26.517
22.092
24.107
22.29
25.37
29.09
26.533
21.142
27.355
24.962
23.178
22.128
24.485
21.608
21.967
22.413
24.047
23.582
22.648
22.325
21.412
27.153
26.642
26.262
