# Supplementary material for: 2D association and integrative omics analysis in rice provides systems biology view in trait analysis
Source: Commun Biol. 2018 Sep 27;1:153. doi: 10.1038/s42003-018-0159-7 (PMC6160469; doi:10.1038/s42003-018-0159-7)
Supplement: Supplementary file 5 — Supplementary Data 3 [file 42003_2018_159_MOESM5_ESM.csv]

0	1	1	1	0	1	0	0	1	1	0	0	0	0	0	0	0	0	0	0	1	1	0	1	1	0	0	1	0	0	0	1	0	1	1	0	1	0	1	0	1	1	1	1	1	0	0	0	1	1
0	1	1	1	0	1	0	0	1	1	0	0	0	0	0	0	0	0	0	0	1	1	0	1	1	0	0	1	0	0	0	1	0	1	1	0	1	0	1	0	1	1	1	1	1	0	0	0	1	1
0	1	1	1	0	1	0	0	1	1	0	0	0	0	0	0	0	0	0	0	1	1	0	1	1	0	0	1	0	0	0	1	0	1	1	0	1	0	1	0	1	1	1	1	1	0	0	0	1	1
0	1	1	1	0	1	0	0	1	0	0	0	0	0	0	0	0	0	0	0	1	1	0	1	1	0	0	1	0	0	0	1	0	1	1	0	1	0	1	0	1	1	1	1	1	0	0	0	1	1
0	1	1	1	0	1	0	0	0	0	0	0	0	0	0	0	0	0	0	0	1	1	0	1	1	0	0	1	1	0	0	1	0	1	1	0	1	0	1	0	1	1	1	1	1	0	0	0	1	1
0	1	1	1	0	1	0	0	0	0	0	0	0	0	0	0	0	0	0	0	1	1	0	1	1	0	0	1	1	0	1	1	0	1	1	0	1	0	1	0	1	1	1	1	1	0	0	0	1	1
0	1	1	1	0	1	0	0	0	0	0	0	0	0	0	0	0	0	0	0	1	1	0	1	1	0	0	1	1	0	1	1	0	1	1	0	1	0	1	0	1	1	1	1	1	0	0	0	1	1
0	1	1	1	0	1	0	0	0	0	0	0	0	0	0	0	0	0	0	0	1	1	0	1	1	0	0	1	1	0	1	1	0	1	1	0	1	0	1	0	1	1	1	1	1	0	0	0	1	1
0	1	1	1	0	1	0	0	0	0	0	0	0	0	0	0	0	0	0	0	1	1	0	1	1	0	0	1	1	0	1	1	0	1	1	0	1	0	1	0	1	1	0	1	1	0	0	0	1	1
0	1	1	1	0	1	0	0	0	0	0	0	0	0	0	0	0	0	0	0	1	1	0	1	1	0	0	1	1	0	1	1	0	1	1	0	1	0	1	0	1	1	0	1	1	0	0	0	1	1
0	1	1	1	0	1	0	0	0	0	0	0	0	0	0	0	0	1	0	0	1	1	0	1	1	0	0	1	1	0	1	1	0	1	1	0	1	0	1	0	1	1	0	1	1	0	0	0	1	1
0	1	1	1	0	1	0	0	0	0	0	0	0	0	0	0	0	1	1	0	1	1	0	1	1	0	0	1	1	0	1	1	0	1	1	0	1	0	1	0	1	1	0	1	1	0	0	0	1	1
0	1	1	1	0	1	0	0	0	0	0	0	0	0	0	0	0	1	1	0	1	1	0	1	1	0	0	1	1	1	1	1	0	1	1	0	1	0	1	0	1	1	0	1	1	0	0	0	1	1
0	1	1	1	0	1	0	0	0	0	0	0	0	0	0	0	0	1	1	0	1	1	0	1	0	0	0	1	1	1	1	1	0	1	1	0	1	0	1	0	1	1	0	1	1	0	0	0	1	1
0	1	1	1	0	1	0	0	0	0	0	0	0	0	0	0	0	1	1	0	1	1	0	1	0	0	0	1	1	0	0	1	0	1	1	0	1	0	1	0	1	1	1	1	1	0	0	0	1	1
0	1	1	1	0	1	0	0	0	0	0	0	0	0	0	0	0	1	1	0	1	1	0	1	0	0	0	1	1	0	0	1	0	1	1	0	1	0	1	0	1	1	0	1	1	0	0	0	1	1
0	1	1	1	0	1	0	0	0	0	0	0	0	0	0	0	0	1	1	0	1	1	0	1	0	0	0	1	1	0	0	1	0	1	1	0	1	0	1	0	1	1	0	1	1	0	0	0	1	1
0	1	1	1	0	1	0	0	0	0	0	0	0	0	0	0	0	1	1	0	1	1	0	1	0	0	0	1	1	0	0	1	0	1	1	0	1	0	1	0	1	1	0	1	1	0	0	0	1	1
0	1	1	1	0	1	0	0	0	0	0	1	0	0	0	0	0	1	1	0	1	1	0	1	0	0	0	1	1	0	0	1	0	1	1	0	1	0	1	0	1	1	0	1	1	0	0	0	1	1
0	1	1	1	0	1	0	0	0	0	0	1	0	0	0	0	0	1	1	0	1	1	0	1	0	0	0	0	1	0	0	1	0	1	1	0	1	0	1	0	1	1	0	1	1	0	0	0	1	1
0	1	1	1	0	1	0	0	0	0	0	1	0	0	0	0	0	1	1	0	1	1	0	1	0	0	0	0	1	0	0	1	0	1	1	0	0	0	1	0	1	1	0	1	1	0	0	0	1	1
0	1	1	1	0	1	0	0	0	0	0	1	0	0	0	0	0	1	1	0	1	1	0	1	0	0	0	0	1	0	0	1	0	1	1	0	0	0	1	0	1	1	0	1	1	0	0	0	1	1
0	1	1	1	0	1	0	0	0	0	0	1	0	0	0	0	0	0	1	0	1	1	0	1	0	0	0	0	1	0	0	1	0	1	1	0	0	0	1	0	1	1	0	1	1	0	0	0	1	1
0	1	1	1	0	1	0	0	0	0	0	1	0	0	0	0	0	0	1	0	1	1	1	1	0	0	0	0	1	0	0	1	0	1	1	0	0	0	1	0	1	1	0	1	1	0	0	0	1	1
0	1	1	1	0	1	0	0	0	0	0	1	0	0	0	0	0	0	1	1	1	1	1	1	0	0	0	0	1	0	0	1	0	1	1	0	0	0	1	0	1	1	0	1	1	0	0	0	1	1
0	1	1	1	0	1	0	0	0	0	0	1	0	0	0	0	0	0	1	1	1	1	1	1	1	0	0	0	1	0	0	1	0	1	1	0	0	0	1	0	1	1	0	1	0	0	0	0	1	1
0	1	1	1	0	1	0	0	0	0	0	1	0	0	0	0	0	0	1	1	1	1	1	1	1	0	0	0	1	0	0	1	0	1	1	0	0	0	1	0	1	1	0	1	0	0	0	0	1	1
0	1	1	1	0	1	0	0	0	0	0	1	0	0	0	0	0	0	1	1	1	1	1	1	1	0	0	0	1	0	0	1	0	1	1	0	0	0	1	0	1	1	0	1	0	1	0	0	1	1
0	1	1	1	0	1	0	0	0	0	0	0	0	0	0	0	0	0	1	1	1	1	1	1	1	0	0	0	1	0	0	1	0	1	1	0	0	0	0	0	1	1	0	1	0	1	0	0	1	1
0	1	1	1	0	1	0	0	0	0	0	0	0	0	0	0	1	0	1	1	1	1	1	1	1	0	0	0	1	0	0	1	0	1	1	0	0	0	0	0	1	1	0	1	0	1	0	0	1	1
0	1	1	1	0	1	0	0	0	0	0	0	0	0	0	0	1	1	1	1	1	1	1	1	1	0	0	0	1	0	0	1	0	1	1	1	0	0	0	0	1	1	0	1	0	1	0	0	1	1
0	1	1	1	0	1	0	0	0	0	0	0	0	0	0	0	1	1	1	1	1	1	1	1	1	0	0	0	1	0	0	1	0	1	1	1	0	0	0	0	1	1	0	1	0	1	0	0	1	1
0	1	1	1	0	1	0	0	0	0	0	0	0	0	0	0	1	1	1	1	1	1	1	1	1	0	0	0	1	0	0	1	0	1	1	1	0	0	0	0	1	1	0	1	0	1	0	0	1	1
0	1	1	1	0	1	0	0	0	0	0	0	0	1	0	0	1	1	1	1	1	1	1	1	1	0	0	0	1	0	0	1	1	1	1	1	0	0	0	0	1	1	0	1	0	1	0	1	1	0
0	1	1	1	0	1	0	0	0	0	0	0	0	1	0	0	1	1	1	1	1	1	1	1	1	0	0	0	1	0	0	1	1	1	1	1	0	0	0	0	1	1	0	1	0	1	0	1	1	0
0	1	1	1	0	1	0	0	0	0	0	0	0	1	0	0	1	1	1	1	1	1	1	1	1	0	0	0	1	0	0	1	1	1	1	1	0	0	0	0	1	1	0	1	0	1	0	1	1	0
0	1	1	1	0	1	0	0	0	0	0	0	0	1	0	0	1	1	1	1	1	1	1	1	1	0	0	0	1	0	0	1	1	1	1	1	0	0	0	0	1	1	0	1	0	1	0	1	1	0
0	1	1	1	0	1	1	1	0	0	0	0	0	1	0	0	1	1	1	1	1	1	1	1	1	0	0	0	1	0	0	1	1	1	1	1	0	0	0	0	1	0	0	1	0	1	0	1	1	0
0	0	1	1	0	1	1	1	0	0	0	0	0	1	0	0	1	0	1	1	1	1	1	1	1	0	0	0	1	0	0	1	1	1	1	1	0	0	0	0	1	0	0	1	0	1	0	1	1	0
0	0	1	1	0	1	1	1	0	0	0	0	0	1	0	0	1	0	1	1	1	1	1	1	1	0	0	0	1	0	0	1	1	1	1	1	0	0	0	0	1	0	0	1	0	1	0	1	1	0
0	0	1	1	0	1	1	1	0	0	0	0	0	0	0	0	1	0	1	1	1	1	1	1	1	0	0	0	1	0	0	1	1	1	1	1	0	0	0	0	1	0	0	1	0	1	0	1	1	0
0	1	1	1	0	0	1	1	0	0	0	0	0	0	0	0	1	0	1	1	1	1	1	1	1	0	0	0	1	0	0	1	1	1	1	1	0	0	0	0	1	0	0	1	0	1	0	1	1	0
0	1	1	1	0	0	1	1	0	0	0	0	0	0	0	0	1	0	1	1	1	1	1	1	1	0	0	0	1	0	0	1	1	1	1	1	0	0	0	0	1	0	0	1	0	1	0	1	1	0
0	1	1	1	0	0	1	1	0	0	0	0	0	0	0	0	1	0	1	1	1	1	1	1	1	0	0	0	1	0	0	1	1	1	1	1	0	0	0	0	1	0	0	1	0	1	0	1	1	0
0	1	1	1	0	0	1	1	1	0	0	0	0	0	0	0	1	0	1	1	1	1	1	1	1	0	0	0	1	0	0	1	1	1	1	1	0	0	0	0	1	0	0	1	0	1	0	1	1	0
0	1	1	1	0	0	0	1	1	0	0	0	0	0	0	0	1	0	1	1	1	1	1	1	1	0	0	0	1	0	0	1	1	1	1	1	0	0	0	0	1	0	0	1	0	1	0	1	1	0
0	1	1	1	0	0	0	1	1	0	0	0	0	0	0	0	1	0	1	1	1	1	1	1	1	0	0	0	1	0	0	1	1	1	1	1	0	0	0	0	1	0	0	1	0	1	0	1	1	0
0	1	1	1	0	0	0	1	1	0	0	0	0	0	0	0	1	0	1	1	1	1	1	1	1	0	0	0	1	0	0	1	1	1	1	1	0	0	0	0	1	0	0	1	0	1	0	1	1	0
0	1	1	1	0	0	0	1	1	0	0	0	0	0	0	0	1	0	1	1	1	1	1	1	1	0	0	0	1	0	0	1	1	1	1	1	0	0	0	0	1	0	0	1	0	1	0	1	1	0
0	1	1	1	0	0	0	1	1	0	0	0	0	0	0	0	1	0	1	1	1	1	1	1	1	0	0	0	1	0	0	1	1	1	1	1	0	0	0	0	1	0	0	1	0	1	1	1	1	0
0	0	1	1	0	0	0	1	1	1	0	0	0	1	1	0	1	1	1	1	1	1	1	1	1	0	1	0	1	0	0	1	1	1	1	1	0	0	0	0	1	0	0	1	0	1	0	1	0	0
0	0	1	1	0	0	1	1	1	1	0	0	0	1	1	1	1	1	1	1	1	1	0	1	1	0	1	0	1	0	0	1	0	1	1	1	0	0	0	0	1	1	0	1	0	1	0	1	0	0
0	1	1	1	0	0	1	1	1	1	0	0	0	1	1	1	1	1	1	1	1	1	0	1	1	0	1	0	1	0	0	1	0	1	1	1	0	0	0	0	1	1	0	1	0	1	0	1	0	0
0	1	1	1	1	0	1	1	1	1	0	0	0	1	1	1	1	1	1	1	1	1	0	1	1	0	1	0	1	0	0	1	0	1	1	1	0	0	0	0	1	1	0	1	0	1	0	1	0	0
0	1	1	1	1	0	1	1	1	1	0	0	0	1	1	1	1	1	1	1	1	1	0	1	1	0	1	0	1	0	0	1	0	1	1	1	0	0	0	0	1	1	0	1	0	1	0	1	0	0
0	1	1	1	1	0	1	1	1	1	0	0	0	1	1	1	1	1	1	1	1	1	0	1	1	0	1	0	1	0	0	1	0	1	1	1	0	0	0	0	1	1	0	1	0	1	0	1	0	0
0	1	1	1	1	0	1	1	1	1	0	0	0	0	1	1	1	0	0	1	1	1	0	1	1	0	1	0	1	0	1	1	0	1	1	1	0	0	0	0	1	1	0	1	0	1	0	0	0	0
0	1	1	1	1	0	1	1	1	1	0	0	0	0	1	1	1	0	0	1	1	1	0	1	1	0	1	0	1	0	1	1	0	1	1	1	0	0	0	0	1	1	0	0	0	1	0	0	0	0
0	0	1	1	1	0	1	1	1	1	0	0	0	0	1	1	1	0	0	1	1	1	0	1	1	0	1	0	1	1	1	1	0	1	1	1	0	0	0	0	1	1	0	0	0	1	0	0	1	0
0	0	1	1	1	0	1	1	1	1	0	0	0	0	1	1	1	0	0	1	1	1	0	1	1	0	1	0	0	1	1	1	0	1	1	1	0	0	0	0	1	1	0	0	0	1	0	0	1	0
0	1	1	1	1	0	1	1	1	1	0	0	0	0	1	1	1	0	0	1	1	1	0	1	1	0	1	0	0	1	1	1	0	1	1	1	0	0	0	0	1	1	0	0	0	1	0	0	1	0
0	1	1	1	1	0	1	1	1	1	0	0	0	0	1	1	1	0	0	1	1	1	0	1	1	0	1	0	0	1	1	1	0	1	1	1	0	0	0	0	1	1	0	0	0	1	0	0	1	0
0	1	1	1	1	0	1	1	1	1	0	0	0	0	1	1	1	0	0	1	1	1	0	1	1	0	1	0	0	1	1	1	0	1	1	0	0	0	0	0	1	1	0	1	0	1	0	0	1	0
0	1	1	1	1	0	1	1	1	1	0	0	0	0	1	1	1	0	0	1	1	1	0	1	1	0	1	0	0	1	1	1	0	1	1	0	0	0	0	0	1	1	0	1	0	1	0	0	1	0
0	0	1	1	1	0	1	1	1	1	0	0	0	0	1	1	1	0	0	1	1	1	0	1	1	0	1	0	0	1	1	1	0	1	1	0	0	0	0	0	1	1	0	1	0	1	1	0	1	0
0	0	0	1	1	0	1	1	1	1	0	0	0	0	1	1	1	0	0	1	1	1	0	1	1	0	1	0	1	1	0	1	0	1	1	0	0	0	1	0	1	1	0	1	0	1	1	0	1	0
0	1	0	1	1	0	1	1	1	1	0	0	0	0	1	1	1	0	0	1	1	1	0	0	1	0	1	0	1	1	0	1	0	0	1	0	0	0	1	0	1	1	0	1	0	1	1	0	1	0
0	1	0	1	1	0	1	1	1	1	0	0	0	0	1	1	1	0	0	1	1	1	0	0	1	0	1	0	1	1	0	1	0	0	1	0	0	0	1	0	1	1	0	1	0	1	1	0	1	0
0	1	1	1	1	0	1	1	1	1	0	0	0	0	1	1	1	0	0	1	1	1	0	1	1	0	1	0	1	1	0	1	0	0	1	0	1	0	1	0	0	1	0	1	0	1	1	0	1	0
0	1	1	1	1	0	1	1	1	1	0	0	0	0	1	1	1	0	0	1	1	1	0	1	1	0	1	0	1	1	0	1	0	0	1	0	1	0	1	0	0	1	0	1	0	1	1	0	1	0
0	1	1	1	1	0	1	1	1	1	0	0	0	0	1	1	1	0	0	1	1	1	0	1	1	0	1	0	1	1	0	1	0	0	1	0	1	0	1	0	0	1	0	1	0	1	1	0	1	0
0	1	1	1	1	0	1	1	1	1	0	0	0	0	1	1	1	0	0	1	1	1	0	1	1	0	1	0	1	1	0	1	0	0	1	0	1	0	1	0	0	1	0	1	0	1	0	0	1	0
0	1	1	1	1	0	1	1	1	1	0	0	0	0	1	1	1	0	0	1	1	1	0	1	1	0	1	0	1	1	0	1	0	0	1	0	1	0	1	0	0	1	0	1	0	1	0	0	1	0
0	1	1	1	1	0	1	1	1	1	0	0	0	0	1	1	1	0	0	1	1	1	0	1	1	0	1	0	1	1	0	1	0	0	1	0	1	0	1	0	0	1	0	1	0	1	0	0	1	0
0	1	0	1	1	0	1	1	1	1	0	0	0	0	1	1	1	0	0	1	1	1	0	1	1	0	1	0	1	1	0	1	0	0	1	0	1	0	1	0	0	1	0	1	0	1	0	0	1	0
0	1	1	1	1	0	1	1	1	1	0	0	0	0	1	1	1	0	0	1	1	1	0	1	1	0	1	0	1	1	0	1	0	0	1	0	1	0	1	0	0	1	0	1	0	1	0	0	1	0
0	1	1	1	1	0	1	1	1	1	0	0	0	0	1	1	1	0	0	1	1	1	0	1	1	0	1	0	1	1	0	1	0	0	1	0	1	0	0	0	0	1	0	1	0	1	0	0	1	0
0	1	1	1	1	0	1	1	1	1	0	0	0	0	1	1	1	0	0	1	1	1	0	1	1	0	1	0	1	1	0	1	0	0	1	0	1	0	1	0	0	1	0	1	0	1	0	0	1	0
0	1	1	1	1	0	1	1	1	1	0	0	0	0	1	1	1	0	0	1	1	1	0	1	1	0	1	1	1	1	0	1	0	0	1	0	1	0	1	0	0	1	0	1	0	1	0	0	1	0
0	1	1	1	1	0	1	1	1	1	0	0	0	0	1	1	1	0	0	1	1	1	0	1	1	0	1	1	1	1	0	1	0	0	1	0	1	0	1	0	0	1	0	1	0	1	0	0	1	0
0	1	1	1	1	0	1	1	1	1	0	0	0	0	1	1	1	0	0	1	0	1	0	1	1	0	1	1	1	1	0	1	0	1	1	0	1	0	1	0	0	1	0	1	0	1	0	0	1	0
0	1	1	1	1	0	1	1	1	1	0	0	0	0	1	1	1	0	0	1	0	1	0	1	1	0	1	1	1	1	0	1	0	1	1	0	1	0	1	0	0	1	0	1	0	1	0	0	1	0
0	1	1	1	1	0	1	1	1	1	0	1	0	0	1	1	1	0	0	1	0	1	0	1	1	0	1	1	1	1	0	1	0	1	1	0	1	0	1	0	0	1	0	1	0	1	0	0	1	0
0	1	1	1	1	0	1	1	1	1	0	1	0	0	1	1	1	0	0	1	0	1	0	1	1	0	1	1	1	1	0	1	0	1	1	0	1	0	1	0	0	1	0	1	0	1	0	0	1	0
0	1	1	1	1	0	1	1	1	1	0	1	0	0	1	1	1	0	0	1	0	1	0	1	1	0	1	1	1	1	0	1	0	1	1	0	1	0	1	0	0	1	0	1	0	1	0	0	1	0
0	0	1	1	1	0	1	1	1	1	0	1	0	0	1	1	1	0	0	1	0	1	0	1	1	0	1	1	1	1	0	1	0	1	1	0	1	0	1	0	0	1	0	1	0	1	1	0	1	0
0	0	0	1	1	0	1	1	1	1	0	1	0	0	1	1	1	0	0	1	0	1	0	1	1	0	1	1	1	1	0	1	0	1	1	0	1	0	1	0	0	1	0	1	0	1	1	0	1	0
0	0	0	1	1	0	1	1	1	1	0	1	0	0	1	1	1	0	0	1	0	1	0	1	1	0	1	1	1	1	0	1	0	1	1	0	1	0	1	0	0	1	0	1	0	1	1	0	1	0
0	0	0	1	1	0	1	1	1	1	0	1	0	0	1	1	1	0	0	1	0	1	0	1	1	0	1	1	1	1	0	1	0	1	1	0	1	0	1	0	0	1	0	1	0	1	1	0	1	0
0	1	1	1	1	0	1	1	1	1	0	1	0	0	1	1	1	0	0	1	0	1	0	1	1	0	1	1	1	1	0	1	0	1	1	0	1	0	1	0	0	1	0	1	0	1	1	0	1	0
0	1	1	1	1	0	1	1	1	1	0	1	0	0	1	1	1	0	0	1	0	1	0	1	1	0	1	1	1	1	0	1	0	1	1	0	1	0	1	0	0	1	0	1	0	1	1	0	1	0
0	1	1	1	1	1	1	1	1	1	0	1	0	0	1	1	1	0	0	1	0	1	0	1	1	0	1	1	1	1	0	1	0	1	1	0	1	0	1	0	0	1	0	1	0	1	1	0	1	0
0	1	1	1	1	1	1	1	1	1	0	1	0	0	1	1	1	0	0	1	0	1	0	1	1	0	1	1	1	1	0	1	0	1	1	0	1	0	1	0	0	1	0	1	1	1	1	0	1	0
0	1	1	1	1	1	1	1	1	1	0	1	0	0	1	1	1	0	0	1	0	1	0	1	1	0	1	1	1	1	0	1	0	1	1	0	1	0	1	0	0	1	0	1	1	1	1	0	1	0
0	1	1	1	1	1	1	1	1	1	0	1	0	0	1	1	1	0	0	1	0	1	0	1	1	0	1	1	1	1	0	1	0	1	1	0	1	0	1	0	0	1	0	1	1	1	1	0	1	0
0	1	1	1	1	1	1	1	1	1	0	1	0	0	1	1	1	0	0	1	0	1	0	1	1	0	1	1	1	1	0	1	0	1	1	0	1	0	1	0	0	1	0	1	1	1	1	0	1	0
0	1	1	1	1	1	1	1	1	1	0	1	0	0	1	1	1	0	0	0	0	1	0	1	1	0	1	1	1	1	0	1	0	1	1	0	1	0	1	0	0	1	0	1	1	1	1	0	1	0
0	1	1	1	1	1	1	1	1	1	0	1	0	0	1	1	1	0	0	0	0	1	0	1	0	0	1	1	1	1	0	1	0	1	1	0	1	0	1	0	0	1	0	1	1	1	1	0	1	0
0	1	1	1	1	1	1	1	1	1	0	1	0	0	1	1	1	0	0	0	0	1	0	1	0	0	1	1	1	1	0	1	0	1	1	0	1	0	1	0	0	1	0	1	1	1	1	0	1	0
0	0	0	1	1	1	1	1	1	1	0	1	0	0	1	1	1	0	0	0	0	1	0	1	0	0	1	1	1	1	0	1	0	1	1	0	1	0	1	0	0	1	0	1	1	1	1	0	1	0
0	0	0	1	1	1	1	1	1	1	0	1	0	0	1	1	1	0	0	0	0	1	0	1	0	0	1	1	1	0	0	1	0	1	1	0	1	0	1	0	0	1	0	1	1	1	1	0	1	0
0	0	0	1	1	1	1	1	1	1	0	1	0	0	1	1	1	0	0	0	0	1	0	1	0	0	1	1	1	0	0	1	0	1	1	0	1	0	1	0	0	1	0	1	1	1	1	0	1	0
0	0	0	0	1	1	1	1	1	1	0	1	0	0	1	1	1	0	0	0	0	1	0	1	0	0	0	1	1	0	1	1	0	1	1	0	1	0	1	0	1	1	0	1	1	1	1	0	1	0
0	0	0	0	1	1	1	1	1	1	0	1	0	0	1	1	1	1	1	1	0	1	0	0	0	1	0	0	1	1	1	1	0	0	1	0	1	0	1	0	1	1	0	1	0	1	1	0	1	0
0	0	0	0	1	1	1	1	1	1	0	1	0	0	1	1	1	1	1	1	0	1	0	0	0	1	0	0	1	1	1	1	0	0	1	0	1	0	1	0	1	1	0	1	0	1	1	0	1	1
0	0	0	0	1	1	1	1	1	1	0	1	0	0	1	1	1	1	1	1	0	1	0	0	0	1	0	0	1	1	1	1	0	0	1	0	1	0	1	0	1	1	0	1	0	1	1	0	1	1
0	0	0	0	1	1	1	1	1	1	0	1	0	0	1	1	1	1	1	1	0	1	0	0	0	1	0	0	1	1	1	1	0	0	1	0	1	0	1	0	1	1	0	1	0	1	1	0	1	1
0	0	0	0	1	1	1	1	1	1	0	1	0	0	1	1	1	1	1	1	0	1	0	0	0	1	0	0	1	1	1	1	0	0	1	0	1	0	1	0	1	1	0	1	0	1	1	0	1	1
0	0	0	0	1	1	1	1	1	1	0	1	0	0	1	1	1	1	1	1	0	1	0	0	0	1	0	0	1	1	1	1	0	0	1	0	1	0	1	0	1	1	0	1	0	1	1	0	1	1
0	0	0	0	1	1	1	1	1	1	0	1	0	0	1	1	1	1	1	1	0	1	0	0	0	1	0	0	1	1	1	1	0	0	1	0	1	0	1	0	1	1	0	1	0	1	1	0	1	1
0	0	0	0	1	1	1	1	0	1	0	1	0	0	1	1	1	1	1	1	0	1	0	0	0	1	0	0	1	1	1	1	0	0	1	0	1	0	1	0	1	1	0	1	0	1	1	0	1	1
0	0	0	0	1	1	1	1	0	1	0	1	0	0	1	1	1	1	1	1	0	1	0	0	0	1	0	0	1	1	1	1	0	0	1	0	1	0	1	0	1	1	0	1	0	1	1	0	1	1
1	0	0	0	1	1	1	1	0	1	0	1	0	0	1	1	1	1	1	1	0	1	0	0	0	1	0	0	1	1	1	1	0	0	1	0	1	0	1	0	1	1	0	1	0	1	1	0	1	1
1	0	0	0	1	1	1	1	0	1	0	1	0	0	1	1	1	1	1	1	0	1	0	0	0	1	0	0	1	1	1	1	0	0	1	0	1	0	1	0	1	1	0	1	0	1	1	0	1	1
1	0	0	0	1	1	1	1	0	1	0	1	0	0	1	1	1	1	1	1	0	1	0	0	0	1	0	0	1	1	1	1	0	0	1	0	1	0	1	0	1	1	0	1	0	1	1	0	1	1
1	0	0	1	1	1	1	1	0	1	0	1	0	0	1	1	1	1	1	1	0	1	0	0	0	1	0	0	1	1	1	1	0	0	1	0	1	0	1	0	1	1	0	1	0	1	1	0	1	1
1	0	0	1	1	1	1	1	1	1	0	1	0	0	1	1	1	1	1	1	0	1	0	0	0	1	0	0	1	1	1	1	0	0	1	0	1	0	1	0	1	1	0	1	0	1	1	0	1	1
1	0	0	1	1	1	1	1	1	1	0	1	0	0	1	1	1	1	1	1	0	1	0	0	0	1	0	0	1	1	1	1	0	0	1	0	1	0	1	0	1	1	0	1	0	1	1	0	1	1
1	0	0	1	1	1	1	1	1	1	0	1	0	0	1	1	1	1	1	1	0	1	0	0	0	1	0	0	1	1	1	1	0	0	1	0	1	0	1	0	1	1	0	1	0	1	1	0	1	1
1	0	0	1	1	1	1	1	1	1	0	1	0	0	1	1	1	1	1	1	0	1	0	0	0	1	1	0	1	1	1	1	0	0	1	0	1	0	1	0	1	1	0	1	0	1	1	0	1	1
1	0	0	1	1	1	1	1	1	1	0	1	0	0	1	1	1	1	1	1	0	1	0	0	0	1	1	0	1	1	1	1	0	0	1	0	1	0	1	0	1	1	0	1	0	1	1	0	1	1
1	0	0	1	1	1	1	1	1	1	0	1	0	0	1	1	1	1	1	1	0	1	0	0	0	1	1	0	1	1	1	1	0	0	1	0	1	0	1	0	1	1	0	1	0	1	1	0	1	1
1	0	0	1	1	1	1	1	1	1	0	1	0	0	1	1	1	1	1	1	0	1	0	0	0	1	1	0	1	1	1	1	0	0	1	0	1	0	1	0	1	0	0	1	1	1	1	0	1	1
1	0	0	1	1	1	1	1	1	1	0	1	0	0	1	1	1	1	1	1	0	1	0	0	0	1	1	0	1	1	1	1	0	0	1	0	1	0	1	0	1	0	0	1	1	1	1	0	1	1
1	0	0	1	1	1	1	1	1	1	0	1	0	0	1	1	1	1	1	1	0	1	0	0	0	1	1	0	1	1	1	1	0	0	1	0	1	0	1	0	1	0	0	1	1	1	1	1	1	1
1	0	0	1	1	1	1	1	1	1	0	1	0	0	1	1	1	1	1	1	0	1	0	0	0	1	1	0	1	1	1	1	0	0	1	0	1	0	1	0	1	0	0	1	1	1	1	1	1	1
1	0	0	1	1	1	1	1	1	1	0	1	0	0	1	1	1	1	1	1	0	1	0	0	0	1	1	0	1	1	1	1	0	0	1	0	1	0	1	0	1	0	0	1	1	1	1	1	1	1
1	0	0	1	1	1	1	1	1	1	1	1	0	0	1	1	1	1	1	1	0	1	0	0	0	1	1	0	1	1	1	1	1	0	1	0	1	0	1	0	1	0	0	1	1	1	1	1	1	1
1	0	0	1	1	1	1	1	1	1	1	1	0	0	1	1	1	1	1	1	0	1	0	0	0	1	1	0	1	1	1	1	1	0	1	0	1	0	1	0	1	0	0	1	1	1	1	1	1	1
1	0	0	1	1	1	1	1	1	1	0	1	0	0	1	1	1	1	1	1	0	1	0	0	0	1	1	0	1	1	1	1	1	0	1	0	1	0	1	0	1	0	0	1	1	1	1	1	1	1
1	1	0	1	1	1	1	1	1	1	0	1	0	0	1	1	1	1	1	1	0	1	0	0	0	1	1	0	1	1	1	1	1	0	1	0	1	0	1	0	1	0	0	1	1	1	1	1	1	1
1	1	1	0	1	1	1	1	1	1	0	0	0	0	1	1	1	1	1	1	0	1	0	0	0	1	1	0	1	1	1	1	1	0	1	1	1	0	1	1	1	0	0	1	0	1	0	1	1	1
1	1	1	0	1	1	1	1	1	1	0	0	0	0	1	1	1	1	1	1	0	1	0	0	0	1	1	0	1	1	1	1	1	0	1	1	1	0	1	0	1	0	0	1	0	1	0	1	1	1
1	1	1	0	1	1	1	1	1	1	0	0	0	0	1	1	1	1	1	1	0	1	0	0	0	1	1	0	1	1	1	1	1	0	1	1	1	0	1	0	1	0	0	1	0	1	0	1	1	1
1	1	1	0	1	1	1	1	1	1	0	0	0	0	1	1	1	1	1	1	0	1	0	0	0	1	1	0	1	1	1	1	1	0	1	1	1	0	1	0	1	0	0	1	0	1	0	1	1	1
1	1	1	0	1	1	1	1	1	1	0	0	0	0	1	1	1	1	1	1	0	1	0	0	0	1	1	0	0	1	1	1	1	0	1	1	1	0	1	0	1	0	0	1	0	1	0	1	1	1
1	1	1	0	1	1	1	1	1	1	1	0	0	0	1	1	1	1	1	1	0	1	0	0	0	1	1	0	0	1	1	1	1	0	1	1	1	0	1	0	1	0	0	1	0	1	0	1	1	1
1	1	1	0	1	1	1	1	1	1	1	0	0	0	1	1	1	1	1	1	0	1	0	0	0	1	1	0	0	1	1	1	1	0	1	1	1	0	1	1	1	0	0	1	0	1	0	1	1	1
1	1	1	0	1	1	1	1	1	1	1	0	0	0	1	1	1	1	1	1	0	1	0	0	0	1	1	0	0	1	1	1	1	0	1	1	1	0	1	1	1	0	0	1	0	1	0	1	1	1
1	1	1	0	1	1	1	1	1	0	1	0	0	0	1	1	1	1	1	1	0	1	0	0	0	1	1	0	0	1	1	1	1	1	1	1	1	0	1	1	1	0	0	1	0	1	0	1	1	1
1	1	1	0	1	1	0	0	1	0	1	0	0	0	1	1	1	1	1	1	0	1	0	0	0	1	1	0	0	1	1	1	1	1	1	1	1	0	1	1	1	0	0	1	0	1	0	1	1	1
1	1	1	0	1	1	0	0	1	0	1	0	0	0	1	1	1	1	1	1	0	1	0	0	0	1	1	0	0	1	1	1	1	1	1	1	1	0	1	1	1	0	0	1	0	1	0	1	1	1
1	1	1	0	1	1	0	0	1	0	1	0	0	0	1	1	1	1	1	1	0	1	0	0	0	1	1	0	0	1	1	1	1	1	1	1	1	0	1	1	1	0	0	1	0	1	0	1	1	1
1	1	1	0	1	1	0	0	1	0	1	0	0	0	1	1	1	1	1	1	0	1	0	0	0	1	1	0	0	1	1	1	1	1	1	1	1	0	1	1	1	0	0	1	0	1	0	1	1	1
1	1	1	0	1	1	0	0	1	0	1	0	0	0	1	1	1	1	1	1	0	1	0	0	0	1	1	0	0	1	1	1	1	1	1	1	1	0	1	1	1	0	0	1	0	1	0	1	1	1
1	1	1	0	1	1	0	0	1	0	1	0	0	0	1	1	1	1	1	1	0	1	0	0	0	1	1	0	0	1	1	1	1	1	1	1	1	0	1	1	1	0	0	1	0	1	0	1	1	1
1	1	1	0	1	1	0	0	1	0	1	0	0	0	1	1	1	1	1	1	0	1	0	0	0	1	1	0	0	1	1	1	1	1	1	1	1	0	1	1	1	0	0	1	0	1	0	1	1	1
1	1	1	0	1	1	0	0	1	0	1	0	0	0	1	1	1	1	1	1	0	1	0	0	0	1	1	0	0	1	1	1	1	1	1	1	1	0	1	1	1	0	0	1	0	1	0	1	1	1
1	1	1	0	1	1	0	0	1	0	1	0	0	0	1	1	1	1	1	1	0	1	0	0	0	1	1	0	0	1	1	1	1	1	1	1	1	0	1	1	1	0	0	1	0	1	0	1	1	1
1	1	1	0	1	1	0	0	1	0	1	0	0	0	1	1	1	1	1	1	0	1	0	0	0	1	1	0	0	1	1	1	1	1	1	1	1	0	1	1	1	0	0	1	0	1	0	1	1	1
1	1	1	0	1	1	0	0	1	0	1	0	0	0	1	1	1	1	1	1	0	1	0	0	0	1	1	0	0	1	1	1	1	1	1	1	1	0	1	1	1	0	0	1	0	1	0	1	1	1
1	1	1	0	1	1	0	0	1	0	1	0	0	0	1	1	1	1	1	1	0	1	0	0	0	1	1	0	0	1	1	1	1	1	1	1	1	0	1	1	1	0	0	1	0	1	0	1	1	1
1	1	1	0	1	1	0	0	1	0	1	0	0	0	1	1	1	1	1	1	0	1	0	0	0	1	1	0	0	1	1	1	1	1	1	1	1	0	1	1	1	0	0	1	0	1	0	1	1	1
1	1	1	0	1	1	0	0	1	0	1	0	0	0	1	1	1	1	1	1	0	1	0	0	0	1	1	0	0	1	1	1	1	1	1	1	1	0	1	1	1	0	0	1	0	1	0	1	1	1
1	1	1	0	1	1	0	0	1	0	1	0	0	0	1	1	1	1	1	1	0	1	0	0	0	1	1	0	0	1	1	1	1	1	1	1	1	0	1	1	1	0	0	1	0	1	0	1	1	1
1	1	1	0	1	1	0	0	1	0	1	0	0	0	1	1	1	1	1	1	0	1	0	0	0	1	1	0	0	1	1	1	1	1	1	1	1	0	1	1	1	0	0	1	0	1	0	1	1	1
1	1	1	0	1	1	0	0	1	0	1	0	0	0	1	1	1	1	1	1	0	1	0	0	0	1	1	0	0	1	1	1	1	1	1	1	1	0	1	1	1	0	0	1	0	1	0	1	1	1
1	1	1	0	1	1	0	0	1	0	1	0	0	0	1	1	1	1	1	1	0	1	0	0	0	1	1	1	0	1	1	1	1	1	1	1	1	0	1	1	1	0	0	1	0	1	0	1	1	1
1	1	1	0	1	1	0	0	1	0	1	0	0	0	1	1	1	1	1	1	0	1	0	0	0	1	1	1	0	1	1	1	1	1	1	1	1	0	1	1	1	0	0	1	0	1	0	1	1	1
1	1	1	0	1	1	0	0	1	0	1	0	0	0	1	1	1	1	1	1	0	1	0	0	0	1	1	1	0	1	1	1	1	1	1	1	1	0	1	1	1	0	0	1	0	1	0	1	1	1
1	1	1	0	1	1	0	0	1	0	1	0	0	0	1	1	1	1	1	1	0	1	0	0	0	1	1	1	0	1	1	1	1	1	1	1	1	0	1	1	1	0	0	1	0	1	0	1	1	1
1	1	1	0	1	1	0	0	1	0	1	0	0	0	1	1	1	1	1	1	0	1	0	0	0	0	1	1	0	1	1	1	1	1	1	1	1	0	1	1	1	0	0	1	0	1	0	1	1	1
1	1	1	0	1	1	0	0	1	0	1	0	0	0	1	1	1	1	1	1	0	1	0	0	0	0	1	1	0	1	1	1	1	1	1	1	1	0	1	1	1	0	0	1	0	1	0	1	1	1
1	1	1	0	1	1	0	0	1	0	1	0	0	0	1	1	1	1	1	1	0	1	0	0	0	0	1	1	0	1	1	1	1	1	1	1	1	0	1	1	1	0	0	1	0	1	0	1	1	1
1	1	1	0	1	1	0	0	1	0	1	0	0	0	1	1	1	1	1	1	0	1	0	0	0	0	1	1	0	1	1	1	1	1	1	1	1	0	1	1	1	0	0	1	0	1	0	1	1	1
1	1	1	0	1	1	0	0	1	0	1	0	0	0	1	1	1	1	1	1	0	1	0	0	0	0	1	1	0	1	1	1	1	1	1	1	1	0	1	1	1	0	0	1	0	1	0	1	1	1
1	1	1	0	1	1	0	0	1	0	1	0	0	0	1	1	1	1	1	1	0	1	0	0	0	0	1	1	0	1	1	1	1	1	1	1	1	0	1	1	1	0	0	1	0	1	0	1	1	1
1	1	1	0	1	1	0	0	1	0	1	0	0	0	1	1	1	1	1	1	0	1	0	0	0	0	1	1	0	1	1	1	1	1	1	1	1	0	1	1	1	0	0	1	0	1	0	1	1	1
1	1	1	0	1	1	0	0	1	0	1	0	0	0	1	1	1	1	1	1	0	1	0	0	0	0	1	1	0	1	1	1	1	1	1	1	1	0	1	1	1	0	0	1	0	1	0	1	1	1
1	1	1	0	1	1	0	0	1	0	1	0	0	0	1	1	1	1	1	1	0	0	0	0	0	0	1	1	0	1	1	1	1	1	1	1	1	0	1	1	1	0	0	1	0	1	0	1	1	1
1	1	1	0	1	1	0	0	1	0	1	0	0	0	1	1	1	1	1	1	0	0	0	0	0	0	1	1	0	1	1	1	1	1	1	1	1	0	1	1	1	0	0	1	0	1	0	1	1	1
1	1	1	0	1	1	0	0	1	0	1	0	0	0	1	1	1	1	1	1	0	0	0	0	0	0	1	1	0	1	1	1	1	1	1	1	1	0	1	1	0	0	0	1	0	1	0	1	1	1
1	1	1	0	1	1	0	0	1	0	1	0	0	0	1	1	1	1	1	1	0	0	0	0	0	0	1	1	0	1	1	1	1	1	1	1	1	0	1	1	0	0	0	1	0	1	0	1	1	1
1	1	1	0	1	1	0	0	1	0	1	0	0	0	1	1	1	1	1	1	0	0	0	0	0	0	1	1	0	1	1	1	1	1	1	1	1	0	1	1	0	0	0	1	0	1	0	1	1	1
1	1	1	0	1	1	0	0	1	0	1	0	0	0	1	1	1	1	1	1	0	0	0	0	0	0	1	1	0	1	1	1	1	1	1	1	1	0	1	1	0	0	0	1	0	1	0	1	1	1
1	1	1	0	1	1	0	0	1	1	1	0	0	0	1	1	1	1	1	1	0	0	0	0	0	0	1	1	0	1	1	1	1	1	1	1	1	0	1	1	0	0	0	1	0	1	0	1	1	1
1	1	1	0	1	1	0	0	1	1	1	0	0	0	1	1	1	1	1	1	0	0	0	0	0	0	1	1	0	1	1	1	1	1	1	1	1	0	1	1	0	0	0	1	0	1	0	1	1	1
1	1	1	0	1	1	1	1	1	1	1	0	0	0	1	1	1	1	1	1	0	0	0	0	0	0	1	1	0	1	1	1	1	1	1	1	1	0	1	1	0	0	0	1	0	1	0	1	1	1
1	1	1	0	1	1	1	1	1	1	1	0	0	0	1	1	1	1	1	1	0	0	0	0	0	0	1	1	0	1	1	1	1	1	1	1	1	0	1	1	0	0	0	1	0	1	0	1	1	1
1	1	1	0	1	1	1	1	1	1	1	0	0	0	1	1	1	1	1	1	0	0	0	0	0	0	1	1	0	1	1	1	1	1	1	1	1	0	1	1	0	0	0	1	0	1	0	1	1	1
1	1	1	0	1	1	1	1	1	1	1	0	0	0	1	1	1	1	1	1	0	0	0	0	0	0	1	1	0	1	1	1	1	1	1	1	1	0	1	1	0	0	0	1	0	1	0	1	1	1
1	1	1	0	1	1	1	1	1	1	1	0	0	0	1	1	1	1	1	1	0	0	0	0	0	0	1	1	0	1	1	1	1	1	1	1	1	0	1	1	0	0	0	1	0	1	0	1	1	1
1	1	1	0	1	1	1	1	1	1	1	0	0	0	1	1	1	1	1	1	0	0	0	0	0	0	1	1	0	1	1	1	1	1	1	1	1	0	1	1	0	0	0	1	0	1	0	1	1	1
1	1	1	0	1	1	1	1	1	1	1	0	0	0	1	1	1	1	1	1	0	0	0	0	0	0	1	1	0	1	1	1	1	1	1	1	1	0	1	1	0	0	0	1	0	1	0	1	1	1
1	1	1	0	1	1	1	1	1	1	1	0	0	0	1	1	1	1	1	1	0	0	0	0	0	0	1	1	0	1	1	1	1	1	1	1	1	0	1	1	0	0	0	1	0	1	0	1	1	1
1	1	1	0	1	1	1	1	1	1	1	0	0	0	1	1	1	1	1	1	0	0	0	0	0	0	1	1	0	1	1	1	1	1	1	1	1	0	1	1	0	0	0	1	0	1	0	1	1	1
1	1	1	0	1	1	1	1	1	1	1	0	0	0	1	1	1	1	1	1	0	0	0	0	0	0	1	1	0	1	1	1	1	1	1	1	1	0	1	1	0	0	0	1	0	1	0	1	1	1
1	1	1	0	1	1	1	1	1	1	1	0	0	1	1	1	1	1	1	1	0	0	0	0	0	0	1	1	0	1	1	1	1	1	1	1	1	0	1	1	0	0	0	1	0	1	0	1	0	1
1	1	1	0	1	1	1	1	1	1	0	0	0	1	1	1	1	1	1	1	0	0	0	0	0	0	1	1	0	1	1	1	1	1	1	1	0	0	1	1	0	0	0	1	0	1	0	1	0	1
1	1	1	0	1	1	1	1	1	1	0	0	0	1	1	1	1	1	1	1	0	0	0	0	0	1	1	1	0	1	1	1	1	1	1	1	0	0	1	1	0	0	0	1	0	1	0	1	0	1
1	1	1	0	1	1	1	1	1	1	0	0	0	1	1	1	1	1	1	1	0	0	0	0	0	1	1	1	0	1	1	1	1	1	1	1	0	0	1	1	0	0	0	1	0	1	0	1	0	1
0	1	1	0	1	1	1	1	0	1	0	0	0	1	1	1	1	1	1	1	0	0	0	0	0	1	0	1	0	1	1	1	1	1	1	1	0	0	1	1	0	1	0	1	0	1	0	1	1	1
0	1	1	0	1	1	1	1	0	1	0	0	1	1	1	1	1	1	1	1	0	0	0	0	0	1	0	1	0	1	1	1	1	1	1	1	0	0	1	1	0	1	0	1	0	1	0	1	1	1
0	1	1	1	0	1	1	1	0	1	0	0	1	1	1	1	1	1	1	1	1	0	1	1	0	1	0	1	0	1	1	1	1	0	1	1	0	1	1	1	1	1	0	1	0	1	0	1	1	1
0	1	1	1	0	1	1	1	0	1	0	0	1	1	1	1	1	1	1	1	1	0	1	1	0	1	0	1	0	1	1	1	1	0	1	1	0	1	1	1	0	0	0	1	0	1	0	1	1	1
0	1	1	1	0	1	1	1	0	1	0	0	1	1	1	1	1	1	1	1	1	0	1	1	0	1	0	1	0	1	1	1	1	0	1	1	1	1	1	1	0	0	0	1	0	1	0	1	1	1
0	1	1	1	0	1	1	1	0	1	0	0	1	0	1	1	1	1	1	1	1	1	1	1	0	1	0	1	1	0	0	1	1	0	1	0	1	1	1	1	0	0	0	1	0	1	0	1	1	1
0	1	1	1	0	1	1	1	0	1	0	0	1	0	1	1	1	1	1	1	1	1	1	1	0	1	0	1	1	0	0	1	1	0	1	0	1	1	1	1	0	0	0	1	0	1	0	1	1	1
0	1	1	0	0	1	0	1	0	1	0	0	0	0	1	1	1	1	1	1	1	1	1	1	0	1	0	0	1	1	1	1	1	0	1	0	1	0	1	1	0	0	1	1	0	1	0	1	1	1
0	1	1	0	0	1	0	1	0	1	0	0	0	0	1	1	1	1	1	1	1	1	0	1	0	1	0	0	1	1	1	1	1	0	1	0	1	0	1	1	0	0	1	1	0	1	0	1	1	1
0	1	1	0	0	1	0	1	0	1	0	0	0	0	1	1	1	1	1	1	1	1	1	1	0	1	0	0	1	1	1	1	1	0	1	0	1	0	1	1	0	0	1	1	0	1	0	1	0	1
0	1	1	0	0	1	0	1	0	1	0	0	0	0	1	1	1	1	1	1	1	1	1	1	0	1	0	0	1	1	1	1	1	0	1	0	1	0	1	1	0	0	1	0	0	1	0	1	0	1
0	1	1	0	0	1	0	1	0	1	0	0	0	0	1	1	1	1	1	1	1	1	1	1	0	1	0	0	1	1	1	1	1	0	1	0	1	0	1	1	0	0	1	0	0	1	0	1	0	1
0	1	1	0	0	1	0	1	1	1	0	0	0	0	1	1	1	1	1	1	1	1	1	1	0	1	0	0	1	1	1	1	1	0	1	0	1	0	1	1	0	0	1	0	0	1	0	1	0	1
0	1	1	0	0	1	0	1	1	1	0	0	0	0	1	1	1	1	1	1	1	1	1	1	0	1	0	0	1	1	1	1	1	0	1	0	1	0	1	1	0	0	1	0	0	1	0	1	0	1
0	1	1	0	0	1	0	1	1	1	0	0	0	0	1	1	1	1	1	1	1	1	1	1	0	1	0	0	1	1	1	1	1	0	1	0	1	0	1	1	0	0	0	0	0	1	0	1	0	1
0	1	1	0	0	1	0	1	1	1	0	0	0	0	1	1	1	1	1	1	1	1	1	1	0	1	0	0	1	1	1	1	1	0	1	0	1	0	1	1	0	0	0	0	0	1	0	1	0	1
0	1	1	0	0	1	0	1	1	1	0	0	0	0	1	1	1	1	1	1	1	1	1	1	0	1	0	0	1	1	1	1	1	0	1	0	1	0	1	1	0	0	0	0	0	1	0	1	0	1
0	1	1	0	0	1	0	1	1	1	0	0	0	0	1	1	1	1	1	1	1	1	1	1	0	1	0	0	1	1	1	1	0	0	1	0	1	0	1	1	0	0	0	0	0	1	0	1	0	1
0	1	1	0	0	1	0	1	1	1	0	0	0	0	1	1	1	1	1	1	1	1	1	1	0	1	0	0	1	1	1	1	0	0	0	0	1	0	1	1	0	0	0	0	0	1	0	1	0	1
0	1	1	0	0	1	0	1	1	1	0	0	0	0	1	1	1	1	1	1	1	1	1	1	0	1	0	0	1	1	1	1	0	0	0	0	1	0	1	1	0	0	0	0	0	1	1	1	0	1
0	1	1	0	0	1	0	1	1	1	1	0	0	0	1	1	1	1	1	1	1	1	1	1	0	1	0	0	1	1	1	1	0	0	0	0	1	0	1	1	0	0	0	0	0	1	1	1	0	1
0	1	1	0	0	1	0	1	1	1	1	0	0	0	1	1	1	1	1	1	1	1	1	1	0	1	0	0	1	1	1	1	0	0	0	0	1	1	1	1	0	0	0	0	0	1	1	1	0	1
0	1	1	0	1	1	0	1	1	1	1	0	0	0	1	1	1	1	1	1	1	1	1	1	0	1	0	0	1	1	1	1	0	0	0	1	1	1	1	1	0	0	0	0	0	1	1	1	0	1
0	1	1	0	1	1	0	1	1	1	1	0	0	0	1	1	1	0	0	1	1	1	1	1	0	1	0	0	1	1	1	1	0	0	0	1	1	1	1	1	0	0	0	0	0	1	1	1	0	1
0	1	1	0	1	1	0	1	1	1	1	0	0	0	1	1	1	0	0	1	1	1	1	1	0	1	0	0	1	1	1	1	0	0	0	1	1	1	1	1	0	0	0	0	0	1	1	1	0	1
0	1	1	0	1	1	0	1	1	1	1	0	0	0	1	1	0	0	0	1	1	1	1	1	0	1	0	0	1	1	1	1	0	0	0	1	1	1	1	1	0	0	0	0	0	1	1	1	0	1
0	1	0	0	1	1	0	0	1	0	0	0	1	1	0	0	0	1	1	0	1	0	1	0	1	1	0	0	0	1	1	0	1	1	0	0	1	1	1	1	0	0	0	1	1	1	0	0	1	1
0	1	0	0	1	1	0	0	1	0	0	0	1	1	0	0	0	1	1	0	1	0	1	0	1	1	0	0	0	1	1	0	1	1	0	0	1	1	1	1	0	0	0	1	1	1	0	0	1	1
0	1	0	0	1	1	0	0	1	0	0	0	1	1	0	0	0	0	1	0	1	0	1	0	1	1	0	0	0	1	1	0	1	1	0	0	1	1	1	1	0	0	0	1	1	1	0	0	1	1
0	1	0	0	1	1	0	0	1	0	0	0	1	1	0	0	0	0	1	0	1	0	1	0	1	1	0	0	0	1	1	0	1	1	0	0	1	1	1	1	0	0	0	1	1	1	0	0	1	1
0	1	0	0	1	1	0	0	1	0	0	0	1	1	0	0	0	0	1	0	1	0	1	0	1	1	0	0	0	1	1	0	1	1	0	0	1	1	1	1	0	0	0	1	1	1	0	0	1	1
0	1	0	0	1	1	0	0	1	0	0	0	1	1	0	0	0	0	1	0	1	0	1	0	1	1	0	0	0	1	1	0	1	1	0	0	1	1	1	1	0	0	0	1	1	1	0	0	1	1
0	1	0	0	1	1	0	0	1	0	0	0	1	1	0	0	0	0	1	0	1	0	1	0	1	1	0	0	0	1	1	0	1	1	0	0	1	1	1	1	0	0	0	1	1	1	0	0	1	1
0	1	0	0	1	1	0	0	1	0	0	0	1	1	0	0	0	0	1	0	1	0	1	0	1	1	0	0	0	1	1	0	1	1	0	0	1	1	1	1	0	0	0	1	1	1	0	0	1	1
0	1	0	0	1	1	1	0	1	0	0	0	1	1	0	0	0	0	1	0	1	0	1	0	1	1	0	0	0	1	1	0	1	1	0	0	1	1	1	1	0	0	0	1	1	1	0	0	1	1
0	1	0	0	1	1	1	1	1	0	0	0	1	1	0	0	0	0	0	0	1	0	1	0	1	1	0	0	0	1	1	0	1	1	0	0	1	1	1	1	0	0	0	1	1	1	0	0	1	1
0	1	0	0	1	1	1	1	1	0	0	0	1	1	0	0	0	0	0	0	1	0	1	0	1	1	0	0	0	1	1	0	1	1	0	0	1	1	1	1	1	0	0	1	1	1	0	0	1	1
0	1	0	0	1	1	1	1	1	0	0	0	1	1	0	0	0	0	0	0	1	0	1	0	1	1	0	0	0	1	1	0	1	1	0	0	1	1	1	1	1	0	0	1	1	1	0	0	1	1
0	1	0	0	1	1	1	1	1	0	0	1	1	1	0	0	0	0	0	0	1	0	1	0	1	1	0	0	0	1	1	0	1	1	0	0	1	1	1	1	1	0	0	1	1	1	0	0	1	1
0	1	0	0	1	1	1	1	1	0	0	1	1	1	0	0	0	0	0	0	1	0	1	0	1	1	0	0	0	1	1	0	1	1	0	0	1	1	1	1	1	0	0	1	1	1	0	0	1	1
0	1	0	0	1	1	1	1	1	0	0	1	1	1	0	0	0	0	0	0	1	0	1	0	1	1	0	0	0	1	1	0	1	1	0	1	1	1	1	1	1	0	0	1	1	1	0	0	1	1
0	1	0	0	1	1	1	1	1	0	0	1	1	1	0	0	0	0	0	0	1	0	1	0	1	1	0	0	0	1	1	0	1	1	0	1	1	1	1	1	1	0	0	1	1	1	0	0	1	1
0	1	0	0	1	1	1	1	1	0	0	1	1	1	0	0	0	0	0	0	0	0	1	0	0	1	0	0	0	1	1	0	1	1	0	0	1	0	1	1	1	0	0	1	1	1	0	0	1	1
0	1	0	0	1	1	1	1	1	0	0	1	1	1	0	0	0	0	0	0	0	0	1	0	0	1	0	0	0	1	1	0	1	1	0	0	1	0	1	1	1	0	0	1	1	1	0	0	1	1
0	1	0	0	1	1	1	1	1	0	0	1	1	1	0	0	0	0	0	0	0	0	1	0	0	1	0	0	0	1	1	0	1	1	0	0	1	0	1	1	1	0	0	1	1	1	0	0	1	1
0	1	0	0	1	1	1	1	1	0	0	1	1	1	0	0	0	0	0	0	0	0	1	0	0	1	0	0	0	1	1	0	1	1	0	0	1	0	1	1	1	0	0	1	1	1	0	0	1	1
0	1	0	0	1	1	1	1	1	0	0	1	1	1	0	0	0	0	0	0	0	0	1	0	0	1	0	0	0	1	1	0	1	1	0	0	1	0	1	1	1	0	0	1	1	1	0	0	1	1
0	1	0	0	1	1	1	1	1	0	0	1	1	1	0	0	0	0	0	0	0	0	1	0	0	1	0	0	0	1	1	0	1	1	0	0	1	0	1	1	1	0	0	1	1	1	1	0	1	1
0	1	0	0	1	1	1	1	1	0	0	1	1	1	0	0	0	0	0	0	0	0	1	0	0	1	0	0	0	1	1	0	1	1	0	0	1	0	1	1	1	0	1	1	1	1	1	0	1	1
0	1	0	0	1	1	1	1	1	0	0	1	1	1	0	0	0	0	0	0	0	0	1	0	0	1	0	0	0	1	1	0	1	1	0	0	1	0	1	1	1	0	1	1	1	1	1	0	1	1
0	1	0	0	1	1	1	1	1	0	0	1	1	1	0	0	0	0	0	0	0	0	1	0	0	1	0	0	0	1	1	0	1	1	0	0	1	0	1	1	1	0	1	1	1	1	1	0	0	1
0	1	0	0	1	1	1	1	1	0	0	1	1	1	0	0	0	0	0	0	0	0	1	0	0	1	0	0	0	1	1	0	1	1	0	0	1	0	1	1	1	0	1	1	1	1	1	0	0	1
0	1	0	1	1	1	1	1	1	0	1	1	1	1	0	0	0	0	0	0	0	0	1	0	0	0	0	0	0	0	0	0	0	1	0	1	1	0	0	0	1	0	1	1	0	1	1	0	0	1
0	1	0	1	1	1	1	1	1	0	1	1	1	1	0	0	0	0	0	1	0	0	1	0	0	0	0	0	0	0	0	1	0	0	0	0	1	0	0	0	1	0	1	1	0	1	1	0	0	1
0	1	0	1	1	1	1	1	1	0	1	1	1	1	0	0	0	0	0	1	0	0	1	0	0	0	0	0	0	0	0	1	0	0	0	0	1	0	0	0	1	0	1	1	0	1	1	0	0	1
0	1	0	1	1	1	1	1	1	0	1	1	1	1	0	0	0	0	0	1	0	0	1	0	0	0	0	0	0	0	0	1	0	0	0	0	1	0	0	0	1	0	1	1	0	1	1	0	0	1
0	1	0	1	1	1	1	1	1	0	1	1	1	1	0	0	0	0	0	1	0	0	1	0	0	0	0	0	0	0	0	1	0	0	0	1	1	0	0	0	1	0	1	1	0	1	1	0	0	1
0	1	0	1	1	1	1	1	1	0	1	1	1	1	0	0	0	0	0	1	1	0	1	0	0	0	0	0	0	0	0	1	0	0	0	1	1	0	0	0	1	0	1	1	0	1	1	0	0	1
0	1	0	1	1	1	1	1	1	0	1	1	1	1	0	0	0	0	0	1	1	0	1	0	0	0	0	0	0	0	0	1	0	0	0	1	1	0	0	0	1	0	1	1	0	1	1	0	0	1
0	1	0	1	1	1	1	1	1	0	1	1	1	1	0	0	0	0	0	1	1	0	1	0	0	0	0	0	0	0	0	1	0	0	0	1	1	0	0	0	1	0	1	1	0	1	1	0	0	1
0	1	0	1	1	1	1	1	1	0	1	1	1	1	0	0	0	0	0	1	1	0	1	0	0	0	0	0	0	0	0	1	0	0	0	1	1	0	0	0	1	0	1	1	0	1	1	1	0	1
0	1	0	1	1	1	1	1	1	0	1	1	1	0	0	0	0	0	0	1	1	0	1	0	0	0	0	0	0	0	0	1	0	0	0	1	1	0	0	0	1	0	1	1	0	1	1	1	0	1
1	1	0	1	1	1	1	1	1	0	1	1	1	0	0	0	0	1	1	1	1	0	1	0	0	0	0	0	0	0	0	1	0	0	0	1	1	0	0	0	1	0	1	1	0	1	1	1	0	1
1	1	0	1	1	1	1	1	1	0	1	1	1	0	0	0	0	1	1	1	1	0	1	0	0	0	0	0	0	0	0	1	0	0	0	1	1	0	0	0	1	0	1	1	0	1	1	1	0	1
1	1	0	1	1	1	1	1	1	0	1	1	1	0	0	0	0	1	1	1	1	0	1	0	0	0	0	0	0	0	0	1	0	0	0	1	1	0	0	0	1	0	1	1	0	1	1	1	0	1
1	1	0	1	1	1	1	1	1	0	1	1	1	0	0	0	0	1	1	1	1	0	1	0	0	0	0	0	0	0	0	1	0	0	0	1	1	0	0	0	1	0	1	1	0	1	1	1	0	1
1	1	0	1	1	1	1	1	1	0	1	1	1	0	0	0	0	1	1	1	1	0	1	0	0	0	0	0	0	0	0	1	0	0	0	1	1	0	0	0	1	0	1	1	0	1	1	0	0	1
0	1	0	1	1	1	0	0	1	0	1	1	1	0	0	1	0	1	1	1	1	0	1	0	0	0	0	0	0	0	0	1	1	0	0	1	1	0	0	0	1	0	1	1	0	1	1	0	0	1
0	1	0	1	1	1	0	0	1	0	1	1	1	0	0	1	0	1	1	1	1	0	0	0	0	0	0	0	0	0	0	1	1	0	0	1	1	0	0	0	1	0	1	1	0	1	1	0	0	1
0	1	0	1	1	1	0	0	0	0	1	1	1	0	0	1	0	1	1	1	1	0	0	0	0	0	0	0	0	0	0	1	1	0	0	1	1	0	0	0	1	0	1	1	0	1	1	0	0	1
0	1	0	1	1	1	0	0	0	0	1	1	1	0	0	1	0	1	1	1	1	0	0	0	0	0	0	0	0	0	0	1	1	0	0	1	1	0	0	0	1	0	1	1	0	1	0	0	0	1
1	1	0	1	1	1	0	0	0	0	1	1	1	0	0	0	0	1	1	1	1	0	0	0	0	0	0	0	0	0	0	1	1	0	0	1	1	0	0	0	1	0	1	1	0	1	0	1	0	1
1	1	0	1	1	1	0	0	0	0	1	1	1	0	0	0	0	1	1	1	1	0	0	0	0	0	0	0	0	0	0	1	1	0	0	1	1	0	0	0	1	0	1	1	0	1	0	1	0	1
1	1	0	1	1	1	0	0	0	0	1	1	1	0	0	0	0	1	1	1	1	0	0	0	0	0	0	0	0	0	0	1	1	0	0	1	1	0	0	0	1	0	1	1	0	1	0	1	0	1
1	1	0	1	1	1	0	0	0	0	1	1	1	0	0	0	0	1	1	1	1	0	0	0	0	0	0	0	0	0	0	1	1	0	0	1	1	0	0	0	1	0	1	1	0	1	0	1	0	1
1	1	0	1	1	1	0	0	0	0	1	1	1	0	0	0	0	1	1	1	1	0	0	0	0	0	0	0	0	0	0	1	1	0	0	1	1	0	0	0	1	0	1	1	0	1	0	1	0	1
1	1	0	1	1	1	0	0	0	0	1	1	1	0	0	0	0	1	1	1	1	0	0	0	0	0	0	0	0	0	0	1	1	0	0	1	1	0	0	0	1	0	1	1	0	1	0	1	0	1
1	1	0	1	1	1	0	0	0	0	1	1	1	0	0	0	0	1	1	1	1	0	0	0	0	0	1	0	0	0	0	1	1	0	0	1	1	0	0	0	1	0	1	1	0	1	0	1	0	1
1	1	0	1	1	1	0	0	0	0	1	1	1	0	0	0	0	1	1	1	1	0	0	0	0	0	1	0	0	0	0	1	1	0	0	1	1	0	0	0	1	0	1	1	0	1	0	1	0	1
1	1	0	1	1	1	0	0	0	0	1	1	1	0	0	0	0	1	1	1	1	0	0	0	0	0	1	0	0	0	0	1	1	0	0	1	1	0	0	0	1	0	1	1	0	1	0	1	0	1
1	1	0	1	1	1	0	0	0	0	1	1	1	0	0	0	0	1	1	1	1	0	0	0	1	0	1	0	0	0	0	1	1	0	0	1	1	0	0	0	1	0	1	1	0	1	0	1	0	1
1	1	0	1	1	1	0	0	0	0	1	1	1	0	0	0	0	1	0	1	1	0	0	0	1	0	1	0	0	0	0	1	1	0	0	1	1	0	0	0	1	0	1	1	0	1	0	1	0	1
1	1	0	1	1	1	0	0	0	0	1	1	1	0	0	0	0	1	0	1	1	0	0	0	1	0	1	0	0	0	0	1	1	0	0	1	1	0	0	0	0	0	1	1	0	1	0	1	0	1
1	0	0	1	1	1	0	1	0	0	1	1	1	0	0	0	1	1	0	1	1	0	0	0	1	0	1	0	0	0	0	1	1	0	0	1	1	0	0	0	0	0	1	1	0	1	0	1	0	1
1	0	0	1	1	1	0	1	0	0	1	1	1	0	0	0	1	1	0	1	1	0	0	0	1	0	1	0	0	0	0	1	1	0	0	1	1	0	0	0	0	0	1	0	0	1	0	1	0	1
1	0	0	1	1	1	0	1	0	0	0	1	1	0	0	0	1	1	0	1	1	0	0	0	1	0	1	0	0	0	0	1	1	0	0	1	1	0	0	0	0	0	1	0	0	1	0	1	0	1
1	0	0	1	1	1	0	1	0	0	0	1	1	0	0	0	1	1	0	1	1	0	0	0	1	0	1	0	0	0	0	1	0	0	0	1	1	0	0	0	0	0	1	0	0	1	0	1	0	1
1	0	0	1	1	1	0	1	0	0	0	1	1	0	0	0	1	1	0	1	1	0	0	0	1	0	1	0	0	0	0	1	0	0	0	1	1	0	0	1	0	0	1	0	0	1	0	1	0	1
1	0	0	1	1	1	0	1	0	0	0	1	1	0	0	0	1	1	0	1	1	0	0	0	1	0	1	0	0	0	0	1	0	0	0	1	1	0	0	1	0	0	1	0	0	1	0	1	0	1
1	0	0	1	1	1	0	1	0	0	0	1	1	0	0	0	1	1	0	1	1	0	0	0	1	0	1	0	0	0	0	1	0	0	0	1	1	0	0	1	0	0	1	0	0	1	0	1	0	1
1	0	0	1	1	1	0	1	0	0	0	1	1	0	0	0	1	1	0	1	1	0	0	0	1	0	1	0	0	0	0	1	0	0	0	1	1	0	0	1	0	0	1	0	0	1	0	1	0	1
1	0	0	1	1	1	0	1	0	0	0	1	1	0	0	0	1	1	0	1	1	0	0	0	1	0	1	0	0	0	0	1	0	0	0	1	1	0	0	1	0	0	1	0	0	1	0	1	0	1
1	0	0	1	1	1	0	1	0	0	0	1	1	0	0	0	1	1	0	1	1	0	0	0	1	0	1	0	0	0	0	1	0	0	0	1	1	0	0	1	0	0	1	0	0	1	0	1	0	1
1	0	0	1	1	1	0	1	0	0	0	1	1	0	0	0	1	1	0	1	1	0	0	0	1	0	1	0	0	0	0	0	0	0	0	1	1	0	0	1	0	0	1	0	0	1	0	1	0	1
1	0	0	1	1	1	0	1	0	0	0	1	1	0	0	0	1	1	0	1	1	0	0	0	1	0	1	0	0	0	0	0	0	0	0	1	1	0	0	1	0	0	1	0	0	1	0	1	0	1
1	0	0	1	1	1	0	1	0	0	0	1	1	0	0	0	1	1	0	1	1	0	0	0	1	0	1	0	0	0	0	0	0	0	0	1	1	0	0	1	0	0	1	0	0	1	0	1	0	1
1	0	0	1	1	1	1	1	0	0	0	1	1	0	0	0	1	1	0	1	1	0	0	0	1	0	1	0	0	0	0	0	0	0	0	1	1	0	0	1	0	0	1	0	0	1	0	1	0	1
1	0	0	1	1	1	1	1	0	0	0	1	1	0	0	0	1	1	0	1	1	0	0	0	1	0	1	0	0	0	0	0	0	0	0	1	1	0	0	1	0	0	1	0	0	1	0	1	0	1
1	0	0	1	1	1	1	1	0	0	0	1	1	0	0	0	1	1	0	1	1	0	0	0	1	0	1	0	0	0	0	0	0	0	0	1	1	0	0	1	0	0	1	0	0	1	0	1	0	1
1	0	0	1	1	1	1	1	0	0	0	1	1	0	0	0	1	1	0	1	1	0	0	0	1	0	1	0	0	0	0	0	0	0	0	1	1	0	0	1	0	0	1	0	0	1	0	1	0	1
1	0	0	1	1	1	1	1	0	0	0	1	1	0	0	0	1	1	0	1	1	0	0	0	1	0	1	0	0	0	0	0	0	0	0	1	1	0	0	1	1	0	1	0	0	1	0	0	0	1
1	0	0	1	1	1	1	1	0	0	0	1	1	0	0	0	1	1	0	1	1	0	0	0	1	0	1	0	0	0	0	0	0	0	0	1	1	0	0	1	1	0	1	0	0	1	0	0	0	1
1	0	0	1	0	1	1	1	0	0	0	1	1	0	0	0	1	1	0	1	1	0	0	0	1	0	1	0	0	0	0	0	0	0	0	1	1	0	0	0	1	0	1	0	0	1	0	0	0	1
1	0	0	1	0	1	1	1	0	0	0	1	1	0	0	0	1	0	0	1	1	0	1	0	1	0	1	0	0	0	0	0	0	0	0	1	1	0	0	0	1	0	1	0	0	1	0	0	0	1
1	0	0	1	0	1	1	1	0	0	0	1	1	0	0	0	1	0	0	1	1	0	1	0	1	0	1	0	0	0	0	0	0	0	0	1	1	0	0	0	1	0	1	0	0	1	1	0	0	1
1	0	0	1	0	1	1	1	0	0	0	1	1	0	0	0	1	0	0	1	1	0	1	0	1	0	1	0	0	0	0	0	0	0	0	1	1	0	0	0	1	0	1	0	0	1	1	0	0	1
1	0	0	1	0	1	1	1	0	0	0	1	1	0	0	0	1	0	0	1	1	0	1	0	1	0	1	0	0	0	0	0	0	0	0	1	1	0	0	0	1	0	1	0	0	1	1	0	0	1
1	0	0	1	0	1	1	1	0	0	0	1	1	0	0	0	1	0	0	1	1	0	1	0	1	0	1	0	0	0	0	0	0	0	0	1	1	0	0	0	1	0	1	0	0	1	1	0	0	1
1	0	0	1	0	1	1	1	0	0	0	1	1	0	0	0	1	1	1	1	1	0	1	0	1	0	1	0	0	0	0	0	0	0	0	1	1	0	0	0	1	0	1	0	0	1	1	0	0	1
1	0	0	1	0	1	1	1	0	0	0	1	1	0	0	0	1	1	1	1	1	0	1	0	1	0	1	0	0	0	0	0	0	0	0	1	1	0	0	0	1	0	1	0	0	1	1	0	0	1
1	0	0	1	0	1	1	1	0	0	0	1	1	0	0	0	1	1	1	1	1	0	1	0	1	0	1	0	0	0	0	0	0	0	0	1	1	0	0	0	1	0	1	0	0	1	1	0	0	1
1	0	0	1	0	1	1	1	0	0	0	1	1	0	0	0	1	1	1	1	1	0	1	0	1	0	1	0	0	0	0	0	0	0	0	1	1	0	0	0	1	0	1	0	0	1	1	0	0	1
1	0	0	1	0	1	1	1	0	0	0	1	1	0	0	0	1	1	1	1	1	0	1	0	1	0	1	0	0	0	0	0	0	0	0	1	1	0	0	0	1	0	1	0	0	1	1	0	0	1
1	0	0	1	0	1	1	1	0	0	0	1	1	0	0	0	1	1	1	1	1	0	1	0	1	0	1	0	0	0	0	0	0	0	0	1	1	0	0	0	1	0	1	0	0	1	1	0	0	1
1	0	0	1	0	1	1	1	0	0	0	1	1	0	0	0	1	1	1	1	1	0	1	0	1	0	1	0	0	0	0	0	0	0	0	1	1	0	0	0	1	0	1	0	0	1	1	0	0	1
1	0	0	1	0	1	1	1	0	0	0	1	1	0	0	0	1	1	1	1	1	0	1	0	1	0	1	0	0	0	0	0	0	0	0	1	1	0	0	0	1	0	1	0	0	1	1	0	0	1
1	0	0	1	0	1	1	1	0	0	0	1	1	0	0	0	1	1	1	1	1	0	1	0	1	0	1	0	0	0	0	0	0	0	0	1	1	0	0	0	1	0	1	0	0	1	1	0	0	1
1	0	0	1	0	1	1	1	0	0	0	1	1	0	0	0	1	1	1	1	1	0	1	0	1	0	1	0	0	0	0	0	0	0	0	1	1	0	0	0	1	0	1	0	0	1	1	0	0	1
1	0	0	1	0	1	1	1	0	0	0	1	1	0	0	0	1	1	1	1	1	0	1	0	1	0	1	0	0	0	0	0	0	0	0	1	1	0	0	0	1	0	1	0	0	1	1	0	0	1
0	0	0	1	1	0	0	0	1	0	1	0	0	0	1	1	0	1	0	1	1	1	1	0	1	0	1	1	1	0	0	1	0	0	0	1	0	0	0	0	1	0	1	1	0	1	1	1	0	1
0	0	0	1	1	0	0	0	1	0	1	0	0	0	1	1	0	1	0	1	1	1	1	0	1	0	1	1	1	0	0	1	0	0	0	1	0	0	0	0	1	0	1	1	0	1	1	1	0	1
0	0	0	1	1	0	0	0	1	0	1	0	0	0	1	1	0	1	0	1	1	1	1	0	1	0	1	1	1	0	0	1	0	0	0	1	0	0	0	0	1	0	1	1	0	1	1	1	0	1
0	0	0	1	1	0	0	0	1	0	1	0	0	0	1	1	0	1	0	0	0	1	1	0	1	0	1	1	1	0	0	1	0	0	0	0	0	0	0	0	1	0	1	1	0	1	1	1	0	1
0	0	0	1	1	0	0	0	1	0	1	0	0	0	1	1	0	1	0	0	0	1	1	0	1	0	1	1	1	0	0	1	0	0	0	0	0	0	1	0	1	0	1	1	0	1	1	1	0	1
0	0	0	1	1	0	0	0	1	0	1	0	0	0	1	1	0	1	0	0	0	1	1	0	1	0	1	0	1	0	0	1	0	0	0	0	0	0	1	0	1	0	1	1	0	1	1	1	0	1
0	0	0	1	1	0	0	0	1	0	1	0	0	0	1	1	0	1	0	0	0	1	1	0	1	0	1	0	1	0	0	1	0	0	0	0	0	0	1	0	1	0	1	1	0	1	1	1	0	1
0	0	0	1	1	0	0	0	1	0	1	0	0	0	1	1	0	1	0	0	0	1	1	0	1	0	1	0	1	0	0	1	0	0	0	0	0	0	1	0	1	0	1	1	0	1	1	1	0	1
0	0	0	1	1	0	0	0	1	0	1	0	0	0	1	1	0	1	0	0	0	1	1	0	1	0	1	0	1	0	0	1	0	0	0	0	0	0	1	0	1	0	1	1	0	1	1	1	1	1
0	0	0	1	1	0	0	0	1	0	1	0	0	0	1	1	0	1	0	0	0	1	1	0	1	0	1	0	0	0	0	1	0	0	0	0	0	0	1	0	1	0	0	1	0	1	1	1	1	1
0	0	0	1	1	0	0	0	1	0	0	0	0	0	1	1	0	1	0	0	0	1	1	0	1	0	1	0	0	0	0	1	0	0	0	0	0	0	1	0	1	0	0	1	0	1	1	1	1	1
0	0	0	1	1	0	0	0	1	0	0	0	0	0	1	1	0	0	0	0	0	1	1	0	1	0	1	0	0	0	0	1	0	0	0	0	0	0	1	0	1	0	0	1	0	1	1	1	1	1
0	0	0	1	1	0	0	0	1	0	1	0	0	0	1	1	0	0	0	0	0	1	1	0	1	0	1	0	0	0	0	1	0	0	0	0	0	0	1	0	1	0	0	1	0	1	1	1	1	1
0	0	0	1	1	0	0	0	0	0	1	0	0	0	1	1	0	0	0	0	0	1	1	0	1	0	1	0	0	0	0	1	0	0	0	0	0	0	1	0	1	0	0	1	0	1	1	1	1	1
0	0	0	1	1	0	0	0	0	0	1	0	0	0	1	1	0	0	0	0	0	1	1	0	1	0	1	0	0	0	0	1	0	0	0	0	0	0	1	0	1	1	0	1	0	1	1	1	1	1
0	0	0	0	1	0	0	0	0	0	1	0	0	0	1	1	0	0	0	0	0	1	1	0	1	0	1	0	0	0	0	1	0	0	0	0	0	0	1	0	1	1	0	1	0	1	1	1	1	1
0	0	0	0	1	0	0	0	0	0	1	0	0	0	1	1	0	0	0	0	0	1	1	0	1	0	1	0	0	0	0	1	0	0	0	0	0	0	1	0	1	1	0	1	0	1	1	1	1	1
0	0	0	0	1	0	0	0	0	0	1	0	0	0	1	1	0	0	0	0	0	1	1	0	1	0	1	0	0	0	0	1	0	0	0	0	0	0	1	0	1	1	0	1	0	1	1	1	1	1
0	0	0	0	1	0	0	0	0	0	1	0	0	0	1	1	0	0	0	0	0	1	1	0	1	0	1	0	0	0	0	1	0	0	0	0	0	0	1	0	1	1	0	1	0	1	1	1	1	1
0	0	0	0	1	0	0	0	0	0	1	0	0	0	1	1	0	0	0	0	0	1	1	0	1	0	1	0	0	0	0	1	0	0	0	0	0	0	1	0	1	1	0	1	0	1	1	1	1	1
0	0	0	0	1	0	0	0	0	0	1	0	0	0	1	1	0	0	0	0	0	1	1	0	1	0	1	0	0	0	0	1	0	0	0	0	0	0	1	0	1	1	0	1	0	1	1	1	1	1
0	0	0	0	1	0	0	0	0	0	1	0	0	0	1	1	0	0	0	0	0	1	1	0	1	0	1	0	0	0	0	1	0	0	0	0	0	0	1	0	1	1	0	1	0	1	1	1	1	1
0	0	0	1	0	0	0	0	0	0	1	0	0	0	1	1	1	0	0	0	0	1	1	0	1	0	1	0	0	0	0	1	0	0	0	0	0	0	1	0	1	1	0	1	0	1	1	1	1	1
0	0	0	1	0	0	0	0	0	0	1	0	0	0	1	1	1	0	0	0	0	1	1	0	1	0	1	0	0	0	0	1	0	0	0	0	0	0	1	0	1	1	0	1	0	1	1	1	1	1
0	0	0	1	0	0	0	0	0	0	1	0	0	0	1	1	1	0	0	0	0	1	1	0	1	0	1	0	0	0	0	1	0	0	0	0	0	0	1	0	1	1	0	1	0	1	1	1	1	1
0	0	0	1	0	0	0	0	0	0	1	0	0	0	1	1	1	0	0	1	0	1	1	0	1	0	1	1	0	0	0	1	0	0	0	0	0	0	1	0	1	1	1	1	0	1	1	1	1	1
0	0	0	1	1	0	0	0	0	0	1	0	0	0	1	1	1	0	0	1	0	1	1	0	1	0	1	1	0	0	0	1	0	0	0	0	0	0	1	0	1	1	0	1	0	1	1	1	1	1
0	0	0	1	1	0	0	0	0	0	1	0	0	0	1	1	1	0	0	1	0	1	1	0	1	0	1	1	1	0	0	1	0	0	0	0	0	0	1	0	1	1	0	1	0	1	1	1	1	1
0	0	0	1	1	0	0	0	0	0	1	0	0	0	1	1	1	0	0	1	0	1	1	0	1	0	1	1	1	0	0	1	0	0	0	0	0	0	1	0	1	1	0	1	0	1	1	1	1	1
0	0	0	1	1	0	0	0	0	0	1	0	0	0	1	1	1	0	0	1	0	1	1	0	1	0	1	1	1	0	0	1	0	0	0	0	0	0	1	0	1	1	0	1	0	1	1	1	1	1
0	0	0	1	1	0	0	0	0	0	1	0	0	0	1	1	1	0	0	1	0	1	1	0	1	0	1	1	1	0	0	1	0	0	0	0	0	0	1	0	1	1	0	1	0	1	1	1	1	1
0	0	0	1	1	0	0	0	0	0	1	0	0	0	1	1	1	0	0	1	0	1	1	0	1	0	1	1	1	0	0	1	0	0	0	0	0	0	1	0	1	1	0	1	0	1	1	1	1	1
0	0	0	1	1	0	0	0	0	0	1	0	0	0	1	1	1	0	0	1	0	1	1	0	1	0	1	1	1	0	0	1	0	0	0	0	0	0	0	0	1	1	0	1	0	1	1	1	1	1
0	0	0	1	1	0	0	0	0	0	1	0	0	0	1	1	1	0	0	1	0	1	1	0	1	1	1	1	1	0	0	1	0	0	0	0	0	0	0	0	1	1	0	1	0	1	1	1	1	1
0	0	0	1	1	0	0	0	0	0	1	0	0	0	1	1	1	0	0	1	0	1	1	0	1	1	1	1	1	0	0	1	0	0	0	0	0	0	0	0	1	1	0	1	0	1	1	1	1	1
0	0	0	1	1	0	0	0	0	0	1	0	0	0	1	1	1	0	0	1	0	1	1	0	1	0	1	1	1	0	0	1	0	0	0	0	0	0	0	0	1	1	0	1	0	1	1	1	1	1
0	0	0	1	1	0	0	0	0	0	1	0	0	0	1	1	1	0	0	1	0	1	1	0	1	0	1	1	1	0	0	1	0	0	0	0	0	0	0	0	1	1	0	1	0	1	1	1	1	1
0	0	0	0	1	0	0	0	0	0	1	0	0	0	1	1	1	0	0	1	0	1	1	0	1	0	1	1	0	0	0	1	0	0	0	0	0	0	0	0	1	1	0	1	0	1	1	1	1	1
0	0	0	0	1	0	0	0	0	0	1	0	0	0	1	1	1	0	0	1	0	1	1	0	1	0	1	1	0	0	0	1	0	0	0	0	0	0	0	0	1	1	0	1	0	1	1	1	1	1
0	0	0	0	1	0	0	0	0	0	1	0	0	0	1	1	1	0	0	1	0	1	1	0	1	0	1	1	0	0	0	1	0	0	0	0	0	0	0	0	1	1	0	1	0	1	1	1	1	1
0	0	0	0	1	0	0	0	0	0	1	1	0	0	1	1	1	0	0	1	0	1	1	0	1	0	1	1	0	0	0	1	0	0	0	0	0	0	0	0	1	1	0	1	0	1	1	1	1	1
0	0	0	0	1	0	0	0	0	0	1	1	0	0	1	1	1	0	0	1	0	1	1	0	1	0	1	1	0	0	0	1	0	0	0	0	0	0	0	0	1	1	0	1	0	1	1	1	1	1
0	1	1	1	1	0	0	0	0	0	1	1	0	0	1	1	0	0	0	1	0	1	1	0	1	0	1	1	0	0	0	1	0	0	0	0	0	0	0	0	1	1	0	1	0	1	1	1	1	1
0	1	1	1	1	0	0	0	0	0	1	1	0	0	1	1	0	0	0	1	0	1	1	1	1	0	1	1	0	0	0	1	0	0	0	0	0	0	0	0	1	1	0	1	0	1	1	1	1	1
0	1	1	1	1	0	0	0	0	0	1	1	0	0	1	1	0	0	0	1	0	1	1	1	1	0	1	1	0	0	0	1	0	0	0	0	0	0	0	0	1	1	0	1	0	1	1	1	1	1
0	1	1	1	1	0	0	0	0	0	1	1	0	0	1	1	0	0	0	1	0	1	1	1	1	0	1	1	0	0	0	1	0	0	0	0	0	0	0	0	1	1	0	1	0	1	1	1	1	1
1	1	0	0	0	0	0	0	1	0	0	1	0	1	1	1	0	1	1	0	0	1	1	1	1	1	1	1	0	1	0	1	1	1	0	1	0	0	1	1	1	0	0	0	1	1	1	1	0	1
1	1	0	0	0	0	0	0	1	0	0	1	0	1	1	1	0	1	1	0	0	1	1	1	1	1	1	1	0	1	0	1	1	1	0	1	0	0	1	1	1	0	0	0	1	1	1	1	0	1
1	1	0	0	0	0	0	0	1	0	0	1	0	1	1	1	0	1	1	0	0	1	1	1	1	1	1	1	0	1	0	1	1	1	0	1	0	0	1	1	1	0	1	0	1	1	1	1	1	1
1	1	0	0	0	0	0	0	1	0	0	1	0	1	1	1	0	1	1	0	0	1	1	1	1	1	1	1	0	1	0	1	1	1	0	1	0	0	1	1	1	0	1	0	1	1	1	1	1	1
1	1	1	0	0	1	0	0	1	1	0	1	0	0	1	1	0	1	0	0	0	1	1	1	1	1	1	0	0	1	1	1	1	1	0	1	0	0	1	1	1	0	1	0	1	1	1	1	0	1
1	1	1	0	1	1	0	0	1	1	0	1	0	0	1	1	0	1	0	0	0	1	1	1	1	1	1	0	0	1	1	1	1	1	1	1	0	0	1	1	1	0	1	0	1	1	1	1	0	1
1	1	1	0	1	1	0	0	1	1	0	1	0	0	1	1	0	1	0	0	0	1	1	1	1	1	1	0	0	1	1	1	1	1	1	1	0	0	1	1	1	0	1	0	1	1	1	1	0	1
1	1	1	0	1	1	1	0	1	1	0	1	0	0	1	1	0	1	0	0	0	1	1	1	1	1	1	0	0	1	1	1	1	1	1	1	0	0	1	1	1	0	1	0	1	1	1	1	1	1
1	1	1	0	0	1	1	0	1	1	0	1	0	0	1	1	0	1	0	0	0	1	1	1	1	1	1	0	0	1	1	1	1	1	1	1	0	0	1	1	1	0	1	0	1	1	1	1	1	1
1	1	1	0	0	1	1	0	1	1	0	1	0	0	1	1	0	1	0	0	0	0	1	1	1	1	1	0	0	1	1	1	1	1	1	1	0	0	1	0	1	0	1	0	1	1	0	1	1	1
1	1	1	0	0	1	1	0	1	1	0	1	0	0	1	1	0	1	0	0	0	0	1	1	1	1	1	0	0	1	1	1	1	1	1	1	0	0	1	0	1	0	1	0	1	1	0	1	1	1
1	1	1	0	0	1	1	0	1	1	0	1	0	0	1	1	0	1	0	0	0	0	1	1	1	1	1	0	0	1	1	1	1	1	1	1	0	0	1	0	1	0	1	0	1	1	0	1	1	1
1	1	1	0	0	1	1	0	1	1	0	1	0	0	1	1	0	1	0	0	0	0	1	1	1	1	1	0	0	1	1	1	1	1	1	1	0	0	1	0	1	0	1	0	1	1	0	1	1	1
1	1	1	0	0	1	1	0	1	1	0	1	0	0	1	1	0	1	0	0	0	0	1	1	1	1	1	0	0	1	1	1	1	1	1	1	0	0	1	0	1	0	1	0	1	1	0	1	1	1
1	1	1	0	0	1	1	0	1	1	0	1	0	0	1	1	0	1	0	0	0	0	1	1	1	1	1	0	0	1	1	1	1	1	1	1	0	0	1	0	0	0	1	0	1	1	0	1	1	1
1	1	1	0	0	1	1	0	1	1	0	1	0	0	1	1	0	1	0	0	0	0	1	1	1	1	1	0	1	1	1	1	1	1	1	1	0	0	1	0	0	0	1	0	1	1	0	1	1	1
1	1	1	0	0	1	1	0	1	1	0	1	0	0	1	1	0	1	0	0	0	0	1	1	0	1	1	0	1	1	1	1	1	1	1	1	0	0	1	0	0	0	1	0	1	1	0	1	1	1
1	1	1	0	0	1	1	0	1	1	0	1	1	0	1	1	0	1	0	0	0	0	1	1	0	1	1	0	1	1	1	1	1	1	1	1	0	0	1	0	0	0	1	0	1	1	0	1	1	1
1	0	0	0	0	1	1	0	1	1	0	1	1	0	1	1	0	1	1	0	0	0	1	1	0	1	0	0	1	1	1	1	1	1	0	1	0	0	1	0	0	0	1	0	1	1	0	1	1	1
1	0	0	1	0	1	1	1	0	1	1	1	1	0	1	1	0	1	1	1	0	0	1	1	0	1	0	0	1	1	1	0	1	1	0	1	1	0	1	0	0	0	1	1	1	1	0	0	1	1
0	0	0	1	0	1	1	1	0	1	1	1	1	0	1	1	0	1	1	1	0	0	1	1	0	1	0	0	1	1	1	0	1	1	0	1	1	0	1	0	0	0	1	1	1	1	0	0	1	1
0	0	0	1	0	1	1	1	0	1	1	1	1	0	1	1	0	1	1	1	0	0	1	1	0	1	0	0	1	1	1	0	1	1	0	1	1	0	1	0	0	0	1	1	1	1	1	0	1	1
0	0	0	1	0	1	1	1	0	1	1	1	1	0	1	1	0	1	1	1	0	0	1	1	0	1	0	0	1	1	1	0	1	1	0	1	1	0	1	0	0	0	1	1	1	1	1	0	1	1
0	0	0	1	0	1	1	1	0	1	1	1	1	0	1	1	0	1	1	1	0	0	1	1	0	1	0	0	1	1	1	0	1	1	0	1	1	0	1	0	0	0	1	1	1	1	1	0	0	1
0	0	0	1	0	1	1	1	0	1	1	1	1	0	1	1	0	1	1	1	0	0	1	1	0	1	0	0	1	1	1	0	1	1	0	1	1	0	1	0	0	0	1	1	1	1	1	0	0	1
0	0	0	1	0	1	1	1	0	1	1	1	1	0	1	1	0	1	1	1	0	0	1	1	0	1	0	0	1	1	1	0	1	1	0	1	1	0	1	0	0	0	1	1	1	1	1	0	0	1
0	1	0	1	0	1	1	1	0	1	1	1	1	0	1	1	0	1	1	1	0	0	1	1	0	1	0	0	1	1	1	0	1	1	0	1	1	0	1	0	0	0	1	1	1	1	1	0	0	1
0	1	0	1	1	1	1	1	0	1	1	1	1	0	1	1	0	0	1	1	0	0	1	1	0	1	0	0	1	1	1	0	1	1	0	1	1	0	1	0	0	0	1	1	1	1	1	0	0	1
0	1	0	1	1	0	1	1	0	0	1	1	1	0	1	1	0	0	1	1	0	0	1	1	0	0	0	1	1	1	1	0	1	1	0	1	1	0	1	0	0	0	1	1	0	0	0	0	0	1
0	1	0	1	1	0	1	1	0	0	1	1	1	0	1	1	0	0	0	1	0	0	1	1	0	0	0	1	1	0	0	0	1	1	0	1	1	0	1	0	0	0	1	1	0	0	0	0	0	1
0	1	0	1	1	0	1	1	0	0	1	1	1	0	1	1	0	0	0	1	0	0	0	1	0	0	0	1	1	0	0	0	1	1	0	1	1	0	1	0	0	0	1	1	0	0	0	0	0	1
1	1	0	1	1	0	1	1	0	0	1	1	1	0	1	1	0	0	0	1	0	0	0	1	0	0	0	1	1	0	0	0	1	1	0	1	1	0	1	0	0	0	1	1	0	0	0	0	0	1
1	1	0	1	1	0	1	1	0	0	1	0	1	0	1	1	0	0	0	1	0	0	0	1	0	0	0	1	1	0	0	0	1	1	0	1	1	0	1	0	0	0	1	1	0	0	0	0	0	1
1	1	0	1	1	0	1	1	0	0	1	0	1	0	1	1	0	0	0	1	0	0	0	1	0	0	0	1	1	0	0	0	1	1	0	1	1	0	1	0	0	0	1	1	0	0	0	0	0	1
1	1	0	1	1	0	1	1	0	0	1	0	1	0	1	1	0	0	0	1	0	0	0	1	0	0	0	1	1	0	0	0	1	1	0	1	1	0	1	0	0	0	1	1	0	0	0	0	0	1
1	1	0	1	1	0	1	1	0	0	1	0	1	0	1	1	0	0	0	1	0	0	0	1	0	0	0	1	1	0	0	0	1	1	0	1	1	0	1	0	0	0	1	1	0	0	0	0	0	1
1	1	0	1	1	0	1	1	0	0	1	0	1	0	1	1	0	0	0	1	0	0	0	1	0	0	0	1	1	0	0	0	1	1	0	1	1	0	1	0	0	0	1	1	0	0	0	0	0	1
1	1	0	1	1	0	1	1	0	0	1	0	1	0	1	1	0	0	0	1	0	0	0	1	0	0	0	1	1	0	0	0	1	1	0	1	1	0	1	0	0	0	1	1	0	0	0	0	0	1
1	1	0	1	1	0	1	1	1	0	1	0	1	0	1	1	0	0	0	1	0	0	0	1	0	0	0	1	1	0	0	0	1	1	0	1	1	0	1	0	0	0	1	1	0	0	0	0	0	1
1	1	0	1	1	0	1	1	1	0	1	0	1	0	1	1	0	0	0	1	0	0	0	1	0	0	0	1	1	0	0	0	1	1	0	1	1	0	1	0	0	0	1	1	0	0	0	0	0	1
1	1	0	1	1	0	1	1	1	0	1	0	1	0	1	1	0	0	0	1	0	0	0	1	0	0	0	1	1	0	0	0	1	1	0	1	1	0	1	0	0	0	1	1	0	0	0	1	0	1
1	1	0	1	1	0	1	1	1	0	1	0	1	0	1	1	0	0	0	1	0	0	0	1	0	0	0	1	1	0	0	0	1	1	0	1	1	0	1	0	0	0	1	1	0	0	0	1	0	1
1	1	0	1	1	0	1	1	1	0	1	0	1	0	1	1	0	0	0	1	0	0	0	1	0	0	0	1	1	0	0	0	1	1	0	1	1	0	1	0	0	0	1	1	0	0	0	1	1	1
1	1	0	1	1	0	1	1	1	0	1	0	1	0	1	1	0	0	0	1	0	0	0	1	0	0	0	1	1	0	0	0	1	1	0	1	1	0	1	0	0	0	1	1	0	0	0	1	1	1
1	1	0	1	1	0	1	1	1	0	1	0	1	0	1	1	0	0	0	1	0	0	0	1	0	0	0	1	1	0	0	0	1	1	0	1	1	0	1	0	0	0	1	1	0	0	0	1	1	1
1	1	0	1	1	0	1	1	1	0	1	0	1	0	1	1	0	0	0	1	0	0	0	1	0	0	0	1	1	0	0	0	1	1	0	1	1	0	1	0	0	0	1	1	0	0	0	1	1	1
1	1	0	1	1	0	1	1	1	0	1	0	1	0	1	1	0	0	0	1	0	0	0	1	0	0	0	1	1	0	0	0	1	1	0	1	1	0	1	0	0	0	1	1	0	0	0	1	1	1
1	1	0	1	1	0	1	1	1	1	0	0	1	0	1	1	0	0	0	1	0	0	0	1	0	0	1	1	1	0	0	0	1	1	0	1	1	0	0	0	0	0	1	1	0	0	0	1	1	1
1	1	0	1	1	0	1	1	1	1	0	0	1	0	1	1	0	0	0	1	0	0	0	1	0	0	1	1	1	0	0	0	1	1	0	1	1	0	0	0	0	0	1	1	0	0	0	1	1	1
1	1	0	1	1	0	1	1	1	1	0	0	1	0	1	1	0	0	0	1	0	0	0	1	0	0	1	1	1	0	0	0	1	1	0	1	1	0	0	0	0	0	1	1	0	0	0	1	1	1
1	1	0	1	1	0	1	1	1	1	0	0	1	0	1	1	0	0	0	1	0	0	0	1	0	0	1	1	1	0	0	0	1	1	0	1	1	0	0	0	0	0	1	1	0	0	0	1	1	1
1	1	0	1	1	0	1	1	1	1	0	0	1	0	1	1	0	0	0	0	0	0	0	0	0	0	1	1	1	0	0	0	1	1	0	1	1	0	0	0	0	0	1	1	0	0	0	1	1	1
1	1	0	1	1	0	1	1	1	1	0	0	1	0	1	1	0	0	0	0	0	0	0	0	0	0	1	1	1	0	0	0	1	1	0	1	1	0	0	0	0	0	1	1	0	0	0	1	1	1
1	1	0	1	1	0	1	1	1	1	0	0	1	0	1	1	0	0	0	0	0	0	0	0	0	0	1	1	1	0	0	0	1	1	0	1	1	1	0	0	0	0	1	1	0	0	0	1	1	1
1	1	0	1	1	0	1	1	1	1	0	0	1	0	1	1	0	0	0	0	0	0	0	0	0	0	1	1	1	0	0	0	1	1	0	1	1	1	0	0	0	0	1	1	0	0	0	1	1	1
1	1	0	1	1	0	1	1	1	1	0	0	1	0	1	1	0	0	0	0	0	0	0	0	0	0	1	1	1	0	0	0	1	1	0	1	1	1	0	0	0	0	0	1	0	0	0	1	1	1
1	1	0	1	1	0	1	1	1	1	0	0	1	0	1	1	0	0	0	0	0	0	0	0	0	0	1	1	1	0	0	0	1	1	0	1	1	1	0	0	0	0	0	1	0	0	0	1	1	1
1	1	0	1	1	0	1	1	1	0	0	1	1	0	1	1	0	0	0	0	0	0	0	0	1	0	1	1	1	0	0	0	1	0	0	1	1	1	0	1	0	0	0	1	0	0	0	1	0	1
1	1	0	0	1	0	1	1	1	0	0	1	1	0	1	1	0	0	0	0	0	0	0	0	1	0	1	1	1	0	0	0	1	0	0	1	1	1	0	1	0	0	0	1	0	0	0	1	0	1
1	1	0	0	1	0	1	1	1	0	0	1	1	0	1	1	0	0	0	0	0	0	0	0	1	0	1	1	1	0	0	0	1	0	0	1	1	1	0	1	0	0	0	1	0	0	0	1	0	1
1	1	0	0	1	0	1	1	1	0	0	1	1	0	1	1	0	0	0	0	0	0	0	0	1	0	1	1	1	0	0	0	1	0	0	1	1	1	0	1	0	0	0	1	0	0	0	1	0	1
1	1	0	0	1	1	1	1	1	0	0	1	1	0	1	1	0	0	0	0	0	0	0	0	1	0	1	1	1	0	0	0	1	0	0	1	1	1	0	1	0	0	0	1	0	0	0	1	0	1
1	1	0	0	1	1	1	1	1	0	0	1	1	0	1	1	0	0	0	0	0	0	0	0	1	0	1	1	1	0	0	0	1	0	0	1	1	1	0	1	0	0	0	1	0	0	0	1	0	1
1	1	1	0	1	1	1	1	1	1	0	1	1	0	1	1	0	0	0	0	0	0	0	0	1	0	1	1	1	0	0	0	1	0	0	1	1	1	0	1	0	0	0	1	0	0	0	1	0	1
1	1	1	0	1	1	1	1	1	1	0	1	1	0	1	1	0	0	0	0	0	0	0	0	1	0	1	1	1	0	0	0	1	0	0	1	1	1	0	1	0	0	0	1	0	0	0	1	0	1
1	1	1	0	1	1	1	1	1	1	0	1	1	0	1	1	0	0	0	0	0	0	0	0	1	0	1	1	1	0	0	0	1	0	0	1	1	1	0	1	0	0	0	1	0	0	0	1	0	1
1	1	1	0	1	1	1	1	1	1	0	1	1	0	1	1	0	0	0	0	0	0	0	0	1	0	1	1	1	0	0	0	1	0	0	1	1	1	0	1	0	0	0	1	0	0	0	1	0	1
1	1	1	0	1	1	1	1	1	1	0	1	1	0	1	1	0	0	0	0	0	0	0	0	1	0	1	1	1	0	0	0	1	0	0	1	1	1	0	1	0	0	0	1	0	0	0	1	0	1
1	1	1	0	1	1	1	1	1	1	0	0	1	0	1	1	0	0	0	0	0	0	0	0	1	0	1	1	1	0	0	0	1	0	0	1	1	1	0	1	0	0	0	1	0	0	0	1	0	1
1	1	1	0	1	1	1	1	1	1	0	0	1	0	1	1	0	0	0	0	0	0	0	0	1	0	1	1	1	0	0	0	1	0	0	1	1	1	0	1	0	0	0	1	0	0	0	1	0	1
1	1	1	0	1	1	1	1	1	1	0	0	1	0	1	1	0	0	0	0	0	0	0	0	1	0	1	1	1	0	0	0	1	0	0	1	1	1	0	1	0	0	0	1	0	0	0	1	0	1
1	1	1	0	1	1	1	1	1	1	0	0	1	0	1	1	0	0	0	0	0	0	0	0	1	0	1	1	1	0	0	0	1	0	0	1	1	1	0	1	0	0	0	1	0	0	0	1	0	1
1	1	1	0	1	1	1	1	1	1	0	0	1	0	1	1	0	0	0	0	0	0	0	0	1	0	1	1	1	0	0	0	1	0	0	1	1	1	0	1	0	0	0	1	0	0	0	1	0	1
1	1	1	0	1	1	1	1	1	1	1	0	1	0	1	1	0	0	0	0	0	0	0	0	1	0	1	1	1	0	0	0	1	0	0	1	1	1	0	1	0	0	0	1	0	0	0	1	0	1
1	1	1	0	1	1	1	1	1	1	1	0	1	0	1	1	0	0	0	0	0	0	0	0	1	0	1	1	1	0	0	0	1	0	0	1	1	1	0	1	0	0	0	1	0	0	0	1	0	1
1	1	1	0	1	1	1	1	1	1	1	0	1	0	1	1	0	0	0	0	0	0	0	0	1	0	1	1	1	0	0	0	1	0	0	1	1	1	0	1	0	0	0	1	0	0	0	1	0	1
1	1	1	0	1	1	1	1	1	1	1	0	0	0	1	1	0	0	0	0	0	0	0	0	1	0	1	1	1	0	0	0	1	0	0	1	1	1	0	0	0	0	0	1	0	0	0	1	0	1
1	1	1	0	1	0	1	1	1	1	1	0	0	0	1	1	0	0	0	0	0	0	0	0	1	0	1	1	1	0	0	0	1	0	0	1	1	1	0	0	0	0	0	1	0	0	0	1	0	1
1	1	1	0	1	0	1	1	1	1	1	0	0	0	1	1	0	0	0	0	0	0	0	0	1	0	1	1	1	0	0	0	1	0	0	1	1	1	0	0	0	0	0	1	0	0	0	1	0	1
1	1	1	0	1	0	1	1	1	1	1	0	0	0	1	1	0	0	0	0	0	0	0	0	1	0	1	1	1	0	0	0	1	0	0	1	1	1	0	0	0	0	0	1	0	0	0	1	0	1
1	1	1	0	1	0	1	1	1	1	1	0	0	0	1	1	1	0	0	0	0	0	0	0	1	0	1	1	1	0	0	0	1	0	0	1	1	1	0	0	0	0	0	1	0	0	0	1	0	1
1	1	1	0	1	0	1	1	1	1	1	0	0	0	1	1	1	0	0	0	0	0	0	0	1	0	1	1	1	0	0	0	1	0	0	1	1	1	0	0	0	0	0	1	0	0	0	1	0	1
1	1	1	0	1	0	1	1	1	1	1	0	0	0	1	1	1	0	0	0	0	0	0	0	1	0	1	1	1	0	0	0	1	0	0	1	1	1	0	0	0	0	0	1	0	0	0	1	0	1
1	1	1	0	1	0	1	1	1	1	1	0	0	0	1	1	1	0	0	0	0	0	0	0	1	0	1	1	1	0	0	0	1	0	0	1	1	1	0	0	0	0	0	1	0	0	0	1	0	1
0	1	1	0	1	0	1	1	1	1	1	0	0	0	1	1	1	0	0	0	0	0	0	0	1	0	1	1	1	0	0	0	1	0	0	1	1	1	0	0	0	0	0	1	0	0	0	1	0	1
0	1	1	0	1	0	1	1	1	1	1	0	0	0	1	1	1	0	0	0	0	0	1	0	1	0	1	1	1	0	0	0	1	0	0	1	1	1	0	0	0	0	0	1	0	0	0	1	0	1
0	1	1	0	1	0	1	1	1	1	1	0	0	0	1	1	1	0	0	0	0	0	1	0	1	0	1	1	1	0	0	0	1	0	0	1	1	1	0	0	0	0	0	1	0	0	0	1	0	1
0	1	1	0	1	0	1	1	1	1	1	0	0	0	1	1	1	0	0	0	1	0	1	0	1	0	1	1	1	0	0	0	1	0	0	1	1	1	0	0	0	0	0	1	0	0	0	1	0	1
0	1	1	0	1	0	1	1	1	1	1	0	0	0	1	1	1	0	0	0	1	0	1	0	1	0	1	1	1	0	0	0	1	0	0	1	1	1	0	0	0	0	0	1	0	0	0	1	0	1
0	1	1	0	1	0	1	1	1	1	1	0	0	0	1	1	1	0	0	0	1	0	1	0	1	0	1	1	1	0	0	0	1	0	0	1	1	1	0	0	0	0	0	1	0	0	0	1	0	1
0	1	1	0	1	0	1	1	1	1	1	0	0	0	1	1	1	0	0	0	1	0	1	0	1	0	1	1	1	0	0	0	1	0	0	1	1	1	0	0	0	0	0	1	0	0	0	1	0	1
0	1	1	0	1	0	1	1	1	1	1	0	0	0	1	1	1	0	0	0	1	0	1	0	1	0	1	1	1	0	0	0	1	0	0	1	1	1	0	0	0	0	0	1	0	0	0	1	0	1
0	1	1	0	1	0	1	1	1	1	1	0	0	0	1	1	1	0	0	0	1	0	1	0	1	0	1	1	1	0	0	0	1	0	0	1	1	1	0	0	0	1	0	1	0	0	0	1	0	1
0	1	1	0	1	0	1	1	1	1	1	0	0	0	1	1	1	0	0	0	1	0	1	0	1	0	1	1	1	0	0	0	1	0	0	1	1	1	0	0	0	1	0	1	0	0	0	1	0	1
0	1	1	0	1	0	1	1	1	1	1	0	1	0	1	1	1	0	0	0	1	0	1	0	1	0	1	1	1	0	0	0	1	0	0	1	1	1	0	0	0	1	0	1	0	0	0	1	0	1
0	1	1	0	1	0	1	1	1	1	1	0	1	0	1	1	1	0	0	0	1	0	0	0	1	0	1	1	1	0	0	0	1	0	0	1	1	1	0	0	0	1	0	1	0	0	0	1	0	1
0	1	1	0	1	0	1	1	1	1	1	0	1	0	1	1	1	0	0	0	1	0	0	0	1	0	1	1	1	0	0	0	1	0	0	1	1	1	0	0	0	1	0	1	0	0	0	1	0	1
0	1	1	0	1	0	1	1	1	1	1	0	1	0	1	1	1	0	0	0	1	0	0	0	1	0	1	1	1	0	0	0	1	0	0	1	0	1	0	0	0	1	0	1	0	0	0	1	0	1
0	1	1	0	1	0	1	1	1	1	1	0	1	0	1	1	1	0	0	0	1	0	0	0	1	0	1	1	1	0	0	0	1	0	0	1	0	1	0	1	0	1	0	1	0	0	0	1	0	1
0	1	1	0	1	0	1	1	1	1	1	0	1	0	1	1	1	0	0	0	1	0	0	0	1	0	1	1	1	0	0	0	1	0	0	1	0	1	0	1	0	1	0	1	0	0	0	1	0	1
0	1	1	0	1	0	1	1	1	1	1	0	1	0	1	1	1	0	0	0	1	0	0	0	1	0	1	1	1	0	0	0	1	0	0	1	0	1	0	1	0	1	0	1	0	0	0	1	0	1
0	1	1	0	1	0	1	1	1	1	1	0	1	0	1	1	1	0	0	0	1	0	0	0	1	0	1	1	1	0	0	0	1	0	0	1	0	1	0	1	0	1	0	1	0	0	0	1	0	1
0	1	1	0	1	0	1	1	1	1	1	0	1	0	1	1	1	0	0	0	1	0	0	0	1	0	1	1	1	0	0	0	0	0	0	1	0	1	0	1	0	1	0	1	0	0	0	1	0	1
0	1	1	0	1	0	0	0	1	1	1	0	0	0	1	1	1	0	0	0	1	0	0	0	1	0	1	1	1	0	0	0	0	0	0	1	0	1	0	1	0	1	0	1	0	0	0	1	0	1
0	1	1	0	1	0	0	0	1	1	1	0	0	0	1	1	1	0	0	0	1	0	0	0	1	0	1	1	1	0	0	0	0	0	0	1	0	1	0	1	0	1	0	1	0	0	0	1	0	1
0	1	1	0	1	0	0	0	1	1	1	0	0	0	1	1	1	0	0	0	1	0	0	0	1	0	1	1	1	0	0	0	0	0	0	1	0	1	0	1	0	1	0	1	0	0	0	1	0	1
0	1	1	0	1	0	0	0	1	1	1	0	0	0	1	1	1	0	0	0	1	0	0	0	1	0	1	1	1	0	0	0	0	0	0	1	0	1	0	1	0	1	0	1	0	0	0	1	0	1
0	1	1	0	1	0	0	0	1	1	1	0	1	0	1	1	1	0	0	1	1	0	0	0	1	0	1	1	1	0	0	0	0	0	0	0	0	1	0	1	0	1	0	1	0	0	0	1	0	1
0	1	1	0	1	0	0	0	1	1	1	0	1	0	1	1	1	0	0	1	1	0	0	0	1	0	1	1	1	0	0	0	0	0	0	0	0	1	0	1	0	1	0	1	0	0	0	1	0	1
0	1	1	0	1	0	0	0	1	1	1	0	1	0	1	1	1	0	0	1	1	0	0	0	1	0	1	1	1	0	0	0	0	0	0	0	0	1	0	1	0	1	0	1	0	0	0	1	0	1
0	1	1	0	1	0	0	0	1	1	1	0	1	0	1	1	1	0	0	1	1	0	0	0	1	0	1	1	1	0	0	0	0	0	0	0	0	1	0	1	0	1	0	1	0	0	0	1	0	1
0	1	1	0	1	0	0	0	1	1	1	0	1	0	1	1	1	0	0	1	1	0	0	0	1	0	1	1	1	0	0	0	0	0	0	0	0	1	0	1	0	1	0	1	0	0	0	1	0	1
0	1	1	0	1	0	1	0	1	1	1	0	1	0	1	1	1	0	0	1	1	0	0	0	1	0	1	1	1	0	0	0	0	0	0	0	0	1	0	1	0	1	0	1	0	0	0	1	0	1
0	1	1	0	1	0	0	0	1	1	1	0	1	0	1	1	1	0	0	1	1	0	0	0	1	0	1	1	1	0	0	0	0	0	0	0	0	1	0	1	0	1	0	1	0	0	0	1	0	1
0	1	1	0	1	0	0	0	1	1	1	0	1	0	1	1	1	0	0	1	1	0	0	0	1	0	1	1	1	0	0	0	0	0	1	0	0	1	0	1	0	1	0	1	0	0	0	1	0	1
0	1	1	0	1	0	0	0	1	1	1	0	1	0	1	1	1	0	0	1	1	0	0	0	1	0	1	1	1	0	0	0	0	0	1	0	0	1	0	1	0	1	0	1	0	0	0	1	0	1
0	1	1	0	1	0	0	0	1	1	1	0	1	0	1	1	1	0	0	1	1	0	1	0	1	0	1	1	1	0	0	0	0	0	1	0	0	1	0	1	0	1	0	1	0	0	0	1	0	1
0	1	1	0	1	0	0	0	1	1	1	0	1	0	1	1	1	0	0	1	1	0	1	0	1	0	1	1	1	0	0	0	0	0	1	0	0	1	0	1	0	1	0	1	0	0	0	1	0	1
0	1	1	0	1	0	0	0	1	1	1	0	1	0	1	1	1	0	0	1	1	0	1	0	1	0	1	1	1	0	0	0	1	0	1	0	0	1	0	1	0	1	0	1	0	0	0	1	0	1
0	1	1	0	0	0	0	0	1	1	1	0	1	0	1	1	1	0	0	1	1	0	1	0	1	0	1	1	1	0	0	0	1	0	1	0	0	1	0	1	0	1	0	1	0	0	0	1	0	1
0	1	1	0	0	0	0	0	1	1	1	0	1	0	1	1	1	0	0	1	1	0	1	0	1	0	1	1	1	0	0	0	1	0	1	0	0	1	0	1	0	1	0	1	0	0	0	1	0	1
0	1	1	0	0	0	0	0	1	1	1	0	1	0	1	1	1	0	0	1	1	0	1	0	1	0	1	1	1	0	0	0	1	0	1	0	0	1	0	1	0	1	0	1	0	0	0	1	0	1
0	1	1	0	0	0	0	0	1	1	1	0	1	0	1	1	1	0	0	1	1	0	1	0	1	0	1	1	1	0	0	0	1	0	1	0	0	1	0	1	0	1	0	1	0	0	0	1	0	1
0	1	1	0	0	0	0	1	1	1	1	0	1	0	1	1	1	0	0	1	1	0	1	0	1	0	1	1	1	0	0	0	1	0	1	0	0	0	0	1	0	1	0	1	0	0	0	1	0	1
0	1	1	0	0	0	0	1	1	1	1	0	1	0	1	1	1	0	0	1	1	0	1	0	1	0	1	1	1	0	0	0	1	0	1	0	0	0	0	1	0	1	0	1	0	0	0	1	0	1
0	1	1	0	0	0	0	1	1	1	1	0	1	0	1	1	1	0	0	1	1	0	1	0	1	0	1	1	1	0	0	0	1	0	1	0	0	0	1	1	0	1	0	1	0	0	0	1	0	1
0	1	1	0	0	0	0	1	1	1	1	0	1	0	1	1	1	0	0	1	1	0	1	0	1	0	1	1	1	0	0	0	1	0	1	0	0	0	1	1	0	1	0	1	0	0	0	1	0	1
0	1	1	0	0	0	0	1	1	1	1	0	1	0	1	1	0	0	0	1	1	0	1	0	1	0	1	1	1	0	0	0	1	0	1	0	0	0	1	1	0	1	0	1	0	0	0	1	0	1
0	1	1	0	0	0	0	1	1	1	1	0	1	0	1	1	0	0	0	1	1	0	1	0	1	0	1	1	1	0	0	0	1	0	1	0	0	0	1	1	0	1	0	1	0	0	0	1	0	1
0	1	1	0	0	0	0	1	1	1	1	0	1	0	1	1	0	0	0	1	1	0	1	0	1	0	1	1	1	0	0	0	1	0	1	0	0	0	1	1	0	1	0	1	0	0	0	1	0	1
0	1	1	0	0	0	0	1	1	1	1	0	1	0	1	1	0	0	1	1	1	0	1	0	1	0	1	0	1	0	0	0	1	0	1	0	0	0	1	1	0	1	0	1	0	0	0	1	0	1
0	1	1	0	0	0	0	1	1	1	1	0	1	0	1	1	0	0	1	1	1	0	1	0	1	0	1	0	1	0	0	0	1	0	1	0	0	0	1	1	0	1	0	1	0	0	0	1	0	1
0	1	1	0	0	0	0	1	1	1	1	0	1	0	1	1	0	0	1	1	1	0	1	0	1	0	1	0	1	0	0	0	1	0	1	0	0	0	1	1	0	1	0	1	0	1	0	1	0	1
0	1	1	0	0	0	0	1	1	1	1	0	1	0	1	1	0	0	1	1	1	0	1	0	1	0	1	0	1	0	0	0	1	0	1	0	0	0	1	1	0	1	0	1	0	1	0	1	0	1
0	1	1	0	0	0	0	1	1	1	1	0	1	0	1	1	0	0	1	1	1	0	1	0	1	0	1	0	1	0	0	0	1	0	1	0	0	0	1	1	0	1	0	1	0	1	0	1	0	1
0	1	1	0	0	0	0	1	1	1	1	0	1	0	1	1	0	0	1	1	1	0	1	0	1	0	1	0	1	0	0	0	1	0	1	0	0	0	1	1	0	1	0	1	0	1	0	1	0	0
0	1	1	0	0	0	0	1	1	1	1	0	1	0	1	1	0	0	1	1	1	0	1	0	1	0	1	0	1	0	0	0	1	0	1	0	0	0	1	1	0	1	0	1	0	1	0	1	0	0
0	1	1	0	0	0	0	1	1	1	1	0	1	0	1	1	0	0	1	1	1	0	1	0	1	0	1	0	1	0	0	0	1	0	1	0	0	0	1	1	0	1	0	1	0	1	0	1	0	0
0	1	1	0	0	0	0	1	1	1	1	0	1	0	1	1	0	0	1	1	1	0	1	0	1	0	1	0	1	0	0	0	1	0	1	0	0	0	1	1	0	1	0	1	0	1	0	1	0	0
0	1	1	0	0	0	0	1	1	1	1	0	1	0	1	1	0	0	1	1	1	0	1	0	1	0	1	0	1	0	0	0	1	0	1	0	0	0	1	1	0	1	0	1	0	1	0	1	0	0
0	1	1	0	0	0	0	1	1	1	1	0	1	0	1	1	0	0	1	1	1	0	1	0	1	0	1	0	1	0	0	0	1	0	1	0	0	0	1	1	0	1	0	1	0	1	0	1	0	0
0	1	1	0	0	0	0	1	1	1	1	0	1	0	1	1	0	0	1	1	1	0	1	0	1	0	1	0	1	0	0	0	1	0	1	0	0	0	1	1	0	1	0	1	0	1	0	1	0	0
0	1	1	0	0	0	0	1	1	1	1	0	1	0	1	1	0	1	1	1	1	0	1	0	1	0	1	0	1	0	0	0	1	0	1	0	0	0	1	1	0	1	0	1	0	1	0	1	0	0
0	1	1	0	0	0	0	1	1	1	1	0	1	0	1	1	0	1	1	1	1	0	1	0	1	0	1	0	1	0	0	0	1	0	1	0	0	0	1	1	0	1	0	1	0	1	0	1	0	0
0	1	1	0	0	0	0	1	1	1	1	0	1	0	1	1	0	1	1	1	1	0	1	0	1	0	1	1	1	0	0	0	1	0	1	0	0	0	1	1	0	1	0	1	0	1	0	1	0	0
0	1	1	0	0	0	0	1	1	1	1	0	1	0	1	1	0	1	1	1	1	0	1	0	1	0	1	1	1	0	0	0	1	0	1	0	0	0	1	1	0	1	0	1	0	1	0	1	0	0
0	0	0	0	0	0	0	1	1	1	1	0	1	0	1	1	0	1	1	1	1	0	1	0	1	0	1	1	1	0	0	0	1	0	1	0	0	0	1	1	0	1	0	1	0	1	0	1	0	0
0	0	0	0	0	0	0	1	1	1	1	0	1	0	1	1	0	1	1	1	1	0	1	0	1	0	1	1	1	0	0	0	1	0	1	0	0	0	1	1	0	1	0	1	0	1	1	1	0	0
0	0	0	0	0	0	0	1	1	1	1	0	1	0	1	1	0	1	1	1	1	0	0	0	1	0	1	1	1	0	0	0	1	0	1	0	0	0	1	1	0	1	0	1	0	1	1	1	0	0
0	0	0	0	0	0	0	1	1	1	1	0	1	0	1	1	0	1	1	1	1	0	0	0	1	0	1	1	1	0	0	0	1	0	1	0	0	0	1	1	0	1	0	1	0	1	1	1	0	0
0	0	0	0	0	0	0	1	1	1	1	0	1	1	1	1	0	1	1	1	1	0	0	0	1	0	1	1	1	0	0	0	1	0	1	0	0	0	1	1	0	1	0	1	0	1	1	1	0	0
0	0	0	0	0	0	0	1	1	1	1	0	1	1	1	1	0	1	1	1	1	0	0	0	1	0	1	1	1	0	0	0	1	0	1	0	1	0	1	1	0	1	0	1	0	1	1	1	0	0
0	0	0	0	0	0	0	1	1	1	1	0	1	1	1	1	0	1	1	1	1	0	0	0	1	0	1	1	1	0	0	0	1	0	1	0	1	0	1	1	0	1	0	1	0	1	1	1	0	0
0	0	0	0	0	0	0	1	1	1	1	0	1	1	1	1	0	1	1	1	1	0	0	0	1	0	1	1	1	0	0	0	1	0	1	0	1	0	1	1	0	1	0	1	0	1	1	1	0	0
0	0	0	0	0	0	0	1	1	1	1	0	1	0	1	1	0	1	1	1	1	0	0	0	1	0	0	1	1	0	0	0	1	0	1	0	1	0	1	1	0	0	0	1	0	1	1	1	0	0
0	0	0	0	0	0	0	1	1	1	1	0	1	0	1	1	0	1	1	1	1	0	0	0	1	0	0	1	1	0	0	0	1	0	1	0	1	0	1	1	0	0	0	1	0	1	1	1	0	0
0	0	0	0	0	0	0	1	1	1	1	0	1	0	1	1	0	1	1	1	1	0	0	0	1	0	1	1	1	0	0	0	1	0	1	0	1	0	1	1	0	0	0	1	0	1	1	1	0	0
0	0	0	0	0	0	0	1	1	1	1	0	1	0	1	1	0	1	1	1	1	0	0	0	1	0	1	1	1	0	0	0	1	0	1	0	1	0	1	1	0	0	0	1	0	1	1	1	0	0
0	0	0	0	0	0	0	1	1	1	1	0	1	0	1	1	0	1	1	1	1	0	0	0	1	0	1	1	1	0	0	0	1	0	1	0	1	1	1	1	0	0	0	1	0	1	1	1	0	0
0	0	0	0	0	0	0	1	1	1	1	0	1	0	1	1	0	1	1	1	1	0	0	0	1	0	1	1	1	0	0	0	1	0	1	0	1	1	1	1	0	0	0	1	0	1	1	1	0	0
0	0	0	0	0	0	0	1	1	1	1	0	1	0	1	1	0	1	1	1	0	0	0	0	1	0	1	1	1	0	0	0	1	0	1	0	1	1	1	1	0	0	0	1	0	1	1	1	0	0
0	0	0	0	0	0	0	1	1	1	1	0	1	0	1	1	0	1	1	1	0	0	0	0	1	0	1	1	1	0	0	0	1	0	1	0	1	1	1	0	0	0	0	1	0	1	1	1	0	0
0	0	0	0	0	0	0	1	1	1	1	0	1	0	1	1	0	1	1	1	0	0	0	0	1	0	1	1	1	0	0	0	1	0	1	0	1	1	1	0	0	0	0	1	0	1	1	1	0	0
0	0	0	0	0	0	0	1	1	1	1	0	1	0	1	1	0	1	1	0	0	0	0	0	1	0	1	1	1	0	0	0	1	0	1	0	1	1	1	0	0	0	0	1	0	1	1	1	0	0
0	0	0	0	0	0	0	1	1	1	1	0	1	0	1	1	0	1	1	0	0	0	0	0	1	0	1	1	1	0	0	0	1	0	1	0	1	1	1	0	0	0	0	1	0	1	1	1	0	0
1	0	0	0	0	0	1	1	1	1	1	1	1	1	1	1	0	1	1	0	0	0	0	0	1	0	1	1	1	0	0	0	1	0	1	0	1	1	1	1	0	0	1	1	0	1	1	1	0	0
1	0	0	0	0	0	1	1	1	1	1	1	1	1	1	1	0	1	1	0	0	0	0	0	1	0	1	1	1	0	0	0	1	0	1	0	1	1	1	1	0	0	1	1	0	1	1	1	0	0
1	0	0	0	0	0	1	1	1	1	1	1	1	1	1	1	0	1	1	0	0	0	0	0	1	0	1	1	1	0	0	0	1	0	1	0	1	1	1	1	0	0	1	1	0	1	1	1	0	0
1	0	0	0	0	0	1	1	1	1	1	1	1	1	1	1	0	1	1	0	0	0	0	0	1	0	1	1	1	0	0	0	1	0	1	0	1	1	1	1	0	0	1	1	0	1	1	1	0	0
1	0	0	1	0	0	1	1	1	1	1	1	1	1	1	1	0	1	1	0	0	0	0	0	1	0	1	1	1	0	0	0	0	0	1	0	1	1	1	0	0	0	1	1	0	1	1	0	0	0
1	0	1	1	0	0	1	1	1	1	1	1	1	1	1	1	0	1	1	0	0	0	1	0	1	0	1	1	1	0	0	0	0	0	1	0	1	1	1	0	0	0	1	1	0	1	0	0	0	0
1	0	1	1	0	0	1	1	1	1	1	1	1	1	1	1	0	1	1	0	0	0	1	0	1	0	1	1	1	0	0	0	0	0	1	0	1	1	1	0	0	0	1	1	0	1	0	0	0	0
1	0	1	1	0	0	1	1	1	1	1	1	1	1	1	1	0	1	1	0	0	0	1	0	0	0	1	1	1	0	0	0	0	0	1	0	1	1	1	0	0	0	1	1	0	1	0	0	0	0
0	0	0	1	1	0	1	1	0	1	1	0	1	1	1	1	1	1	1	0	0	0	0	1	0	0	1	1	1	1	1	1	0	1	1	1	1	1	1	1	0	0	1	1	0	1	0	0	0	1
0	0	0	1	1	0	1	1	0	1	1	0	1	1	1	1	1	1	1	0	0	1	0	1	0	0	1	1	1	1	1	1	0	1	1	1	1	1	1	1	0	0	1	1	0	1	0	0	0	1
0	0	0	1	1	0	1	1	0	1	1	0	1	1	1	1	1	1	1	0	0	1	0	1	0	0	1	1	1	1	1	1	0	1	1	1	1	1	1	1	0	0	1	1	0	1	0	0	0	1
0	0	0	1	1	0	1	1	0	1	1	0	1	1	1	1	1	1	1	0	0	1	0	1	0	0	1	1	1	1	1	1	0	1	1	1	1	1	1	1	0	0	1	1	0	1	0	0	0	1
0	0	0	1	1	0	1	1	0	1	0	0	1	1	1	1	1	1	1	0	0	1	0	1	0	0	1	1	1	1	1	1	0	1	1	1	1	1	1	1	0	0	1	1	0	1	0	0	0	1
0	0	0	1	1	0	1	1	0	1	0	0	1	1	1	1	1	1	1	0	0	1	0	1	0	0	1	1	1	1	1	1	0	1	1	1	1	1	1	1	0	0	1	1	0	1	0	0	0	1
0	0	0	1	1	0	1	1	0	1	0	0	1	1	1	1	1	1	1	0	0	1	0	1	0	0	1	1	1	1	1	1	0	1	1	1	1	1	1	1	0	0	1	1	0	1	0	0	0	1
0	0	0	1	1	0	1	1	0	1	0	0	1	1	1	1	1	1	1	0	0	1	0	1	0	0	1	1	1	1	1	1	0	1	1	1	1	1	1	1	0	0	1	1	0	1	0	0	0	1
0	0	0	1	1	0	1	1	0	1	0	0	1	1	1	1	1	1	1	0	0	1	0	1	0	0	1	1	1	1	1	1	0	1	1	1	1	1	1	1	0	0	1	1	0	1	0	0	0	1
0	0	0	1	1	0	0	1	0	1	0	0	1	1	1	1	1	1	1	0	0	1	0	1	0	0	1	1	1	1	1	1	0	1	1	1	1	1	1	1	0	0	1	1	0	1	0	0	0	1
0	0	0	1	1	0	0	0	0	1	0	0	1	1	1	1	1	1	1	0	0	1	0	1	0	0	1	1	1	1	1	1	0	1	1	1	1	1	1	1	0	0	1	1	0	1	0	0	0	1
0	0	0	1	1	0	0	0	0	1	0	0	1	1	1	1	1	1	1	0	0	1	0	1	0	0	1	1	1	1	1	1	0	1	1	1	1	1	1	1	0	0	1	1	0	1	0	0	0	1
0	0	0	1	1	1	0	0	0	1	0	0	1	1	1	1	1	1	1	1	0	1	1	1	0	0	1	1	1	1	1	1	0	1	1	1	1	1	1	1	0	0	1	1	0	0	0	0	0	1
0	0	0	1	1	1	0	0	0	1	0	0	1	1	1	1	1	1	1	1	0	1	1	1	0	0	1	1	1	1	1	1	0	1	1	1	1	1	1	1	0	0	1	1	0	0	0	0	0	1
0	0	0	1	1	1	0	0	0	1	0	0	1	1	1	1	1	1	1	1	0	1	1	1	0	0	1	1	1	1	1	1	0	1	1	1	1	1	1	1	0	0	1	1	0	0	0	0	0	1
0	0	0	1	1	1	0	0	0	1	0	0	1	1	1	1	1	1	1	1	0	1	1	1	0	0	1	1	1	1	1	1	0	1	1	1	1	1	1	1	0	0	1	1	0	0	0	0	0	1
0	0	0	1	1	1	0	0	0	1	0	0	1	1	1	1	1	1	1	1	0	1	1	1	0	0	1	1	1	1	1	1	0	1	1	1	1	1	1	1	0	0	1	1	0	0	0	0	0	1
0	0	0	1	1	1	0	0	0	1	0	0	0	1	1	1	1	1	1	1	0	1	1	1	0	0	1	1	1	1	1	1	0	1	1	1	1	1	1	1	0	0	1	1	0	0	0	0	0	1
0	0	0	1	1	1	0	0	0	1	0	0	0	1	1	1	1	1	1	1	0	1	1	1	0	0	1	1	1	1	1	1	0	1	1	1	1	1	1	1	0	0	1	1	0	0	0	0	0	1
1	1	1	0	1	0	0	0	0	0	0	1	0	0	0	0	1	0	0	1	0	1	0	1	0	1	0	1	1	1	1	1	0	0	0	1	1	1	1	1	0	1	0	0	1	0	1	1	1	1
1	1	1	0	1	0	0	0	0	0	1	1	0	0	0	0	1	0	0	1	0	1	0	1	0	1	0	1	1	1	1	1	0	0	0	1	1	1	1	1	0	1	0	0	1	0	1	1	1	1
1	1	1	0	1	0	0	0	0	0	1	1	0	0	0	0	1	0	0	1	0	1	0	1	0	1	0	1	1	1	1	1	0	0	0	1	1	1	1	1	0	1	0	0	1	0	1	1	1	1
1	1	1	0	1	0	0	0	0	0	1	1	0	0	0	0	1	0	0	1	0	1	0	1	0	1	0	1	1	1	1	1	0	0	0	1	1	1	1	1	0	1	0	0	1	0	1	1	1	1
1	1	1	0	1	0	0	0	0	0	1	1	0	0	0	0	1	0	0	1	0	1	0	1	0	1	0	1	1	1	0	1	0	0	0	1	1	1	1	1	0	1	0	0	1	0	1	1	1	1
1	1	1	0	1	0	0	0	0	0	1	1	0	0	0	0	1	0	0	1	0	1	0	1	0	1	0	1	1	1	1	1	0	0	0	1	1	1	1	1	0	1	0	0	1	0	1	1	1	1
1	1	1	0	1	0	0	0	0	0	1	1	0	0	0	0	1	0	0	1	0	1	0	1	0	1	0	1	1	1	0	1	0	0	0	1	1	1	1	1	0	1	0	0	1	0	1	1	1	1
1	1	1	0	1	0	0	0	0	0	1	1	0	0	0	0	1	0	0	1	0	1	0	1	0	1	0	1	1	1	1	1	0	0	0	1	1	1	1	1	0	1	0	0	1	0	1	1	1	1
1	1	1	0	1	0	0	0	0	0	0	1	0	0	0	0	1	0	0	1	0	1	0	1	0	1	0	1	1	1	1	1	0	0	0	1	1	1	1	1	0	1	0	0	1	0	1	1	1	1
1	1	1	0	1	0	0	0	1	0	0	1	0	0	0	0	1	0	0	1	0	1	0	1	0	1	0	1	1	1	1	1	0	0	0	1	1	1	1	1	0	1	0	0	1	0	1	1	1	1
1	1	1	0	1	0	0	0	1	0	1	1	0	0	0	0	1	0	0	1	0	1	0	1	0	1	0	1	1	1	1	1	0	0	0	1	1	1	1	1	0	1	0	0	1	0	1	1	1	1
1	1	1	0	1	0	0	0	1	0	1	1	0	0	0	0	1	0	0	1	0	1	0	1	0	1	0	1	1	1	1	1	0	0	0	1	1	1	1	1	0	1	0	0	1	0	1	1	1	1
1	1	1	0	1	0	0	0	1	0	1	1	0	0	0	0	1	0	0	1	0	1	0	1	0	1	0	1	1	1	1	1	0	0	0	1	1	1	1	1	0	1	0	0	1	0	1	1	1	1
1	1	1	1	1	0	0	0	1	0	1	1	0	0	0	0	1	0	0	1	0	1	0	1	0	1	0	1	1	1	1	1	1	0	0	1	1	1	1	1	0	1	1	0	1	0	1	1	1	1
1	1	1	1	1	0	0	0	1	0	1	1	0	0	0	0	1	0	0	1	0	1	0	1	0	1	0	1	1	1	1	1	1	0	0	1	1	1	1	1	0	1	1	0	1	0	1	1	1	1
1	1	1	1	1	0	0	0	1	0	1	1	0	0	0	0	1	0	0	1	0	1	0	1	0	1	0	1	1	1	1	1	1	0	0	1	1	1	1	1	0	1	1	0	1	0	1	1	1	1
1	1	1	1	1	0	0	0	1	0	1	1	0	0	0	0	1	0	0	1	0	1	0	1	0	1	0	1	1	1	1	1	1	0	0	1	1	1	1	1	0	1	1	0	1	0	1	1	1	1
1	1	1	1	1	0	0	0	1	0	1	1	0	0	0	0	1	0	0	1	0	1	0	1	0	1	0	1	1	1	1	1	1	0	0	1	1	1	1	1	0	1	1	0	1	0	1	1	1	1
1	1	1	1	1	0	0	0	1	0	1	1	0	0	0	0	1	0	0	1	0	1	0	1	0	1	0	1	1	1	0	1	1	0	0	1	1	1	1	1	0	1	1	0	1	0	1	1	1	1
1	1	1	1	1	0	0	0	1	0	1	1	0	0	0	0	1	0	0	1	0	1	0	1	0	1	0	1	1	1	1	1	1	0	0	1	1	1	1	1	0	1	1	0	1	0	1	1	1	1
1	1	1	1	1	0	0	0	1	0	1	1	0	0	0	0	1	0	0	1	1	1	0	1	0	1	0	1	1	1	1	1	1	0	0	1	1	1	1	1	0	1	1	0	1	0	1	1	1	1
1	1	1	1	1	0	0	0	1	0	1	1	0	0	0	0	1	0	0	1	1	1	0	1	0	1	0	1	1	1	1	1	1	0	0	1	1	1	1	1	0	1	1	0	1	0	1	1	1	1
1	1	1	1	1	0	0	0	1	0	1	1	0	0	0	0	1	0	0	1	1	1	0	1	0	1	0	1	1	1	0	1	1	0	0	1	1	1	1	1	0	1	1	0	1	0	1	1	1	1
1	1	1	1	1	0	0	0	0	0	1	1	0	0	0	0	1	0	0	1	1	1	0	1	0	1	0	1	1	1	0	1	1	0	0	1	1	1	1	1	0	1	1	0	1	0	1	1	1	1
1	1	1	1	1	0	0	0	0	0	1	1	0	0	0	0	1	0	0	1	1	1	0	1	0	1	0	1	1	1	0	1	1	0	0	1	1	1	1	0	0	1	1	0	1	0	1	1	1	1
1	1	1	1	1	0	0	0	0	0	1	1	0	0	0	0	1	0	0	1	1	1	0	1	0	1	0	1	1	1	1	1	1	0	0	1	1	1	1	0	0	1	1	0	1	0	1	1	1	1
1	1	1	1	1	0	0	0	0	0	1	1	0	0	0	0	1	0	0	1	1	1	0	1	0	1	0	1	1	1	1	1	1	0	0	1	1	1	1	0	0	1	1	0	1	0	1	1	1	1
1	1	1	1	1	0	0	0	0	0	1	1	0	0	0	0	1	0	0	1	1	1	0	1	0	1	0	1	1	1	0	1	1	0	0	1	1	1	1	0	0	1	1	0	1	0	1	1	1	1
1	1	1	1	1	0	0	0	0	0	1	1	0	0	0	0	1	0	0	1	1	1	0	1	0	1	0	1	1	1	1	1	1	0	0	1	1	1	1	0	0	1	1	0	1	0	1	1	1	1
1	1	1	1	1	0	0	0	0	0	1	1	0	0	0	0	1	0	0	1	1	1	0	1	0	1	0	1	1	1	1	1	1	0	0	1	1	1	1	0	0	1	1	0	1	0	1	1	1	1
1	1	1	1	1	0	0	0	0	0	1	1	0	0	0	0	1	1	1	1	1	1	0	1	0	1	0	1	1	1	1	1	1	0	0	1	1	1	1	0	0	1	1	0	1	0	1	1	1	1
1	1	1	1	1	0	0	0	0	0	1	1	0	0	0	0	1	1	1	1	1	1	0	1	0	1	0	1	1	1	1	1	1	0	0	1	1	1	1	0	0	1	1	0	1	0	1	1	1	1
1	1	1	1	1	0	0	0	0	0	1	1	0	0	0	0	1	1	1	1	1	1	0	1	1	1	0	1	1	1	1	1	1	1	0	1	1	1	1	0	0	1	1	0	1	0	1	1	1	1
1	1	1	1	1	0	0	0	0	0	1	1	0	0	0	0	1	1	1	1	1	1	0	1	1	1	0	1	1	1	1	1	1	1	0	1	1	1	1	0	0	1	1	0	1	0	1	1	1	1
1	1	1	1	1	0	0	0	0	0	1	1	0	0	0	0	1	1	1	1	1	1	0	1	1	1	0	1	1	1	1	1	1	1	0	1	1	1	1	0	0	1	1	0	1	0	1	1	1	1
1	1	1	1	1	0	0	0	0	0	1	1	0	0	0	0	1	1	1	1	1	1	0	1	1	1	0	1	1	1	1	1	1	1	0	1	1	1	1	0	0	1	1	0	1	0	1	1	1	1
1	1	1	1	1	0	0	0	0	0	1	1	0	0	1	0	1	1	1	1	1	1	0	1	1	1	0	1	1	1	1	1	1	1	0	1	1	1	1	0	0	1	1	0	1	0	1	1	1	1
1	1	1	1	1	0	0	0	0	0	1	1	0	0	1	0	1	1	1	1	1	1	0	1	1	1	0	1	1	1	1	1	1	1	0	1	1	1	1	0	0	1	1	0	1	0	1	1	1	1
1	1	1	1	1	0	0	0	0	0	1	1	0	0	1	0	1	1	1	1	1	1	0	1	1	1	0	1	1	1	1	1	1	1	0	1	1	1	1	0	0	1	1	0	1	0	1	1	1	1
1	1	1	1	1	0	0	0	0	0	1	1	0	0	1	0	1	1	1	1	1	1	0	1	1	1	0	1	1	1	1	1	1	1	0	1	1	1	1	0	0	1	1	0	1	0	1	1	1	1
1	1	1	1	1	0	0	0	0	0	1	1	0	0	1	0	1	1	1	1	1	1	0	1	1	1	0	1	1	1	1	1	1	1	0	1	1	1	1	0	0	1	1	0	1	0	1	1	1	1
1	1	1	1	1	0	1	0	0	0	1	1	1	0	1	0	1	1	1	1	1	1	0	1	1	1	0	1	1	1	1	1	1	1	0	1	1	1	1	0	0	1	1	0	1	0	1	1	1	1
1	1	1	1	1	0	0	0	0	0	1	1	1	0	1	0	1	1	1	1	1	1	0	1	1	1	0	1	1	1	1	1	1	1	0	1	1	1	1	0	0	1	1	0	1	0	1	1	1	1
1	1	1	1	1	0	0	0	0	0	1	1	1	0	1	0	1	1	1	1	1	1	0	1	1	1	0	1	1	1	1	1	1	1	0	1	1	1	1	0	0	1	1	0	1	0	1	1	1	1
1	1	1	1	1	0	0	0	0	0	1	1	1	0	1	0	1	1	1	1	1	1	0	1	1	1	0	1	1	1	1	1	1	1	0	1	1	1	1	0	0	1	1	0	1	0	1	1	1	1
1	1	1	1	1	0	0	0	0	0	1	1	1	0	1	0	1	1	1	1	1	1	0	1	1	1	0	1	1	1	1	1	1	1	0	1	1	1	1	0	0	1	1	0	1	0	1	1	1	1
1	1	1	1	1	0	0	0	0	0	1	1	1	0	1	0	1	1	1	1	1	1	0	1	1	1	0	1	1	1	1	1	0	1	0	1	1	1	1	0	0	1	1	0	1	0	1	1	1	1
1	1	1	1	1	0	0	0	0	1	1	1	1	0	1	1	1	1	1	1	1	1	0	1	1	1	0	1	1	1	1	1	1	1	0	1	1	1	1	0	0	1	1	0	1	0	1	1	0	1
1	1	1	1	1	0	0	0	0	1	1	1	1	0	1	1	1	1	1	1	1	1	0	1	1	1	0	1	1	1	1	1	1	1	0	1	1	1	1	0	1	1	1	0	1	0	1	1	0	1
1	1	1	1	1	0	0	0	0	1	1	1	1	0	1	1	1	1	1	1	1	1	0	1	1	1	0	1	1	1	1	1	1	1	0	1	1	1	1	0	1	1	1	0	1	0	1	1	0	1
1	1	1	1	1	0	0	0	0	1	1	1	1	0	1	1	1	1	1	1	1	1	0	1	1	1	0	1	1	1	1	1	1	1	0	1	1	1	1	0	1	1	1	0	1	0	1	1	0	1
1	1	1	1	1	0	0	0	0	1	1	1	1	0	1	1	1	1	1	1	1	1	0	1	1	1	0	1	1	1	1	1	1	1	0	1	1	1	1	0	1	1	1	0	1	0	1	1	0	1
1	1	1	1	1	0	0	0	0	1	1	1	1	0	1	1	1	1	1	1	1	1	0	1	1	1	0	1	1	1	1	1	1	1	0	1	1	1	1	0	1	1	1	0	1	0	1	1	0	1
1	1	1	1	1	0	0	0	0	1	1	1	1	0	1	1	1	1	1	1	1	1	0	1	1	1	0	1	1	1	1	1	1	1	0	1	1	1	1	0	1	1	1	0	1	0	1	1	0	1
1	1	1	1	1	0	0	0	0	1	1	1	1	0	1	1	1	1	1	1	1	1	0	1	1	1	0	1	1	1	1	1	1	1	0	1	1	1	1	0	1	1	1	0	1	0	1	1	0	1
1	1	1	1	1	0	0	0	0	1	1	1	1	0	1	1	1	1	1	1	1	1	0	1	1	1	0	1	1	1	1	1	1	1	0	1	1	1	1	0	1	1	1	0	1	0	1	1	0	1
1	1	1	1	1	0	0	0	0	1	1	1	1	0	1	1	1	1	1	1	1	1	0	1	1	1	0	1	1	1	1	1	1	1	0	1	1	1	1	0	1	1	1	0	1	0	1	1	0	1
1	1	1	1	1	0	0	0	0	1	1	1	1	0	1	1	1	1	1	1	1	1	0	1	1	1	0	1	1	1	1	1	1	1	0	1	1	1	1	0	1	1	1	0	1	0	1	1	0	1
1	1	1	1	1	0	0	0	0	1	1	1	1	0	1	1	1	1	1	1	1	1	0	1	1	1	0	1	1	1	1	0	1	1	0	1	1	1	1	0	1	1	1	0	1	0	1	1	0	1
1	1	1	1	1	0	0	0	0	1	1	1	1	0	1	1	1	1	1	1	1	1	0	1	1	1	0	1	1	1	1	0	1	1	0	1	1	1	1	0	1	1	1	0	1	0	1	1	0	1
1	1	1	1	1	0	0	0	0	1	1	1	1	0	1	1	1	1	1	1	1	1	0	1	1	1	0	1	1	1	1	0	1	1	0	1	1	1	1	0	1	1	1	0	1	0	1	1	0	1
1	1	1	0	0	0	0	0	0	1	1	1	1	0	1	1	1	1	1	1	1	1	0	0	0	1	0	1	1	1	1	0	1	1	0	1	1	1	1	0	1	1	1	0	1	0	1	1	0	1
1	1	1	0	0	0	0	0	0	1	1	1	1	0	1	1	1	1	1	1	1	1	0	0	0	1	0	1	1	1	1	1	1	1	0	1	1	1	1	0	1	1	1	0	1	0	1	1	0	1
1	1	1	0	0	0	0	0	0	1	1	1	1	0	1	1	1	1	1	1	1	1	0	0	0	1	0	1	1	1	1	1	1	1	0	1	1	1	1	0	1	1	1	0	1	0	1	1	0	1
1	1	1	0	0	0	0	0	0	1	1	1	1	0	1	1	1	1	1	1	1	1	0	0	0	1	0	1	1	1	1	1	1	1	0	1	1	1	1	0	1	1	1	0	1	0	1	1	0	1
1	1	1	0	0	0	0	0	0	1	1	1	1	0	1	1	1	1	1	1	1	1	0	0	0	1	0	1	1	1	1	1	1	1	0	1	1	1	1	0	1	1	0	0	1	0	1	1	0	1
1	1	1	0	0	0	0	0	0	1	1	1	1	0	1	1	1	1	1	1	1	1	0	0	0	1	0	1	1	1	1	1	1	1	0	1	1	1	1	0	1	1	0	0	1	0	1	1	0	1
1	1	1	0	0	0	0	0	0	1	0	1	1	0	0	1	1	1	1	1	1	1	0	0	0	0	0	1	1	0	1	1	1	1	0	1	1	0	0	0	1	0	0	0	1	0	1	1	0	1
1	1	1	0	0	0	0	0	0	1	0	1	1	0	0	1	1	1	1	1	1	1	0	0	0	0	0	1	1	0	1	1	1	1	0	1	1	0	0	0	0	0	0	0	1	0	1	1	0	1
1	1	1	0	0	0	0	0	0	1	0	1	1	0	0	1	1	1	1	1	1	1	0	0	0	0	0	1	1	1	0	1	1	1	0	1	1	0	0	0	0	0	0	0	1	0	1	1	0	1
1	1	1	0	0	0	0	0	0	1	0	1	1	0	0	1	1	1	1	1	1	1	0	0	0	0	0	1	1	1	0	1	1	1	0	1	1	0	0	0	0	0	0	0	1	0	1	1	0	1
1	1	1	0	0	0	1	1	0	1	0	1	1	0	0	0	1	1	1	1	1	1	0	1	0	0	0	1	1	1	0	1	1	1	0	1	1	0	0	0	0	0	0	0	1	0	1	1	0	1
0	1	1	0	0	0	1	1	0	1	0	1	1	0	0	0	1	1	1	1	1	1	0	1	0	0	0	1	1	1	0	1	1	0	0	0	1	0	0	0	0	0	0	0	1	1	1	1	0	1
0	1	1	0	0	0	1	1	0	1	0	1	1	0	0	0	1	1	1	1	1	1	0	1	0	0	0	1	1	1	0	1	1	0	0	0	1	0	0	0	0	0	0	0	1	1	1	1	0	1
0	1	1	0	0	0	1	1	0	1	0	1	1	0	0	0	1	1	1	1	1	0	0	1	0	0	0	1	1	1	0	1	0	0	0	0	1	0	0	0	0	0	0	0	1	1	1	1	0	1
0	0	0	0	0	0	1	1	0	1	0	1	1	0	0	0	1	1	1	1	1	0	0	1	0	0	0	1	1	1	0	1	0	0	0	0	1	0	0	0	0	0	0	0	1	1	1	1	0	1
0	0	0	0	0	0	1	1	0	1	0	1	1	0	0	0	1	1	1	1	1	0	0	1	0	0	0	1	1	1	0	1	0	0	0	0	1	0	0	0	0	0	0	0	1	1	1	1	0	1
0	0	0	0	0	0	1	1	0	1	0	1	1	0	0	0	1	1	1	1	1	0	0	1	0	0	0	1	1	1	0	1	0	0	0	0	1	0	0	0	0	0	0	0	1	1	1	1	0	1
0	0	0	0	0	0	1	1	0	1	0	1	1	0	0	0	1	1	1	1	1	0	0	1	0	0	0	1	1	0	0	1	0	0	0	0	1	0	0	0	0	0	0	0	1	1	1	1	0	1
0	0	0	0	0	0	1	1	0	1	0	1	1	0	0	0	1	1	1	1	1	0	0	1	0	0	0	1	1	0	0	1	0	0	0	0	1	0	0	0	0	0	0	0	1	1	1	1	0	1
0	0	0	0	0	0	1	1	0	1	0	1	1	0	0	0	1	1	1	1	1	0	0	1	0	0	0	1	1	0	0	1	0	0	0	0	1	0	0	0	0	0	0	0	1	1	1	1	0	1
0	0	0	0	1	0	1	1	0	1	1	1	1	0	0	0	1	1	1	1	1	1	1	1	0	1	0	1	1	0	0	1	0	0	0	0	1	0	0	0	0	0	0	0	1	1	0	1	0	1
0	0	0	0	1	0	1	1	0	1	1	1	1	0	0	0	1	1	1	1	1	1	1	1	0	1	0	1	1	0	0	1	0	0	0	0	1	0	0	0	0	0	0	0	1	1	0	1	0	1
0	0	0	0	1	0	1	1	0	1	1	1	1	0	0	0	1	1	1	1	1	1	1	1	0	1	0	1	1	0	0	1	0	0	0	0	1	0	0	0	0	0	0	0	1	1	0	1	0	1
0	0	0	0	1	0	1	1	0	1	1	1	1	0	0	0	1	1	1	1	1	1	1	1	0	1	0	1	1	0	0	1	0	0	0	0	1	0	0	0	0	0	0	0	1	1	0	1	0	1
0	0	0	0	1	0	1	1	0	1	1	1	1	0	0	0	1	0	0	1	1	1	1	1	0	1	0	1	1	0	0	1	0	0	0	0	1	0	0	0	0	0	0	0	1	1	0	1	0	1
0	0	0	0	1	0	1	1	0	1	1	1	1	0	1	1	1	0	0	1	1	1	1	1	0	1	0	1	1	0	0	0	0	0	0	0	1	0	0	0	0	0	0	0	1	1	0	1	0	1
0	0	0	0	1	0	1	1	0	1	1	1	1	0	1	1	1	0	0	1	1	1	1	0	0	1	0	1	1	0	0	0	0	0	0	0	1	0	0	0	0	0	0	0	1	1	0	1	0	1
0	0	1	0	1	0	1	1	0	1	1	1	0	0	1	1	1	0	0	1	1	1	1	0	0	1	0	1	1	0	0	0	0	0	0	0	1	0	0	0	0	0	0	0	1	0	0	1	0	1
0	1	1	0	1	0	1	1	0	1	1	1	0	0	1	1	1	0	0	1	1	1	1	0	0	1	0	1	1	0	0	0	0	0	0	0	1	0	0	0	0	0	0	0	1	0	0	1	0	1
0	1	1	0	1	0	1	1	0	1	1	1	0	0	1	1	1	0	0	1	1	1	1	0	0	1	0	1	1	0	0	0	0	0	0	0	1	0	0	0	0	0	0	0	1	0	0	1	0	1
0	1	1	0	1	0	1	1	0	1	0	1	0	0	1	1	1	0	0	1	1	1	1	0	0	1	0	1	1	0	0	0	0	0	0	0	1	0	0	1	0	0	0	0	1	0	0	1	0	1
0	1	1	0	1	0	1	1	0	1	0	1	0	0	1	1	1	0	0	1	1	1	1	0	0	1	0	1	1	0	0	0	0	0	0	0	1	0	0	1	0	0	0	0	1	0	0	1	0	1
0	1	1	0	1	0	1	1	0	1	0	1	0	0	1	1	1	0	0	1	1	1	1	0	0	1	0	1	1	0	0	0	0	0	0	0	1	0	0	1	0	0	0	0	1	0	0	1	0	1
0	1	1	0	1	0	1	1	0	1	0	1	0	0	1	1	1	0	0	1	1	1	1	0	0	1	0	1	1	0	0	0	0	0	0	0	1	0	0	1	0	0	0	0	1	0	0	1	0	1
1	1	1	1	1	0	1	1	0	1	0	1	1	0	1	1	1	0	0	0	1	1	1	0	0	1	0	1	0	0	0	1	0	0	0	0	1	0	0	1	0	0	0	0	0	0	0	1	0	1
1	1	1	1	1	0	1	1	0	1	0	1	1	0	1	1	1	0	0	0	1	1	1	0	0	1	0	1	0	0	0	1	0	0	0	0	1	0	0	1	0	0	0	0	0	0	0	1	0	1
1	1	1	1	1	0	1	1	0	1	0	1	1	0	1	1	1	0	0	0	1	1	1	0	0	1	0	1	0	0	0	1	0	0	0	0	1	0	0	1	0	0	0	0	0	0	0	1	0	1
1	1	1	1	1	0	1	1	0	1	0	1	1	0	1	1	1	0	0	0	1	1	1	0	0	1	0	1	0	0	0	1	0	0	0	0	1	0	0	1	0	0	0	0	0	0	0	1	0	1
1	1	1	1	1	0	1	1	1	1	0	1	1	0	1	1	1	0	0	0	1	1	1	0	0	1	0	1	0	0	0	1	0	0	0	0	1	0	0	1	0	0	0	0	0	0	0	1	0	1
1	0	0	1	1	0	1	1	1	1	0	1	1	0	1	1	1	0	0	0	1	1	1	0	0	1	0	1	0	0	0	1	0	0	0	0	1	0	0	1	0	0	0	0	0	0	0	1	0	1
0	1	1	1	1	0	1	1	1	1	0	1	1	0	1	1	1	0	0	0	1	1	1	0	0	1	0	1	0	0	0	1	0	0	0	0	1	0	1	1	0	0	0	0	0	0	0	1	0	1
0	1	1	1	1	0	1	1	1	1	0	1	1	0	1	1	1	0	0	0	1	1	1	0	0	1	0	1	0	0	0	1	0	0	0	0	1	0	1	1	0	0	0	0	0	0	0	1	0	1
0	1	1	1	1	0	1	1	1	1	0	1	1	0	1	1	1	0	0	0	1	1	1	0	0	1	0	1	0	0	0	1	0	0	0	0	1	0	1	1	0	0	0	0	0	0	0	0	0	1
1	1	0	1	1	0	1	1	1	1	0	1	1	0	1	1	1	0	0	0	1	1	1	0	0	1	0	1	0	0	0	1	0	0	0	0	1	0	1	1	0	0	0	0	0	0	0	1	0	1
1	0	0	1	1	0	1	1	1	1	0	1	1	0	1	1	1	0	0	0	1	1	1	0	0	1	0	1	0	0	0	1	0	0	0	0	1	0	1	1	0	0	0	0	0	0	0	1	0	1
1	0	0	1	1	0	1	1	1	1	0	1	1	0	1	1	1	0	0	0	1	1	1	0	0	1	0	1	0	0	0	1	0	0	0	0	1	0	1	1	0	0	0	0	0	0	0	1	0	1
1	0	0	1	1	1	1	1	1	1	0	1	1	0	1	1	1	0	0	0	1	1	1	0	0	1	0	1	0	0	0	1	0	0	0	0	1	0	1	1	0	0	0	0	0	0	0	1	0	1
1	0	1	1	1	1	1	1	1	1	0	1	1	0	1	1	1	0	0	0	1	1	1	0	0	1	0	1	0	0	0	1	0	0	0	0	1	0	1	1	0	0	0	0	0	0	0	1	0	1
1	0	1	1	1	1	1	1	1	1	0	1	1	0	1	1	1	0	0	0	1	1	1	0	0	1	0	1	0	0	0	1	0	0	0	0	1	0	1	1	0	0	0	0	0	0	0	1	0	1
1	0	0	1	1	1	1	1	1	1	0	1	1	1	1	1	1	0	0	0	1	1	1	0	1	1	0	1	0	0	0	1	0	0	0	0	1	0	1	1	0	0	0	0	0	0	0	1	0	1
1	0	0	1	1	1	1	1	1	1	0	1	1	1	1	1	1	0	0	0	1	1	1	0	1	1	0	1	0	0	0	1	0	0	0	0	1	0	1	1	0	0	0	0	0	0	0	1	0	1
1	0	1	1	1	1	1	1	1	1	0	1	1	1	1	1	1	0	0	0	1	1	1	0	1	1	0	1	0	0	0	1	0	0	0	0	1	0	1	1	0	0	0	0	0	0	0	1	0	1
0	0	1	1	1	1	1	1	1	1	0	1	1	1	1	1	1	0	0	0	1	1	1	0	1	1	0	1	0	0	0	1	0	0	1	0	1	0	1	1	0	0	0	0	0	0	0	1	0	1
0	0	1	1	1	1	1	1	1	1	0	1	1	1	1	1	1	0	0	0	1	1	0	0	1	1	0	1	0	0	0	1	0	0	1	0	1	0	1	1	0	0	0	0	0	0	0	1	0	1
0	1	1	1	1	1	1	1	0	1	0	1	1	1	1	1	1	0	0	0	1	1	0	0	1	1	0	1	0	0	0	1	0	0	0	0	1	0	1	1	0	0	0	0	0	0	0	1	0	1
0	0	1	1	1	1	1	1	0	1	0	1	1	1	1	1	1	0	0	0	1	1	0	0	1	1	0	1	0	0	0	1	0	0	0	0	1	0	1	1	0	0	0	0	0	0	0	1	0	1
0	0	1	1	1	1	1	1	0	1	0	1	1	1	1	1	1	0	0	0	1	1	0	0	1	1	0	1	0	0	0	1	0	0	0	0	1	0	1	1	0	0	0	0	0	0	0	1	0	1
0	0	0	1	1	1	1	1	0	1	0	1	1	1	1	1	1	0	0	0	1	1	0	0	1	1	0	1	0	0	0	1	0	0	0	0	1	0	1	1	0	0	0	0	0	0	1	1	0	1
0	0	0	1	1	1	1	1	0	1	0	1	1	1	1	1	1	0	0	0	1	1	0	0	1	1	0	1	0	0	0	1	0	0	0	0	1	0	1	1	0	0	0	0	0	0	1	1	0	1
0	0	0	1	1	1	1	1	0	1	0	1	1	1	1	1	1	0	0	0	1	1	0	0	1	1	0	1	0	0	0	1	0	0	0	0	1	0	1	1	0	0	0	0	0	0	1	1	0	1
0	0	0	1	1	1	1	1	1	1	0	1	1	1	1	1	1	0	0	0	1	1	0	0	1	1	0	1	0	0	0	1	0	0	0	0	1	0	1	1	0	0	0	0	0	0	1	1	0	1
0	0	0	1	1	1	1	1	0	1	0	1	1	1	1	1	1	0	0	0	1	1	0	0	1	1	0	1	0	0	0	1	0	0	0	0	1	0	1	1	0	0	0	0	0	0	1	1	0	1
0	0	0	1	1	1	1	1	0	1	0	1	1	1	1	1	1	0	0	0	1	1	0	0	1	1	0	1	0	0	0	1	0	0	1	0	1	0	1	1	0	0	0	0	0	0	1	1	0	1
0	0	0	1	1	1	1	1	0	1	0	1	1	1	1	1	1	0	0	0	1	1	0	0	1	1	0	1	0	0	0	1	0	0	0	0	1	0	1	1	0	0	0	0	0	0	1	1	0	1
0	1	0	1	1	1	1	1	0	1	0	1	1	1	1	1	1	0	0	0	1	1	0	0	1	1	0	1	0	0	0	1	0	0	0	0	1	0	1	1	0	0	0	0	0	0	1	1	0	1
0	1	0	1	1	1	1	1	0	1	0	1	1	1	1	1	1	0	0	0	1	1	0	0	1	1	0	1	0	0	0	1	0	0	1	0	1	0	1	1	0	0	0	0	0	0	1	1	0	1
0	1	0	1	0	1	1	1	0	1	0	1	1	1	1	1	1	0	0	0	1	1	0	0	1	0	0	1	0	0	0	1	0	0	1	0	1	0	1	1	0	0	0	0	0	0	1	1	0	1
0	0	0	1	0	1	1	1	0	1	0	1	1	1	1	1	1	0	0	0	1	1	0	0	1	0	0	1	0	0	0	1	0	0	1	0	1	0	1	1	0	0	0	0	0	0	1	1	0	1
0	1	0	1	0	1	1	1	0	1	0	1	1	1	1	1	1	0	0	0	1	1	0	0	1	0	0	1	0	0	0	1	0	0	1	0	1	0	1	1	0	0	0	0	0	0	1	1	0	1
0	1	1	1	0	1	1	1	0	1	0	1	1	1	1	1	1	0	0	0	1	1	0	0	1	0	0	1	0	0	0	1	0	0	1	0	1	0	1	1	0	0	0	0	0	0	1	1	0	1
0	1	1	1	0	1	1	1	0	1	0	1	1	1	1	1	1	0	0	0	1	1	0	0	1	0	0	1	0	0	0	1	0	0	1	0	1	0	1	1	0	0	0	0	0	0	1	1	0	1
0	1	1	1	0	1	1	1	0	1	0	1	1	1	1	1	1	0	0	0	1	1	0	0	1	1	0	1	0	0	0	1	0	0	1	0	1	0	1	1	0	0	0	0	0	0	1	1	0	1
0	1	1	1	0	1	1	1	0	1	0	1	1	1	1	1	1	0	0	0	1	1	0	0	1	1	0	1	0	0	0	1	0	0	1	0	1	0	1	1	0	0	0	0	0	0	1	1	0	1
0	1	1	1	0	1	1	1	0	1	0	1	1	1	1	1	1	0	0	0	1	1	0	0	1	1	0	1	0	0	0	1	0	0	1	0	1	0	1	1	0	0	0	0	0	0	1	1	0	1
0	0	0	1	0	1	1	1	0	1	0	1	1	1	1	1	1	1	1	0	1	1	1	0	1	1	0	1	0	0	0	1	0	0	1	1	1	0	1	1	1	0	0	0	0	0	1	1	0	1
0	1	0	1	0	1	1	1	0	1	0	1	1	1	1	1	1	1	1	0	1	0	1	0	1	1	0	1	0	0	0	1	0	0	1	1	1	0	1	1	1	0	0	0	0	0	1	1	0	1
0	1	1	1	0	1	1	1	0	1	0	1	1	1	1	1	1	1	1	0	1	0	1	0	1	1	0	1	0	0	0	1	0	0	1	1	1	0	1	1	1	0	0	0	0	0	1	1	0	1
0	1	1	1	0	1	1	1	0	1	0	1	1	1	1	1	1	1	1	0	1	0	1	0	1	1	0	1	1	0	0	1	0	0	1	1	1	0	1	1	1	0	0	0	0	0	1	1	0	1
0	1	1	1	0	1	1	1	0	1	0	1	1	1	1	1	1	1	1	0	1	0	1	0	1	1	0	1	1	0	0	1	0	0	1	1	1	0	1	1	1	0	0	0	0	0	1	1	0	1
0	1	1	1	1	0	1	1	1	0	0	1	1	1	1	1	0	0	0	0	0	1	1	0	0	1	0	0	1	0	0	1	1	0	0	0	0	0	0	1	0	1	1	0	1	0	1	0	1	0
0	1	1	1	1	0	1	1	1	0	0	1	1	1	1	1	0	0	0	0	0	1	1	0	0	1	1	0	1	0	0	1	1	0	0	0	0	0	0	1	0	1	1	0	1	0	1	0	1	0
0	1	1	1	1	0	1	1	1	0	0	1	1	1	1	1	0	0	0	0	0	1	1	0	0	1	1	0	1	0	0	1	1	0	0	0	0	0	0	1	0	1	1	0	1	0	1	0	1	0
0	1	1	1	1	0	1	1	0	0	0	1	0	1	1	1	0	0	0	0	0	0	1	0	0	1	0	0	1	0	0	1	1	0	0	0	0	0	0	1	0	1	1	0	1	1	1	0	1	0
0	1	1	1	1	0	1	1	0	0	0	1	0	1	1	1	0	0	0	0	0	0	1	0	0	1	0	0	1	0	0	1	1	0	0	0	0	0	0	1	0	1	1	0	1	1	1	0	1	0
0	1	1	1	1	0	1	1	0	0	0	1	0	1	1	1	0	0	0	0	0	0	1	0	0	1	0	0	1	0	0	1	1	0	0	0	0	0	0	1	0	1	1	0	1	1	1	0	1	0
0	1	1	1	1	0	1	1	0	0	0	1	0	1	1	1	0	0	0	0	0	0	1	0	0	1	0	0	1	0	0	1	1	0	0	0	0	0	0	0	0	1	1	0	1	0	1	0	1	0
0	1	1	1	1	0	1	1	0	0	0	1	0	1	1	1	0	0	0	0	0	0	1	0	0	1	0	0	1	0	0	1	1	0	0	0	0	0	0	0	0	1	1	0	1	0	1	0	1	0
0	1	1	1	1	0	1	1	0	0	0	1	0	1	1	1	0	0	0	0	0	0	1	0	0	1	0	0	1	0	0	1	1	0	0	0	0	0	0	0	0	1	1	0	1	0	1	0	1	0
0	1	1	1	1	0	1	1	0	0	0	1	0	1	1	1	0	0	0	0	0	0	1	0	0	1	0	0	1	0	0	1	1	0	0	0	0	0	0	0	0	1	1	0	1	0	1	0	1	0
0	1	1	1	0	0	1	1	0	0	0	1	0	1	1	1	0	0	0	0	0	0	1	0	0	1	0	0	1	0	0	1	1	0	0	0	0	0	0	0	0	1	1	0	1	0	1	0	1	0
0	1	1	1	0	0	1	1	0	0	0	1	0	1	1	1	0	0	0	0	0	0	1	0	0	1	0	0	1	0	0	1	1	0	0	0	0	0	0	0	0	1	1	0	1	0	1	0	1	0
0	1	1	1	0	0	1	1	0	0	0	1	0	1	1	1	0	0	0	0	0	0	1	0	0	1	0	0	1	0	0	1	1	0	0	0	0	0	0	0	0	1	1	0	1	0	0	0	1	0
0	1	1	1	0	0	1	1	0	0	0	1	0	1	1	1	0	0	0	0	0	0	1	0	0	1	0	0	1	0	0	1	1	0	0	0	0	0	0	0	0	1	1	0	1	0	0	0	1	0
1	1	1	1	0	0	1	1	1	0	0	1	0	1	1	1	0	0	0	0	0	0	1	0	0	1	0	0	1	0	0	0	1	0	0	0	0	0	0	0	0	1	1	0	1	0	0	0	1	0
1	1	1	1	0	0	1	1	1	0	0	1	0	1	1	1	0	0	0	0	0	0	1	0	0	1	0	0	1	0	0	0	1	0	0	0	0	0	0	0	0	1	1	0	1	0	0	0	1	0
1	1	1	1	0	0	1	1	1	0	0	1	0	1	1	1	0	0	0	0	0	0	1	0	0	1	0	0	1	0	0	0	1	0	0	0	0	0	0	0	0	1	1	0	1	0	0	0	1	0
1	1	1	1	0	0	1	1	1	0	0	1	0	1	1	1	0	0	0	0	0	0	1	0	0	1	0	0	1	0	0	0	1	0	0	0	0	0	0	0	0	1	1	0	1	0	0	0	1	0
1	1	1	1	0	0	1	1	1	0	0	1	0	1	1	1	0	0	0	0	0	0	1	0	0	1	0	0	1	0	0	0	1	0	0	0	0	1	0	0	0	1	1	0	1	0	0	0	1	0
1	1	1	1	0	1	1	1	1	0	0	1	0	1	1	1	0	0	0	0	0	0	1	0	0	1	0	0	1	0	0	0	1	0	0	0	0	1	0	0	0	1	1	0	1	0	0	0	1	0
1	1	1	1	0	1	1	1	1	0	0	1	0	1	1	1	0	0	0	0	0	0	1	0	0	1	0	0	1	0	0	0	1	0	0	0	0	1	0	0	0	1	1	0	1	0	0	0	1	0
1	1	1	1	0	1	1	1	1	0	0	1	0	1	1	1	0	0	0	0	0	0	1	0	0	1	0	0	1	0	0	0	1	0	0	0	0	1	0	0	0	1	1	0	1	0	0	0	1	0
1	1	1	1	0	1	1	1	1	0	0	1	0	1	1	1	0	0	0	0	0	0	1	0	0	1	0	0	1	0	0	0	1	0	0	0	0	1	0	0	0	1	1	0	1	0	0	0	1	0
1	1	1	1	0	1	1	1	1	0	0	1	0	1	1	1	0	0	0	0	0	0	1	0	0	1	0	0	1	0	0	0	1	0	0	0	0	1	0	0	0	1	1	0	1	0	0	0	1	0
1	1	1	1	0	1	1	1	1	0	0	1	0	1	1	1	0	0	0	0	0	0	1	0	0	1	0	0	1	0	0	0	1	0	0	0	0	1	0	0	0	1	1	0	1	0	0	0	1	0
1	1	1	1	0	1	1	1	1	0	0	1	0	1	1	1	0	0	0	0	0	0	1	0	0	1	0	0	1	0	0	0	1	0	0	0	0	1	0	0	0	1	1	0	1	0	0	0	1	0
1	1	1	1	0	1	1	1	1	0	0	1	0	1	1	1	0	0	0	0	0	0	1	0	0	1	0	0	1	0	0	0	1	0	0	0	0	1	0	0	0	1	1	0	1	0	0	0	1	0
1	1	1	1	0	1	1	1	1	0	0	1	0	1	1	1	0	0	0	0	0	0	1	0	0	0	1	0	1	0	0	0	1	0	0	0	0	1	0	0	0	1	1	0	1	0	0	0	1	0
1	1	1	1	0	1	1	1	1	0	0	1	1	1	1	1	0	0	0	0	0	0	1	0	0	0	1	0	1	0	0	0	1	0	0	0	0	1	0	0	0	1	1	0	1	0	0	0	1	0
1	1	1	1	0	1	1	1	1	0	0	1	1	1	1	1	0	0	0	0	0	1	1	0	0	0	1	0	1	0	0	0	1	0	0	0	0	1	0	0	0	1	1	0	1	0	0	0	1	0
1	1	1	1	0	1	1	1	1	0	0	1	1	1	1	1	0	0	0	0	0	1	1	0	0	0	1	0	1	0	0	0	1	0	1	0	0	1	0	0	0	1	1	0	1	0	0	0	1	0
1	1	1	1	0	1	1	1	1	0	0	1	1	1	1	1	0	0	0	0	0	1	1	0	0	0	1	0	1	0	0	0	1	0	1	0	0	1	0	0	0	1	1	0	1	0	0	0	1	0
1	1	1	1	0	1	1	1	1	0	0	1	1	1	1	1	0	0	0	0	0	1	1	0	0	0	1	0	1	0	0	0	1	0	1	0	0	1	0	0	0	1	1	0	1	0	0	0	1	0
1	1	1	1	0	1	1	1	1	0	0	1	1	1	1	1	0	0	0	0	0	1	1	0	0	0	1	0	1	0	0	0	1	0	1	0	0	1	0	0	0	1	1	0	1	0	0	0	1	0
1	1	1	1	0	1	1	1	1	0	0	1	1	1	1	1	0	0	0	0	0	1	1	0	0	0	1	0	1	0	0	0	1	1	1	0	0	1	0	0	0	1	1	0	1	0	0	1	1	0
1	1	1	1	0	1	1	1	1	0	0	1	1	1	1	1	0	0	0	0	0	1	1	0	0	0	1	0	1	0	0	0	1	1	1	0	0	1	0	0	1	1	1	0	1	0	0	1	1	0
1	1	1	1	0	1	1	1	1	0	0	0	1	0	1	1	0	0	0	0	0	1	1	0	0	0	1	0	1	1	1	0	1	1	1	0	0	1	0	0	1	1	1	0	1	0	1	1	1	0
1	1	1	1	0	1	1	1	1	0	0	0	1	0	1	1	0	0	0	0	0	1	1	0	0	0	1	0	1	1	1	0	1	1	1	0	0	1	0	0	1	1	1	0	1	0	1	1	1	0
1	1	1	1	0	1	1	1	1	0	0	0	1	0	1	1	0	0	0	0	0	1	1	0	0	0	1	0	1	1	1	0	1	1	1	0	0	1	0	0	1	1	1	0	1	0	1	1	1	0
1	1	1	1	0	1	1	1	1	0	0	0	1	0	1	1	0	0	0	0	0	1	1	0	0	0	1	0	1	1	1	0	1	1	1	0	0	1	0	0	1	1	1	0	1	0	1	1	1	0
1	1	1	1	0	1	1	1	1	0	0	0	1	0	1	1	0	0	0	0	0	1	1	0	0	0	1	0	1	1	1	1	1	1	1	0	0	1	0	0	1	1	1	0	1	0	1	1	1	0
1	1	1	1	0	1	1	1	1	0	0	0	1	0	1	1	0	0	0	0	0	1	1	0	0	1	1	0	1	1	1	1	1	1	1	0	1	1	0	0	1	1	1	0	1	0	1	1	1	0
1	1	1	1	0	1	1	1	1	0	0	0	1	0	1	1	0	0	0	0	0	1	1	0	0	1	1	0	1	1	1	1	1	1	1	0	1	1	0	0	1	1	1	0	1	0	1	1	1	0
1	1	1	1	0	1	1	1	1	0	0	0	1	0	1	1	0	0	0	0	0	1	1	0	0	1	1	0	1	1	1	1	1	1	1	0	1	1	0	0	1	1	1	0	1	0	1	1	1	0
1	1	1	1	0	1	1	1	1	0	0	0	1	0	1	1	0	0	0	0	0	1	1	0	0	1	1	0	1	1	1	1	1	1	1	0	1	1	0	0	1	1	1	0	1	0	1	1	1	0
1	1	1	1	0	1	1	1	1	0	0	0	1	0	1	1	1	0	0	0	0	1	1	0	0	1	1	0	1	1	1	1	1	1	1	0	1	1	0	0	1	1	1	0	0	0	1	1	1	0
1	1	1	1	0	1	1	1	1	0	0	0	1	0	1	1	1	0	0	0	1	1	1	0	0	1	1	0	1	1	1	1	1	1	1	0	1	1	0	0	1	1	1	0	0	0	1	1	1	0
1	1	1	1	0	1	1	1	1	0	1	0	1	0	1	1	1	0	0	0	0	1	1	0	0	1	1	0	1	1	1	1	1	1	1	0	1	1	0	0	1	0	1	0	0	0	0	1	1	0
1	1	1	1	0	0	1	1	1	0	1	0	1	0	1	1	1	0	0	0	0	0	1	0	0	1	1	0	1	1	1	1	1	1	1	0	1	1	0	0	1	0	1	0	0	0	0	1	1	0
1	1	1	1	0	0	1	1	1	0	1	0	1	0	1	1	1	0	0	0	0	0	1	0	0	1	1	0	1	1	1	1	1	1	1	0	1	1	0	0	1	0	1	0	0	0	0	1	1	0
1	1	1	1	0	0	1	1	1	0	1	0	1	0	1	1	1	0	0	0	0	0	1	0	0	1	1	0	1	1	1	1	1	1	1	0	1	1	0	0	1	0	1	0	0	0	0	1	1	1
1	0	1	1	0	0	1	1	1	0	1	0	1	0	1	1	1	0	0	0	0	0	1	1	0	1	1	0	1	1	1	1	1	1	1	0	1	1	0	0	1	0	1	0	0	0	0	1	1	1
1	0	1	1	0	1	1	1	1	0	1	0	1	0	1	1	1	0	0	0	0	0	1	1	0	1	1	0	1	1	1	1	1	1	1	0	1	1	0	0	1	0	1	0	0	0	0	1	1	1
1	0	1	1	0	1	1	1	1	0	1	0	1	0	1	1	1	0	0	0	0	0	1	1	0	1	1	0	1	1	1	1	1	1	1	0	1	1	0	0	1	0	1	0	0	0	0	1	1	1
1	0	1	1	0	1	1	1	1	0	1	0	1	0	1	1	1	0	0	0	0	0	1	1	0	1	1	0	1	1	1	1	1	1	1	0	1	1	0	0	1	0	1	0	0	0	0	1	1	1
1	0	1	1	0	1	1	1	1	0	1	0	1	0	1	1	1	0	0	0	0	0	1	1	0	1	1	0	1	1	1	1	1	1	1	0	1	1	0	0	1	0	1	0	0	0	0	1	1	1
1	0	1	1	0	1	1	1	1	0	1	0	1	0	1	1	1	0	0	0	0	0	1	1	0	1	1	0	1	1	1	1	1	1	1	0	1	1	0	0	1	0	0	0	0	0	0	1	1	1
1	0	1	1	0	1	1	1	1	0	1	0	1	0	1	1	1	0	0	0	0	0	1	1	0	1	1	0	1	1	1	1	1	1	1	0	1	1	0	0	1	0	0	0	0	0	0	1	1	1
1	1	1	1	0	1	1	1	1	0	1	0	1	0	1	1	1	0	0	0	0	0	1	1	0	1	1	0	1	1	1	1	1	1	1	0	1	1	0	0	1	0	0	0	0	0	0	1	1	1
1	0	1	1	0	1	1	1	1	0	1	0	1	0	1	1	1	0	0	0	0	0	1	1	0	1	1	0	1	1	1	1	1	1	1	0	1	1	0	0	1	0	0	0	0	0	0	1	1	1
1	1	1	1	0	1	1	1	1	0	1	0	1	0	1	1	1	0	0	0	0	0	1	1	0	1	1	0	1	1	1	1	1	1	1	0	1	1	0	0	1	0	0	0	0	0	0	1	1	1
1	0	1	1	0	1	1	1	1	0	1	0	1	0	1	1	1	0	0	0	0	0	1	1	0	1	1	0	1	1	1	1	1	1	1	0	1	1	0	0	1	0	0	0	0	0	0	1	1	1
1	0	1	1	0	1	1	1	1	0	1	0	1	0	1	1	1	0	0	0	0	0	1	1	0	1	1	0	1	1	1	1	1	1	1	0	1	1	0	0	1	0	0	0	0	0	0	1	1	1
1	0	1	1	0	1	1	1	1	0	1	0	1	0	1	1	1	0	0	0	0	0	1	1	0	1	1	0	1	1	1	1	1	1	1	0	1	1	0	0	1	0	0	0	0	0	0	1	1	1
1	0	1	1	0	1	1	1	1	0	1	0	1	0	1	1	1	0	0	0	0	0	1	1	0	1	1	0	1	1	1	1	1	1	1	0	1	1	0	0	1	0	0	0	0	0	0	1	1	1
1	0	1	1	0	1	1	1	1	1	1	0	1	0	1	1	1	0	0	0	0	0	1	1	0	1	1	0	1	1	1	1	1	1	1	0	1	1	0	0	1	0	0	0	0	0	0	1	1	1
1	0	1	1	0	1	1	1	1	1	1	0	1	0	1	1	1	0	0	0	0	0	1	1	0	1	1	0	1	1	1	1	1	1	1	0	1	0	0	0	1	0	0	0	0	0	0	1	1	1
1	0	1	1	0	1	1	1	1	1	1	0	1	0	1	1	1	0	0	0	0	0	1	1	0	1	1	0	1	1	1	1	1	1	1	0	1	0	0	0	1	0	0	0	0	0	0	1	1	1
1	1	1	1	0	1	0	0	1	1	1	0	1	0	1	1	1	0	0	0	0	1	1	1	0	1	1	1	1	1	1	1	1	1	1	0	1	1	0	0	0	0	0	0	0	0	0	1	1	1
1	1	1	1	0	1	0	0	1	1	1	0	1	0	1	1	1	0	0	0	0	1	1	1	0	1	1	1	1	1	1	1	1	1	1	0	1	1	0	0	0	0	0	0	0	0	0	1	1	1
1	1	1	1	0	1	0	0	1	1	1	0	1	0	1	1	1	0	0	0	0	1	1	1	0	1	1	1	1	1	1	1	1	1	1	0	1	1	0	0	0	0	0	0	0	0	0	1	1	1
1	1	1	1	0	1	0	0	1	1	1	0	1	0	1	1	1	0	0	0	0	1	1	1	0	1	1	1	1	1	1	1	1	1	1	0	1	1	0	0	0	0	0	0	0	0	0	1	1	1
1	1	1	1	0	1	0	0	1	1	1	0	1	0	1	1	1	0	0	0	0	1	1	1	0	1	1	1	1	1	1	1	1	1	1	0	1	1	0	0	0	0	0	0	0	0	0	1	1	1
1	0	1	1	0	1	0	0	1	1	1	1	1	0	1	1	1	0	0	0	0	1	0	1	0	1	1	0	1	1	1	1	1	1	1	0	1	1	0	0	0	0	0	0	0	0	0	1	1	1
1	0	1	1	0	0	0	0	1	1	1	1	1	0	1	1	1	0	0	0	0	1	0	1	0	1	1	0	1	1	1	1	1	1	1	0	1	1	0	0	0	0	0	0	0	0	0	1	1	1
1	0	1	1	0	0	0	0	1	1	1	1	1	0	1	1	1	0	0	0	0	1	0	1	0	1	1	0	1	1	1	1	1	1	1	0	1	1	0	0	0	0	0	0	0	0	0	1	1	1
1	0	1	1	0	0	0	0	1	1	1	1	1	0	1	1	1	0	0	0	0	1	0	1	0	1	1	0	1	1	1	1	1	1	0	0	1	1	0	0	0	0	0	0	0	0	0	1	1	1
1	0	1	1	0	0	0	0	1	1	1	1	1	0	1	1	0	0	0	0	0	1	0	1	0	1	1	0	1	1	1	1	1	1	0	0	1	1	0	0	0	0	0	0	0	0	0	1	1	1
1	0	1	1	0	0	0	0	1	1	1	1	1	0	1	1	0	0	0	0	0	1	0	1	0	1	1	0	1	1	1	1	1	1	0	0	1	1	0	0	0	0	0	0	1	0	0	1	1	1
1	0	1	1	0	0	0	0	1	1	1	1	1	0	1	1	0	0	0	0	0	1	0	1	0	1	1	0	1	1	1	1	1	1	0	0	1	1	0	0	0	0	0	0	1	0	0	1	1	1
1	0	1	1	0	0	0	0	1	1	1	1	1	0	1	1	0	0	0	0	0	1	0	1	0	1	1	0	1	1	1	1	1	1	0	0	1	1	0	0	0	0	0	0	1	0	0	1	1	1
1	1	1	1	1	0	0	0	1	1	0	1	1	0	1	1	0	0	0	0	0	1	1	1	0	1	1	0	1	1	1	1	1	1	0	0	1	1	0	0	0	0	0	0	1	0	0	0	1	1
1	1	1	1	1	0	0	0	1	1	0	1	1	0	1	1	0	0	0	0	0	1	1	1	0	1	1	0	1	1	1	1	1	1	0	0	1	1	0	0	0	0	0	0	1	0	0	0	1	1
1	1	1	1	1	0	0	0	1	1	0	1	1	0	1	1	0	0	0	0	0	1	1	1	0	1	1	0	1	1	1	1	1	1	0	0	1	1	0	0	0	0	0	0	1	0	0	0	1	1
1	1	1	1	1	0	0	0	1	1	0	1	1	0	1	1	0	0	0	0	0	1	1	1	0	1	1	0	1	1	1	1	1	1	0	0	1	1	0	0	0	0	0	0	1	0	0	0	1	1
1	1	1	1	1	0	0	0	1	1	0	1	1	0	1	1	0	0	0	0	0	1	1	1	0	1	1	0	1	1	1	1	1	1	0	0	1	1	0	0	0	0	0	0	1	0	0	0	1	1
0	0	1	1	1	0	0	0	1	1	0	1	1	0	1	1	0	0	0	0	0	1	0	1	0	1	1	0	1	1	1	1	1	1	0	0	1	1	0	0	0	0	0	1	1	0	0	0	1	1
0	0	1	1	1	0	0	0	1	1	0	1	1	0	1	1	0	0	0	0	0	1	0	1	1	1	1	0	1	1	1	1	1	1	0	0	1	1	0	0	0	0	0	1	1	0	0	0	1	1
0	0	1	1	1	0	0	0	1	1	0	1	1	0	1	1	0	0	0	0	0	1	1	1	1	1	1	0	1	1	1	1	1	1	0	0	1	1	0	0	0	0	1	1	1	0	0	0	1	1
0	1	1	1	1	0	0	0	1	1	0	1	1	0	1	1	0	0	0	0	0	1	1	1	1	1	1	0	1	1	1	1	1	1	0	0	1	1	0	0	0	0	1	1	1	0	0	0	1	1
0	1	1	1	1	0	0	0	1	1	0	1	1	0	1	1	0	0	0	0	0	1	1	1	1	1	1	0	1	1	1	1	1	1	0	0	1	1	0	0	0	0	1	1	1	0	0	0	1	1
0	0	1	1	1	0	0	0	1	1	0	1	1	0	1	1	0	0	0	0	0	1	0	1	1	1	1	0	1	1	1	1	1	1	0	0	1	1	0	0	0	0	1	1	1	0	0	0	1	1
0	0	1	1	1	0	0	0	1	1	0	1	1	0	1	1	0	0	0	0	0	1	0	1	1	1	1	0	1	1	1	1	1	1	0	0	1	1	0	0	0	0	1	1	1	0	0	0	1	1
0	0	1	1	1	0	0	0	1	1	0	1	1	0	1	1	0	0	0	0	0	1	0	1	1	1	1	0	1	1	1	1	1	1	0	0	1	1	0	0	0	0	1	1	1	0	0	0	1	1
0	0	1	1	1	0	0	0	1	1	0	1	1	0	1	1	0	0	0	1	0	1	0	1	1	1	0	0	1	1	1	1	1	1	0	0	1	1	0	0	0	0	1	1	1	0	0	0	1	1
0	0	1	1	1	0	0	0	1	1	0	1	1	0	1	1	0	0	0	1	0	1	0	1	1	1	0	0	1	1	1	1	1	1	0	0	1	1	0	0	0	0	1	1	1	0	0	0	1	1
0	0	1	1	1	0	0	0	1	1	0	1	1	0	1	1	0	0	0	1	0	1	0	1	1	1	0	0	1	1	1	1	1	1	0	0	1	1	0	0	0	0	1	1	1	0	0	0	1	1
0	0	1	1	1	0	0	0	1	1	0	1	1	0	1	1	0	0	0	1	0	1	0	1	0	1	0	0	0	1	1	1	1	1	0	0	1	1	0	0	0	0	1	1	0	0	0	1	1	1
0	0	1	1	1	0	0	0	1	1	0	1	1	0	1	1	0	0	0	1	0	1	0	1	0	1	0	0	0	1	1	1	1	1	0	0	1	1	1	0	0	0	1	1	0	0	0	1	1	0
0	1	1	1	1	0	0	0	1	1	0	1	0	0	1	1	0	0	0	1	0	1	1	1	0	1	0	0	0	1	1	1	0	1	0	0	1	1	1	0	0	1	1	1	0	0	0	1	1	0
0	1	1	1	1	0	0	0	1	1	0	1	0	0	1	1	1	0	0	1	0	1	1	1	0	1	0	0	0	1	1	1	0	1	0	0	1	1	1	0	0	1	1	1	0	0	0	1	1	0
0	1	1	1	1	0	0	0	1	1	0	1	0	0	1	1	1	0	0	1	0	1	0	1	0	1	0	0	0	1	1	1	0	1	0	0	1	1	1	0	0	1	1	1	0	0	0	1	1	0
0	1	1	1	1	0	0	0	1	1	0	1	0	0	1	1	1	0	0	1	0	1	0	1	0	1	0	0	0	1	1	1	0	1	0	0	1	1	1	0	0	1	1	1	0	0	0	1	1	0
0	1	1	1	1	0	0	0	0	1	0	1	0	1	1	1	0	0	0	1	0	1	0	0	0	1	0	0	0	0	0	1	0	0	0	0	1	1	1	0	0	1	1	1	0	0	0	1	1	0
0	1	1	1	1	0	0	0	0	1	0	1	0	1	1	1	0	0	0	1	0	1	0	0	0	1	0	0	0	0	0	1	0	0	0	0	1	1	1	0	0	1	1	1	0	0	0	1	1	0
0	1	1	1	1	0	0	0	0	1	0	1	0	1	1	1	0	0	0	1	0	1	0	0	0	1	0	0	0	0	0	1	0	0	0	0	1	1	1	0	0	1	1	1	0	0	0	1	1	0
0	1	1	1	1	0	0	0	0	1	0	1	0	1	1	1	0	0	0	1	0	1	0	0	0	1	0	0	0	0	0	1	0	1	0	0	0	1	1	0	0	1	1	1	0	0	0	1	1	0
0	1	1	1	1	0	0	0	0	1	0	1	0	1	1	1	0	0	0	1	0	1	0	0	0	1	0	0	0	0	0	1	0	1	0	0	0	1	1	0	0	1	1	1	0	0	0	1	1	0
0	1	1	1	0	0	0	0	0	1	0	1	0	1	1	1	0	0	0	1	0	1	0	0	0	1	0	0	0	0	0	1	0	1	0	0	0	1	1	0	0	1	1	1	0	0	0	1	1	0
0	1	1	1	0	0	0	0	0	1	0	1	0	1	1	1	0	0	0	1	0	1	0	0	0	1	0	0	0	0	0	1	0	1	0	0	0	1	1	0	0	1	1	1	0	0	0	1	1	0
0	1	1	1	0	0	0	0	0	1	0	1	0	1	1	1	0	0	0	1	0	1	0	0	0	1	0	0	0	0	0	1	0	1	0	0	0	1	1	0	0	1	1	1	0	0	0	1	1	0
0	1	1	1	0	0	0	0	0	1	0	1	0	1	1	1	0	0	0	1	0	1	0	0	0	1	0	0	0	0	0	1	0	1	0	0	0	1	1	0	0	1	1	1	0	0	0	1	1	0
0	1	1	1	0	0	0	0	0	1	0	1	0	1	1	1	0	0	0	1	0	1	0	0	0	1	0	0	0	0	0	1	0	1	0	0	0	1	1	0	0	1	1	1	0	0	0	1	1	0
0	1	1	1	0	0	0	0	0	1	0	1	0	1	1	1	0	0	0	1	0	1	0	0	0	1	0	0	0	0	0	1	0	1	0	0	0	1	1	0	0	1	1	1	0	0	0	1	1	0
0	1	1	1	0	0	0	0	0	1	0	1	0	1	1	1	0	0	0	1	0	1	0	0	0	1	0	0	0	0	0	1	0	1	0	0	0	1	1	0	0	1	1	1	0	0	0	1	1	0
0	1	1	1	0	0	0	0	0	1	0	0	0	1	1	1	0	0	0	1	1	1	0	0	0	1	0	0	0	0	0	1	0	1	0	0	0	1	1	0	0	1	1	1	0	0	0	1	1	0
0	1	1	1	0	0	0	0	0	1	0	0	0	1	1	1	0	0	0	1	1	1	0	0	0	1	0	0	0	0	0	1	0	1	0	0	0	1	1	0	0	1	1	1	0	0	0	1	1	0
0	1	1	1	0	0	0	0	0	1	0	0	0	1	1	1	0	0	0	1	1	1	0	0	0	1	0	0	0	0	0	1	0	1	0	0	0	1	1	0	0	1	1	1	0	0	0	1	1	0
0	1	1	1	0	0	0	0	0	1	0	0	0	1	1	1	0	0	0	1	1	1	0	0	0	1	0	0	0	0	0	1	0	1	0	0	0	1	1	0	0	1	1	1	0	0	0	1	1	0
0	1	1	1	0	0	0	0	0	1	0	0	0	1	1	1	0	0	0	1	1	1	0	0	0	1	0	0	0	0	0	1	0	1	0	0	0	1	1	0	0	1	1	1	0	0	0	1	1	0
0	1	1	1	0	0	0	0	0	1	0	0	0	1	1	1	0	0	0	1	1	1	0	0	0	1	0	0	0	0	0	1	0	1	0	0	0	1	1	0	0	1	1	1	0	0	0	1	1	0
0	1	1	1	0	0	0	0	0	1	0	0	0	1	1	1	0	0	0	1	1	1	0	0	0	1	0	0	0	0	0	1	0	1	0	0	0	1	1	0	0	1	1	1	0	0	0	1	1	0
0	1	1	1	0	0	0	0	0	1	0	0	0	1	1	1	0	0	0	1	1	1	0	0	0	1	0	0	0	0	0	0	0	1	0	0	0	1	1	0	0	1	1	1	0	0	0	1	0	0
1	1	1	1	0	0	0	0	0	1	0	0	0	1	1	1	0	0	0	1	1	1	0	0	0	1	0	0	0	0	0	0	0	1	0	0	0	1	1	0	0	1	1	1	0	0	0	1	0	0
1	1	1	1	0	0	0	0	0	1	0	0	0	1	1	1	0	0	0	1	1	1	0	0	0	1	0	0	0	0	0	0	0	1	0	0	0	1	1	0	0	1	1	1	0	0	0	1	0	0
1	1	1	1	0	0	0	0	0	1	0	0	0	1	1	1	0	0	0	1	1	1	0	0	0	1	0	0	0	0	0	0	0	1	0	0	0	1	1	0	0	1	1	1	0	0	0	1	0	0
1	1	1	1	0	0	0	0	0	1	0	0	0	1	1	1	0	0	0	1	1	1	0	0	0	1	0	0	0	0	0	0	0	1	0	0	0	1	1	0	0	1	1	1	0	0	0	1	0	0
1	1	1	1	0	0	0	0	0	1	0	0	0	1	1	1	0	0	0	1	1	1	0	0	0	1	0	0	0	0	0	0	0	1	0	0	0	1	1	0	0	0	1	1	0	0	0	1	0	0
1	1	1	1	0	0	0	0	0	1	0	0	0	1	1	1	0	0	0	1	1	1	0	0	0	1	0	0	0	0	0	0	0	1	0	0	0	1	1	0	0	0	1	1	0	0	0	1	0	0
1	0	1	1	0	0	0	0	0	1	0	0	0	1	1	1	0	0	0	1	1	1	0	0	0	1	0	0	0	0	0	0	0	1	0	0	0	1	1	0	0	0	1	1	0	0	0	1	0	0
1	1	1	0	0	0	1	1	1	0	0	0	1	1	0	0	0	1	1	1	0	0	0	1	0	1	1	1	1	0	0	0	1	1	0	0	1	1	1	1	1	0	0	1	1	0	1	0	1	1
1	1	1	0	0	0	1	0	1	0	0	0	1	1	0	0	0	1	1	1	0	0	0	1	0	1	1	1	1	0	0	0	1	1	0	0	1	1	1	1	1	0	0	1	1	0	1	0	1	1
1	1	1	0	0	0	1	0	1	0	0	0	1	1	0	0	0	1	1	1	0	0	0	1	0	1	1	1	1	0	0	0	1	1	0	0	1	1	1	1	1	0	0	1	1	0	1	0	1	1
1	1	1	0	0	0	1	0	1	0	0	0	1	1	0	0	0	1	1	1	0	0	0	1	0	1	1	1	1	0	0	0	1	1	0	0	1	1	1	1	1	0	0	1	1	0	1	0	1	1
1	1	1	0	0	0	1	0	1	0	0	0	1	1	0	0	0	1	1	1	0	0	0	1	0	1	1	1	1	1	1	0	1	1	0	0	1	1	1	1	1	0	0	1	1	0	1	0	1	1
1	1	1	0	0	0	1	0	1	0	0	0	1	1	0	0	0	1	1	1	0	0	0	1	0	1	1	1	1	1	1	0	1	1	0	0	1	1	1	1	1	0	0	1	0	0	1	0	1	1
1	1	1	0	0	0	1	0	1	0	0	0	1	1	0	0	1	1	1	1	0	0	0	1	0	1	1	1	1	1	1	0	1	1	0	0	1	1	1	1	1	0	0	1	0	0	1	0	1	1
1	1	1	0	0	1	1	0	1	0	0	0	1	1	0	0	1	1	1	1	0	0	0	1	0	1	1	1	1	1	1	0	1	1	0	0	1	1	1	1	1	0	0	1	0	0	1	0	1	1
1	1	1	0	0	1	1	0	1	0	0	0	0	1	0	0	1	1	1	1	0	0	0	1	0	1	1	1	1	1	1	0	1	1	0	0	1	1	1	1	1	0	0	1	0	0	1	0	1	1
1	1	1	0	0	1	1	1	1	0	0	0	0	1	1	0	1	1	1	1	0	0	0	1	0	1	1	1	1	1	1	0	1	1	0	0	1	1	1	1	1	0	0	1	0	0	1	0	1	1
1	1	1	0	0	1	1	1	1	0	0	0	0	1	0	0	1	1	1	1	0	0	0	1	0	1	1	1	1	1	1	0	1	1	0	0	1	1	1	1	1	0	0	1	0	0	1	0	1	1
1	1	1	0	0	1	1	1	1	0	0	0	0	1	0	0	1	1	1	1	0	0	0	1	0	1	1	1	1	1	1	0	1	1	0	0	1	1	1	1	1	0	0	1	0	0	1	0	1	0
1	1	1	0	0	1	1	1	1	0	0	0	0	1	0	0	1	1	1	1	0	0	0	1	0	1	1	1	1	1	1	0	1	1	0	0	1	1	1	1	1	0	0	1	0	0	1	0	1	0
1	1	1	0	0	1	1	1	1	1	0	0	0	1	0	0	1	1	1	1	0	0	0	1	0	1	1	1	1	1	1	0	1	1	0	0	1	1	1	1	1	0	0	1	0	0	1	0	1	0
1	1	1	0	0	1	1	1	1	1	0	0	0	1	0	0	1	1	1	1	0	0	0	1	0	1	1	1	1	1	1	0	1	1	0	0	1	1	1	1	1	0	0	1	0	0	1	0	1	0
1	1	1	0	0	1	1	1	1	1	0	0	0	1	0	0	1	1	1	1	0	0	0	1	0	1	1	1	1	1	1	0	1	1	0	0	1	1	1	1	1	0	0	1	0	0	1	0	1	0
1	1	1	0	0	1	1	1	1	1	0	0	0	1	0	0	1	1	1	1	0	0	0	1	0	1	1	1	1	1	1	0	1	1	0	0	1	1	1	1	1	0	0	1	0	0	1	0	1	0
1	1	1	0	0	1	1	1	1	1	0	0	0	1	0	0	1	1	1	1	0	0	0	1	0	1	1	1	1	1	1	0	1	1	0	0	1	1	1	1	1	0	0	1	0	0	1	0	1	0
1	1	1	0	1	1	1	1	1	1	0	0	0	1	0	0	1	1	1	1	0	0	0	1	0	1	1	1	1	1	1	0	1	1	0	0	1	1	1	1	1	0	0	1	0	0	1	0	1	0
1	1	1	0	1	1	1	1	1	1	0	0	0	1	0	0	1	1	1	1	0	0	0	1	0	1	1	1	1	1	1	0	1	1	0	0	1	1	1	1	1	0	0	1	0	0	1	0	1	0
1	1	1	0	1	1	1	1	1	1	0	0	0	1	0	0	1	1	0	1	0	0	0	1	0	1	1	1	1	1	1	0	1	1	0	0	1	1	1	1	1	0	0	1	0	0	1	0	1	0
1	1	1	0	1	1	1	1	1	1	0	0	0	1	0	0	1	1	0	1	0	0	0	1	0	1	1	1	1	1	1	0	1	1	0	0	1	1	1	1	1	0	0	1	0	0	1	0	1	0
1	1	1	0	1	1	1	1	1	1	0	0	0	1	0	0	1	1	0	1	0	0	0	1	0	1	1	1	1	1	1	0	1	1	0	0	1	1	1	1	1	0	0	1	0	0	1	0	1	0
1	1	1	0	1	1	1	1	1	1	0	0	0	1	0	0	1	0	0	1	0	0	0	1	0	1	1	1	1	1	1	0	1	1	0	0	1	1	1	1	1	0	0	1	0	0	1	0	1	0
1	1	1	0	1	1	1	1	1	1	0	0	0	1	0	0	1	0	0	1	0	0	1	1	0	1	1	1	1	1	1	0	1	1	0	0	1	1	1	1	1	0	0	1	0	0	1	0	1	0
1	1	1	0	1	1	1	1	1	1	0	0	0	1	0	0	1	0	0	1	0	0	1	1	0	1	1	1	1	1	1	0	1	1	0	0	1	1	1	1	1	0	0	1	0	0	1	0	1	0
1	1	1	0	1	1	1	1	1	1	0	0	0	1	0	0	1	0	0	1	0	0	1	1	0	1	1	1	1	1	1	0	1	1	0	0	1	1	1	1	1	0	0	1	0	0	1	0	1	0
1	1	1	0	1	1	1	1	1	1	0	0	0	1	0	0	1	0	0	1	0	0	1	1	0	1	1	1	1	1	1	0	1	1	0	0	1	1	1	1	1	0	0	1	0	0	1	0	1	0
1	1	1	0	1	1	1	1	0	1	0	0	0	1	0	0	1	0	0	1	0	0	1	1	0	1	1	1	1	1	1	0	1	1	0	0	1	1	1	1	1	0	0	1	0	0	1	0	1	0
1	1	1	0	1	1	1	1	0	1	0	0	0	1	0	0	1	0	0	1	0	0	1	1	0	1	1	1	1	1	1	0	1	1	0	0	1	1	1	0	1	0	0	1	0	0	1	0	1	0
1	1	1	0	1	1	1	1	0	1	0	0	0	1	0	0	1	0	0	1	0	0	1	1	0	1	1	1	1	1	1	0	1	1	0	0	1	1	1	0	1	0	0	1	0	0	1	0	1	0
1	1	1	0	1	1	1	1	0	1	0	0	1	1	0	0	1	0	0	1	0	0	1	1	0	1	1	1	1	1	1	0	1	1	0	0	1	1	1	0	1	0	0	1	0	0	1	0	1	0
1	1	1	0	1	1	1	1	0	1	0	0	1	1	0	0	1	0	0	1	0	0	1	1	0	1	1	1	1	1	1	0	1	1	0	0	1	1	1	0	1	0	0	1	0	0	1	0	1	0
1	1	1	0	1	1	1	1	0	1	0	0	1	1	0	0	1	0	0	1	0	0	1	1	0	1	1	1	1	1	1	0	1	1	0	0	1	1	1	0	1	0	0	1	0	0	1	0	1	0
1	1	1	0	1	1	1	1	0	1	0	0	1	1	0	0	1	0	0	1	0	0	1	1	0	1	1	1	1	1	1	0	1	1	0	0	1	1	1	0	1	0	0	1	0	0	1	0	1	0
1	1	1	0	1	1	1	1	0	1	0	0	1	1	0	0	1	0	0	1	0	0	1	1	0	1	1	1	1	1	1	0	1	1	0	0	1	1	1	0	1	0	0	1	0	0	1	0	1	0
1	1	1	0	1	1	1	1	0	1	0	0	1	1	0	0	1	0	0	1	0	0	1	1	0	1	1	1	1	1	1	0	1	1	0	0	1	1	1	0	1	0	0	1	0	0	1	0	1	0
1	1	1	0	1	1	1	1	0	1	0	0	1	1	0	0	1	0	0	0	0	0	1	1	0	1	1	1	1	1	1	0	1	1	0	0	1	1	1	0	1	0	0	1	0	0	1	0	1	0
1	1	1	0	0	1	1	1	0	1	0	0	1	1	0	0	1	0	0	1	0	0	1	1	0	1	1	1	1	1	1	0	1	1	0	0	1	1	1	0	1	0	0	1	0	0	1	0	1	0
1	1	1	0	1	1	1	1	0	1	0	0	1	1	0	0	1	0	0	1	0	0	1	1	0	1	1	1	1	1	1	0	1	1	0	0	1	1	1	0	1	0	0	1	0	0	1	0	1	0
1	1	1	0	1	1	1	1	0	1	0	0	1	1	0	0	1	0	0	1	0	0	1	1	0	1	1	1	1	1	1	0	1	1	0	0	1	1	1	0	1	0	0	1	0	0	1	0	1	0
1	1	1	0	0	1	1	1	0	1	1	0	1	1	0	0	0	0	0	1	0	0	0	1	0	1	1	1	1	1	1	0	1	1	0	0	1	1	1	1	1	0	0	1	0	0	1	0	1	0
1	1	1	0	0	1	1	1	0	1	1	0	0	1	0	0	1	0	0	1	0	0	0	1	0	1	1	1	1	1	1	0	1	1	0	0	1	1	1	1	1	0	0	1	0	0	1	0	1	0
1	1	1	0	0	1	1	1	0	1	1	0	0	1	0	0	1	0	0	1	0	0	0	1	0	1	1	1	1	1	1	0	1	1	0	0	1	1	1	1	1	0	0	1	0	0	1	0	1	0
1	1	1	0	0	1	1	1	0	1	1	0	0	1	0	0	1	0	0	1	0	0	0	1	0	1	1	1	1	1	1	0	1	1	0	0	1	1	1	1	1	0	0	1	0	0	1	0	1	0
1	1	1	0	0	1	1	1	0	1	1	0	0	0	0	0	1	0	0	1	0	0	0	1	0	1	1	1	1	1	1	0	1	1	0	0	1	1	1	1	1	0	0	1	0	0	1	0	1	0
1	1	1	0	0	1	1	1	0	1	1	0	0	0	0	0	1	0	0	1	0	0	0	1	0	1	1	1	1	1	1	0	1	1	0	0	1	1	1	1	1	0	0	1	0	0	1	0	1	0
1	1	1	0	0	1	1	1	0	1	1	0	0	0	0	0	1	0	0	1	0	0	0	1	0	1	1	1	1	1	1	0	1	1	0	0	1	1	1	1	1	0	0	1	0	0	1	0	1	0
1	1	1	0	0	1	1	1	0	1	1	0	0	0	0	0	1	0	0	1	0	0	0	1	0	1	1	1	1	1	1	0	1	1	0	0	1	1	1	1	1	0	0	1	0	0	1	0	1	0
1	1	1	0	0	1	1	1	0	1	1	0	0	0	0	0	1	0	0	1	0	0	0	1	0	1	1	1	1	1	1	0	1	1	0	0	1	1	1	1	1	0	0	1	0	0	1	0	1	0
1	1	1	0	0	1	1	1	0	1	1	0	0	0	0	0	1	0	0	1	0	0	1	0	0	1	1	1	1	1	1	0	1	1	0	0	1	1	1	1	1	0	0	1	0	0	1	0	1	0
1	1	1	0	0	1	1	1	0	1	1	0	0	0	0	0	1	0	1	1	0	0	1	0	0	0	1	1	1	1	1	0	1	1	0	0	1	1	1	1	1	0	0	1	0	0	1	0	1	0
1	1	1	0	0	1	1	1	0	1	1	0	0	0	0	0	1	0	1	1	0	0	0	0	0	0	1	1	1	1	1	0	1	1	0	0	1	1	1	1	1	0	0	1	0	0	1	0	1	0
1	1	1	0	0	1	1	1	0	1	1	0	0	0	0	0	1	1	1	1	0	0	0	0	0	0	1	1	1	1	1	0	1	1	0	0	1	0	1	1	1	0	0	1	0	0	0	0	1	0
1	1	1	0	0	1	1	1	0	1	1	0	0	0	0	0	1	1	1	1	0	0	1	0	0	0	1	1	1	1	1	0	1	1	0	0	1	0	1	1	1	0	0	0	0	0	0	0	1	0
1	1	1	0	0	1	1	1	0	1	1	0	0	0	0	0	1	1	1	1	0	0	1	0	0	0	1	1	1	1	1	0	1	1	0	0	1	0	1	1	1	0	0	0	0	0	0	0	1	0
1	1	1	0	0	1	1	1	0	1	1	0	0	0	0	0	1	1	1	0	0	0	0	0	0	0	1	1	1	1	1	0	1	0	0	0	1	0	1	1	1	0	0	0	0	0	0	0	1	0
1	1	1	0	0	1	1	1	0	1	1	0	0	0	0	0	1	1	1	0	0	0	0	0	0	0	1	1	1	1	1	0	1	0	0	0	1	0	1	1	1	0	0	0	0	0	0	0	1	0
1	1	1	0	0	1	1	1	0	1	1	0	0	0	0	0	1	1	1	0	0	0	0	0	0	0	1	1	1	1	1	0	1	0	0	0	1	0	1	1	1	0	0	0	0	0	0	0	1	0
1	1	1	0	0	1	1	1	0	1	1	0	0	0	0	0	1	1	1	0	0	0	0	0	0	0	1	1	1	1	1	0	1	0	0	0	1	0	1	1	1	0	0	0	0	0	0	0	1	0
1	1	1	0	0	1	1	1	0	1	1	0	0	0	0	0	1	1	1	0	0	0	1	0	0	0	1	1	1	1	1	0	1	0	0	0	1	0	1	1	1	0	0	0	0	0	0	0	1	0
1	0	0	0	0	1	1	1	0	1	1	0	0	0	0	0	1	1	1	0	0	0	1	0	0	0	1	1	1	1	1	0	1	0	0	0	1	0	1	1	1	0	0	0	0	0	0	0	1	0
1	0	0	0	0	1	1	1	0	1	1	0	0	0	0	0	1	1	1	0	0	0	1	0	0	0	1	1	1	1	1	0	1	0	0	0	1	0	1	1	1	0	0	0	0	0	0	0	1	0
1	1	1	0	0	1	1	1	0	1	1	0	0	0	0	0	1	1	1	0	0	0	1	1	0	0	1	1	1	1	1	0	1	0	0	0	1	0	1	1	1	0	0	0	0	0	0	1	1	0
1	1	1	0	0	1	1	1	0	1	1	0	0	0	0	0	1	1	1	0	0	0	1	1	0	0	1	1	1	1	1	0	1	0	0	0	1	0	1	1	1	0	0	0	0	0	0	1	1	0
1	0	0	0	0	1	1	1	0	1	1	0	0	0	0	0	1	1	1	0	0	0	0	1	0	0	1	1	1	1	1	0	1	0	0	0	1	0	1	1	1	0	0	0	0	0	0	1	1	0
1	0	0	0	0	1	1	1	0	1	1	0	0	0	0	0	1	1	1	0	0	0	0	1	0	0	1	1	1	1	1	0	1	0	0	0	1	0	1	1	1	0	0	0	0	0	0	1	1	0
1	0	0	0	0	1	1	1	0	1	1	0	0	0	0	0	1	1	1	0	0	0	0	1	0	0	1	1	1	1	1	0	1	0	0	0	1	0	1	1	1	0	0	0	0	0	0	1	1	0
1	0	0	0	0	1	1	1	0	1	1	0	0	0	0	0	1	1	1	0	0	0	0	1	0	0	1	1	1	1	1	0	1	0	0	0	1	0	1	1	1	0	0	0	0	0	0	1	1	0
1	0	0	0	0	1	1	1	0	1	1	0	0	0	0	0	1	1	1	0	0	0	0	1	0	0	1	1	1	1	1	0	1	0	0	0	1	0	1	1	1	0	0	0	0	0	0	1	1	0
1	0	0	0	0	1	1	1	0	1	1	0	0	0	0	0	1	1	1	0	0	0	0	1	0	0	1	1	1	1	1	0	1	0	0	0	1	0	1	1	1	0	0	0	0	0	0	1	1	0
1	0	0	0	0	1	1	1	0	1	1	0	0	0	0	0	1	1	1	0	0	0	0	1	0	0	1	1	1	1	1	0	1	0	0	0	1	0	1	1	1	0	0	0	0	0	0	1	1	0
1	0	0	0	0	1	1	1	0	1	1	0	0	0	0	0	1	1	1	0	0	0	0	1	0	0	1	1	1	1	1	0	1	0	0	0	1	0	1	1	1	0	0	0	0	0	0	1	1	0
1	0	1	0	0	1	1	1	0	1	1	0	0	0	0	0	1	1	1	0	0	0	0	1	0	0	1	1	1	1	1	0	1	0	0	0	1	0	1	1	1	0	0	0	0	0	0	1	1	0
1	1	1	0	0	1	1	1	0	1	1	0	0	0	0	0	1	1	1	0	0	0	1	1	0	0	1	1	1	1	1	0	1	0	0	0	1	0	1	1	1	0	0	0	0	0	0	1	1	0
1	1	1	0	0	1	1	1	0	1	1	0	0	0	0	0	1	1	1	0	0	0	1	1	1	1	1	1	1	1	1	0	1	0	0	0	1	0	1	1	1	0	1	0	0	0	0	1	1	0
1	1	1	0	0	1	1	1	0	1	1	0	0	0	0	0	1	1	1	0	0	0	1	1	1	1	1	1	1	1	1	0	1	0	0	0	1	0	1	1	1	0	1	0	0	0	0	1	1	0
1	1	1	0	0	1	1	1	0	1	1	0	0	0	0	0	1	1	1	0	0	0	1	1	1	1	1	1	1	1	1	0	0	0	0	0	1	0	1	1	0	0	1	0	0	0	0	0	1	0
1	1	1	0	0	0	1	1	0	1	1	0	0	0	0	0	1	1	1	0	0	0	1	1	1	1	1	1	1	1	1	0	0	0	0	0	1	0	1	1	1	0	1	0	0	0	0	0	1	0
1	1	1	0	0	0	1	1	0	1	1	0	0	0	0	0	1	1	1	0	0	0	1	1	1	1	1	1	1	1	1	0	0	0	0	0	1	0	1	1	1	0	1	0	0	0	0	0	1	0
1	1	1	0	0	0	1	1	0	1	1	0	0	0	0	0	1	1	1	0	0	0	1	1	1	1	1	1	1	1	1	0	0	0	0	0	1	0	1	1	1	0	1	0	0	0	0	0	1	0
1	1	1	0	0	0	1	1	0	1	1	0	0	0	0	0	1	1	1	0	0	0	1	1	1	1	1	1	1	1	1	0	0	0	1	0	1	0	1	1	1	0	1	0	0	0	0	0	1	0
1	1	1	0	0	0	1	1	0	1	1	0	0	0	0	0	1	1	1	0	0	0	1	1	1	1	1	1	1	1	1	0	0	0	1	0	1	0	1	1	1	0	1	0	0	0	0	0	1	0
0	1	0	0	0	0	1	1	0	1	1	0	0	0	0	0	1	1	1	1	0	0	0	1	1	1	1	1	1	1	1	0	0	0	0	0	1	0	1	1	1	0	1	0	0	0	0	0	1	0
0	1	0	0	0	0	1	1	0	1	1	0	0	0	0	0	1	1	1	1	0	0	0	1	1	1	1	1	1	1	1	0	0	0	0	0	1	0	1	1	1	0	1	0	0	0	0	0	1	0
0	0	0	0	0	0	1	1	0	1	1	0	0	0	0	0	1	1	1	1	0	0	0	1	1	1	1	1	1	1	1	0	0	0	0	0	1	0	1	1	1	0	1	0	0	0	0	0	1	0
0	0	0	0	0	0	1	1	0	1	1	0	0	0	0	0	1	1	1	1	0	0	0	1	1	1	1	1	1	1	1	0	0	0	0	0	1	0	1	1	1	0	1	0	0	0	0	0	1	0
0	0	0	0	0	0	1	1	0	1	1	0	0	0	0	0	1	1	1	1	0	0	0	1	1	1	1	1	1	1	1	0	0	0	0	0	1	0	1	1	1	0	1	0	0	0	0	0	1	0
0	1	0	0	0	0	1	1	1	1	1	0	1	0	0	0	1	1	1	1	0	0	1	1	1	1	1	1	1	1	1	0	0	0	0	0	1	0	1	1	1	0	1	0	0	0	0	0	1	0
0	0	0	0	0	0	1	1	1	1	1	0	1	0	0	0	1	1	1	1	0	0	1	1	1	1	1	1	1	1	1	0	0	0	0	0	1	0	0	1	1	0	1	0	0	0	0	0	1	0
0	1	1	0	0	0	1	1	1	1	1	0	1	1	0	0	1	1	1	1	0	0	1	1	1	1	1	1	1	1	1	0	0	0	0	0	1	0	1	1	1	0	1	0	0	0	0	0	1	0
0	0	1	0	0	0	1	1	1	1	1	0	1	1	0	0	1	1	1	1	0	0	1	1	1	1	1	1	1	1	1	0	0	0	0	0	1	0	1	1	1	0	1	0	0	0	0	0	1	0
0	1	1	0	0	0	1	1	1	1	1	0	1	1	0	0	1	1	1	1	0	0	1	1	1	1	1	1	1	1	1	0	0	0	0	0	1	0	1	1	1	0	1	0	0	0	0	0	1	0
0	1	1	0	0	0	1	1	1	1	1	0	1	1	0	0	1	1	1	1	0	0	1	1	1	1	1	1	1	1	1	0	0	0	0	0	1	0	1	1	1	0	1	0	0	0	0	0	1	0
0	1	1	0	0	0	1	1	1	1	1	0	1	1	0	0	1	1	1	1	0	0	1	1	1	1	1	1	0	1	1	0	0	0	0	0	1	0	1	1	1	0	1	0	0	0	0	0	1	0
0	1	1	0	0	0	1	1	1	1	1	0	1	1	0	0	1	1	1	1	0	0	1	1	1	1	1	1	0	1	1	0	0	0	0	0	0	0	1	1	1	0	1	0	0	0	0	0	1	0
0	1	1	0	0	0	1	1	1	1	1	0	1	1	0	0	1	1	1	1	0	0	1	1	1	1	1	1	0	1	1	0	0	0	0	0	0	1	1	1	1	0	1	0	0	0	0	0	1	0
0	1	1	0	0	0	1	1	1	1	1	0	1	1	0	0	1	1	1	1	0	0	1	1	1	1	1	1	0	1	1	0	0	0	0	0	0	1	1	1	1	0	1	0	0	0	0	0	1	0
0	1	1	0	0	0	1	1	1	1	1	0	1	1	0	0	1	1	1	1	0	0	1	1	1	1	1	1	0	1	1	0	0	0	0	0	0	1	1	1	1	0	1	0	0	0	0	0	1	0
0	1	1	0	0	0	1	1	1	1	1	0	1	1	0	0	1	1	1	1	0	0	1	1	1	1	1	1	0	1	1	1	0	0	0	0	0	1	1	1	1	0	1	0	0	0	0	0	1	0
0	0	0	0	0	0	1	1	1	1	1	0	1	1	0	0	1	1	1	1	0	0	0	1	1	1	1	1	0	1	1	1	0	0	0	0	0	1	1	1	1	0	1	0	0	0	0	0	1	0
0	0	0	0	0	0	1	1	1	1	1	0	1	1	0	0	1	1	1	1	0	0	0	1	1	1	1	1	0	1	1	1	0	0	0	0	0	1	1	1	1	0	1	0	0	0	0	0	1	0
0	0	0	0	0	0	1	1	1	1	1	0	1	1	0	0	1	1	1	1	0	0	0	1	1	1	1	1	0	1	1	1	0	0	0	0	0	1	1	1	1	0	1	0	0	0	0	0	1	0
0	0	0	0	0	0	1	1	1	1	1	0	1	1	0	0	1	1	1	1	0	0	0	1	1	1	1	1	0	1	1	1	0	0	0	0	0	1	1	1	1	0	1	0	0	0	0	0	1	0
0	0	0	0	0	0	1	1	1	1	1	0	1	1	0	0	1	1	1	1	0	1	0	1	1	1	1	1	0	1	1	1	0	0	0	0	0	1	1	1	1	0	1	0	0	0	0	0	1	0
0	0	0	0	0	0	1	1	1	1	1	0	1	1	0	0	1	1	1	1	0	1	0	1	1	1	1	1	0	1	1	1	0	0	0	0	0	1	1	1	1	0	1	0	0	0	0	0	1	0
0	0	0	0	0	0	1	1	1	1	1	0	1	1	0	0	1	1	1	1	0	1	0	1	1	1	1	1	0	1	1	1	0	0	0	0	0	1	1	1	1	0	1	0	0	0	0	0	1	0
0	0	0	0	0	0	1	1	1	1	1	0	1	1	0	0	1	1	1	1	0	1	0	1	1	1	1	1	0	1	1	1	0	0	0	0	0	1	1	1	0	0	1	0	0	0	0	0	1	0
0	0	0	0	0	0	1	1	1	1	1	0	1	1	0	0	1	1	1	1	0	1	0	1	1	1	1	1	0	1	1	1	0	0	0	0	0	1	1	1	1	0	1	0	0	0	0	0	1	0
0	0	0	0	0	0	1	1	1	1	1	0	1	1	0	0	1	1	1	1	0	1	0	1	1	1	1	1	0	1	1	1	0	0	0	0	0	1	1	1	0	0	1	0	0	0	0	0	1	0
0	0	0	0	0	0	1	1	1	1	1	0	1	1	0	0	1	1	1	1	0	1	0	0	1	1	1	1	0	1	1	1	0	0	0	0	0	1	1	1	0	0	1	0	0	0	0	0	1	0
0	0	0	0	0	0	1	1	1	1	1	0	1	1	1	1	1	1	1	1	0	1	0	0	1	1	1	1	0	1	1	1	0	0	0	0	0	1	1	1	0	0	1	0	0	0	0	0	1	0
0	0	0	0	0	0	1	1	1	1	1	0	1	1	0	1	1	1	1	1	0	1	0	0	1	1	1	1	0	1	1	1	0	0	0	0	0	1	1	1	0	0	1	0	0	0	0	0	1	0
0	0	0	0	0	0	1	1	1	1	1	0	1	1	0	1	1	1	1	1	0	1	0	0	1	1	0	1	0	1	1	1	0	0	0	0	0	1	1	1	0	0	1	0	0	0	0	0	1	0
0	0	0	0	0	0	1	1	1	1	1	0	1	1	0	1	1	1	1	1	1	1	0	0	1	1	0	0	0	1	0	1	0	0	0	0	0	1	1	1	0	0	1	0	0	0	0	0	1	0
0	0	0	0	0	0	1	1	1	1	1	0	1	1	0	1	1	1	1	1	1	1	0	0	1	1	0	0	0	0	0	1	0	0	0	0	0	1	1	1	0	0	1	0	0	0	0	0	1	0
0	0	0	0	0	0	1	1	1	1	1	0	1	1	0	1	1	1	1	1	1	1	0	0	1	1	0	0	0	0	0	1	0	0	0	0	0	1	1	1	0	0	1	0	0	0	0	0	1	0
0	0	0	0	0	0	1	1	1	1	1	0	1	1	0	1	1	1	1	1	1	1	0	0	1	1	0	0	0	0	0	1	0	0	0	0	0	1	1	1	0	0	1	0	0	0	0	0	1	0
0	0	0	0	0	0	1	1	1	1	1	0	1	1	0	1	1	1	1	1	1	1	0	0	1	1	0	0	0	0	0	1	0	0	0	0	0	1	1	1	0	0	1	0	0	0	0	0	1	0
0	0	0	1	0	0	1	1	1	1	1	0	1	1	0	1	1	1	1	1	1	1	0	0	1	1	0	0	1	0	0	1	0	0	0	0	0	1	1	1	0	0	1	0	0	0	0	0	1	0
0	0	0	1	0	0	1	1	1	1	1	0	1	1	0	1	1	1	1	1	1	1	0	0	1	1	0	0	1	0	0	1	0	0	0	0	0	1	1	1	0	0	1	0	0	0	0	0	1	0
0	0	0	1	0	0	1	1	1	1	0	0	1	1	0	1	1	1	1	1	1	1	0	0	1	1	0	0	1	0	0	1	0	0	0	0	0	1	1	1	0	0	1	0	0	0	0	0	1	0
0	0	0	1	0	0	1	1	1	1	0	0	1	1	0	1	1	1	1	1	1	1	0	0	1	1	1	0	1	0	0	1	0	0	0	0	0	1	1	1	0	0	1	0	0	0	0	0	1	0
0	0	0	1	0	0	1	1	1	1	0	0	1	1	0	1	1	1	1	1	1	1	0	0	1	1	1	0	1	0	0	1	0	0	0	0	0	1	1	1	0	0	1	0	0	0	0	0	1	0
0	0	1	1	1	0	1	1	1	1	0	0	1	1	0	1	0	1	1	1	1	1	0	1	1	1	1	0	1	0	0	1	0	0	1	0	0	1	1	1	0	0	1	0	0	0	0	0	1	0
0	1	1	1	1	0	1	1	1	1	0	0	1	1	0	1	0	1	1	1	1	1	0	1	1	1	1	0	1	0	0	1	0	0	1	0	0	1	1	1	0	0	1	0	1	0	0	0	1	0
0	1	1	1	1	0	1	1	1	1	0	0	1	1	0	1	0	1	1	1	1	1	0	1	1	1	1	0	1	0	0	1	0	0	1	0	0	1	1	1	0	0	1	0	1	0	0	0	1	0
0	1	1	1	1	0	1	1	1	1	0	0	1	1	0	1	0	1	1	1	1	1	0	1	1	1	1	0	1	0	0	1	0	0	1	0	1	1	1	1	0	0	1	1	1	0	0	0	1	0
0	1	1	1	1	0	1	1	1	0	0	1	1	1	0	0	0	1	1	1	1	1	0	1	1	1	1	0	1	0	0	1	1	0	1	1	1	1	1	1	0	0	1	1	1	0	0	0	0	0
0	1	1	1	1	0	1	1	1	0	0	1	1	1	0	0	0	1	1	1	1	1	1	1	1	1	1	0	1	0	0	1	1	0	1	1	1	1	1	1	0	0	1	1	1	0	0	0	0	0
0	1	1	1	1	0	1	1	0	0	1	1	1	0	1	0	0	1	1	1	1	1	1	0	0	1	1	0	1	0	0	1	1	0	1	1	1	1	1	1	0	0	0	1	1	0	0	0	0	0
0	1	1	1	1	0	1	1	0	0	1	1	1	0	1	0	0	1	1	1	1	1	1	0	0	1	1	0	1	0	0	1	1	0	1	1	1	1	1	1	0	0	0	1	1	0	0	0	0	0
0	1	1	1	1	0	1	1	0	0	1	1	1	0	1	0	0	1	1	1	1	1	1	0	0	1	1	0	1	0	0	1	1	0	1	1	1	1	1	1	0	0	0	1	1	0	0	0	0	0
0	1	1	1	1	0	1	1	0	0	1	1	1	0	1	0	0	1	1	1	1	1	1	0	0	1	1	0	1	0	0	1	1	0	1	1	1	1	1	1	0	0	0	1	1	0	0	0	0	0
0	1	1	1	1	0	1	1	0	0	1	1	1	0	1	0	0	1	1	1	1	1	1	0	0	1	1	0	1	0	0	1	1	1	1	1	1	1	1	1	0	0	0	1	1	0	0	0	0	0
0	1	1	1	1	0	1	1	0	0	1	1	1	0	1	0	0	1	1	1	1	1	1	0	0	1	1	0	1	0	0	1	1	1	1	1	1	1	1	0	0	0	0	1	1	0	0	0	0	0
0	1	1	1	1	0	1	1	0	0	1	1	1	0	1	0	0	1	1	1	1	1	1	0	0	1	1	0	1	0	0	1	1	1	1	1	1	1	1	0	0	0	0	1	1	1	0	0	0	0
0	1	1	1	1	0	1	1	0	0	1	1	1	0	1	0	0	1	1	1	1	1	1	0	0	1	1	0	1	0	0	1	1	1	1	1	1	1	0	0	0	0	0	1	1	1	0	0	0	0
0	1	1	1	1	0	1	1	0	0	1	1	1	0	1	0	0	1	1	1	1	1	1	0	0	1	1	0	1	0	0	1	1	1	1	1	1	1	0	0	0	0	0	1	1	1	0	0	0	0
0	1	1	1	1	0	1	1	0	0	1	1	1	0	1	0	0	1	1	1	1	1	1	0	0	1	1	0	1	0	0	1	1	1	1	1	1	1	0	0	0	0	0	1	1	1	0	0	0	0
0	1	1	1	1	0	1	1	0	0	1	1	1	0	1	0	0	1	1	1	1	1	1	0	0	1	1	0	1	0	0	1	1	1	1	1	1	1	0	0	0	0	0	1	1	1	0	0	0	0
0	1	1	1	1	0	1	1	0	0	1	1	1	0	1	0	0	1	1	1	1	1	1	0	0	1	1	0	1	0	0	1	1	0	1	1	1	1	0	0	0	0	0	1	1	1	0	0	0	0
0	1	1	1	1	0	1	1	0	0	1	1	1	0	1	0	0	1	1	1	1	1	1	0	0	1	1	0	1	0	0	1	1	0	1	1	1	1	0	0	0	0	0	1	1	1	0	0	0	0
0	1	1	1	1	0	1	1	0	0	1	1	1	0	1	0	0	1	1	1	1	1	1	0	0	1	1	0	1	0	0	1	1	0	1	1	1	1	0	0	0	0	0	1	1	1	0	0	0	0
1	1	1	1	1	0	1	1	0	0	1	1	1	0	1	0	0	1	1	1	1	1	1	0	0	1	1	0	1	0	0	1	1	0	1	1	1	1	0	0	0	0	0	1	1	1	0	0	0	0
1	1	1	1	1	0	1	1	0	0	1	1	1	0	0	0	0	1	1	1	1	1	1	0	0	1	1	0	1	0	0	1	1	0	1	1	1	0	0	0	0	0	0	1	1	1	0	0	0	0
1	1	1	1	1	0	1	1	0	0	1	1	1	0	0	0	0	1	1	1	1	1	1	0	0	1	1	0	1	0	0	1	1	0	1	1	1	0	0	0	0	0	0	1	1	1	0	0	0	0
1	1	1	1	1	0	1	1	0	0	1	1	1	0	0	0	0	1	1	1	1	1	1	0	0	0	1	1	1	0	0	1	1	0	1	1	1	0	0	0	0	0	0	1	1	1	1	0	0	0
1	1	1	1	1	0	1	1	0	0	1	1	1	0	0	0	0	1	1	1	1	1	1	0	0	0	1	1	1	0	0	1	1	0	1	1	1	0	0	0	0	0	0	1	1	1	1	0	0	0
0	1	1	0	0	0	0	0	1	1	0	0	0	1	0	0	0	0	0	1	1	1	1	0	0	0	1	0	1	1	1	1	1	0	1	0	0	0	1	0	0	0	1	0	1	0	1	1	1	0
0	1	1	0	0	0	0	0	1	1	0	0	0	1	0	0	0	0	0	1	1	1	1	0	0	0	1	0	1	1	1	1	1	1	1	0	0	0	1	0	0	0	1	0	1	0	1	1	1	0
0	1	1	0	0	0	0	0	1	1	0	0	0	1	0	0	0	0	0	1	1	1	1	0	0	0	1	0	1	1	1	1	1	1	1	0	0	0	1	0	0	0	1	0	1	0	1	1	1	0
0	1	1	0	0	0	0	0	1	1	0	0	0	1	0	0	0	0	0	1	1	1	1	0	0	0	1	0	1	1	1	1	1	1	1	0	0	0	1	0	0	0	1	0	1	0	1	1	1	0
0	1	1	0	0	0	0	0	1	1	0	0	0	1	0	0	0	0	0	1	1	1	1	0	0	0	1	0	1	1	1	1	1	1	1	0	0	0	1	0	0	0	1	0	1	0	1	1	1	0
0	1	1	0	0	0	0	0	1	1	0	0	0	1	0	0	0	0	0	1	1	1	1	0	0	0	1	0	1	1	1	1	1	1	1	0	0	0	1	0	0	0	1	0	1	0	1	1	1	0
0	1	1	0	0	0	0	0	1	1	0	0	0	1	0	0	0	0	0	1	1	1	1	0	0	0	1	0	1	1	1	1	1	1	1	0	0	0	1	0	0	0	1	0	1	0	1	1	1	0
0	1	1	0	0	0	0	0	1	1	0	0	0	1	0	0	0	0	0	1	1	1	1	0	0	0	1	0	1	1	1	1	1	1	1	0	0	0	1	0	0	0	1	0	1	0	1	1	1	0
0	1	1	0	0	0	0	0	1	1	0	0	0	1	0	0	0	0	0	1	1	1	1	0	0	0	1	0	1	1	1	1	1	1	1	0	0	0	1	0	0	0	1	0	1	0	1	1	1	0
0	1	1	0	0	0	0	0	1	1	0	0	0	1	0	0	0	0	0	1	1	1	1	0	0	0	1	0	1	1	1	1	1	1	1	0	0	0	1	0	0	0	1	0	1	0	1	1	1	0
0	1	1	0	0	0	0	0	1	1	0	0	0	1	0	0	0	0	0	1	1	1	1	0	0	0	1	0	1	1	1	1	1	1	1	0	0	0	1	0	0	0	1	0	1	0	1	1	1	0
0	1	1	0	0	0	0	0	1	1	0	0	0	1	0	0	0	0	0	1	1	1	1	0	0	0	1	0	1	1	1	1	1	1	1	0	0	0	1	0	0	0	1	0	1	0	1	1	1	0
0	1	1	0	0	0	0	0	1	1	0	0	0	1	0	0	0	0	0	1	1	1	1	0	0	0	0	0	1	1	1	1	1	1	1	1	0	0	1	0	0	0	1	0	1	0	0	1	1	0
0	1	1	0	0	0	0	0	1	1	1	0	0	1	0	0	0	0	0	1	1	1	1	0	0	0	0	0	1	1	1	1	1	1	1	1	0	0	1	0	0	0	1	0	1	0	0	1	1	0
1	1	1	0	0	0	0	0	1	1	1	0	0	1	0	0	0	0	0	1	1	1	1	0	0	0	0	0	1	1	1	1	1	1	1	1	0	0	1	0	0	0	1	0	1	0	0	1	1	0
1	1	1	0	0	0	0	0	1	1	1	0	0	1	0	0	0	0	0	1	1	1	1	0	0	0	0	0	1	1	1	1	1	1	1	1	0	0	1	0	0	0	1	0	1	0	0	1	1	0
1	1	1	0	0	0	0	0	1	1	1	0	0	1	0	0	0	0	0	1	1	1	1	0	0	0	0	0	1	1	1	1	1	1	1	1	0	0	1	0	0	0	1	1	1	0	0	1	1	0
1	1	1	0	0	0	0	0	1	1	1	0	0	1	0	0	0	0	0	1	1	1	1	0	0	0	0	0	1	1	1	1	1	1	1	1	0	0	1	0	0	0	1	1	1	0	0	1	1	0
1	1	1	0	0	0	0	0	1	1	1	0	0	1	0	0	0	0	0	1	1	0	1	0	0	0	0	0	1	1	1	1	1	1	1	1	0	0	1	0	0	0	1	1	1	0	0	1	1	0
1	1	1	0	0	0	0	0	1	1	1	0	0	1	0	0	0	0	0	1	1	0	1	0	0	0	0	0	1	1	1	1	1	1	1	1	0	0	1	0	0	0	1	1	1	0	0	1	1	0
1	1	1	1	0	0	0	0	1	1	1	0	0	1	0	0	0	0	0	1	1	0	1	0	0	0	0	0	1	1	1	1	1	1	1	1	0	0	1	0	0	0	1	1	1	0	0	1	1	0
1	1	1	1	0	1	0	0	1	1	1	0	0	1	0	0	0	0	0	1	1	0	1	0	0	1	0	0	1	1	1	1	1	0	0	1	1	0	1	0	0	0	1	1	1	0	0	0	1	0
1	1	1	1	0	1	0	0	1	1	1	0	0	1	0	0	0	0	0	1	1	0	1	0	0	1	0	0	1	1	1	1	1	0	0	1	1	0	1	0	0	0	1	1	1	0	0	0	1	0
1	1	1	1	0	1	0	0	1	1	1	0	0	1	0	0	0	0	0	1	1	0	1	0	0	1	0	0	0	1	1	1	1	0	0	1	1	0	1	0	0	0	1	1	1	0	0	0	1	0
1	1	1	1	0	1	0	0	1	1	1	0	0	1	0	0	0	0	0	1	1	0	1	0	0	1	0	0	0	1	1	1	1	0	0	1	1	0	1	0	0	0	1	1	1	0	0	0	1	0
0	1	1	1	0	1	0	0	1	1	1	0	0	1	0	0	0	0	0	1	1	0	1	0	0	1	0	0	0	1	1	1	1	0	0	1	1	0	1	0	0	0	1	1	1	0	0	0	1	0
0	0	0	1	1	1	0	0	0	0	1	0	1	1	1	1	0	0	0	1	0	0	0	1	0	1	0	0	0	1	1	1	0	1	1	1	1	0	1	1	0	0	1	1	0	0	0	0	1	0
0	0	0	1	1	1	0	0	0	0	1	0	1	1	1	1	0	0	0	1	0	0	0	1	0	1	0	0	0	1	1	1	0	1	1	1	1	0	1	1	0	0	1	1	0	0	0	0	1	0
0	0	0	1	1	1	0	0	0	0	0	0	1	1	1	1	0	0	0	1	0	0	0	1	0	1	0	0	0	1	1	1	0	1	1	1	1	0	1	1	0	0	1	1	0	0	0	0	1	0
0	0	0	1	1	1	0	0	0	0	0	0	1	1	1	1	0	0	0	1	0	0	0	1	0	1	0	0	0	1	1	1	0	1	1	1	1	0	1	1	0	0	1	1	0	0	0	0	1	0
0	0	0	0	1	1	1	1	0	0	0	0	1	1	1	1	1	0	0	1	0	0	1	1	0	1	1	0	0	1	1	1	0	1	1	1	1	0	1	1	0	0	1	1	0	0	0	0	1	0
0	0	0	0	1	1	1	1	0	0	0	0	1	1	1	1	1	0	0	1	0	0	1	1	0	1	1	0	0	1	1	1	0	1	1	1	1	0	1	1	0	0	1	1	0	0	0	0	1	0
0	0	0	0	1	1	1	1	0	0	0	0	1	1	1	1	1	0	0	1	0	0	1	1	0	1	1	0	0	1	1	1	0	1	1	1	1	0	1	1	0	0	1	1	0	0	0	0	1	0
0	0	0	0	1	1	1	1	0	0	0	0	1	1	1	1	1	0	0	1	0	0	0	1	0	1	1	0	0	1	1	1	0	1	1	1	1	0	1	1	0	0	1	1	0	0	0	0	1	0
0	0	0	0	1	1	1	1	0	0	0	0	1	1	1	1	1	0	0	1	0	0	0	1	0	1	1	0	0	1	1	1	0	1	1	1	1	0	1	1	0	0	1	1	0	0	0	0	1	0
0	0	0	0	1	1	1	1	0	0	0	0	1	1	1	1	1	0	0	1	0	0	0	1	0	1	1	0	0	1	1	1	1	1	1	1	1	0	1	1	0	0	1	1	0	0	0	0	1	0
0	0	0	0	1	1	1	1	0	0	0	0	1	1	1	1	1	0	0	1	0	0	1	1	0	1	1	0	0	1	1	1	0	1	1	1	1	0	1	1	0	0	1	1	0	0	0	0	1	0
0	0	0	0	1	1	1	1	0	0	0	0	1	1	1	1	1	0	0	1	0	0	1	1	0	1	1	0	0	1	1	1	0	1	1	1	1	1	1	1	0	0	1	1	0	0	0	0	1	0
0	0	0	0	1	1	1	1	0	0	0	0	1	1	1	1	1	0	0	1	0	0	1	1	0	1	1	0	0	1	1	1	0	1	1	1	1	1	1	1	0	0	1	1	0	0	0	0	1	0
0	0	0	0	1	1	1	1	0	0	0	0	1	1	1	1	1	0	0	1	0	0	1	1	0	1	1	0	0	1	1	1	0	1	1	1	1	1	1	1	0	0	1	1	0	0	0	0	1	0
0	0	0	0	1	1	1	1	0	0	0	0	1	1	1	1	1	0	0	1	0	0	1	1	0	1	1	0	0	1	1	1	1	1	1	1	1	1	1	1	0	0	1	1	0	0	0	0	1	0
0	0	0	0	1	1	1	1	0	0	0	0	1	1	1	1	1	0	0	1	0	0	1	1	0	1	0	0	0	1	1	1	1	1	1	1	0	1	1	1	0	0	1	0	0	0	0	0	0	0
0	0	0	0	1	1	1	1	0	0	0	0	1	1	1	1	1	0	0	1	0	0	1	1	0	1	0	0	0	1	1	1	1	1	1	1	0	1	1	1	0	0	1	0	0	0	0	0	0	0
0	0	0	0	1	1	1	1	0	0	0	0	1	1	1	1	1	0	0	1	0	0	1	1	0	1	0	0	0	1	1	1	1	1	1	1	0	1	1	1	0	0	1	0	0	0	0	0	0	0
0	0	0	0	1	1	1	1	0	0	0	0	1	1	1	1	1	0	0	1	0	0	0	1	0	1	0	0	0	1	1	1	1	1	1	1	0	1	1	1	0	0	1	0	0	0	0	0	0	0
0	0	0	0	1	1	1	1	0	0	0	0	1	1	1	1	1	0	0	1	0	0	0	1	0	1	0	0	0	1	1	1	1	1	1	1	0	1	1	1	0	0	1	0	0	0	0	0	0	0
0	0	0	0	1	1	1	1	0	0	0	0	1	1	1	1	1	0	0	1	0	0	1	1	0	1	0	0	0	1	1	1	1	1	1	1	0	1	1	1	0	0	1	0	0	0	0	0	0	0
0	0	0	0	1	1	1	1	0	0	0	0	1	1	1	1	1	0	0	1	0	0	1	1	0	1	0	0	0	1	1	1	1	1	1	1	0	1	1	1	0	0	1	0	0	0	0	0	0	0
0	0	0	0	1	1	1	1	0	0	0	0	1	1	1	1	1	0	0	1	0	0	0	1	0	1	0	0	0	1	1	1	1	1	1	1	0	1	1	1	0	0	1	0	0	0	0	0	0	0
0	0	0	0	1	1	1	1	0	0	0	0	1	1	1	1	1	0	0	1	0	0	0	1	0	1	0	0	0	1	1	1	1	1	1	1	0	0	1	1	0	0	1	0	0	0	0	0	0	0
0	0	0	0	1	1	1	1	0	0	0	0	1	1	1	1	1	0	0	1	0	0	0	1	0	1	0	0	0	1	1	1	1	1	1	1	0	0	1	1	0	0	1	0	0	0	0	0	0	0
0	0	0	0	1	1	1	1	0	0	0	0	1	1	1	1	1	0	0	1	0	0	0	1	0	1	0	0	0	1	1	1	1	1	1	1	0	0	1	1	0	0	1	0	0	0	0	0	0	0
0	0	0	0	1	1	1	1	0	0	0	0	1	1	1	1	1	0	0	1	0	0	0	1	0	1	0	0	0	1	1	1	1	1	1	1	0	0	1	1	0	0	1	0	0	0	0	0	0	0
0	0	0	0	1	1	1	1	0	0	0	0	1	1	1	1	1	0	0	1	0	0	0	1	0	1	0	0	0	1	1	1	1	1	1	1	0	0	1	1	0	0	1	0	0	0	0	0	0	0
0	0	0	0	1	1	1	1	0	0	0	0	1	1	1	1	1	0	0	1	0	0	0	1	0	1	0	0	0	1	1	1	1	1	1	1	0	0	1	1	0	0	1	0	0	0	0	0	0	0
0	0	0	0	1	1	1	1	0	0	0	0	1	1	1	1	1	0	0	0	0	0	0	1	0	1	0	0	0	1	1	1	1	1	1	1	0	1	1	1	0	0	1	0	0	0	0	0	0	0
0	0	0	0	1	1	1	1	0	0	0	0	1	1	0	0	1	0	0	0	0	0	0	0	0	1	0	0	1	1	1	0	1	1	1	1	0	1	0	1	0	0	1	0	0	0	0	0	0	0
0	1	0	0	1	1	1	1	0	0	0	0	1	1	0	0	1	0	0	0	0	0	0	0	0	1	0	0	1	1	1	0	1	0	0	1	0	1	0	1	0	0	1	0	0	0	0	0	0	0
1	1	0	0	1	1	1	1	0	0	0	0	1	1	0	0	1	0	0	0	0	0	0	0	0	1	0	0	1	1	1	0	1	1	0	1	0	1	0	1	0	0	1	0	0	0	1	0	0	0
1	1	0	0	1	1	1	1	0	0	0	0	1	0	0	0	1	0	0	0	0	0	0	0	0	1	0	0	1	1	1	0	1	1	0	1	0	1	0	1	0	0	1	0	0	0	1	0	0	0
1	1	0	0	1	1	1	1	0	0	0	0	1	0	0	0	1	0	0	0	0	0	0	0	0	1	0	0	1	1	1	0	1	1	0	1	0	0	0	1	0	0	1	0	0	0	1	0	0	0
1	1	0	0	1	1	1	1	0	0	0	0	1	0	0	0	1	0	0	0	0	0	0	0	0	1	1	0	1	0	0	0	1	1	0	1	0	0	0	1	0	0	0	0	0	0	0	0	0	0
1	1	0	0	1	1	1	1	0	0	0	0	1	0	0	0	1	0	0	0	0	0	0	0	0	1	1	0	1	0	0	0	1	1	0	1	0	0	0	1	0	0	0	0	0	0	0	0	0	0
1	1	0	0	1	1	1	1	0	0	0	0	1	0	0	0	1	0	0	0	0	0	0	0	0	1	1	0	1	0	0	0	1	1	0	1	0	0	0	1	0	0	0	0	0	0	0	0	0	0
1	0	0	0	1	0	1	1	0	0	0	1	0	0	0	0	1	0	0	0	0	1	0	0	0	1	1	0	0	0	0	0	1	0	0	1	0	0	0	0	0	1	0	0	0	0	1	0	0	0
1	0	0	0	1	0	1	1	0	0	0	1	0	0	0	0	1	0	0	0	0	1	0	0	0	1	1	0	0	0	0	0	1	0	0	1	0	0	0	0	1	1	0	0	0	0	1	0	0	0
1	1	1	0	1	0	1	1	0	0	0	1	0	0	0	0	1	0	0	0	0	0	0	0	0	1	1	0	0	0	0	0	1	0	0	1	0	0	0	0	1	1	0	0	0	0	1	1	0	0
1	1	1	0	1	0	1	1	0	0	0	1	0	0	0	0	1	0	0	0	0	0	0	0	0	1	1	0	0	0	0	0	1	0	0	1	0	1	0	0	1	1	0	0	0	0	1	1	0	0
1	1	1	0	1	0	1	1	0	0	1	1	0	0	1	0	1	0	0	0	0	0	0	0	0	1	1	0	0	0	0	0	1	0	0	1	0	1	0	0	1	1	0	0	0	0	1	1	0	0
1	1	1	0	1	0	1	1	0	0	1	1	0	0	1	0	1	0	0	0	0	0	0	0	0	1	1	0	0	0	0	0	1	0	0	1	0	1	0	0	1	1	0	0	0	0	1	1	0	0
1	1	1	0	1	0	1	1	0	0	1	1	0	0	1	0	1	0	0	0	0	0	0	0	0	1	1	0	0	0	0	0	1	0	0	1	0	1	0	0	1	1	0	0	0	0	1	1	0	0
1	1	1	0	1	0	0	0	0	0	1	1	0	0	0	0	1	0	0	0	0	0	1	0	0	1	1	0	0	0	0	1	1	0	0	1	0	1	1	1	1	1	0	0	0	0	1	1	0	0
1	1	1	0	1	0	0	0	0	0	1	1	0	0	0	0	1	0	0	0	0	0	1	0	0	1	1	0	0	0	0	1	1	0	0	1	0	1	1	1	1	1	0	0	0	0	1	1	0	0
1	1	1	1	1	0	0	0	0	0	1	1	0	0	0	0	1	0	0	0	0	0	1	0	0	1	1	0	0	0	0	1	1	0	0	1	0	1	1	1	1	1	0	0	0	0	1	1	0	1
1	1	1	1	1	0	0	0	0	0	1	1	0	0	0	0	1	0	0	0	0	0	1	0	0	1	1	0	0	0	0	1	1	0	0	1	0	1	1	1	1	1	0	0	0	0	1	1	0	1
1	1	1	1	1	0	0	1	0	0	1	1	0	1	0	0	1	0	0	0	0	0	1	0	0	1	1	0	0	0	0	1	1	0	0	1	0	1	1	1	1	1	0	0	0	0	1	1	0	1
1	1	1	1	1	0	0	1	0	0	1	1	0	1	0	0	1	0	0	0	0	1	1	0	0	1	1	0	0	0	0	1	1	0	0	1	0	1	1	1	1	1	0	0	0	0	1	1	0	1
1	1	1	1	1	0	0	0	0	0	1	1	0	1	0	0	1	0	0	0	0	1	1	0	0	1	1	0	0	0	0	1	1	0	0	1	0	1	1	1	1	1	0	0	0	0	1	1	0	1
1	1	1	1	1	0	0	0	0	1	1	1	0	1	0	0	1	0	0	0	0	1	1	0	0	1	1	0	0	0	0	1	1	0	0	1	0	1	1	1	1	1	0	0	0	0	1	1	0	1
1	1	1	1	1	0	0	0	1	1	1	1	0	1	0	0	1	0	0	0	0	1	1	0	0	1	1	0	0	1	1	1	1	0	0	1	0	1	1	1	1	1	0	0	0	0	1	1	0	1
1	0	0	1	1	0	0	0	1	1	1	1	0	1	0	0	0	0	0	0	0	1	1	0	0	1	1	0	0	1	1	1	1	0	0	1	0	1	1	1	1	1	0	0	0	0	1	0	0	1
1	0	0	1	1	0	0	0	1	1	1	1	0	1	0	0	0	0	0	1	0	1	1	0	0	1	1	0	0	1	1	1	1	0	0	1	0	1	1	1	1	1	0	0	0	0	1	0	0	1
1	0	0	1	1	0	0	0	1	1	1	1	0	1	0	0	0	0	0	1	0	1	1	0	0	1	1	0	0	1	1	1	1	0	0	1	0	1	1	1	1	1	0	0	0	0	1	0	0	1
1	0	0	1	1	0	0	0	1	1	1	1	0	1	0	0	0	0	0	1	0	1	1	0	0	1	1	0	0	1	1	1	1	0	0	1	0	1	1	1	1	1	0	0	0	0	1	0	0	1
1	1	1	1	1	0	0	0	1	1	1	1	0	1	0	0	0	0	0	1	0	1	1	0	0	1	1	0	0	1	1	1	0	0	0	1	0	1	1	1	1	1	0	0	0	0	1	1	0	1
0	1	1	1	1	1	0	0	1	1	1	1	0	0	0	0	0	0	0	1	0	1	1	0	0	1	1	0	1	1	1	1	0	0	0	1	0	1	1	1	1	1	0	0	0	0	1	0	0	1
0	1	1	1	1	1	0	0	1	1	1	1	0	0	0	0	0	0	0	1	0	1	1	0	0	1	1	0	1	1	1	1	0	0	0	1	0	1	1	1	1	1	0	0	0	0	1	0	0	1
0	0	0	1	1	1	0	0	1	0	1	1	0	0	0	0	0	0	0	1	0	1	1	0	0	1	1	0	1	1	1	1	0	0	0	1	0	1	1	1	1	1	0	0	0	0	1	0	0	1
0	0	0	1	1	1	0	0	1	0	1	1	0	0	0	0	0	0	0	1	0	1	1	0	0	1	1	0	1	1	1	1	0	0	0	1	0	1	1	1	1	1	0	0	0	0	1	0	0	1
0	0	0	1	1	1	0	0	1	0	1	1	0	0	0	0	0	0	0	1	0	0	1	0	0	1	1	0	1	1	1	0	0	0	0	1	0	1	1	1	1	1	0	0	0	0	1	0	0	1
0	0	0	1	1	1	0	0	1	0	1	1	0	0	0	0	0	0	0	1	0	0	1	0	0	1	1	0	1	1	1	0	0	0	0	1	0	1	1	1	1	1	0	0	0	0	1	0	0	1
0	1	1	0	1	0	1	1	0	1	1	0	1	1	0	0	0	1	1	0	0	0	1	1	0	0	1	1	0	1	1	0	0	0	0	1	1	1	0	0	0	0	0	0	1	1	0	1	0	0
0	1	1	0	1	0	1	1	0	1	1	0	1	1	0	0	0	1	1	0	0	0	1	1	0	0	1	1	0	1	1	0	0	0	0	1	1	1	0	0	0	0	0	0	1	1	0	1	0	0
0	1	1	0	1	0	1	1	0	1	1	0	1	1	0	0	1	1	1	0	0	1	0	1	0	0	1	1	0	1	1	0	0	0	0	1	1	1	0	0	0	0	0	0	1	1	0	1	0	0
0	1	1	0	1	0	1	1	0	1	1	0	1	1	0	0	1	1	1	0	0	1	0	1	0	0	1	1	0	1	1	0	0	0	0	1	1	0	0	0	0	0	0	0	1	1	0	1	0	0
0	1	1	0	1	0	1	1	0	1	1	0	1	1	0	0	1	1	1	0	0	1	0	1	1	0	1	1	0	1	1	1	0	0	1	1	1	0	0	1	0	0	0	0	1	0	0	1	0	0
0	1	1	0	1	0	1	1	0	1	1	1	1	1	0	0	1	1	1	0	0	1	0	1	1	0	1	1	0	1	1	1	0	0	1	1	1	0	0	1	0	0	0	1	1	0	0	1	0	0
0	1	1	0	1	0	1	1	0	1	1	1	1	1	0	0	1	1	1	0	0	1	0	1	1	0	1	1	0	1	1	1	1	0	1	1	1	0	0	1	0	0	0	1	1	0	0	1	0	0
0	1	1	0	1	0	1	1	0	1	1	1	1	1	0	0	1	1	1	0	0	1	0	1	1	0	1	1	0	1	1	1	1	0	1	1	1	1	0	1	0	0	0	1	1	0	0	1	0	0
0	1	1	0	1	0	1	1	0	1	1	1	1	1	0	0	1	1	1	0	0	1	0	1	1	0	1	1	0	1	1	1	1	0	1	1	1	1	0	1	0	0	0	1	1	0	0	1	0	0
0	1	1	0	1	0	1	1	0	1	1	1	1	1	0	0	1	1	1	0	0	1	0	1	1	0	1	1	0	1	1	1	1	0	1	1	1	1	0	1	0	0	0	1	1	0	0	0	0	0
0	1	1	0	0	0	1	1	0	1	1	1	1	1	0	0	0	1	1	0	0	1	0	1	0	0	1	0	1	1	1	1	1	0	1	1	1	0	0	1	0	1	0	1	1	1	0	0	0	0
0	1	1	0	0	0	1	1	0	1	1	1	1	1	0	0	0	1	1	0	0	1	0	1	0	0	1	0	1	1	1	1	1	0	1	1	1	0	0	1	0	1	0	1	1	1	0	0	0	0
0	1	1	0	0	0	1	1	0	1	1	1	1	1	0	0	0	1	1	0	0	1	0	1	0	0	1	0	1	1	1	1	1	0	1	1	1	0	0	1	0	1	0	1	1	1	0	0	0	0
0	1	1	0	0	0	1	1	0	1	1	1	1	1	0	0	0	1	1	0	0	1	0	1	0	0	1	0	1	1	1	1	1	0	1	1	1	0	0	1	0	1	0	1	1	1	0	0	0	0
0	1	1	0	0	0	1	1	0	1	1	1	1	1	0	0	0	1	1	0	0	1	0	1	0	0	1	0	1	1	1	1	1	0	1	0	1	0	0	1	0	1	0	1	1	1	0	0	0	0
0	1	1	0	0	0	1	1	0	1	1	1	1	1	0	0	0	1	1	0	0	1	0	1	0	0	1	0	1	1	1	1	1	0	1	0	1	0	0	1	0	1	0	1	1	1	0	0	0	0
0	1	1	0	0	0	1	1	1	1	1	1	1	1	0	0	0	1	1	0	0	1	1	1	0	0	1	0	1	1	1	1	1	0	1	0	1	0	0	1	0	1	0	1	1	1	0	0	0	0
0	1	1	0	0	0	1	1	1	1	1	1	1	1	0	0	0	1	1	0	0	1	1	1	0	0	1	0	1	1	1	1	1	0	1	0	1	0	0	1	0	1	0	1	1	1	0	0	0	0
0	1	1	0	0	0	1	1	1	0	1	1	1	1	0	0	0	1	1	0	0	1	1	1	0	0	1	0	1	1	1	1	1	0	1	0	1	0	0	1	0	1	0	1	1	1	0	0	0	0
0	1	1	0	0	0	1	1	1	0	1	1	1	1	0	0	0	1	1	0	0	1	1	1	0	0	1	0	1	1	1	1	1	0	1	0	1	0	0	1	0	1	0	1	1	1	0	0	0	0
0	1	1	0	0	0	1	1	1	0	1	1	1	1	0	0	0	1	1	0	0	1	1	1	0	0	1	0	1	1	1	1	1	0	1	0	1	0	0	1	0	1	0	1	1	1	0	0	0	0
0	1	1	0	0	0	1	1	1	0	1	1	1	1	0	0	0	1	1	0	0	1	1	1	0	0	1	0	1	1	1	1	1	0	1	0	1	0	0	1	0	1	0	1	1	1	0	0	0	0
0	1	1	0	0	0	1	1	1	0	1	1	1	1	0	0	0	1	1	0	0	1	1	1	0	0	1	0	1	1	1	1	1	0	1	0	1	0	0	1	0	1	0	1	1	1	0	0	0	0
0	1	1	0	0	0	1	1	1	0	1	1	1	1	0	0	0	1	1	0	0	1	1	1	0	0	0	0	1	0	0	1	1	0	1	0	1	0	0	1	0	1	0	1	1	1	0	0	0	0
0	1	1	0	0	0	1	1	1	0	1	1	1	1	0	0	0	1	1	0	0	1	1	1	0	0	0	0	1	0	0	1	1	0	1	0	1	0	0	1	0	1	0	1	1	1	0	0	0	0
0	1	1	0	0	0	1	1	1	0	1	1	1	1	0	0	0	1	1	0	0	1	1	1	0	0	0	0	1	0	0	1	1	0	1	0	1	0	0	1	0	1	0	1	1	1	0	0	0	0
0	1	1	0	0	0	1	1	1	0	1	1	1	1	0	0	0	1	1	0	0	1	1	1	0	0	0	0	1	0	0	1	1	0	1	0	1	0	0	1	0	1	0	1	1	1	0	0	0	0
0	1	1	0	0	0	1	1	1	0	1	1	1	1	0	0	0	1	1	0	0	1	1	1	0	0	0	0	1	0	0	1	1	0	1	0	1	0	0	1	0	1	0	1	1	1	0	0	0	0
0	1	1	0	0	0	1	1	1	0	1	1	1	1	0	0	0	1	1	0	0	1	1	1	0	0	0	0	1	0	0	1	1	0	1	0	1	0	0	1	0	1	0	1	1	1	0	0	0	0
0	1	1	0	0	0	1	1	1	0	1	1	1	1	0	0	0	1	1	0	0	1	1	1	0	0	0	0	1	0	0	1	1	0	1	0	1	0	0	1	0	1	0	1	1	1	0	0	0	0
0	1	1	0	0	0	1	1	1	0	1	1	1	1	0	0	0	1	1	0	0	1	1	1	0	0	0	0	1	0	0	1	1	0	1	0	1	0	0	1	0	1	0	1	1	1	0	0	0	0
0	1	1	0	0	0	1	1	1	0	1	1	1	1	0	0	0	1	1	0	0	1	1	1	0	0	0	0	1	0	0	1	1	0	1	0	0	0	0	1	0	1	0	1	1	1	0	0	0	0
0	1	1	0	0	0	1	1	1	0	1	1	1	1	0	0	0	1	1	0	0	1	1	1	0	0	0	0	1	0	0	1	1	0	1	0	1	0	0	1	0	1	0	1	1	1	0	0	0	0
0	1	1	0	0	0	1	1	1	0	1	1	1	1	0	0	0	1	1	0	0	1	1	1	0	0	0	0	1	0	0	1	1	0	1	0	1	0	0	1	0	1	0	1	1	1	0	0	0	0
0	1	1	0	0	0	1	1	1	0	1	1	1	1	0	0	0	1	0	0	0	1	1	1	0	0	0	0	1	0	0	1	1	0	1	0	1	0	0	1	0	1	0	1	1	1	0	0	0	0
0	1	1	0	0	0	1	1	1	0	1	1	1	1	0	0	0	1	0	0	0	1	1	1	0	0	0	0	1	0	0	1	1	0	1	0	1	0	0	1	0	1	0	1	1	1	0	0	0	0
0	1	1	0	0	0	1	1	1	0	1	1	1	1	0	0	0	1	0	0	0	1	1	1	0	0	0	0	1	0	0	1	1	0	1	0	1	0	0	1	0	1	0	1	1	1	0	0	0	0
0	1	1	0	0	0	1	1	1	0	1	1	1	1	0	0	0	1	0	0	0	0	1	1	0	0	0	0	1	0	0	1	1	0	1	0	1	0	0	1	0	1	0	1	1	1	0	0	0	0
0	1	1	0	0	0	1	1	1	0	1	1	1	1	0	0	0	1	0	0	0	0	1	1	0	0	0	0	1	0	0	1	1	0	1	0	1	0	0	1	0	1	0	1	1	1	0	0	0	0
0	1	1	0	0	0	1	1	1	0	1	1	1	1	0	0	0	1	0	0	0	0	1	1	0	0	0	0	1	0	0	1	1	0	1	0	1	0	0	1	0	1	0	1	1	1	0	0	0	0
0	1	1	0	0	0	1	1	1	0	1	1	1	1	0	0	0	1	0	0	0	0	1	1	0	0	0	1	1	0	0	1	1	0	1	0	1	0	0	1	0	1	0	1	1	1	0	0	0	0
0	1	1	0	0	0	1	1	1	0	1	1	1	1	0	0	0	1	0	0	1	0	1	1	0	0	0	1	1	0	0	1	1	0	1	0	1	1	0	1	0	1	0	1	1	1	0	0	0	0
0	1	1	0	0	0	1	1	1	0	1	1	1	1	0	0	0	1	0	0	1	0	1	1	0	0	0	1	1	0	0	1	1	0	1	0	1	1	0	1	0	1	0	1	1	1	0	0	0	0
0	1	1	0	0	0	1	1	1	0	1	1	1	1	0	0	0	1	0	0	0	0	1	1	0	0	0	1	1	0	0	1	1	0	1	0	1	1	0	1	0	1	0	1	1	1	0	0	0	0
0	1	1	0	0	0	1	1	1	0	1	1	1	1	0	0	0	1	0	0	0	0	1	1	0	0	0	0	1	0	0	1	1	0	1	0	1	1	0	1	0	1	0	1	1	1	0	0	0	0
0	1	1	0	0	0	1	1	1	0	1	1	1	1	0	0	0	1	0	0	0	0	1	1	0	0	0	0	1	0	0	1	1	0	1	0	1	1	0	1	0	1	0	1	1	1	0	0	0	0
0	1	1	0	0	0	1	1	1	0	1	1	1	1	0	0	0	1	0	0	0	0	1	1	0	0	0	0	1	0	0	1	1	0	1	0	1	1	0	1	0	1	0	1	1	1	0	0	0	0
0	1	1	0	0	0	1	1	1	0	1	1	1	1	0	0	0	1	0	0	0	0	1	1	0	0	0	0	1	0	0	1	1	0	1	0	1	1	0	1	0	1	0	1	1	1	0	0	0	0
0	1	1	0	0	0	1	1	1	0	1	1	1	1	0	0	0	1	0	0	0	0	1	1	0	0	0	0	1	0	0	1	1	0	1	0	1	1	0	1	0	1	0	1	1	1	0	0	0	0
0	1	1	0	0	0	1	1	1	0	1	1	1	1	0	0	0	1	0	0	0	0	1	1	0	0	0	0	1	0	0	1	1	0	1	0	1	1	0	1	0	1	0	1	1	1	0	0	0	0
0	1	1	0	0	0	1	1	1	0	1	1	1	1	0	0	0	1	0	0	0	0	1	1	0	0	0	0	1	0	0	1	1	0	1	0	1	1	0	1	0	1	0	1	1	1	0	0	1	0
0	1	1	0	0	0	1	1	1	0	1	1	1	1	0	0	0	1	0	0	0	1	1	1	0	0	0	0	1	0	0	1	1	0	1	0	1	1	0	1	0	1	0	1	1	1	0	0	1	0
0	1	1	0	0	0	1	1	1	0	1	1	1	1	0	0	0	1	0	0	0	1	1	1	0	0	0	0	1	0	0	1	1	0	1	0	1	1	0	1	0	1	0	1	1	1	0	0	1	0
0	1	1	0	0	0	1	1	1	0	1	1	1	1	0	0	0	1	0	0	0	1	1	1	0	0	0	0	1	0	0	1	1	0	1	0	1	1	0	1	0	1	0	1	1	1	0	0	1	0
0	1	1	0	0	0	1	1	1	0	1	1	1	1	0	0	0	0	0	0	0	1	1	1	0	0	0	0	1	0	0	1	1	0	1	0	1	1	0	1	0	1	0	1	1	1	0	0	1	0
0	1	1	0	0	0	1	1	1	0	1	1	1	1	0	0	0	0	0	0	0	1	1	1	0	0	0	0	1	0	0	1	1	0	1	0	1	1	0	1	0	1	0	1	1	1	0	0	1	0
0	1	1	0	0	0	1	1	1	0	1	1	1	1	0	0	0	0	0	0	0	1	1	1	0	0	0	0	1	0	0	1	1	0	0	0	1	1	0	1	0	1	0	1	1	1	0	0	1	0
0	1	1	0	0	0	1	1	1	0	1	1	1	1	0	0	0	0	0	0	0	1	1	1	0	0	0	0	1	0	0	1	1	0	0	0	1	1	0	1	0	1	0	1	1	1	0	0	1	0
0	1	1	0	0	0	1	1	1	0	1	1	1	1	0	0	0	0	0	0	0	1	1	0	0	0	0	0	1	0	0	1	1	0	0	0	1	1	0	1	0	1	0	1	1	1	0	0	1	0
0	1	1	0	0	0	1	1	1	0	1	1	1	1	0	0	0	1	0	0	0	1	1	0	0	0	0	0	1	0	0	1	1	0	0	1	1	1	0	1	0	1	0	1	1	1	0	0	1	0
0	1	1	0	0	0	1	1	1	0	1	1	1	1	0	0	0	1	0	0	0	1	1	0	1	0	0	0	1	0	0	1	1	0	0	1	1	1	0	1	0	1	0	1	1	1	0	0	1	0
0	1	1	0	0	0	1	1	1	0	1	1	1	1	0	0	0	0	0	0	0	1	1	0	1	0	0	0	1	0	0	1	1	0	0	1	0	1	0	1	0	1	0	1	1	1	0	0	1	0
0	1	1	0	0	0	1	1	1	0	1	1	1	1	0	0	0	0	0	0	0	1	1	0	1	0	0	0	1	0	0	1	1	0	0	1	0	1	0	1	0	1	0	1	1	1	0	0	1	0
0	1	1	0	0	0	1	1	1	0	1	1	1	1	0	0	0	0	0	0	0	1	1	0	1	0	0	0	1	0	0	1	1	0	0	1	0	1	0	1	0	1	0	1	1	1	0	0	1	0
0	1	1	0	0	0	1	1	1	0	1	1	1	1	0	0	0	0	0	0	0	1	1	0	1	0	0	0	1	0	0	1	1	0	0	1	0	1	0	1	0	1	0	1	1	1	0	0	1	0
0	1	1	0	0	0	1	1	1	0	1	1	1	1	0	0	0	0	0	0	0	1	1	0	1	0	0	0	1	0	0	1	1	0	0	1	0	1	0	1	0	1	0	1	1	1	0	0	1	0
0	1	1	0	0	0	1	1	1	0	1	1	1	1	0	0	1	0	0	0	0	1	1	0	1	0	0	0	1	0	0	1	1	0	0	1	0	1	0	1	0	1	0	1	1	1	0	0	1	0
0	1	1	0	0	0	1	1	1	0	1	1	1	1	0	0	0	0	0	0	0	1	1	0	1	0	0	0	1	0	0	1	1	0	0	1	0	1	0	1	0	1	0	1	1	1	0	0	1	0
0	1	1	0	0	0	1	1	1	0	1	1	1	1	0	0	0	0	0	0	0	1	1	0	1	0	0	0	1	0	0	1	1	0	0	1	0	1	0	1	0	1	0	1	1	1	0	0	1	0
0	1	1	0	0	0	1	1	1	0	1	1	1	1	0	0	0	0	0	0	0	1	1	0	1	0	0	0	1	0	0	1	1	0	0	0	0	1	0	1	0	1	0	1	1	1	0	0	1	0
0	1	1	0	0	0	1	1	1	0	1	1	1	1	0	0	0	0	0	0	0	1	1	0	1	0	0	0	1	0	0	1	1	0	0	0	0	1	0	1	0	1	0	1	1	1	0	0	1	0
0	1	1	0	0	0	1	1	0	0	1	1	1	1	0	0	0	0	0	0	0	1	1	0	1	0	0	0	1	0	0	1	1	0	0	0	0	1	0	1	0	1	0	1	1	1	1	0	1	0
0	1	1	0	0	0	1	1	0	0	1	1	1	1	0	0	0	0	0	0	0	1	1	0	1	0	0	0	1	0	0	1	1	0	0	0	0	1	0	1	0	1	0	1	1	1	1	0	1	0
0	1	1	0	0	0	1	1	0	0	1	1	1	1	0	0	0	0	0	0	0	1	1	0	1	0	0	0	1	0	0	1	1	0	0	0	0	1	0	1	0	1	0	1	1	1	1	0	1	0
0	1	1	0	0	0	1	1	0	0	1	1	1	1	0	0	0	0	0	0	0	1	1	0	1	0	0	0	1	0	0	1	1	0	0	0	0	1	0	1	0	1	0	1	1	1	0	0	1	0
0	1	1	0	0	0	1	1	0	0	1	1	1	1	0	0	0	0	0	0	0	1	1	0	1	0	0	1	1	0	0	1	1	0	0	0	0	1	0	1	0	1	0	1	1	1	0	0	1	0
0	1	1	0	0	0	1	1	0	0	1	1	1	1	0	0	0	0	0	0	0	1	1	0	1	0	0	1	1	0	0	1	1	0	0	0	0	1	0	1	0	1	0	1	1	1	0	0	1	0
0	1	1	0	0	0	1	1	0	0	1	1	1	1	0	0	0	0	0	0	1	1	1	0	1	1	0	1	1	0	0	1	1	0	1	0	0	1	0	1	0	1	0	1	1	1	1	0	1	0
0	1	1	0	0	0	1	1	0	0	1	1	1	1	0	0	0	0	0	0	1	1	1	0	1	1	0	1	1	0	0	1	1	0	1	0	0	1	0	1	0	1	0	1	1	1	1	0	1	0
0	1	1	0	0	0	1	1	0	0	1	1	1	1	0	0	0	0	0	0	1	1	1	0	1	1	0	1	1	0	0	1	1	0	1	0	0	1	0	1	0	1	0	1	1	1	1	0	1	0
0	1	1	0	0	0	1	1	0	0	1	1	1	1	0	0	0	0	0	0	1	1	1	0	1	1	0	1	1	0	0	1	1	0	1	0	0	1	0	1	0	1	0	1	1	1	1	0	1	0
0	1	1	0	0	0	1	1	0	0	1	1	1	1	0	0	0	0	0	0	1	1	1	0	1	1	0	1	1	0	0	1	1	0	1	0	0	1	0	1	0	1	0	1	1	1	1	0	1	0
0	1	0	0	0	0	1	1	0	0	1	1	1	1	0	0	0	0	0	0	1	1	1	0	1	1	0	1	1	0	0	1	1	0	1	0	0	1	0	1	0	1	0	1	1	0	1	0	1	0
0	1	0	0	0	0	1	1	0	0	1	1	1	1	0	0	0	0	0	0	1	1	1	0	1	1	0	1	1	0	0	1	1	0	1	0	0	1	0	1	0	1	0	1	1	0	1	0	1	0
0	1	0	0	0	0	1	1	0	0	1	1	1	1	0	0	0	0	0	0	1	1	1	0	1	1	0	1	1	0	0	1	1	0	1	0	0	1	0	1	0	1	0	1	1	0	1	0	1	0
0	1	0	0	0	0	1	1	0	0	1	1	1	1	0	0	0	0	0	0	1	1	1	0	1	1	0	1	1	0	0	1	1	0	1	0	0	1	0	1	0	1	0	1	1	0	1	0	1	0
0	1	0	0	0	0	1	1	0	0	1	1	1	1	0	0	0	0	0	0	1	1	1	0	1	1	0	1	1	0	0	1	1	0	1	0	0	1	0	1	0	1	0	1	1	0	1	0	1	0
0	1	1	0	0	0	1	1	0	0	1	1	0	1	0	0	0	0	0	0	1	1	1	0	1	1	0	1	1	0	0	1	1	0	1	0	0	1	0	1	0	1	0	1	1	0	1	0	1	0
0	1	1	0	0	0	1	1	0	0	1	1	0	1	0	0	0	0	0	0	1	1	1	0	1	1	0	1	1	0	0	1	1	0	1	0	0	1	0	1	0	1	0	1	1	0	1	0	1	0
1	1	1	0	0	1	1	1	1	0	1	1	0	1	0	0	0	0	0	0	1	0	1	0	0	1	0	1	1	1	1	1	0	0	0	0	1	1	0	1	0	1	0	1	0	0	1	0	1	0
1	1	1	0	0	1	1	1	1	0	1	1	0	1	0	0	0	0	0	0	1	0	1	0	0	1	0	1	1	1	1	1	0	0	0	0	1	1	0	1	0	1	0	1	0	0	1	0	1	0
1	1	1	0	0	1	1	0	0	1	1	1	0	1	0	0	0	0	0	1	1	0	1	0	0	1	0	1	1	1	1	1	0	0	0	0	1	1	0	1	0	1	0	1	0	0	1	0	0	0
1	1	1	0	0	1	1	0	0	1	1	1	0	1	0	0	0	0	0	1	1	0	1	0	0	1	0	1	1	1	1	1	0	0	0	0	1	1	0	1	0	1	0	1	0	0	1	0	0	0
1	1	1	0	0	1	1	0	1	1	1	1	0	1	0	0	0	0	0	1	1	0	1	0	0	1	0	1	1	1	1	1	0	0	0	1	1	0	0	1	0	1	0	1	0	0	1	0	0	1
1	1	1	0	0	1	1	0	1	1	1	1	0	1	0	0	0	0	0	1	1	0	1	0	0	1	0	1	1	1	1	1	0	0	0	1	1	0	0	1	0	1	0	1	0	0	1	0	0	1
1	1	1	0	0	1	1	0	1	1	1	1	0	1	0	0	0	0	0	1	1	0	1	0	0	1	0	1	1	1	1	1	0	0	0	1	1	0	0	1	0	1	0	1	0	0	1	0	0	1
1	1	1	0	0	1	1	0	1	1	1	1	0	1	0	0	0	0	0	1	1	0	1	0	0	1	0	1	1	1	1	1	0	0	0	1	1	0	0	1	0	1	0	1	0	0	1	0	0	1
1	1	1	0	0	1	1	0	1	1	1	1	0	1	0	0	0	0	0	1	1	0	1	0	0	1	0	1	1	1	1	1	0	0	0	1	1	0	0	1	0	1	0	1	0	0	1	0	0	1
1	1	1	0	0	1	1	0	1	1	1	1	0	1	0	0	0	0	0	1	1	0	1	0	0	1	0	1	1	1	1	1	0	0	0	1	1	0	0	0	0	1	0	1	0	0	1	0	0	1
1	1	1	0	0	1	1	1	0	1	1	1	0	1	0	0	0	0	0	1	1	0	1	1	0	1	0	1	1	1	1	1	0	0	1	1	1	0	0	0	0	1	0	1	0	0	1	0	0	1
1	1	1	0	0	1	1	1	0	1	1	1	0	1	0	0	0	0	0	1	1	0	1	1	0	1	0	1	1	1	1	1	0	0	1	1	1	0	0	0	0	1	0	1	0	0	1	0	0	1
1	1	1	0	0	1	1	1	0	1	1	1	0	1	0	0	0	0	0	1	1	0	1	1	0	1	0	1	1	1	1	1	0	0	1	1	1	0	0	0	0	1	0	1	0	0	1	0	0	1
1	1	1	0	0	1	1	1	0	1	0	1	0	1	0	0	0	0	0	1	1	0	1	1	0	1	0	1	1	1	1	1	0	0	1	1	1	0	0	0	0	1	0	1	0	0	1	0	0	1
1	1	1	0	0	1	1	1	0	1	0	1	0	1	0	0	0	0	0	1	1	0	1	1	0	1	0	1	1	1	1	1	0	0	1	1	1	0	0	0	0	1	0	1	0	0	1	0	0	1
1	1	1	0	0	1	1	1	0	1	0	1	0	1	0	0	0	0	0	1	1	0	1	1	0	1	0	1	1	1	1	1	0	0	1	1	1	0	0	0	0	1	0	1	0	0	1	0	0	1
1	1	1	0	0	1	1	1	0	1	0	1	0	1	0	0	0	0	0	1	1	0	1	1	0	1	0	1	1	1	1	1	0	0	1	1	1	0	0	0	0	1	0	1	0	0	1	0	0	1
1	1	1	0	0	1	1	1	0	1	0	1	0	1	0	0	0	0	0	1	1	0	1	1	0	1	0	1	1	1	1	1	0	0	1	1	1	0	0	0	0	1	0	1	0	0	1	0	0	1
1	1	1	0	0	1	1	1	0	1	0	1	0	1	0	0	0	0	0	1	1	0	1	1	0	1	0	1	1	1	1	1	0	0	1	1	1	0	0	0	0	1	0	1	0	0	1	0	0	1
1	1	1	0	0	1	1	1	0	1	0	1	0	1	0	0	0	0	0	1	1	0	1	1	0	1	0	1	0	1	1	1	0	0	1	1	1	0	0	0	0	1	0	1	0	0	1	0	0	1
1	1	1	0	0	1	1	1	0	1	0	1	1	1	0	0	0	0	0	1	1	0	1	0	0	1	0	1	0	1	1	1	0	0	1	1	1	0	0	0	0	1	0	1	0	0	1	0	0	1
1	1	1	0	0	1	1	1	0	1	0	1	1	1	0	0	0	0	0	1	1	0	1	0	0	1	0	1	0	1	1	1	0	0	1	1	1	0	0	0	0	1	0	1	0	0	0	0	0	1
1	1	1	0	0	1	1	1	0	1	0	1	1	1	0	0	0	0	0	1	1	0	1	0	0	1	0	1	0	1	1	1	0	0	1	1	1	0	0	0	0	1	0	1	0	0	0	0	0	1
1	1	1	0	0	1	1	1	0	1	0	1	1	1	0	0	0	0	0	1	1	0	1	0	0	1	0	1	0	1	1	1	0	0	1	1	1	0	0	0	0	1	0	1	0	0	0	0	0	1
1	1	1	0	0	1	1	1	0	1	0	1	1	0	0	0	0	0	0	1	1	0	1	0	1	1	0	1	0	1	1	1	0	1	1	0	1	0	0	0	0	0	0	1	1	0	0	0	0	0
1	1	1	0	0	1	1	1	0	1	0	1	1	0	0	0	0	0	0	1	1	0	1	0	1	1	0	1	0	1	1	1	0	1	1	0	1	0	0	0	0	0	0	1	1	0	0	0	1	0
1	1	1	0	0	1	1	1	0	1	0	1	1	0	0	0	0	0	0	1	1	0	1	0	1	1	0	1	0	1	1	1	0	1	1	0	1	0	0	0	0	0	0	1	1	0	0	0	1	0
1	1	1	0	0	1	1	1	0	1	0	1	1	0	0	0	0	0	1	1	1	0	1	0	1	1	0	1	0	1	1	1	0	1	1	0	1	0	0	0	0	0	0	1	1	0	0	0	1	0
1	1	1	0	0	1	1	1	0	0	0	1	1	0	0	0	0	0	1	1	1	0	1	0	1	1	0	1	0	1	1	1	0	1	1	0	1	0	1	0	0	0	0	1	1	0	0	0	1	0
1	0	1	0	0	1	1	1	1	1	0	1	0	0	0	0	1	0	0	1	1	0	1	1	0	0	1	1	0	0	0	0	0	0	0	1	1	0	1	1	0	0	0	1	0	0	0	0	1	0
1	0	1	0	0	1	1	1	1	1	0	1	0	0	0	0	1	0	0	1	1	0	1	1	0	0	1	1	0	0	0	1	0	0	0	1	1	0	1	1	0	0	0	1	0	0	0	0	1	0
1	0	0	0	0	1	1	1	1	1	0	1	0	0	0	0	1	0	0	1	1	0	1	1	0	0	1	1	0	0	0	1	0	0	0	1	1	0	1	1	0	0	0	1	0	0	0	0	1	0
1	0	1	0	0	1	1	1	1	1	0	1	0	0	0	0	1	0	0	1	1	0	1	1	0	0	1	1	0	0	0	1	0	0	0	1	1	0	1	1	0	0	0	1	0	0	0	0	1	0
1	0	1	0	0	1	1	1	1	1	0	1	0	0	0	0	1	0	0	1	1	0	1	1	0	0	1	1	0	0	0	1	0	0	0	1	1	0	1	1	0	0	0	1	0	0	0	0	1	0
1	0	1	0	0	1	1	1	1	1	0	1	0	0	0	0	1	0	0	1	1	0	1	1	0	0	1	1	0	0	0	1	0	0	0	1	1	0	1	1	0	0	0	1	0	0	0	0	1	0
1	0	1	0	0	1	1	1	1	1	0	1	0	0	0	0	1	0	0	1	1	0	1	1	0	0	1	1	0	0	0	1	0	0	0	1	1	0	1	1	0	0	0	1	0	0	0	0	1	0
1	0	1	0	0	1	1	1	1	1	0	1	0	0	0	0	1	0	0	1	1	0	1	1	0	0	1	1	0	0	0	1	0	0	0	1	1	0	1	1	0	0	0	1	0	0	0	0	1	0
1	0	1	0	0	1	1	1	1	1	0	1	0	0	0	0	1	0	0	1	1	0	1	1	0	0	1	1	0	0	0	1	0	0	0	1	1	0	1	1	0	0	0	1	0	0	0	0	1	0
1	0	1	0	0	1	1	1	1	1	0	1	0	0	0	0	1	0	0	1	1	0	1	1	0	0	1	1	0	0	0	1	0	0	0	1	1	0	1	1	0	0	0	1	0	0	0	0	1	0
1	0	0	0	0	1	1	1	1	1	0	1	0	0	0	0	1	0	0	1	1	0	1	1	0	0	1	1	0	0	0	1	0	0	0	1	1	0	1	1	0	0	0	1	0	0	0	0	1	0
1	0	1	0	0	1	1	1	1	1	0	1	0	0	0	0	1	0	0	1	1	0	1	1	0	0	1	1	0	0	0	1	0	0	0	1	1	0	1	1	0	0	0	1	0	0	0	0	1	0
1	0	0	0	0	1	1	1	1	1	0	1	0	0	0	0	1	0	0	1	1	0	1	1	0	0	1	1	0	0	0	1	0	0	0	1	1	0	1	1	0	0	0	1	0	0	0	0	1	0
1	0	0	1	0	1	1	1	1	1	0	1	0	0	0	0	1	0	0	1	1	0	1	1	0	0	1	1	0	0	0	1	0	0	0	1	1	0	1	1	0	0	0	1	0	0	0	0	1	0
1	0	0	1	0	1	1	1	1	1	0	1	0	0	0	0	1	0	0	1	1	0	1	1	0	0	1	1	0	0	0	1	0	0	0	1	1	0	1	1	0	0	0	1	0	0	0	0	1	0
1	0	1	1	0	1	1	1	1	1	0	1	0	0	0	0	1	0	0	1	1	0	1	1	0	0	1	1	0	0	0	1	0	0	0	1	1	0	1	1	0	0	0	1	0	0	0	0	1	0
1	0	1	1	0	1	1	1	1	1	0	1	0	0	0	0	1	0	0	1	1	0	1	1	0	0	1	1	0	0	0	1	0	0	0	1	1	0	1	1	0	0	0	1	0	0	0	0	1	0
1	0	0	1	0	1	1	1	1	1	0	1	0	0	0	0	1	0	0	1	1	0	1	1	0	0	1	1	0	0	0	1	0	0	0	1	1	0	1	1	0	0	0	1	0	0	0	0	1	0
1	0	0	1	0	1	1	1	1	1	0	1	0	0	0	0	1	0	0	1	1	0	1	1	0	0	1	1	0	0	0	1	0	0	0	1	1	0	1	1	0	0	0	1	0	0	0	0	1	0
1	0	0	1	0	1	1	1	1	1	0	1	0	0	0	0	1	0	0	1	1	0	1	1	0	0	1	1	0	0	0	1	0	0	0	1	1	0	1	1	0	0	0	1	0	0	0	0	1	0
1	0	0	1	0	1	1	1	1	1	0	1	0	0	0	0	1	0	0	1	1	0	1	1	0	0	1	1	0	0	0	1	0	0	0	1	1	0	1	1	0	0	0	1	0	0	0	0	1	0
1	0	0	1	0	1	1	1	1	1	0	1	0	0	0	0	1	0	0	1	1	0	1	1	0	0	1	1	0	0	0	1	0	0	0	1	1	0	1	1	0	0	0	1	0	0	0	0	1	0
1	0	0	1	0	1	1	1	1	1	0	1	0	0	0	0	1	0	0	1	1	0	1	1	0	0	1	1	0	0	0	1	0	0	0	1	1	0	1	1	0	0	0	1	0	0	0	0	1	0
1	0	0	1	0	1	1	1	1	1	0	1	0	0	0	0	1	0	0	1	1	0	1	1	0	0	1	1	0	0	0	0	0	0	0	1	1	0	1	1	0	0	0	1	0	0	0	0	1	0
1	0	0	1	0	1	1	1	1	1	0	1	0	0	0	0	1	0	0	1	1	1	1	1	0	0	1	1	0	0	0	0	0	0	0	1	1	0	1	1	0	0	0	1	0	0	0	0	1	0
1	0	0	1	0	1	1	1	1	1	0	1	0	0	0	0	1	0	0	1	1	0	1	1	0	0	1	1	0	0	0	0	0	0	0	1	1	0	1	1	0	0	0	1	0	0	0	0	1	0
1	0	0	1	0	1	1	1	1	1	0	1	0	0	0	0	1	0	0	1	1	0	1	1	0	0	1	1	0	0	0	0	0	0	0	1	1	0	1	1	0	0	0	1	0	0	0	0	1	0
1	0	0	1	0	1	1	1	1	1	0	1	0	0	0	0	1	0	0	1	1	0	1	1	0	0	1	1	0	0	0	0	0	0	0	1	1	0	1	1	0	0	0	1	0	0	0	0	1	0
1	0	0	1	0	1	1	1	1	1	0	1	0	0	0	0	1	0	0	1	1	0	1	1	0	0	1	1	0	0	0	0	0	0	0	1	1	0	1	1	0	0	0	1	0	0	0	0	1	0
1	0	0	1	0	1	1	1	1	1	0	1	0	0	0	0	1	0	0	1	1	0	1	1	0	0	1	1	0	0	0	0	1	0	0	1	1	0	1	1	0	0	0	1	0	0	0	0	1	0
1	0	0	1	0	1	1	1	1	1	0	1	0	0	0	0	1	0	0	1	1	0	1	1	0	0	1	1	0	0	0	0	1	0	0	1	1	0	1	1	0	0	0	1	0	0	0	0	1	0
1	0	0	1	0	1	1	1	0	1	0	1	0	0	0	0	1	0	0	1	1	0	1	1	0	0	1	1	0	0	0	0	1	0	0	1	1	0	1	1	0	0	0	1	0	0	0	0	1	0
1	0	0	1	0	1	1	1	0	1	0	1	0	0	0	0	1	0	0	1	0	1	1	1	0	0	1	1	0	0	0	0	1	0	0	1	1	0	1	1	0	0	0	1	0	0	0	1	1	0
1	0	0	1	0	1	1	1	0	1	0	1	0	0	0	0	1	0	0	1	0	1	1	1	0	0	1	1	0	0	0	0	1	0	0	1	1	0	1	1	0	0	0	1	0	0	0	1	1	0
1	0	0	1	0	1	1	1	0	1	0	1	0	0	0	0	1	0	0	1	0	1	1	1	0	0	1	1	0	0	0	0	1	0	0	1	1	0	1	1	0	0	0	1	0	0	0	1	1	0
1	0	0	1	0	1	1	1	0	1	0	1	0	0	0	0	1	0	0	1	0	1	1	1	0	0	1	1	0	0	0	0	1	0	0	1	1	0	1	1	0	0	0	1	0	0	0	1	1	0
1	0	0	1	0	1	1	1	0	1	0	1	0	0	0	0	0	0	0	1	0	1	1	1	0	0	1	1	0	0	0	0	1	0	0	1	1	0	1	1	0	0	0	1	0	0	0	1	1	0
1	0	0	1	0	1	1	1	1	1	0	1	0	0	0	0	0	0	0	1	0	1	1	1	0	0	1	1	0	0	0	0	1	0	0	1	1	0	1	1	0	0	0	1	0	0	0	1	1	0
1	0	0	1	0	1	1	1	1	1	0	1	0	0	0	0	0	0	0	1	0	1	1	1	0	0	1	1	0	0	0	0	1	0	0	1	1	0	1	1	0	0	0	1	0	0	0	1	1	0
1	0	0	0	0	1	1	1	1	1	0	1	0	0	0	0	0	0	0	1	0	1	1	1	0	0	1	1	1	0	0	0	1	0	0	1	1	0	1	1	0	0	0	1	0	0	1	1	1	0
1	0	0	0	0	1	1	1	1	1	0	1	0	0	0	0	0	0	0	1	0	1	1	1	0	0	1	1	1	0	0	0	1	0	0	1	1	0	1	1	0	0	0	1	0	0	1	1	1	0
0	0	0	0	1	1	0	0	0	0	0	1	0	0	1	1	1	0	0	1	0	1	1	1	1	0	1	1	1	1	1	0	0	1	1	0	1	1	1	1	0	1	0	0	0	1	1	1	1	0
0	0	0	0	1	1	0	0	0	0	0	1	0	0	1	1	1	0	0	1	0	1	1	1	1	0	0	1	1	1	1	0	0	1	1	0	1	1	1	1	0	1	0	0	0	1	1	1	1	0
0	0	0	0	1	1	0	0	0	0	0	1	0	0	1	1	1	0	0	1	0	1	1	1	1	0	0	1	1	1	1	0	0	1	1	0	1	1	1	1	0	1	0	0	0	1	1	1	1	0
0	0	0	0	1	1	0	0	0	0	0	1	0	0	1	1	1	0	0	1	0	1	1	1	1	0	0	1	1	1	1	0	0	1	1	0	1	1	1	1	0	1	0	0	0	1	1	1	1	0
0	0	0	0	1	1	0	0	0	0	0	1	0	1	1	1	1	0	0	1	0	1	1	1	1	0	0	1	1	1	1	0	0	1	1	0	1	1	1	1	0	1	0	0	0	1	1	1	1	0
0	0	0	0	1	1	0	0	0	0	0	1	0	1	1	1	1	0	0	1	0	1	1	1	1	0	0	1	0	1	1	0	0	1	1	0	1	1	1	1	0	1	0	0	0	1	1	1	1	0
0	0	0	0	1	1	0	0	0	0	0	1	0	1	1	1	1	0	0	1	0	1	1	1	1	0	0	1	0	1	1	0	0	1	1	0	1	1	1	1	0	1	0	0	0	1	1	1	1	0
0	0	0	0	1	1	0	0	0	0	0	1	0	1	1	1	1	0	0	1	0	1	1	1	1	0	0	1	0	1	1	0	0	1	1	0	1	1	1	1	0	1	0	0	0	1	1	1	1	0
0	0	0	0	1	1	0	0	0	0	0	1	0	1	1	1	1	0	0	1	0	1	1	1	1	0	0	1	0	1	1	0	0	1	1	0	1	1	1	1	0	1	0	0	0	1	1	1	1	0
0	0	0	0	1	1	0	0	0	0	0	1	0	1	1	1	1	0	0	1	0	1	1	1	1	0	0	1	0	1	1	0	0	1	1	1	1	1	1	1	0	1	0	0	0	1	1	1	1	0
0	0	0	0	1	1	0	0	0	0	0	1	0	1	1	1	1	0	0	1	0	1	1	1	1	0	0	1	0	1	1	0	0	1	1	1	1	1	1	1	0	1	0	0	0	1	1	1	1	0
0	0	0	0	1	1	0	0	0	0	0	1	0	1	1	1	1	0	0	1	0	1	1	1	1	0	0	1	0	1	1	0	0	1	1	1	1	1	1	1	0	1	0	0	0	1	1	1	1	0
0	1	1	0	1	1	0	0	0	1	0	1	0	1	1	1	1	1	1	1	0	1	1	1	1	0	0	1	0	1	1	0	0	1	1	1	1	1	1	1	0	1	0	0	0	1	1	1	1	0
0	1	1	0	1	1	0	0	0	1	0	1	0	1	1	1	1	1	1	1	0	1	1	1	1	0	1	1	0	1	1	0	0	1	1	1	1	1	1	1	0	1	0	0	0	1	1	1	1	0
0	1	1	0	1	1	0	0	0	1	0	1	0	1	1	1	1	1	1	1	0	1	1	1	1	0	1	1	0	1	1	0	0	1	1	1	1	1	1	1	0	1	0	0	0	1	1	1	1	0
0	1	1	0	1	1	0	0	0	1	0	1	0	1	1	1	1	1	1	1	0	1	1	1	1	0	1	1	0	1	1	0	0	1	1	1	1	1	1	1	0	1	0	0	0	1	1	1	1	0
0	1	1	0	1	1	0	0	0	1	0	1	0	1	1	1	1	1	1	1	0	1	1	1	1	0	1	1	0	1	1	0	0	1	1	1	1	1	1	1	0	1	0	0	0	1	1	1	1	0
0	1	1	0	1	1	0	0	0	1	0	1	0	1	1	1	1	1	1	1	0	1	1	1	1	0	1	1	0	1	1	0	0	1	1	1	1	1	1	1	0	1	0	0	0	1	1	1	1	0
0	1	1	0	1	1	0	0	0	1	0	1	0	1	1	1	1	1	1	1	0	1	1	1	1	0	1	1	0	1	1	0	0	1	1	1	1	1	1	1	0	1	0	0	0	1	1	1	1	0
0	1	1	0	1	1	0	0	0	1	0	1	0	1	1	1	1	1	1	1	0	1	1	1	1	0	1	1	0	1	1	0	0	1	1	1	1	1	1	1	0	1	0	0	0	1	1	1	1	0
0	0	0	0	1	1	0	0	0	1	0	1	0	1	1	1	1	1	1	1	0	1	1	1	1	0	1	1	0	1	1	0	0	1	1	1	1	1	1	1	0	1	0	0	0	1	1	1	1	0
0	0	0	0	1	1	0	0	0	1	0	1	0	1	1	1	1	1	1	1	0	1	1	1	1	0	1	1	0	1	1	0	0	1	1	1	1	1	1	1	0	1	0	0	0	1	1	1	1	0
0	0	0	0	1	1	0	0	0	1	0	1	0	1	1	1	1	1	1	1	0	1	1	1	1	0	1	1	0	1	1	0	0	1	1	1	1	1	1	1	0	1	0	0	0	1	1	1	1	0
0	1	1	0	1	1	0	0	0	1	0	1	0	1	1	1	1	1	1	1	0	1	1	1	1	0	1	1	0	1	1	0	0	1	1	1	1	1	1	1	0	1	0	0	0	1	1	1	1	0
0	1	0	0	1	1	0	0	0	1	0	1	0	1	1	1	1	1	1	1	0	1	1	1	1	0	1	1	0	1	1	0	0	1	1	1	1	1	1	1	0	1	0	0	0	1	1	1	1	0
0	0	0	0	1	1	0	0	0	1	0	1	0	1	1	1	1	1	1	1	0	1	1	1	1	0	1	1	0	1	1	0	0	1	1	1	1	1	1	1	0	1	0	0	0	1	1	1	1	0
0	1	1	0	1	1	0	0	0	1	0	1	0	1	1	1	1	1	1	1	0	1	1	1	1	0	1	1	0	1	1	0	0	1	1	1	1	1	1	1	0	1	0	0	0	1	0	1	1	0
0	1	1	0	1	1	0	0	0	1	0	1	0	1	1	1	1	1	1	1	0	1	1	1	1	0	1	1	0	1	1	0	0	1	1	1	1	1	1	1	0	1	0	0	0	1	0	1	1	0
0	1	1	0	1	1	0	0	1	1	0	1	0	1	1	1	1	1	1	1	0	1	1	1	1	1	1	1	0	1	1	0	0	1	1	1	1	1	1	1	0	1	0	0	0	1	0	1	1	0
0	1	1	0	1	1	0	0	1	1	0	1	0	1	1	1	1	1	1	1	0	1	1	1	1	1	1	1	0	1	1	0	0	1	1	1	1	1	1	1	0	1	0	0	0	1	0	1	1	0
0	1	1	0	1	1	0	0	1	1	0	1	0	1	1	1	1	1	1	1	0	1	1	1	1	1	1	1	0	1	1	0	0	1	1	1	1	1	1	1	0	1	0	0	0	1	0	1	1	0
0	1	1	0	1	1	0	0	1	1	0	1	0	1	1	1	1	1	1	1	0	1	1	1	1	1	1	1	0	1	1	0	0	1	1	1	1	1	1	1	0	1	0	0	0	1	1	1	1	0
0	1	1	0	1	1	0	0	1	1	0	1	0	1	1	1	1	1	1	1	0	1	1	1	1	1	1	1	0	1	1	0	0	1	1	1	1	1	1	1	0	1	0	0	0	1	1	1	1	0
0	1	1	0	1	1	0	0	1	1	0	1	0	1	1	1	1	1	1	1	0	1	1	1	1	1	1	1	0	1	1	0	0	1	1	1	1	1	1	1	0	1	0	0	0	1	1	1	1	0
0	1	1	0	1	1	0	0	1	1	0	1	0	1	1	1	1	1	1	1	0	1	1	1	1	1	1	1	0	1	1	0	0	1	1	1	1	1	1	1	0	1	0	0	0	1	1	1	1	0
0	0	1	0	1	1	0	0	1	1	0	1	0	1	1	1	1	1	1	1	0	1	1	1	1	1	1	1	0	1	1	0	0	1	1	1	1	1	1	1	0	1	0	0	0	1	1	1	1	0
0	0	1	0	1	1	0	0	1	1	0	1	0	1	1	1	1	1	1	1	0	1	1	1	1	1	1	1	0	1	1	0	0	1	1	1	1	1	1	1	0	1	0	0	0	1	1	1	1	0
0	0	1	0	1	1	0	0	0	1	0	1	0	1	1	1	1	1	1	1	0	1	1	1	1	1	1	1	0	1	1	0	0	1	1	1	1	1	1	1	0	1	1	0	0	1	1	1	1	0
0	0	1	0	1	1	0	0	0	1	0	1	0	1	1	1	1	1	1	1	0	1	1	1	1	1	1	1	0	1	1	1	0	1	1	1	1	1	1	1	0	1	1	0	0	1	1	1	1	0
0	0	1	0	1	1	0	0	0	1	0	1	0	1	1	1	1	0	0	1	0	1	1	1	1	1	1	1	0	1	1	1	0	1	1	1	1	1	1	1	0	1	1	0	0	1	0	1	1	0
0	0	1	0	1	1	0	0	0	1	0	1	0	1	1	1	1	0	0	1	0	1	1	1	1	1	1	1	0	1	1	1	0	1	1	1	1	1	1	1	0	1	1	0	0	1	0	1	1	0
0	0	1	0	1	1	0	0	0	1	0	1	0	1	1	1	1	0	0	1	0	1	1	1	1	1	1	1	0	1	1	1	0	1	1	1	1	1	1	1	0	1	1	0	0	1	0	1	1	0
0	0	1	0	1	1	0	0	0	1	0	1	0	1	1	1	1	0	0	1	0	1	1	1	1	1	1	1	0	1	1	1	0	1	1	1	0	1	1	1	0	1	1	0	0	1	0	1	1	0
0	0	1	0	1	1	0	0	0	1	0	1	0	1	1	1	1	0	0	1	0	1	1	1	1	1	1	1	0	1	1	1	0	1	1	1	0	1	1	1	0	1	1	0	0	1	0	1	1	0
0	0	1	0	1	1	0	0	0	1	0	1	0	1	1	1	1	0	0	1	0	1	1	1	1	1	1	1	0	1	1	1	0	1	1	1	0	1	1	1	0	1	1	0	0	1	0	1	1	0
0	0	1	0	1	1	0	0	0	1	0	1	0	1	1	1	1	0	0	1	0	1	1	1	1	1	1	1	0	1	1	1	0	1	1	1	0	1	1	1	0	1	1	0	0	1	0	1	1	0
0	0	1	0	1	1	0	0	0	1	0	1	0	1	1	1	1	0	0	1	0	1	1	1	1	1	1	1	0	1	1	1	0	1	1	1	0	1	1	1	0	1	1	0	0	1	0	1	1	0
0	0	1	0	1	1	0	0	0	1	0	1	0	1	1	1	1	0	0	1	0	1	1	1	1	1	1	1	0	1	1	1	0	1	1	1	0	1	1	1	0	1	1	0	0	1	0	1	1	0
0	0	1	0	1	1	0	0	0	1	0	1	0	1	1	1	1	0	0	1	0	1	1	1	1	1	1	1	0	1	1	1	0	1	1	1	0	1	1	1	0	1	1	0	0	1	0	1	1	0
0	0	1	0	1	1	0	0	0	1	0	1	0	1	1	1	1	0	0	1	0	1	1	1	1	1	1	1	0	1	1	1	0	1	1	1	0	1	1	1	0	1	1	0	0	0	0	1	1	0
0	0	1	0	1	1	0	0	0	1	0	1	0	1	1	1	1	0	0	1	0	1	1	1	1	1	1	1	0	1	1	1	0	1	1	1	0	1	1	1	0	1	1	0	0	0	0	1	1	0
0	0	1	0	1	1	0	0	0	1	0	1	0	1	1	1	1	0	0	1	0	1	1	1	1	1	1	1	0	1	1	1	0	1	1	1	0	1	1	1	0	1	1	0	0	0	0	1	1	0
0	0	1	0	1	1	1	1	0	1	0	1	0	1	1	1	1	0	0	1	0	1	1	1	1	1	1	1	0	1	1	1	0	1	1	1	0	1	1	1	0	1	1	0	0	0	0	1	1	0
0	0	1	0	1	1	1	1	0	1	0	1	0	1	1	1	1	0	0	1	0	1	1	1	1	1	1	1	0	1	1	1	0	1	1	1	0	1	1	1	0	1	1	0	0	0	0	1	1	0
0	0	1	1	1	1	1	1	0	1	0	1	0	1	1	1	1	0	0	1	0	1	1	1	1	1	1	1	0	1	1	1	0	1	1	1	0	1	1	1	0	1	1	0	0	0	0	1	1	0
0	0	1	1	1	1	1	1	0	1	0	1	0	1	1	1	1	0	0	1	0	1	1	1	1	1	1	1	0	1	1	1	0	1	1	1	0	1	1	1	0	1	1	0	0	0	0	1	1	0
0	1	1	1	1	1	1	1	0	1	0	1	0	1	1	1	1	0	0	1	0	1	1	1	1	1	1	1	0	1	1	1	0	1	1	1	0	1	1	1	0	1	1	0	0	0	0	1	1	0
0	1	1	1	1	1	1	1	0	1	0	1	0	1	1	1	1	0	0	1	0	1	1	1	1	1	1	1	0	1	1	1	0	1	1	1	0	1	1	1	0	1	1	0	0	0	0	1	1	0
0	1	1	1	1	1	1	1	0	1	0	1	0	1	1	1	1	0	0	1	0	1	1	1	1	1	1	1	0	1	1	1	0	1	1	1	0	1	1	1	0	1	1	0	0	0	0	1	1	0
0	1	1	1	1	1	1	1	0	1	0	1	0	1	1	1	1	0	0	1	0	1	1	1	1	1	1	1	0	1	1	1	0	1	1	1	0	1	1	1	0	1	1	0	0	0	0	1	1	0
0	1	1	1	1	1	1	1	0	1	0	1	0	1	1	1	1	0	0	1	0	1	1	1	1	1	1	1	0	1	1	1	0	1	1	1	0	1	1	1	0	1	1	0	0	0	0	1	1	0
0	1	1	1	1	1	1	1	0	1	0	1	0	1	1	1	1	0	0	1	0	1	1	1	1	1	1	1	0	1	1	1	0	1	1	1	0	1	1	1	0	1	1	0	0	0	0	1	1	0
0	1	1	1	1	1	1	1	0	1	0	1	0	1	1	1	1	0	0	1	0	1	1	1	1	1	1	1	0	1	1	1	0	1	1	1	0	1	1	1	0	1	1	0	0	0	0	1	1	0
0	1	1	1	1	1	1	1	0	1	0	1	0	1	1	1	1	0	0	1	0	1	1	1	1	1	1	1	0	1	1	1	0	1	1	1	0	1	1	1	0	1	1	0	0	0	0	1	1	0
0	1	1	1	1	1	1	1	0	1	0	1	0	1	1	1	1	0	0	1	0	1	1	1	1	0	1	1	0	1	1	1	0	1	1	1	0	1	1	1	0	1	1	0	0	0	0	1	1	0
0	1	1	1	1	1	1	1	0	1	0	1	0	1	1	1	1	0	0	1	0	1	1	1	1	0	1	1	0	1	1	1	0	1	1	1	0	1	1	1	0	1	1	0	0	0	0	1	1	0
0	1	1	1	1	1	1	1	0	1	0	1	0	1	1	1	1	0	0	1	0	1	1	1	1	0	1	1	0	1	1	1	0	1	1	1	0	1	1	1	0	1	1	0	0	0	0	1	1	0
0	1	1	1	1	1	1	1	0	1	0	1	0	1	1	1	1	0	0	1	0	1	1	1	1	0	1	1	0	1	1	1	0	1	1	1	0	1	1	1	0	1	1	0	0	0	0	1	1	0
0	1	1	0	1	0	1	1	0	1	0	0	0	1	0	0	1	0	0	1	0	1	1	1	1	0	1	1	0	0	1	1	0	1	1	1	0	1	1	1	0	1	1	0	0	0	0	0	0	0
1	1	1	0	1	0	1	1	0	1	0	0	0	0	0	0	1	0	0	1	0	1	1	1	1	0	1	1	0	0	1	1	0	1	1	1	0	1	1	1	0	1	1	0	0	0	0	0	0	0
1	1	1	0	1	0	1	1	0	1	0	0	0	0	0	0	1	0	0	1	0	1	1	1	1	0	1	1	0	0	1	1	0	1	1	1	0	1	1	1	0	1	1	0	0	0	0	0	0	0
1	1	1	0	1	0	1	1	0	1	0	0	0	0	0	0	1	0	0	1	0	1	1	1	1	0	1	1	0	0	1	1	0	1	1	1	0	1	1	1	0	1	1	0	0	0	0	0	0	0
1	1	1	0	1	0	1	1	0	1	0	0	0	0	0	0	1	0	0	1	0	1	1	1	1	0	1	1	0	0	1	1	0	1	1	1	0	1	1	1	0	1	1	0	0	0	0	0	0	0
1	1	1	0	1	0	1	1	0	1	0	0	0	0	0	0	1	0	0	1	0	0	1	1	1	0	1	1	0	0	1	1	0	1	1	1	0	1	1	1	0	1	1	0	0	0	0	0	0	0
1	1	1	0	1	0	1	1	0	1	0	0	0	0	0	0	1	0	0	1	0	0	1	1	1	0	1	1	0	0	1	0	0	1	1	1	0	1	1	1	1	1	1	0	0	0	0	0	0	0
1	1	0	0	1	1	0	0	0	1	0	0	1	1	0	0	0	1	1	1	0	0	0	0	1	1	0	1	0	0	0	1	0	1	1	0	1	1	1	0	1	1	0	1	1	0	1	1	1	1
1	1	0	0	1	1	0	0	0	1	0	0	1	1	0	0	0	1	1	1	0	0	0	0	1	1	0	1	0	0	0	1	0	1	1	0	1	1	1	0	1	1	0	1	1	0	1	1	1	1
1	1	0	0	1	1	0	1	0	1	0	0	1	1	0	0	0	1	1	1	0	0	0	0	1	1	0	1	0	0	0	1	0	1	1	0	1	1	1	0	1	1	0	1	1	0	1	1	1	1
1	1	0	0	1	1	0	1	0	1	0	0	1	1	0	0	0	1	1	1	0	0	1	0	1	1	0	1	0	0	0	1	0	1	0	0	1	1	1	0	1	1	0	1	1	0	1	1	1	1
1	1	0	0	1	1	0	1	0	1	0	0	1	1	0	0	0	1	1	1	0	0	1	0	1	1	0	1	0	0	0	1	0	1	0	0	1	1	1	0	1	1	0	1	1	0	1	1	1	0
1	1	0	0	1	1	0	1	0	1	0	0	1	1	0	0	0	1	1	1	0	0	1	0	1	1	0	1	0	0	0	1	0	1	0	0	1	1	1	0	1	1	0	1	1	0	1	1	1	0
1	1	0	0	1	1	0	1	0	1	0	0	1	1	0	0	0	1	1	1	0	0	1	0	1	1	0	1	0	0	0	1	0	1	0	0	1	1	1	0	1	1	0	1	1	0	1	1	1	0
1	1	0	0	1	1	0	1	0	1	0	0	1	1	0	0	0	1	1	1	0	0	1	0	1	1	0	1	0	0	0	1	0	1	0	0	1	1	1	0	1	1	0	1	1	0	1	1	1	0
1	1	0	0	1	1	0	1	0	1	0	0	1	1	0	0	0	1	1	1	0	0	1	0	1	1	0	1	0	0	0	1	0	1	0	1	1	1	1	0	1	1	0	1	1	0	1	1	1	0
0	0	0	0	1	1	0	1	1	1	0	0	1	1	0	0	0	1	1	1	0	1	1	0	1	1	0	1	0	0	0	1	0	1	0	1	1	1	1	0	1	1	0	1	0	0	1	1	1	0
0	0	0	0	1	1	0	1	1	1	0	0	1	1	0	0	0	1	1	1	0	1	1	0	1	1	0	1	0	0	0	1	0	1	0	1	1	1	1	0	1	1	0	1	0	0	1	1	1	0
0	0	0	0	1	1	0	1	1	1	0	0	1	1	0	0	0	1	1	1	0	1	1	0	1	1	1	1	0	0	0	1	0	1	0	1	1	1	1	0	1	1	0	1	0	0	1	1	1	0
0	0	0	0	1	1	0	1	1	1	0	0	1	1	0	0	0	1	1	1	0	1	1	0	1	1	1	1	0	0	0	1	0	1	0	1	1	1	1	0	1	1	0	1	0	0	1	1	1	0
0	0	0	0	1	1	0	1	1	1	0	0	1	1	0	0	0	1	1	1	0	1	1	0	1	1	1	1	0	0	0	1	0	1	0	1	1	1	1	0	1	1	0	1	0	0	1	1	1	0
0	0	0	0	1	1	0	1	1	1	0	0	1	1	0	0	0	1	1	1	0	1	0	0	1	1	1	1	0	0	0	1	0	1	0	1	1	1	1	0	1	1	0	1	0	0	1	1	1	0
0	0	0	0	1	1	0	1	1	1	0	0	1	1	0	0	0	1	1	1	0	1	0	0	1	1	1	1	0	0	0	1	0	1	0	1	1	1	1	0	1	1	0	1	0	0	1	1	1	0
0	0	0	0	1	1	0	1	1	1	0	0	1	1	0	0	0	1	1	1	0	1	0	0	1	1	1	1	0	0	0	1	0	1	0	1	1	1	1	0	1	1	0	1	0	0	1	1	1	0
0	0	0	0	1	1	0	1	1	1	0	0	1	1	0	0	0	1	1	1	0	1	0	0	1	1	1	1	0	0	0	1	0	1	0	1	1	1	1	0	1	1	0	1	0	0	1	1	1	0
0	0	0	0	1	1	0	1	1	1	0	0	1	1	0	0	0	1	1	1	0	1	0	0	1	1	1	1	0	0	0	1	0	1	0	1	1	1	1	0	1	1	0	1	0	0	1	1	1	0
0	0	0	0	1	1	0	1	1	1	0	0	1	1	0	0	0	1	1	1	0	1	0	0	1	1	1	1	0	0	0	1	0	1	0	1	1	1	1	0	1	1	0	1	0	0	1	1	1	0
0	0	0	0	1	1	0	1	1	1	0	0	1	1	0	0	0	1	1	1	0	1	0	0	1	1	1	1	0	0	0	1	0	1	0	1	1	1	1	0	1	1	0	1	0	0	1	1	1	0
0	0	0	0	1	1	0	1	1	1	0	0	1	1	0	0	0	1	1	1	0	1	0	0	1	1	1	1	0	0	0	1	0	1	0	1	1	1	1	0	1	1	0	1	0	0	1	1	1	0
0	0	0	0	1	1	0	1	1	1	0	0	1	1	0	0	0	1	1	1	0	1	0	0	1	1	1	1	0	0	0	1	0	1	0	1	1	1	1	0	1	1	0	1	0	0	1	1	1	0
0	0	0	0	1	1	0	1	1	1	0	0	1	1	0	0	0	1	1	1	0	1	0	0	1	1	1	1	0	0	0	1	0	1	0	1	1	1	1	0	1	1	0	1	0	0	1	1	1	0
0	0	0	0	1	1	0	1	1	1	0	0	1	1	0	0	0	1	1	1	0	1	0	0	1	1	1	1	0	0	0	1	0	1	0	1	1	1	1	0	1	1	0	1	0	0	1	1	1	0
0	0	0	0	1	1	0	1	1	1	0	0	1	1	0	0	0	1	1	1	0	1	0	0	1	1	1	1	0	0	0	1	0	1	0	1	1	1	1	0	1	1	0	1	0	0	1	1	1	0
0	0	0	0	1	1	0	1	1	1	0	0	1	1	0	0	0	1	1	1	0	1	0	0	1	1	1	1	0	0	0	1	0	1	0	1	1	1	1	0	1	1	0	1	0	0	1	1	1	0
0	0	0	0	1	1	0	1	1	1	0	0	1	1	0	0	0	1	1	1	0	1	0	0	1	1	1	1	0	0	0	1	0	1	0	1	1	1	1	0	1	1	0	1	0	0	1	1	1	0
0	0	0	0	1	1	0	1	1	1	0	0	1	1	0	0	0	1	1	1	0	1	0	0	1	1	1	1	0	0	0	1	0	1	0	1	1	1	1	0	1	1	0	1	0	0	1	1	1	0
0	1	0	0	1	1	0	1	1	1	0	0	0	1	0	0	0	1	1	1	0	1	0	0	1	1	1	1	0	0	0	1	0	1	0	1	1	1	1	1	1	1	0	1	0	0	1	1	1	0
0	1	0	0	1	1	0	1	1	1	0	0	0	1	0	0	0	1	1	1	0	1	0	0	1	1	1	1	0	0	0	1	0	1	0	1	1	1	1	1	1	1	0	1	0	0	1	1	1	0
0	1	0	0	1	1	0	1	1	1	0	0	0	1	0	0	0	1	1	1	0	1	0	0	1	1	1	1	0	0	0	1	0	1	0	1	1	1	1	1	1	1	0	1	0	0	1	1	1	0
0	1	0	0	1	1	0	1	1	1	0	0	0	1	0	0	0	1	1	1	0	1	0	0	1	1	1	1	0	0	0	1	0	1	0	1	1	1	1	1	1	1	0	1	0	0	1	1	1	0
0	1	0	1	1	1	0	1	1	1	0	0	0	1	0	0	0	1	1	1	0	1	0	0	1	1	0	1	0	0	0	1	0	1	0	1	1	1	1	1	1	1	0	1	0	0	1	1	1	0
0	1	0	1	1	1	0	1	1	1	0	0	0	1	0	0	0	1	1	1	0	1	0	0	1	1	0	1	0	0	0	1	0	1	0	1	1	1	1	1	1	1	0	1	0	0	1	1	1	0
0	1	0	1	1	1	0	1	1	1	0	0	0	1	0	0	0	1	1	1	0	1	0	0	1	1	1	1	0	0	0	1	0	1	0	1	1	1	1	1	1	1	0	1	0	0	1	1	1	0
0	1	0	1	1	1	0	1	1	1	0	0	0	1	0	0	0	1	1	1	0	1	0	0	1	1	1	1	0	0	0	1	0	1	0	1	1	1	1	1	1	1	0	1	0	0	1	1	1	0
0	1	0	1	1	1	0	1	1	1	0	0	0	1	0	0	0	1	1	1	0	1	0	0	1	1	1	1	0	0	0	1	0	1	0	1	1	1	1	1	1	1	0	1	0	0	1	1	1	0
0	1	0	1	1	1	0	1	1	1	0	0	0	1	0	0	0	1	1	1	0	1	0	0	1	1	1	1	0	0	0	1	0	1	0	1	1	1	1	1	1	1	0	1	0	0	1	1	0	0
0	1	0	1	1	1	0	1	1	1	0	0	0	1	0	0	0	1	1	1	0	1	0	0	1	1	1	1	0	0	0	1	0	1	0	1	1	1	1	1	1	1	0	1	0	0	1	1	0	0
0	1	0	1	1	1	0	1	1	1	0	0	0	1	0	0	0	1	1	1	0	1	0	0	1	1	1	1	0	0	0	1	0	1	0	1	1	1	1	1	1	1	0	1	0	0	1	1	0	0
0	1	0	1	1	1	0	1	1	1	0	0	0	1	0	0	0	1	1	1	0	1	0	0	1	1	1	1	0	0	0	1	0	1	0	1	1	1	1	1	1	1	0	1	0	0	1	1	0	0
0	1	0	1	1	1	0	1	1	1	0	0	0	1	0	0	0	1	1	1	0	1	0	0	1	1	1	1	1	0	0	1	0	1	0	1	1	1	1	1	1	1	0	1	0	0	1	1	0	0
0	1	0	1	1	1	0	1	1	1	0	0	0	1	0	0	0	1	1	1	0	1	0	0	1	1	1	1	1	0	0	1	0	1	0	1	1	1	1	1	1	1	0	1	0	0	1	1	0	0
0	1	0	1	1	1	0	1	1	1	0	0	0	1	0	0	0	1	1	1	0	1	0	0	1	1	1	1	1	0	0	1	0	1	0	1	0	1	1	1	1	1	0	1	0	0	1	1	0	0
0	1	0	1	1	1	0	1	1	1	0	0	0	1	0	0	0	1	1	1	0	1	0	0	1	1	1	1	1	0	0	1	0	1	0	1	0	1	1	1	1	1	0	1	0	0	1	1	0	0
0	1	1	1	1	1	0	1	1	1	0	0	0	1	0	0	0	1	1	1	0	1	0	0	1	1	0	1	1	0	0	1	0	1	0	1	0	1	1	1	1	1	0	1	0	0	1	1	0	1
0	1	1	1	1	1	0	1	1	1	0	0	0	1	0	0	0	1	1	1	0	1	0	0	1	1	0	1	1	0	0	1	0	1	0	1	0	1	1	1	1	1	0	1	0	0	1	1	0	1
0	1	1	1	1	1	0	1	1	1	0	0	0	1	0	0	0	1	1	1	0	1	0	0	1	1	0	1	1	0	0	1	0	1	0	1	0	1	1	1	1	1	0	1	0	0	1	1	0	1
0	1	1	1	1	1	0	1	1	1	0	0	0	1	0	0	0	1	1	1	0	1	0	0	1	1	0	1	1	0	0	1	0	1	0	1	0	1	1	1	1	1	0	1	0	0	1	1	0	1
0	1	1	1	1	1	0	1	1	1	0	0	0	1	0	0	0	1	1	1	0	1	0	0	1	1	0	1	1	0	0	1	0	1	0	1	0	1	1	1	1	1	0	1	0	0	1	1	0	1
0	1	1	1	1	1	0	1	1	1	0	0	0	1	0	0	0	1	1	1	0	1	0	0	1	1	0	1	1	0	0	1	0	1	0	1	0	1	1	1	1	1	0	1	0	0	1	1	0	1
0	1	1	1	1	1	0	1	1	1	0	0	0	1	0	0	0	1	1	1	0	1	0	0	1	1	0	1	1	0	0	1	0	1	1	1	0	1	1	1	1	1	0	1	0	0	1	1	0	1
0	1	1	1	1	1	0	1	1	1	0	0	0	1	0	0	0	1	1	1	0	1	0	0	1	1	0	1	1	0	0	1	0	1	1	1	0	1	1	1	1	1	0	1	0	0	1	1	0	1
0	1	1	1	1	1	0	1	1	1	0	0	0	1	0	0	0	1	1	1	0	1	0	0	1	1	0	1	1	0	0	1	0	1	1	1	0	1	1	1	1	1	0	1	0	0	1	1	0	1
0	1	1	1	1	1	0	1	1	1	0	0	0	1	0	0	0	1	1	1	0	1	0	0	1	1	0	1	1	0	0	1	0	1	1	1	0	1	1	1	1	1	0	1	0	0	1	1	0	1
0	1	1	1	1	1	0	1	1	1	0	1	0	1	0	0	0	1	1	1	0	1	1	0	0	1	0	1	1	0	0	1	0	1	1	1	0	1	1	0	1	1	0	1	0	0	1	1	0	1
0	1	1	1	1	1	0	1	1	1	0	1	0	1	0	0	0	1	1	1	0	1	1	0	0	1	0	1	1	0	0	1	0	1	1	1	0	1	1	0	1	1	0	1	0	0	1	1	0	1
0	1	1	1	1	1	0	0	1	1	0	1	0	1	0	0	0	1	1	1	0	1	1	0	0	1	0	1	1	0	0	1	0	1	1	1	0	1	1	0	1	1	0	1	0	0	1	1	0	1
0	1	1	1	1	1	0	0	1	1	0	1	0	1	0	0	0	1	1	1	0	1	1	0	0	1	0	1	1	0	0	1	0	1	1	1	0	1	1	0	1	1	0	1	0	0	1	1	0	1
0	1	1	1	1	1	0	0	1	1	0	1	0	1	0	0	0	1	1	1	0	1	1	0	0	1	0	1	1	0	0	1	0	1	1	1	0	1	1	0	1	1	0	1	0	0	1	1	0	1
0	1	1	1	1	1	0	0	1	1	0	1	0	1	0	0	0	1	1	1	0	1	1	0	0	1	0	1	1	0	0	1	0	1	1	1	0	1	1	0	1	1	0	1	0	0	1	1	0	1
0	1	1	1	1	1	0	0	1	1	0	0	0	1	0	0	0	1	1	1	0	1	1	0	0	1	0	1	1	0	0	1	0	1	1	1	0	1	1	0	1	1	0	1	0	0	1	1	0	1
0	1	1	1	1	1	0	0	1	1	1	0	0	1	0	0	0	1	1	1	0	1	1	0	0	1	0	1	1	0	0	1	0	1	1	1	0	1	0	0	1	1	0	1	0	0	1	1	0	1
0	1	1	1	1	1	0	0	1	1	1	0	0	1	0	0	0	1	1	1	0	1	1	0	0	1	0	1	1	0	0	1	0	1	1	1	0	1	0	0	1	1	0	1	0	0	1	1	0	1
0	1	1	1	1	1	0	0	1	1	1	0	0	1	0	0	0	1	1	1	0	1	1	0	0	1	0	1	1	0	0	1	0	1	1	1	0	1	0	0	1	1	0	1	0	0	1	1	0	1
0	1	1	1	1	1	0	0	1	1	1	0	0	1	0	0	0	1	1	1	0	1	0	0	0	0	0	1	1	0	0	1	0	1	1	1	0	1	0	0	1	0	0	1	0	0	1	1	0	1
0	1	1	1	1	1	0	0	1	1	1	0	0	1	0	0	0	1	1	1	0	1	0	0	0	0	0	1	1	0	0	1	0	1	1	1	0	1	0	0	1	0	0	1	0	0	1	1	0	1
0	1	1	1	1	1	0	0	1	1	1	0	0	1	0	0	0	1	1	1	0	1	0	0	0	0	0	1	1	0	0	1	0	1	1	1	0	1	0	0	1	0	0	1	0	0	1	1	0	1
0	1	1	1	0	1	0	0	1	1	1	0	0	1	0	0	0	1	1	1	0	1	0	0	0	0	0	1	1	0	0	1	0	1	1	1	0	1	0	0	1	0	0	1	0	0	1	1	0	1
0	1	1	0	0	1	0	0	1	1	1	0	0	1	0	0	0	1	1	1	0	1	0	0	0	0	0	1	1	0	0	1	0	1	1	1	0	1	0	0	1	0	0	1	0	0	1	1	0	1
0	1	1	0	0	1	0	0	1	1	1	0	0	1	0	0	0	0	0	1	0	1	0	0	0	0	0	1	1	0	0	1	0	1	1	1	0	0	0	0	1	0	0	1	0	0	1	1	0	1
0	1	1	1	0	1	0	0	1	1	1	0	0	1	0	0	0	0	0	1	0	1	0	0	0	0	0	1	1	0	0	1	0	1	1	1	0	0	0	0	1	0	0	1	0	0	1	1	0	1
0	1	1	1	0	1	0	0	1	1	1	0	0	1	0	0	0	0	0	1	0	1	0	0	0	0	0	1	1	0	0	1	0	1	1	1	0	0	0	0	1	0	0	1	0	0	1	1	0	1
0	1	1	1	0	1	0	0	1	1	1	0	0	1	0	0	0	0	0	1	0	1	0	0	0	0	0	1	1	0	0	1	0	1	1	1	0	0	1	0	1	0	0	0	0	0	1	1	1	1
0	1	1	1	0	1	0	0	1	1	1	0	0	1	0	0	0	0	0	1	0	1	0	0	0	0	0	1	1	0	0	1	0	1	1	1	0	0	1	0	1	0	0	0	0	0	1	1	1	1
0	1	1	1	0	1	1	0	1	1	1	0	0	1	0	0	0	0	0	1	0	1	0	0	1	0	0	1	1	0	0	1	0	1	1	1	0	0	1	0	1	0	0	0	0	0	1	1	1	1
0	1	1	1	0	1	1	0	1	1	1	0	0	1	0	0	0	0	0	1	0	1	0	0	1	0	0	1	1	0	0	1	0	1	1	1	0	0	1	0	1	0	0	0	0	0	1	1	1	1
0	1	1	1	0	1	1	0	1	1	1	0	0	1	0	0	0	0	0	1	0	1	1	0	1	0	0	1	1	0	0	1	0	1	1	1	0	0	1	0	1	0	0	0	0	0	1	1	1	1
0	1	1	1	0	1	1	0	1	1	1	0	0	1	0	0	0	0	0	1	0	1	1	0	1	0	1	1	1	0	0	1	0	1	1	1	0	0	1	0	1	0	0	0	0	0	1	1	1	1
0	0	0	1	0	1	1	1	0	1	1	0	0	1	0	0	0	0	0	0	1	1	1	0	1	0	1	1	1	0	0	1	0	1	1	1	0	1	1	0	1	0	0	0	0	0	0	1	1	1
0	0	0	1	0	1	1	1	0	1	1	0	0	1	0	0	0	0	0	0	1	1	1	0	1	0	1	1	1	0	0	1	0	1	1	1	0	1	1	0	1	0	0	0	0	0	0	1	1	1
0	0	0	1	0	1	1	1	0	1	1	0	0	1	0	0	0	0	0	0	1	1	1	0	1	0	1	1	1	0	0	1	0	1	1	1	0	1	1	0	1	0	0	0	0	0	0	1	1	1
1	0	0	0	0	1	1	1	0	1	1	0	0	1	0	0	0	0	0	0	1	0	1	0	1	1	1	1	0	0	0	1	0	1	1	0	0	1	1	0	1	0	0	0	0	0	0	1	1	1
1	0	0	0	0	1	1	1	0	1	1	0	0	1	0	0	0	0	0	0	1	0	1	0	1	1	1	1	0	0	0	1	0	1	1	0	0	1	1	0	1	0	0	0	0	0	0	1	1	1
1	0	0	0	0	1	1	1	0	1	1	0	0	1	0	0	0	0	0	0	1	0	1	0	1	1	1	1	0	0	0	1	0	1	1	0	0	1	1	0	1	0	0	0	1	0	0	1	1	1
1	0	0	0	0	1	1	1	0	1	1	0	0	0	0	0	0	0	0	0	1	0	1	0	1	1	1	1	0	0	0	1	0	1	1	0	0	1	1	0	1	0	0	0	1	0	0	1	1	1
1	0	0	0	0	1	1	1	0	1	1	0	0	0	0	0	0	0	0	0	1	0	1	0	1	1	1	1	0	0	0	1	0	1	1	0	0	1	1	0	1	0	0	0	1	0	0	1	1	1
1	0	0	0	0	1	1	1	0	1	1	0	0	0	0	0	0	0	0	0	1	0	1	0	1	1	1	1	0	0	0	1	0	1	1	0	0	1	1	0	1	0	0	0	1	0	0	1	1	1
1	0	0	0	0	1	1	1	0	1	1	0	0	0	0	0	0	0	0	0	1	0	1	0	1	1	1	1	0	0	0	1	0	1	1	0	0	1	1	0	1	0	0	0	1	0	0	1	1	1
1	0	0	0	0	1	1	1	0	1	1	0	0	0	0	0	0	0	0	0	1	0	1	0	1	1	1	1	0	0	0	1	0	1	1	0	0	1	1	0	1	0	0	0	1	0	0	1	1	1
1	0	0	0	0	1	1	1	0	1	1	0	0	0	0	0	0	0	0	0	1	0	1	0	1	1	1	1	0	0	0	1	0	1	1	0	0	1	1	0	1	0	0	0	1	0	0	1	1	1
1	0	0	0	0	1	1	1	0	1	1	0	0	0	0	0	0	0	0	0	1	0	1	0	1	1	1	1	0	0	0	1	0	1	1	0	0	1	1	0	1	0	0	0	1	0	0	1	1	1
1	0	0	0	0	1	1	1	0	1	1	0	0	0	0	0	0	0	0	0	1	0	1	0	1	1	1	1	0	0	0	1	0	1	1	0	0	1	1	0	1	0	0	0	1	0	0	1	1	1
1	0	0	0	0	1	1	1	0	1	1	0	0	0	0	0	0	0	0	0	1	0	1	0	1	1	1	1	0	0	0	1	0	1	1	0	1	1	1	0	1	0	0	0	1	0	0	1	1	1
0	0	0	0	0	1	1	1	0	1	0	0	0	0	0	0	0	0	0	0	1	0	1	0	1	1	1	1	0	0	0	1	0	1	1	0	1	1	1	1	1	0	0	0	1	0	0	1	1	1
0	0	0	0	0	1	1	1	0	1	0	0	0	0	0	0	0	0	0	0	1	0	1	0	1	1	1	1	0	0	0	1	0	1	1	0	1	1	1	1	1	0	0	0	1	0	0	1	1	1
0	0	0	0	0	1	1	1	0	1	0	0	0	0	0	0	0	0	0	0	1	0	1	0	1	1	1	1	0	0	0	1	0	1	1	0	1	1	1	1	1	0	0	0	1	0	0	1	1	1
0	1	1	1	0	1	0	0	1	1	1	0	0	0	0	0	0	1	1	1	1	1	1	0	0	1	0	1	0	0	0	1	0	1	0	1	1	0	0	0	0	0	0	1	1	1	1	0	0	1
0	1	1	1	0	1	0	0	1	1	1	0	0	0	0	0	0	1	1	1	1	1	1	0	0	1	0	1	0	0	0	1	0	1	0	1	1	0	0	0	0	0	0	1	1	1	1	0	0	1
0	1	1	1	0	1	0	0	1	1	1	0	0	0	0	0	1	1	1	1	1	1	0	1	0	1	0	1	0	0	0	1	0	1	0	1	1	1	0	0	0	0	0	1	1	1	1	0	0	1
0	1	1	1	0	1	0	0	1	1	1	0	0	0	0	0	1	1	1	1	1	1	0	1	0	1	0	1	0	0	0	1	0	1	0	1	1	1	0	0	0	0	0	1	1	1	1	0	0	1
0	1	1	1	0	1	0	0	1	1	1	0	0	0	0	0	1	1	1	1	1	1	0	1	0	1	0	1	0	0	0	1	0	1	0	1	1	1	0	0	0	0	0	1	1	1	1	0	0	1
0	1	1	1	0	1	0	0	1	1	1	0	0	0	0	0	1	1	1	1	1	1	0	1	0	1	0	1	0	0	0	1	0	1	0	1	1	1	0	0	0	0	0	1	1	1	1	0	0	1
0	1	1	1	0	1	0	0	1	1	1	0	0	0	0	0	1	1	1	1	1	1	0	1	0	1	0	1	0	0	0	1	0	1	0	1	1	1	0	0	0	0	0	1	1	1	1	0	0	1
0	1	1	1	0	1	0	0	1	1	1	0	0	0	0	0	1	1	1	1	1	1	0	1	0	1	0	1	0	0	0	1	0	1	0	1	1	0	0	0	0	0	0	1	1	1	1	0	0	1
1	1	1	1	0	1	0	0	1	1	1	1	0	0	0	0	1	1	1	1	1	1	0	0	1	1	0	1	0	0	0	1	0	1	0	1	1	0	1	0	0	0	0	1	1	1	1	0	0	1
1	1	1	1	0	1	0	0	1	1	1	1	0	0	0	0	1	1	1	1	1	1	0	0	1	1	0	1	0	0	0	0	0	1	0	1	1	0	1	0	0	0	0	1	1	1	1	0	0	1
1	1	1	1	0	1	0	0	1	1	1	1	0	0	0	0	1	1	1	1	1	1	0	0	1	1	0	1	0	0	0	0	0	1	0	1	1	0	0	0	0	0	0	1	1	1	1	0	0	1
1	1	1	1	0	1	0	0	1	1	1	1	0	0	0	0	1	1	1	0	1	1	0	0	1	1	0	1	0	0	0	0	0	0	0	1	1	0	0	0	0	0	0	1	1	1	1	0	0	1
1	1	1	1	0	1	0	0	1	1	1	1	0	0	0	0	1	1	1	0	1	1	1	0	1	1	0	1	0	0	0	0	0	0	0	1	1	0	0	0	0	0	0	1	1	1	1	0	0	1
1	1	1	1	0	1	0	0	1	1	1	1	0	0	0	0	1	1	1	0	1	1	1	0	1	1	0	1	0	0	0	0	0	0	0	1	1	0	0	0	0	0	0	1	1	1	1	0	0	1
1	1	1	1	0	1	0	0	1	1	1	1	0	0	0	0	1	1	1	0	1	1	1	0	1	1	0	1	0	0	0	0	0	0	0	1	1	0	0	0	0	0	0	1	1	1	1	0	0	1
1	1	1	1	0	1	0	0	1	1	1	1	0	0	0	0	1	1	1	0	1	1	1	0	1	1	0	1	0	0	0	0	0	0	0	1	1	0	0	0	0	0	0	1	1	1	1	0	0	1
1	1	1	1	0	1	0	0	1	1	1	1	0	0	0	0	1	1	1	0	1	1	1	0	1	1	0	0	0	0	0	0	0	0	0	1	1	0	0	0	0	1	0	1	1	1	1	0	0	1
1	1	1	1	0	1	0	0	1	1	1	1	1	0	0	0	1	1	1	0	1	1	1	0	1	1	0	0	0	0	0	0	0	1	0	1	1	0	0	0	0	1	0	1	0	1	1	0	0	1
1	1	1	1	0	1	0	0	1	1	1	1	1	0	0	0	1	1	1	0	1	1	1	0	1	1	0	0	0	0	0	0	0	1	0	1	1	0	0	0	0	1	0	1	0	1	1	0	0	1
1	1	1	1	0	1	0	0	1	1	1	1	1	0	0	0	1	1	1	0	1	1	1	0	1	1	0	0	0	0	0	0	0	1	0	1	1	0	0	0	0	1	0	1	0	1	1	0	0	1
1	1	1	1	0	1	0	0	1	1	1	1	1	0	0	0	1	1	1	0	1	1	1	0	1	1	0	0	0	0	0	0	0	1	0	1	1	0	0	0	0	1	0	1	0	1	1	0	0	1
1	1	1	1	0	1	0	0	1	1	1	1	1	0	0	0	1	1	1	0	1	1	1	0	1	1	0	0	0	0	0	0	0	1	0	1	1	0	0	0	0	1	0	1	0	1	1	0	0	1
1	1	1	1	0	1	0	0	1	1	1	1	1	0	0	0	1	1	1	0	1	1	1	0	1	1	0	0	0	0	0	0	0	1	0	1	1	0	0	0	1	1	0	1	0	1	1	0	0	1
1	1	1	1	0	1	0	0	1	1	1	1	1	0	0	0	1	1	1	0	1	1	1	0	1	0	0	0	0	0	0	0	0	1	0	1	1	0	0	0	1	1	0	1	0	1	1	0	0	0
1	1	1	1	0	1	0	0	1	1	1	1	1	0	0	0	1	1	1	0	1	1	1	0	1	0	0	0	0	0	0	0	0	1	0	1	1	0	0	0	1	1	0	1	0	1	1	0	0	0
1	1	1	1	0	1	0	0	1	1	1	1	1	0	0	0	1	1	1	0	1	1	1	0	1	0	0	0	0	1	0	0	0	1	0	1	1	0	0	0	1	1	0	1	0	1	1	0	0	0
1	1	1	1	0	1	0	0	0	1	1	1	1	0	0	0	1	1	1	0	1	1	1	0	1	0	0	0	0	1	0	0	0	1	0	1	1	0	0	0	1	1	0	1	0	1	1	0	0	0
1	1	1	1	0	1	0	0	0	1	1	1	1	0	0	0	1	1	1	0	1	1	1	0	1	0	0	0	0	1	0	0	0	1	0	1	1	0	0	0	1	1	0	1	0	1	1	0	0	0
1	1	1	1	0	1	0	0	0	1	1	1	1	0	0	0	1	1	1	1	1	1	1	0	1	0	0	0	0	1	1	0	0	1	0	1	1	0	0	0	1	1	0	1	0	1	1	0	0	0
1	1	1	1	0	1	0	0	0	1	1	1	1	0	0	0	1	1	1	1	1	1	1	0	1	0	0	0	0	1	1	0	0	1	0	1	1	0	0	0	1	1	0	1	0	1	1	0	0	0
1	1	1	1	0	1	0	0	0	1	1	1	1	0	0	0	1	1	1	1	1	1	1	0	1	0	0	0	0	1	1	0	0	1	0	1	1	0	0	0	1	1	0	1	0	1	1	0	0	0
1	1	1	1	0	1	0	0	0	1	1	1	1	0	0	0	1	1	1	1	1	1	1	0	1	0	0	0	0	1	1	0	0	1	0	1	1	0	0	0	1	1	0	1	0	1	1	0	0	0
1	1	1	1	0	1	0	0	0	1	1	1	1	0	0	0	1	1	1	1	1	1	1	0	1	0	0	0	0	1	1	0	0	1	0	1	1	0	0	0	1	1	0	1	0	1	1	0	0	0
1	1	1	1	0	1	0	0	0	1	1	1	1	0	1	0	1	1	1	1	1	1	1	0	1	0	0	0	0	1	1	0	0	1	0	1	1	0	0	0	1	1	0	1	0	1	1	0	0	0
1	1	1	1	1	1	0	0	0	1	1	1	1	0	1	1	1	1	1	1	1	1	1	0	1	0	0	0	0	1	1	0	0	1	0	1	1	1	0	0	1	0	0	1	0	1	1	1	0	0
1	1	1	1	1	1	0	0	0	1	1	1	1	0	1	1	1	1	1	1	1	1	1	0	1	0	0	0	0	1	1	0	0	1	0	1	1	1	0	0	1	0	0	1	0	1	1	1	0	0
1	1	1	1	1	1	0	0	0	1	1	1	1	0	1	1	1	1	1	1	1	1	1	0	1	0	1	0	0	1	1	0	0	1	0	1	1	1	0	0	1	0	0	1	0	1	1	1	0	0
1	1	1	1	1	1	0	0	0	1	1	1	1	0	1	1	1	1	1	1	1	1	1	0	1	0	1	0	0	1	1	0	0	1	0	1	1	1	0	0	1	0	0	1	0	1	1	1	0	0
1	1	1	1	1	1	0	0	0	1	1	1	1	1	1	1	1	1	1	1	1	1	1	0	1	0	1	0	0	1	1	0	0	1	0	1	1	1	0	0	1	0	0	1	0	1	1	1	0	0
1	0	1	1	1	1	0	0	0	1	1	1	1	1	1	1	1	1	1	1	1	1	1	1	1	1	1	0	0	1	1	0	0	1	0	1	0	1	0	0	1	0	0	1	0	1	1	1	1	0
1	0	1	1	1	1	0	1	0	1	1	1	1	1	1	1	1	1	1	1	1	1	1	1	1	1	1	0	0	1	1	0	0	1	0	1	0	1	0	0	1	0	0	1	0	1	1	1	1	0
1	0	1	1	1	1	0	1	0	1	1	1	1	1	1	1	1	1	1	1	1	1	1	1	1	1	1	0	0	1	1	0	0	1	0	1	0	1	0	0	1	0	0	1	0	1	1	1	1	0
1	0	1	1	1	1	0	1	0	1	1	1	1	1	1	1	1	1	1	1	1	1	1	1	1	1	1	0	0	1	1	0	0	1	0	1	0	1	0	0	1	0	0	1	0	1	1	1	1	0
1	0	1	1	1	1	0	1	0	1	1	1	1	0	1	1	1	1	1	1	1	1	1	1	1	1	1	0	0	1	1	0	0	1	0	1	0	1	0	0	1	0	0	1	0	1	1	1	1	0
1	0	1	1	1	1	0	1	0	1	1	1	1	0	1	1	1	1	1	1	1	1	1	1	1	1	1	0	0	1	1	0	0	1	0	1	0	1	1	0	1	0	0	1	0	1	1	1	0	0
1	0	1	1	1	1	0	1	0	1	1	1	1	0	1	1	1	1	1	1	1	1	1	1	1	1	1	0	0	1	1	0	0	1	0	1	0	1	1	0	1	0	0	1	0	1	1	1	0	0
1	0	1	1	1	1	0	1	0	1	1	1	1	0	1	1	1	1	1	1	1	1	1	1	1	1	1	0	0	1	1	0	0	1	0	1	0	1	1	0	1	0	0	1	0	1	1	1	0	0
1	0	1	1	1	1	1	1	0	1	1	1	1	0	1	1	1	1	1	1	1	1	1	1	1	1	1	0	0	1	1	0	0	1	0	1	0	1	1	0	1	0	0	1	0	1	1	1	0	0
1	0	1	1	1	1	1	1	0	1	1	1	1	0	1	1	1	1	1	1	1	1	1	1	1	1	1	0	0	1	1	0	0	1	0	1	0	1	1	0	1	0	0	1	0	1	1	1	0	0
1	0	1	1	1	1	1	1	0	1	1	1	1	0	1	1	1	1	1	1	1	1	1	1	1	1	1	0	0	1	1	0	0	1	0	1	0	1	1	0	1	0	0	1	0	1	1	1	0	0
1	0	1	1	1	1	1	1	0	1	1	1	1	0	1	1	1	1	1	1	1	1	1	1	1	1	1	0	0	1	1	0	0	1	0	1	0	1	1	0	1	0	0	1	0	1	1	1	0	0
1	0	1	1	1	1	1	1	0	1	1	1	1	0	1	1	1	1	1	1	1	1	1	1	1	1	1	0	0	1	1	0	0	1	0	1	0	1	1	0	1	0	0	1	0	1	1	1	0	0
1	0	1	1	1	1	1	1	0	1	1	1	1	0	1	1	1	1	1	1	1	1	1	1	1	1	1	0	0	1	1	0	0	1	0	1	0	1	1	0	1	0	0	1	0	1	1	1	1	0
1	0	1	1	1	1	1	1	0	1	1	1	1	0	1	1	1	1	1	1	1	1	1	1	1	1	1	1	0	1	1	0	0	1	0	1	0	1	1	0	1	0	0	1	0	1	1	1	1	0
1	0	1	1	1	1	1	1	0	1	1	1	1	0	1	1	1	1	1	1	1	1	1	1	1	1	1	1	0	1	1	1	0	1	0	1	0	1	1	0	1	0	0	1	0	1	1	1	1	0
1	0	1	1	1	1	1	1	0	1	1	1	1	0	1	1	1	1	1	1	1	1	1	1	1	1	1	1	0	1	1	0	0	1	0	1	0	1	1	0	1	0	0	1	0	1	0	1	1	0
1	0	1	1	1	1	1	1	0	1	1	1	1	0	1	1	1	1	1	1	1	1	1	1	1	1	1	1	0	1	1	0	0	1	0	1	0	1	1	0	1	0	0	1	0	1	0	1	1	0
1	0	1	1	1	1	1	1	0	1	1	1	1	1	1	1	1	1	1	1	1	1	1	1	1	1	1	1	0	1	1	0	0	1	0	1	0	1	1	1	1	0	0	1	0	1	0	1	1	0
1	0	1	1	1	1	1	1	0	1	1	1	1	1	1	1	1	1	1	1	1	1	1	1	1	1	1	1	0	1	1	0	0	1	0	1	0	1	1	1	1	0	0	1	0	1	0	1	1	0
1	0	1	1	1	1	1	1	0	1	1	1	1	1	1	1	1	1	1	1	1	1	1	1	1	1	1	1	0	1	1	0	0	1	0	1	0	1	1	1	1	0	0	1	0	1	0	1	1	0
1	0	1	1	1	1	1	1	0	1	1	1	1	1	1	1	1	1	1	1	1	1	1	1	1	1	1	1	0	1	1	0	0	1	0	1	0	1	1	1	1	0	0	1	0	1	0	1	1	0
1	0	1	1	1	1	1	1	0	1	1	1	1	1	1	1	1	1	1	1	1	1	1	1	1	1	1	1	0	1	1	0	0	1	0	1	0	1	1	1	1	0	0	1	0	1	0	1	1	0
1	0	1	1	1	1	1	1	0	1	1	1	1	1	1	1	1	1	1	1	1	1	1	1	1	1	1	1	0	1	1	0	0	1	0	1	0	1	1	1	1	0	0	1	0	1	0	1	1	0
1	0	1	1	1	1	1	1	0	1	1	1	1	1	1	1	1	1	1	1	1	1	1	1	1	1	1	1	0	1	1	0	0	1	0	1	0	1	1	1	1	0	0	1	0	1	0	1	1	0
1	0	1	1	1	1	1	1	0	1	1	1	1	1	1	1	1	1	1	1	1	1	1	1	1	1	1	1	0	1	1	0	0	1	0	1	0	1	1	1	1	0	0	1	0	1	0	1	1	0
1	0	1	1	1	1	1	1	0	1	1	1	1	1	1	1	1	1	1	1	1	1	1	1	1	1	1	1	0	1	1	0	0	1	0	1	0	1	1	1	1	0	0	1	0	1	0	1	1	0
1	0	0	1	1	1	1	1	0	1	1	1	1	1	1	1	1	1	1	1	1	1	1	1	1	1	1	1	0	1	1	0	0	1	0	1	0	1	1	1	1	0	0	1	0	1	0	1	1	0
1	0	0	1	1	1	1	1	0	1	1	1	1	1	1	1	1	1	1	1	1	1	1	1	1	1	1	1	0	1	1	0	0	1	0	1	0	1	1	1	1	0	0	1	0	1	0	1	1	0
1	0	0	1	1	1	1	1	0	1	1	1	1	1	1	1	1	1	1	1	1	1	1	1	1	1	1	1	0	1	1	0	0	1	0	1	0	1	1	1	1	0	0	1	0	1	0	1	1	0
1	0	0	1	1	1	1	1	0	1	1	1	1	1	1	1	1	1	1	1	1	1	1	1	1	1	1	1	0	1	1	0	1	1	0	1	0	1	1	1	1	0	0	1	0	1	0	1	1	1
1	0	0	1	1	1	1	1	0	1	1	1	1	1	1	1	1	1	1	1	1	1	1	1	1	1	1	1	0	1	1	0	1	1	0	1	1	1	1	1	1	0	0	1	0	1	0	1	1	1
1	0	0	1	1	1	1	1	0	1	1	1	1	1	1	1	1	1	1	1	1	1	1	1	1	1	1	1	0	1	1	0	1	1	0	1	1	1	1	1	1	0	0	1	0	1	0	1	1	1
1	0	1	1	1	1	1	1	0	1	1	1	1	1	1	1	1	1	1	1	1	1	1	1	1	1	1	1	0	1	1	1	1	1	0	1	1	1	1	1	1	0	0	1	0	1	0	1	1	0
1	0	1	1	1	1	1	1	0	1	1	1	1	1	1	1	1	1	1	1	1	1	1	1	1	1	1	1	0	1	1	1	1	1	0	1	1	1	1	1	1	0	0	1	0	1	0	1	1	0
1	1	1	1	1	1	1	1	0	1	1	1	1	1	1	1	1	1	1	1	1	1	1	1	1	1	1	1	0	1	1	1	1	1	0	1	1	1	1	1	1	0	0	1	0	1	0	1	1	0
1	0	0	1	1	1	1	1	0	1	1	1	1	1	1	1	1	1	1	1	1	1	1	1	1	1	1	1	0	1	1	1	1	1	0	1	1	1	1	1	1	0	0	1	0	1	0	1	1	0
1	0	0	1	1	1	1	1	0	1	1	1	1	1	1	1	1	1	1	1	1	1	1	1	1	1	1	1	0	0	0	1	1	1	0	1	1	1	1	1	1	0	0	1	0	1	0	1	1	0
1	0	0	1	1	1	1	1	0	1	1	1	1	1	1	1	1	1	1	1	1	1	1	1	1	1	1	1	0	0	0	1	1	1	0	1	1	1	1	1	1	0	0	1	0	1	0	1	1	0
1	0	0	1	1	1	1	1	0	1	1	1	1	1	1	1	1	1	1	1	1	1	1	1	1	1	1	1	0	0	0	1	1	1	0	1	1	1	1	1	1	0	0	1	0	1	0	1	1	0
1	0	0	1	1	1	1	1	0	1	1	1	1	1	1	1	1	1	1	1	1	1	1	1	1	1	1	1	0	0	0	1	1	1	0	1	1	1	1	1	1	0	0	1	0	1	0	1	1	0
1	0	0	1	1	1	1	1	0	1	1	1	1	1	1	1	1	1	1	1	1	1	1	1	1	1	0	1	0	0	0	1	1	1	0	1	1	1	1	1	1	0	0	1	0	0	0	1	1	0
1	1	0	1	1	1	1	1	0	1	1	1	1	1	1	1	1	1	1	1	1	1	1	1	1	1	0	1	0	0	0	1	1	1	0	1	1	1	1	1	1	0	0	1	0	0	0	1	1	0
1	0	0	1	1	1	1	1	0	1	1	1	1	1	1	1	1	1	1	1	1	1	1	1	1	1	0	1	0	0	0	1	1	1	0	1	1	1	1	1	1	0	0	1	0	0	0	1	1	0
1	0	0	1	1	1	1	1	0	1	1	1	1	1	1	1	1	1	1	1	1	1	1	1	1	1	0	1	0	0	0	1	1	1	0	1	1	1	1	1	1	0	0	1	0	0	0	1	1	0
1	0	0	1	1	1	1	1	0	1	1	1	1	1	1	1	1	1	1	1	1	1	1	1	1	1	0	1	0	0	1	1	1	1	0	1	1	1	1	1	1	0	0	1	0	0	0	1	1	0
1	1	0	1	1	1	1	1	0	1	1	1	1	1	1	1	1	1	1	1	1	1	0	1	1	1	0	1	0	0	1	1	0	1	1	1	1	1	1	1	1	0	0	1	0	0	0	1	1	0
1	1	0	0	1	1	1	1	0	1	1	1	1	1	1	1	1	1	1	1	1	1	1	1	1	1	0	1	0	1	1	1	0	1	1	1	1	1	1	0	1	0	0	1	0	0	0	1	1	0
1	1	1	0	1	1	1	1	0	1	1	1	1	1	1	1	1	1	1	1	1	1	1	1	1	1	0	1	0	1	1	1	0	1	1	1	1	1	1	0	1	0	0	1	0	0	0	1	1	0
1	1	1	0	1	1	1	1	0	1	1	1	1	1	1	1	1	1	1	1	1	1	1	1	0	1	0	1	0	1	1	1	0	1	1	1	1	1	1	0	1	0	0	1	0	0	0	1	1	0
1	1	1	0	1	1	1	1	0	1	1	1	1	1	1	1	1	1	1	1	1	1	1	1	0	1	0	1	0	1	1	1	0	1	1	1	1	1	1	0	1	0	0	1	0	0	0	1	1	0
1	1	1	0	1	1	1	1	0	1	1	1	1	1	1	1	1	1	1	1	1	1	1	1	0	0	0	1	0	1	1	1	0	1	1	1	1	1	1	0	1	0	0	1	0	0	0	1	1	0
1	1	1	0	1	1	1	1	0	1	1	1	1	1	1	1	1	1	1	1	1	1	1	1	0	0	0	1	0	1	1	1	0	1	1	1	1	1	1	0	1	0	0	1	0	0	0	1	1	0
1	1	1	0	1	1	1	1	0	1	0	1	1	1	1	1	1	1	1	1	1	1	1	1	0	0	0	1	0	1	1	1	0	1	1	1	1	1	1	0	1	0	0	1	0	0	0	1	1	0
1	1	1	0	1	1	1	1	0	1	0	1	1	1	1	1	1	1	1	1	1	1	1	1	0	0	0	1	0	1	1	1	0	1	1	1	1	1	1	0	1	0	0	1	0	0	0	1	1	0
1	0	0	0	1	1	1	1	1	1	0	1	1	1	1	1	1	1	1	1	1	1	1	1	0	0	0	0	0	1	1	1	0	1	1	1	1	1	1	0	1	0	0	1	0	0	0	1	1	0
1	0	0	0	1	1	1	1	1	1	0	1	1	1	1	1	1	1	1	1	1	1	1	1	0	0	0	0	0	1	1	1	0	1	1	1	1	1	1	0	1	0	0	1	0	0	0	1	1	0
1	0	0	0	1	1	1	1	1	1	0	1	1	1	1	1	1	1	1	1	1	1	1	1	0	0	0	0	0	1	1	1	0	1	1	1	1	1	1	0	1	0	0	1	0	0	0	1	1	0
1	0	0	0	1	1	1	1	1	1	0	1	1	1	1	1	1	1	1	1	1	1	1	1	0	0	0	1	0	1	1	1	0	1	1	1	1	1	1	0	1	1	0	1	0	0	0	1	1	0
1	0	0	0	1	1	1	1	1	1	0	1	1	1	1	1	1	1	1	1	0	1	1	1	0	0	0	1	0	1	1	1	0	1	1	1	1	1	1	0	1	1	0	1	0	0	0	1	1	0
1	0	0	0	1	1	1	1	1	1	0	1	1	1	1	1	1	1	1	1	1	1	1	1	0	0	0	1	0	1	1	1	0	1	1	1	1	1	1	0	1	1	0	1	0	0	0	1	1	0
1	0	0	0	1	1	1	1	1	1	0	1	1	1	1	1	1	1	1	1	1	1	1	1	0	0	0	1	0	1	1	1	0	1	1	1	1	1	1	0	1	1	0	1	0	0	0	1	1	0
1	0	0	0	1	1	1	1	1	1	0	1	1	1	1	1	1	1	1	1	1	1	1	1	0	0	0	1	0	1	1	1	0	1	1	1	1	1	1	0	1	1	0	1	0	0	0	1	1	0
1	0	0	0	1	1	1	1	1	1	1	1	1	1	1	1	1	1	1	1	1	1	1	1	0	0	0	1	0	1	1	1	0	1	1	1	1	1	1	0	1	1	0	1	0	0	0	1	1	0
1	0	0	0	1	1	1	1	1	1	1	1	1	1	1	1	1	1	1	1	1	1	1	1	0	0	0	1	0	1	1	1	0	1	1	1	1	1	1	0	1	1	0	1	1	0	0	1	1	0
1	1	1	0	1	1	1	1	1	1	1	1	0	1	1	1	1	1	1	1	1	1	1	1	0	0	0	1	0	1	1	1	0	1	1	1	1	1	1	0	1	1	0	1	1	0	0	1	1	1
1	1	1	0	1	1	1	1	1	1	1	1	0	1	1	1	1	1	1	1	1	1	1	1	0	0	0	1	0	1	1	1	0	1	1	1	1	1	1	0	1	1	0	1	1	0	0	1	1	1
1	1	1	0	1	1	1	1	1	1	1	1	0	1	1	1	1	1	1	1	1	1	1	1	0	0	0	1	0	1	1	1	0	1	1	1	1	1	1	0	1	1	0	1	1	0	0	1	1	1
1	1	1	0	1	1	1	1	1	1	1	1	0	1	1	1	1	1	1	1	1	1	1	1	0	0	0	1	0	1	1	1	0	1	1	1	1	1	1	0	1	1	0	1	1	0	0	1	1	1
1	1	1	0	1	1	1	1	1	1	1	1	0	1	1	1	1	1	1	1	1	1	1	1	0	0	1	1	0	1	1	1	0	1	1	1	1	1	1	0	1	1	0	1	1	0	0	1	1	1
1	1	1	0	1	1	1	1	1	1	1	1	0	1	1	1	1	1	1	1	1	1	1	1	0	0	1	1	0	1	1	1	0	1	1	1	1	1	1	0	1	1	0	1	1	0	0	1	1	1
1	1	1	0	1	1	1	1	1	1	1	1	0	1	1	1	1	1	1	1	1	1	1	1	0	0	1	1	0	1	1	1	0	1	1	1	1	1	1	0	1	1	0	1	1	0	0	1	1	1
1	1	1	0	1	1	1	1	1	1	1	1	0	1	1	1	1	1	1	1	1	1	1	1	0	0	1	1	0	1	1	1	0	1	1	1	1	1	1	0	1	1	0	1	1	0	0	1	1	1
1	1	1	0	1	1	1	1	1	1	1	1	0	1	1	1	1	1	1	1	1	1	1	1	0	0	1	1	0	1	1	1	0	1	1	1	1	1	1	0	1	1	0	1	1	0	0	1	1	1
1	1	1	0	1	0	1	1	1	1	1	1	0	1	1	1	1	1	1	1	1	1	1	1	0	1	1	1	0	1	1	1	0	1	1	1	1	1	1	0	1	1	0	1	1	0	0	1	1	1
1	1	1	0	1	0	1	1	1	1	1	1	0	1	1	1	1	1	1	1	0	1	1	1	0	1	1	1	0	1	1	1	0	1	1	1	1	1	1	0	1	1	0	1	1	0	0	1	1	1
1	1	1	0	1	0	1	1	1	1	1	1	0	1	1	1	1	1	1	1	0	1	1	1	0	1	1	1	0	1	1	1	0	1	1	1	1	1	1	0	1	1	0	1	1	0	0	1	1	1
1	1	1	0	1	0	1	1	1	0	0	1	0	1	1	1	1	1	1	0	0	0	1	1	0	1	1	1	0	1	1	1	0	1	1	1	1	1	1	0	1	1	1	1	1	0	0	1	1	1
0	1	1	0	1	0	1	1	1	0	0	1	0	1	1	1	1	1	1	0	0	0	1	1	0	1	0	1	0	1	1	1	0	1	1	1	1	1	1	0	1	1	1	1	1	0	0	1	1	1
0	1	1	0	1	0	1	1	1	0	0	1	0	1	1	1	1	1	1	0	0	0	1	1	0	1	0	1	0	1	1	1	0	1	1	1	1	1	1	0	1	1	1	1	1	0	0	1	1	1
0	1	1	0	1	0	1	1	1	0	0	1	0	1	1	1	1	1	1	0	0	0	1	1	0	1	0	0	0	1	1	1	0	1	1	1	1	1	1	0	1	1	1	1	1	0	0	1	1	1
0	1	1	0	1	0	1	1	1	0	0	1	0	1	1	1	1	1	1	0	0	0	1	1	0	1	0	0	0	1	1	1	0	1	1	1	1	1	1	0	1	1	1	1	1	0	0	1	1	1
0	1	1	0	1	0	1	1	1	0	0	1	0	1	1	1	1	1	1	0	0	0	1	1	0	1	0	0	0	1	1	1	1	1	1	1	1	1	1	0	1	1	1	1	1	0	0	1	1	1
0	1	1	0	1	0	1	1	1	0	0	1	0	1	1	1	1	1	1	0	0	0	1	1	0	1	0	0	0	1	1	1	1	1	1	1	1	1	1	0	1	1	1	1	1	0	0	1	1	1
0	1	1	0	1	0	1	1	1	0	0	1	0	1	1	1	1	1	1	0	0	0	1	1	0	1	0	0	0	1	1	1	1	1	1	1	1	1	1	0	1	1	1	1	1	0	0	1	1	1
0	1	1	0	1	0	1	1	1	0	0	1	0	1	1	1	1	1	1	0	0	0	1	1	0	1	0	0	0	1	1	1	1	1	1	1	1	1	1	0	1	1	1	1	1	0	0	1	1	1
0	1	1	0	1	0	1	1	1	0	0	1	1	1	1	0	1	1	1	0	0	0	1	1	0	1	0	0	0	1	1	1	1	1	1	1	1	1	1	0	1	1	1	1	1	0	0	1	1	1
0	1	1	0	1	0	1	1	1	0	0	1	1	1	0	0	1	1	1	0	0	0	1	1	0	1	0	0	0	1	1	1	1	1	1	1	1	1	1	0	1	1	1	1	1	0	0	1	1	1
0	1	1	0	1	0	1	1	1	0	0	1	1	1	0	0	1	1	1	0	0	0	1	1	0	1	0	0	0	1	1	1	1	1	1	1	1	1	1	0	1	1	1	1	1	0	0	1	1	1
0	1	1	0	1	0	1	1	1	0	0	1	1	1	0	0	1	1	1	0	0	0	1	1	0	1	0	0	0	1	1	1	1	1	1	1	1	1	1	0	1	1	1	1	1	0	0	1	1	1
0	1	1	0	1	0	1	1	1	0	0	1	1	1	0	0	1	1	1	0	0	0	1	1	0	1	0	0	0	1	1	1	1	1	1	1	1	1	1	0	1	1	1	1	1	0	0	1	1	1
0	1	1	0	1	0	1	1	1	0	0	1	1	1	0	0	1	1	1	0	0	0	1	1	0	1	0	0	0	1	1	1	1	1	1	1	1	1	1	0	1	1	1	1	1	0	0	1	1	1
0	1	1	0	1	0	1	1	1	0	0	1	1	1	0	0	1	1	1	0	0	0	1	1	0	1	0	0	0	1	1	1	1	1	1	1	1	1	1	0	1	1	1	1	1	0	0	1	1	1
0	1	1	0	1	0	1	1	1	0	0	1	1	1	0	0	1	1	1	0	0	0	1	1	0	1	0	0	0	1	1	1	1	1	1	1	1	1	1	0	1	1	1	1	1	0	0	1	1	1
0	1	1	0	1	0	1	1	1	0	0	1	1	1	0	0	1	1	1	0	0	0	1	0	0	1	0	0	0	1	1	1	1	1	1	1	1	1	1	0	1	1	1	1	1	0	0	1	1	1
0	1	1	0	1	0	1	1	1	0	0	1	1	1	0	0	1	1	1	0	0	0	1	0	0	1	0	0	0	1	1	0	1	1	1	1	1	1	1	0	1	1	1	1	1	0	0	1	1	1
0	1	1	0	1	0	1	1	1	0	0	1	1	1	0	0	1	1	1	0	0	0	1	0	0	1	0	0	0	1	1	0	1	1	1	1	1	1	1	0	1	1	1	1	1	0	0	1	1	1
0	1	1	0	1	0	1	1	1	0	0	1	1	1	0	0	1	1	1	0	0	0	1	0	0	1	0	0	0	1	1	0	1	1	1	1	1	1	1	0	1	1	1	1	1	0	0	1	1	0
0	1	1	0	1	0	1	1	1	0	0	1	1	1	0	0	1	1	1	0	0	0	1	0	0	1	0	0	0	1	1	0	1	1	1	1	1	1	1	0	1	1	1	1	1	0	0	1	1	0
0	1	1	0	1	0	1	1	1	0	0	1	1	1	0	0	1	1	1	0	0	0	1	0	0	1	0	0	0	1	1	0	1	1	1	1	1	1	1	0	1	1	1	1	1	0	0	1	1	0
0	1	1	0	1	0	1	1	1	0	0	1	1	1	0	0	1	1	1	0	0	0	1	0	0	1	0	0	0	1	1	0	1	1	1	1	1	1	1	0	1	1	1	1	1	0	0	1	1	0
0	1	1	0	1	0	1	1	1	0	0	1	1	1	0	0	1	1	1	0	0	0	1	0	0	1	0	0	0	1	1	0	1	1	1	1	1	1	1	0	1	1	1	1	1	0	0	1	1	0
0	1	1	0	1	0	1	1	1	0	0	1	1	1	0	0	1	1	1	0	0	0	1	0	0	1	0	0	0	1	1	0	1	1	1	1	1	1	0	0	1	1	1	1	1	0	0	1	1	0
0	1	1	0	1	0	1	1	1	0	0	1	1	1	0	0	1	1	1	0	0	0	1	0	0	1	0	0	0	1	1	0	1	1	1	1	1	1	0	0	1	1	1	1	1	0	0	1	1	0
0	1	1	0	1	0	1	1	1	0	0	1	1	1	0	0	1	1	1	0	0	0	1	0	0	1	0	0	0	1	1	0	1	1	1	1	1	1	0	0	1	1	1	1	1	0	0	1	1	0
0	1	1	0	1	0	1	1	1	0	0	1	1	1	0	0	1	1	1	0	0	0	1	0	0	1	0	0	0	1	1	0	1	1	1	1	1	1	0	0	1	1	1	1	1	0	0	1	1	0
0	1	1	0	1	0	1	1	1	0	0	0	1	1	0	0	1	1	1	0	0	0	1	0	0	1	0	0	0	1	1	0	1	1	1	1	1	1	0	0	1	1	1	1	1	0	0	1	1	0
0	1	1	0	1	0	1	1	1	0	0	0	1	1	0	0	1	1	1	0	0	0	1	0	0	1	0	0	0	1	1	0	1	1	1	1	1	1	0	0	1	1	1	1	1	0	0	1	1	0
0	1	1	0	1	0	1	1	1	0	0	0	0	1	0	0	1	1	1	0	0	0	1	0	0	1	0	0	0	1	1	0	1	1	1	1	1	1	0	0	1	1	1	1	1	0	0	1	1	0
0	1	1	0	1	0	1	1	1	0	0	0	0	1	0	0	1	1	1	0	0	0	1	0	0	1	0	0	0	1	1	0	1	1	1	1	1	1	0	0	1	1	1	1	1	0	0	1	1	0
0	1	1	0	1	0	1	1	1	0	0	0	0	1	0	0	1	1	1	0	0	0	1	0	0	1	0	0	0	1	1	0	1	1	1	1	1	1	0	0	1	1	1	1	1	0	0	1	1	0
0	0	1	1	0	0	1	1	1	0	1	0	1	1	0	0	0	0	0	1	1	0	1	1	1	1	1	0	1	1	1	0	0	1	1	0	0	1	0	0	1	1	1	1	1	1	1	1	0	0
0	0	1	1	0	0	1	1	1	0	1	0	1	1	0	0	0	0	0	0	1	0	1	1	1	1	1	0	1	1	1	0	0	1	1	0	0	1	0	0	1	1	1	1	1	1	1	1	0	0
0	0	1	1	0	0	1	1	1	0	1	0	1	1	0	0	0	0	0	0	1	0	1	1	1	1	1	0	1	0	1	0	0	1	1	0	0	1	0	0	1	1	1	1	1	1	1	1	0	0
0	0	1	1	0	0	1	1	0	0	1	0	1	1	0	0	0	0	0	0	1	0	1	1	1	0	1	0	1	0	0	0	0	1	1	1	0	0	0	0	0	1	0	1	1	1	1	0	0	0
0	0	1	1	0	0	1	1	0	0	1	0	1	1	0	0	0	0	0	0	1	0	1	1	0	0	1	0	1	0	0	0	0	1	1	1	0	0	0	0	0	1	0	1	1	1	1	0	0	0
0	1	1	1	0	0	1	1	0	0	1	0	1	1	0	0	0	0	0	0	1	0	1	1	0	0	1	0	1	0	0	0	0	1	1	1	0	0	0	0	0	1	0	1	1	1	1	0	0	0
0	1	1	1	0	0	1	1	0	0	1	0	1	1	0	0	0	0	0	1	1	0	1	1	0	0	1	0	1	0	0	0	0	1	1	1	0	0	0	0	0	1	0	1	1	1	1	0	0	0
0	1	1	1	0	0	1	1	0	1	1	0	1	1	0	0	0	0	0	1	0	1	0	1	0	0	0	1	1	0	0	0	0	0	1	1	0	0	0	0	0	0	1	1	1	1	1	0	0	0
0	1	1	1	0	0	1	1	0	1	0	0	1	0	0	0	0	0	0	1	0	1	0	0	0	0	0	1	1	0	0	0	0	0	1	1	0	0	0	0	0	0	1	0	1	1	1	0	1	0
0	1	1	1	0	0	1	1	0	1	0	0	1	0	0	0	0	0	0	1	0	1	0	0	0	0	0	1	1	0	0	1	0	0	1	1	0	0	0	0	0	0	1	0	1	0	1	1	1	0
0	1	1	1	0	0	1	1	0	1	0	0	1	0	0	0	0	0	0	1	0	1	0	0	0	0	0	1	1	0	0	1	0	1	1	1	0	0	0	0	0	0	1	0	1	0	1	1	1	0
0	1	1	1	0	0	1	1	0	1	0	0	1	0	0	0	0	0	0	1	0	1	0	0	0	0	0	1	1	0	0	1	0	1	1	1	0	0	0	0	0	0	1	0	1	0	1	1	1	0
0	1	1	1	0	0	1	1	0	1	0	0	1	0	0	0	0	0	0	1	0	1	0	0	0	0	0	1	1	0	0	1	0	1	1	1	0	0	0	0	0	0	1	0	1	0	1	1	1	0
0	1	1	1	1	0	1	1	0	1	0	0	1	0	0	0	0	0	0	1	0	1	0	0	0	0	0	1	1	0	0	1	0	1	0	1	0	0	0	0	0	0	1	0	1	0	1	1	1	0
0	1	1	1	1	0	1	1	0	1	0	0	1	0	0	0	0	0	0	1	0	1	0	0	0	0	0	1	1	0	0	1	0	1	0	1	0	0	0	0	0	0	1	0	1	0	1	1	1	0
0	1	1	1	1	0	1	1	0	1	0	0	1	0	0	0	0	0	0	1	0	1	0	0	0	0	0	1	1	0	0	1	0	1	0	1	0	0	0	0	0	0	1	0	1	0	1	1	1	0
0	1	1	1	1	0	1	1	0	1	0	0	1	0	0	0	0	0	0	1	0	1	0	0	0	0	0	1	1	0	0	1	0	1	0	1	0	0	0	0	0	0	1	0	0	0	1	1	1	0
0	1	1	1	1	0	1	1	0	1	0	0	1	0	0	0	0	0	0	1	0	1	0	0	0	0	0	1	1	0	0	1	0	1	0	1	0	0	0	0	0	0	1	0	0	0	1	1	1	0
0	1	1	1	1	0	1	1	0	1	0	0	1	0	0	0	0	0	0	1	0	1	0	0	0	0	0	1	1	0	0	1	0	1	0	1	0	0	0	0	0	0	1	0	0	0	1	1	1	0
0	1	1	1	1	0	1	1	0	1	0	0	1	0	0	0	0	0	0	1	0	1	0	0	0	0	0	1	1	0	0	1	0	1	0	1	0	0	0	0	0	0	1	0	0	0	1	1	1	0
0	1	1	1	1	0	1	1	0	1	0	0	1	0	0	0	0	0	0	1	0	1	0	0	0	0	0	1	1	0	0	1	0	1	0	1	0	0	0	0	0	0	1	0	0	0	1	1	1	0
0	1	1	1	1	0	1	1	0	1	0	0	1	0	0	0	0	0	0	1	0	1	0	0	0	0	0	1	1	0	0	1	0	1	0	1	0	0	0	0	0	0	1	0	0	0	1	1	1	0
0	1	1	1	1	0	1	1	0	1	0	0	1	0	0	0	0	0	0	1	0	1	0	0	0	0	0	1	1	0	0	1	0	1	0	1	0	0	0	0	0	0	1	0	0	0	1	1	1	0
0	1	1	1	1	0	1	1	0	1	0	0	1	0	0	0	0	0	0	1	0	1	0	0	0	0	0	1	1	0	0	1	0	0	0	1	0	0	0	0	0	0	1	0	0	0	1	1	1	0
0	1	1	1	1	0	1	1	0	1	0	0	1	0	0	0	0	0	0	1	0	1	0	0	0	0	0	1	1	0	0	1	0	0	0	1	0	0	0	0	0	0	1	0	0	0	1	1	1	0
0	1	1	1	1	0	1	1	0	1	0	0	1	0	0	0	0	0	0	1	0	1	0	0	0	0	0	1	1	0	0	1	0	0	0	1	0	0	0	0	0	0	1	0	0	0	1	1	1	0
0	1	1	1	1	0	1	1	0	1	0	0	1	0	0	0	0	0	0	1	0	1	0	0	0	0	0	1	1	0	0	1	0	0	0	1	0	0	0	0	0	0	1	0	0	0	1	1	1	0
0	1	1	1	1	0	1	1	0	1	0	0	1	0	0	0	0	0	0	1	0	1	0	0	0	0	0	1	1	0	0	1	0	0	0	1	0	0	0	0	0	0	1	0	0	0	1	1	1	0
0	1	1	1	1	0	1	1	0	1	0	0	1	0	0	0	0	0	0	1	0	1	0	0	0	0	1	1	1	0	0	1	0	0	0	1	0	0	0	0	0	0	1	0	0	0	1	1	1	0
0	1	1	1	1	0	1	1	0	1	0	0	1	0	0	0	0	0	0	1	0	1	0	0	0	0	1	1	1	0	0	1	0	0	0	1	0	0	0	0	0	0	1	0	0	0	1	1	1	0
0	1	1	1	1	0	1	1	0	1	0	0	1	0	0	0	0	0	0	1	0	1	0	0	0	0	1	1	1	0	0	1	0	0	0	1	0	0	0	0	0	0	1	0	0	0	1	1	1	0
0	0	1	1	1	0	1	1	0	1	0	0	1	0	0	0	0	0	0	1	0	1	0	0	0	0	1	1	1	0	0	1	0	0	0	1	0	0	0	0	0	0	1	0	0	0	1	1	1	0
1	1	0	1	1	0	1	1	0	1	0	0	1	0	0	0	0	0	0	1	0	1	0	0	0	0	1	1	1	0	0	1	0	0	0	1	0	0	0	0	0	0	1	0	0	0	1	1	1	0
1	1	1	1	1	0	1	1	0	1	0	0	1	0	0	0	0	0	0	1	0	1	0	0	0	0	1	1	1	0	0	1	0	0	0	1	0	0	0	0	0	0	1	0	0	0	1	1	1	0
1	1	1	1	1	0	1	1	0	1	0	0	1	0	0	0	0	0	0	1	0	1	0	0	0	0	1	1	1	0	0	1	0	0	0	1	0	0	0	0	0	0	1	0	0	0	1	1	1	0
1	0	0	1	1	0	1	1	0	1	0	1	1	0	0	0	0	0	0	1	0	1	0	0	0	0	1	1	1	0	0	1	0	1	0	1	0	0	0	0	0	1	1	0	0	0	1	1	1	0
1	0	0	1	1	0	1	1	0	1	0	1	1	0	0	0	0	0	0	1	0	1	0	0	0	0	1	1	1	0	0	1	0	1	0	1	0	0	0	0	0	1	1	0	0	0	1	1	1	0
1	1	1	1	1	0	1	1	0	1	0	1	1	0	0	0	0	0	0	1	0	1	0	0	0	0	1	1	1	0	0	1	0	1	0	1	0	0	0	0	0	1	1	0	0	0	1	1	1	0
1	1	1	1	1	0	1	1	0	1	0	1	1	0	0	0	0	0	0	1	0	0	0	0	0	0	1	1	1	0	0	1	0	1	0	1	0	0	0	0	0	1	1	0	0	0	1	1	1	0
1	1	1	1	1	0	1	1	0	1	0	1	1	0	0	0	0	0	0	1	0	0	0	0	0	1	1	1	1	0	0	1	0	1	0	1	0	0	0	0	0	1	1	0	0	0	1	1	1	0
1	1	1	1	1	0	0	0	0	1	0	1	1	0	0	0	1	0	0	1	0	0	0	0	0	1	1	1	1	0	0	1	0	1	0	1	0	0	0	0	0	1	1	0	0	0	1	1	1	0
1	1	1	1	1	0	0	0	0	1	0	1	1	0	0	0	1	0	0	1	0	0	0	0	0	1	1	1	1	0	0	1	0	1	0	1	0	0	0	0	0	1	1	0	0	0	1	1	1	0
1	1	0	1	1	0	0	0	0	1	0	1	1	0	0	0	1	0	0	1	0	0	0	0	0	1	1	1	1	0	0	1	0	1	0	1	0	0	0	0	0	1	1	0	0	0	1	1	1	0
1	0	0	1	1	0	0	0	0	1	0	1	1	0	0	0	1	0	0	1	0	0	0	0	0	1	1	1	1	1	1	1	0	1	0	1	0	0	0	0	0	1	1	1	0	0	1	1	1	0
1	0	0	1	1	0	0	0	0	1	0	1	1	0	0	0	1	0	0	1	0	0	0	0	0	1	1	1	1	1	1	0	0	1	0	1	0	0	0	0	0	1	1	1	0	0	1	1	1	0
0	1	1	1	1	0	0	0	0	0	0	1	1	0	0	0	1	0	0	1	0	0	0	0	0	1	1	1	1	1	1	0	0	1	0	1	0	0	0	0	0	0	1	1	0	0	1	1	1	0
0	1	1	1	1	0	0	0	0	0	0	1	1	0	0	0	1	0	0	1	0	0	0	0	0	1	1	1	1	1	1	0	0	1	0	1	0	0	0	0	0	0	1	1	0	0	1	1	1	0
0	1	1	1	1	0	0	0	0	0	0	1	1	0	0	0	1	0	0	1	0	0	0	0	0	1	1	1	1	1	1	0	0	1	0	1	0	0	0	0	0	0	1	1	0	0	1	1	1	0
0	1	1	1	1	0	0	0	0	0	0	1	1	0	0	0	1	0	0	1	0	0	0	0	0	1	1	1	1	1	1	0	0	1	0	1	0	0	0	0	0	0	1	1	0	0	1	1	1	0
1	0	0	1	1	0	0	0	0	0	0	1	1	0	1	1	1	0	0	1	0	0	1	0	0	0	1	1	1	1	1	0	0	1	0	1	0	0	0	0	0	0	1	1	0	0	1	1	0	0
0	1	1	1	1	0	0	0	0	0	0	1	1	0	1	1	1	0	0	1	0	0	1	0	0	0	1	1	1	1	1	0	0	1	0	1	0	0	0	0	0	0	1	1	0	0	1	1	0	0
0	1	0	1	1	0	0	0	0	0	0	1	1	0	1	1	1	0	0	1	0	0	1	0	0	0	1	1	1	1	1	0	0	1	0	1	0	0	0	0	0	0	1	1	0	0	1	1	0	0
0	1	1	1	1	0	0	0	0	0	0	1	1	0	1	1	1	0	0	1	0	0	1	0	0	0	1	1	1	1	1	0	0	1	0	1	0	0	0	0	0	0	1	1	0	0	1	1	0	0
0	1	1	1	1	0	0	0	0	0	0	1	1	0	1	1	1	0	0	1	0	0	1	0	1	0	1	1	1	0	0	0	0	1	1	1	0	0	0	0	0	0	1	1	0	0	1	1	0	0
0	0	1	1	1	0	0	0	0	0	0	1	1	1	1	1	1	0	0	1	0	0	1	0	1	0	1	1	1	0	0	0	0	1	1	1	0	0	0	0	0	0	1	1	0	0	1	1	0	0
0	0	0	1	1	0	0	0	0	0	0	1	1	1	1	1	1	0	0	1	0	0	1	0	1	0	1	1	1	0	0	0	0	1	1	1	0	0	0	0	0	0	1	1	0	0	1	1	0	0
0	1	0	1	1	0	0	0	0	0	0	1	1	1	1	1	1	0	0	1	0	0	1	0	1	0	1	1	1	0	0	0	0	1	1	1	0	0	0	0	0	0	1	1	0	0	1	1	0	0
0	1	0	1	1	0	0	0	0	0	0	0	1	1	1	1	1	0	0	1	0	0	1	0	1	0	1	1	1	0	0	0	0	1	1	1	0	0	0	0	0	0	1	1	0	0	1	1	0	0
0	1	0	1	1	0	0	0	0	0	0	0	1	1	1	1	1	0	0	1	0	0	1	0	1	0	1	1	1	0	0	0	0	1	1	1	0	0	0	0	0	0	1	1	0	0	1	1	0	0
0	1	1	1	1	0	0	0	0	0	0	0	1	1	1	1	1	0	0	1	0	0	1	0	1	0	1	1	1	0	0	0	0	1	1	1	0	0	0	0	0	0	1	1	0	0	1	1	0	0
0	1	1	1	1	0	0	0	0	0	0	0	1	1	1	1	1	0	0	1	0	0	1	0	1	0	1	1	1	0	0	0	0	1	1	1	0	0	0	0	0	0	1	1	0	0	1	1	0	0
0	1	1	1	1	0	0	0	0	0	0	0	1	1	1	1	1	0	0	1	0	0	1	0	1	0	1	1	1	0	0	0	0	1	1	1	0	0	0	0	0	0	1	1	0	0	1	1	0	0
0	1	1	1	1	0	0	0	0	0	0	0	1	1	1	1	1	0	0	1	0	0	1	0	1	0	1	1	1	0	0	0	0	1	1	1	0	0	0	0	0	0	1	1	0	0	1	1	0	0
0	0	1	1	1	0	0	0	0	0	0	0	1	1	1	1	1	0	0	1	0	0	1	0	1	0	1	1	1	0	0	0	0	1	1	1	0	0	0	0	0	0	1	1	0	0	1	1	0	0
0	0	1	1	1	0	0	0	0	0	0	0	1	0	1	1	1	0	0	1	0	0	1	0	1	0	1	1	1	0	0	0	0	1	1	1	0	0	0	1	0	1	1	1	0	0	1	1	0	0
0	0	1	1	1	0	0	0	0	0	0	0	1	0	1	1	1	0	0	1	0	0	1	0	1	0	1	1	1	0	0	0	0	1	1	1	0	0	0	1	0	1	1	1	0	0	1	1	0	0
0	1	1	1	1	0	0	0	0	0	0	0	1	0	1	1	1	0	0	1	0	0	1	0	1	0	1	1	1	0	0	0	0	1	1	1	0	0	0	1	0	1	1	1	0	0	1	1	0	0
0	1	1	1	1	0	0	0	0	0	0	0	1	0	1	1	1	0	0	1	0	0	1	0	1	0	1	1	1	0	0	0	0	1	1	1	0	0	0	1	0	1	1	1	0	0	1	1	0	0
0	1	1	1	1	0	0	0	0	0	0	0	1	0	1	1	1	0	0	1	0	0	1	0	1	0	1	1	1	0	0	0	0	1	1	1	0	0	0	1	0	1	1	1	0	0	1	1	0	0
0	0	0	1	1	0	0	0	0	0	0	0	1	1	1	1	1	0	0	1	0	0	1	0	1	0	1	0	1	0	0	0	0	1	1	1	1	0	0	1	0	1	1	1	0	0	1	1	0	0
0	0	0	1	1	0	0	0	0	0	0	0	1	1	1	1	1	0	0	1	0	0	1	0	1	0	1	1	1	0	0	0	0	1	1	1	1	0	0	1	0	1	1	1	0	1	1	1	0	0
0	0	1	1	1	0	0	0	0	0	0	0	1	1	1	1	1	0	0	1	0	0	1	0	1	0	1	1	1	0	0	0	0	1	1	1	1	0	0	1	0	1	1	1	0	1	1	1	0	0
0	1	0	1	1	0	0	0	0	1	0	0	1	1	1	1	1	0	0	1	0	0	1	0	1	0	0	1	1	0	0	0	0	0	1	0	1	0	0	1	0	0	0	1	0	1	1	0	0	0
0	1	0	1	1	0	0	0	0	1	0	0	1	1	1	1	1	0	0	1	0	0	1	0	1	0	0	1	1	0	0	0	0	0	1	0	1	0	0	1	0	0	0	1	0	1	1	0	0	0
0	0	0	1	1	0	0	0	0	1	0	0	1	1	1	1	1	0	0	1	0	0	1	0	1	0	0	1	1	0	0	0	0	0	1	0	1	0	0	1	0	0	0	1	0	1	1	0	0	0
0	1	1	1	1	0	0	0	0	1	0	0	1	1	1	1	1	0	0	1	0	0	1	0	1	0	0	1	1	0	0	0	0	0	1	0	1	0	0	1	0	0	0	1	0	1	1	0	0	0
0	1	1	1	1	0	0	0	0	1	0	0	1	1	1	1	1	0	0	1	0	0	1	0	1	0	0	1	1	0	0	0	0	0	1	0	1	0	0	1	0	0	0	1	0	1	1	0	0	0
0	1	1	1	1	0	0	0	0	1	0	0	1	1	1	1	1	0	0	1	0	0	1	0	1	0	0	1	1	0	0	0	0	0	1	0	1	0	0	1	0	0	0	1	0	1	1	0	0	0
0	1	1	1	1	0	0	0	0	1	0	1	1	1	1	1	1	1	0	1	1	0	1	0	1	0	0	1	1	0	0	0	0	0	1	0	1	0	0	1	0	0	0	0	0	1	1	0	0	0
[truncated: 160 more columns]
