# Supplementary material for: 2D association and integrative omics analysis in rice provides systems biology view in trait analysis
Source: Commun Biol. 2018 Sep 27;1:153. doi: 10.1038/s42003-018-0159-7 (PMC6160469; doi:10.1038/s42003-018-0159-7)
Supplement: Supplementary file 6 — Supplementary Data 4 [file 42003_2018_159_MOESM6_ESM.csv]

8.673174	8.030143	7.776896	7.74616	7.456398	7.825162	8.511989	8.504235	7.87747	7.889469	8.45645	8.329597	8.384818	8.421268	8.511063	8.801348	8.247807	8.343637	8.312286	8.571083	7.88933	8.180017	8.225313	8.172792	8.256708	8.552314	8.767386	8.197523	8.626837	8.552887	8.780173	7.805766	8.816636	7.989643	7.65745	8.406906	7.882131	8.194572	7.898121	8.453466	7.827613	7.830828	8.021915	8.145161	8.356418	8.469752	8.763138	8.243118	7.984257	7.53325
3.378427	4.018464	3.965643	4.403505	3.602188	4.512682	4.044662	3.777033	4.29458	4.394615	3.658296	3.965684	3.509486	3.757194	3.501247	3.529256	3.625997	3.439524	3.582835	3.623286	4.235348	4.333031	4.041437	4.571902	4.108351	3.669348	3.51229	4.209325	3.57609	3.716709	3.590876	4.800224	3.524009	4.369855	4.267439	3.866072	4.828017	3.718526	4.541023	3.560606	4.761944	4.684346	4.55962	4.729988	4.536272	3.869217	3.996304	3.723763	4.714013	4.420395
9.49113	9.494872	9.23976	8.975863	9.136112	9.378907	9.438199	9.375718	9.46633	9.390235	9.362776	9.457301	9.043274	9.196529	9.220229	9.356538	9.271152	9.347583	9.301448	9.102342	9.523142	9.567653	9.5276	9.344134	9.534925	9.353585	9.285797	9.41466	9.414677	9.311176	9.273388	9.406762	9.228984	9.26668	9.357469	9.324658	9.489365	9.162711	9.318827	9.073044	9.366174	9.279852	9.38989	9.416761	9.306694	9.235281	9.177631	9.358861	9.507082	9.332188
9.379458	9.612281	9.628584	9.605122	9.451761	9.713704	9.286401	9.398291	9.588771	9.655991	9.730507	9.635206	9.30072	9.396052	9.740856	9.60362	9.55387	9.24207	9.42477	9.510715	9.689917	9.597341	9.600332	9.864145	9.614199	9.645472	9.562749	9.768092	9.606395	9.676567	9.719145	9.846419	9.593278	9.939332	9.735803	9.877525	9.752884	9.781632	9.696918	9.655201	9.735935	9.659538	9.691809	9.855746	9.795423	9.452731	9.670799	9.337434	9.586301	9.750415
7.817464	8.929317	8.551955	8.356571	8.545879	8.725009	7.964242	8.55626	9.251219	8.72427	8.427625	9.621093	8.098612	8.603861	8.609482	8.603658	8.584511	8.748529	9.126196	8.945264	9.234179	9.308077	8.689536	8.29014	8.71967	8.686214	8.562224	8.368004	8.069655	8.502355	8.341372	8.698735	8.389471	8.628253	8.812452	8.843393	8.137925	8.766564	8.659314	9.053427	8.893433	8.495527	8.659331	9.207143	9.282355	9.295946	8.277052	8.329219	9.466219	8.145562
9.158441	8.793815	8.87125	8.698224	8.760263	8.940962	8.682068	9.062181	8.761098	8.765075	8.886944	8.889068	8.682303	9.081973	8.807086	8.989678	8.714602	8.548687	8.565008	8.629874	8.774451	8.821913	8.764554	8.618129	8.685488	9.051927	8.834265	8.609335	8.813831	8.748907	8.992983	8.70231	8.812586	8.682328	8.608452	8.705826	8.524285	8.82033	8.674131	8.626372	8.800836	8.774825	8.863299	8.942453	8.701032	8.776792	8.692178	8.645979	8.731363	8.888177
9.138003	8.511677	8.382214	8.637068	8.686	8.738309	8.721914	8.842384	8.707092	8.657621	8.823999	8.767488	8.556449	9.047291	8.933584	8.891559	8.808566	8.572936	8.549489	8.720283	8.653225	8.571873	8.775927	8.601563	8.593076	8.988746	8.782253	8.341519	8.867481	9.059952	9.062256	8.76186	8.796706	8.852484	8.834197	8.928799	8.720662	8.850258	8.783529	8.749954	8.657846	8.55575	8.887571	9.050016	8.775781	8.706312	8.860069	8.543485	8.808991	8.783122
9.400763	9.754115	9.081542	9.341084	9.559733	9.332638	9.49264	9.327674	9.221789	9.09944	9.217585	9.556176	9.06212	8.91594	9.23119	9.072809	9.116639	8.947601	9.118752	9.017181	9.366586	9.164	9.457994	9.274223	9.426049	9.022134	9.099416	9.12414	9.344475	9.196158	9.19324	9.529699	9.272505	9.130717	9.196698	9.205404	9.170985	9.443288	9.031385	9.251802	9.545458	9.340913	9.381101	9.122966	9.503256	9.25601	9.44344	9.275266	9.524883	9.514099
9.948814	9.393382	10.30092	10.138211	10.299814	10.932455	9.904942	10.055457	10.040231	10.353377	9.662048	10.341538	10.371696	9.99496	10.35418	10.352786	10.304063	9.7473	9.798168	9.404242	10.141232	9.512979	9.660672	10.012891	9.761056	10.267423	9.854923	9.799805	10.144217	9.9597	9.629358	10.807853	10.052923	9.673005	10.52332	10.359698	9.823205	10.587281	10.041815	10.183392	10.296554	10.884969	10.3492	9.137805	10.226049	10.099058	10.385622	10.405911	9.367067	10.246833
7.566708	7.780202	7.721289	7.667649	7.289832	7.587344	7.739009	7.59862	7.507033	7.649775	7.783741	7.434643	7.450754	7.41217	7.567513	7.358287	7.465936	7.446525	7.520695	7.307817	7.492162	7.799382	7.429278	7.741154	7.862206	7.559422	7.21469	7.816414	7.709376	7.478181	7.534105	7.67884	7.678472	7.654095	7.806093	7.670577	7.741547	7.495341	7.63034	7.810818	7.846539	7.943371	7.547345	7.843275	7.768067	7.752622	7.734897	7.938212	8.111569	7.639187
8.585234	7.316031	8.052631	7.410861	7.822555	7.845605	8.051392	7.932562	7.765933	7.791083	7.94782	7.928002	7.761104	7.710921	8.05047	7.990969	7.862291	7.484285	7.60367	7.564351	7.888383	7.654001	7.784833	7.859665	7.729576	7.896913	8.072421	7.710317	8.143322	7.973721	8.016918	7.670236	7.974446	7.910851	7.781713	7.550388	7.984071	8.08413	7.72932	7.777464	7.892005	8.05387	8.065671	7.781093	7.984548	7.874316	8.245996	7.742921	7.795876	7.749588
9.02773	7.950924	8.318467	7.715359	8.510855	8.39791	8.740277	8.551758	8.155975	8.32543	8.594156	8.641466	8.428425	8.245718	8.671235	8.759967	8.395621	8.210892	8.049445	8.322273	8.399469	8.370176	8.446995	8.311813	8.329126	8.663932	8.582946	8.277746	8.55132	8.467707	8.5414	7.983674	8.497628	8.2895	8.135714	8.328866	8.675701	8.526277	8.306935	8.225665	8.211035	8.259546	8.465099	8.390638	8.290753	8.568833	8.673586	8.300259	8.089123	8.20599
9.704749	9.405927	9.442463	9.644498	9.398493	9.482185	9.972616	9.697356	9.600429	9.475287	9.850528	9.621397	9.516544	9.328508	9.500173	9.554011	9.464134	9.460846	9.539857	9.594573	9.558514	9.503184	9.914968	9.843955	9.750069	9.511728	9.711682	9.620813	9.633944	9.636884	9.780346	9.603344	9.551033	9.857761	9.41436	9.50856	9.736521	9.494057	9.655756	9.477022	9.666107	9.673213	9.52236	9.628924	9.509399	9.453751	9.640731	9.936394	9.799578	9.71129
12.818592	12.843136	12.600804	12.74947	12.914243	12.488015	12.904272	12.744001	12.612702	12.655371	12.683472	12.571564	12.834104	12.589851	12.618317	12.679011	12.662761	12.589604	12.673368	12.506859	12.644048	12.526451	12.853939	12.58345	12.555194	12.705902	12.846424	12.64343	12.772008	12.835628	12.857396	12.619017	12.79718	12.731538	12.642876	12.616211	12.799518	12.69546	12.765024	12.593173	12.922716	12.862433	12.806912	12.678835	12.698133	12.756785	12.870734	13.030249	12.794176	12.75003
5.848303	5.711153	5.510183	5.199066	5.971443	5.430327	6.077021	5.744607	5.267621	5.666317	6.01975	6.311127	5.915879	5.784558	6.261457	5.931081	6.092121	6.179187	6.236665	5.783508	5.536646	5.688663	5.542678	5.795871	5.838282	5.904046	6.022486	5.3026	6.147525	5.763006	5.824439	5.21322	6.218573	5.551868	5.825906	6.071274	5.384417	6.223041	5.500824	6.533205	5.542574	5.392424	5.562363	4.99986	5.31201	5.619651	6.194461	5.656437	5.198901	5.65058
5.64836	5.768055	5.147039	5.372278	6.284792	5.149709	7.141158	5.969045	4.657365	4.570131	7.201733	7.348549	6.645163	6.013453	7.228976	6.241239	6.778457	7.620918	7.677478	6.359987	5.25819	4.430865	3.960948	6.070439	4.479006	6.30264	6.210058	4.097475	6.806881	6.059001	6.439847	4.87399	7.21742	4.893513	7.121774	7.263791	4.715909	7.764002	3.85035	7.934798	5.090889	5.437473	5.399829	5.31401	5.342228	6.200596	7.193661	5.525641	4.81707	4.925705
10.435974	10.652653	11.031367	11.248171	11.086278	11.213624	10.955287	11.290622	11.296233	11.004709	11.226044	11.063238	11.431875	11.348666	10.794242	11.385114	11.174096	11.123022	11.027706	11.27946	10.806421	10.829625	11.695916	11.221928	10.93392	11.028836	11.104428	10.952711	11.173645	11.264941	11.144197	11.294844	11.068442	11.345597	10.888828	11.182087	11.118698	11.288294	11.175202	11.187994	11.122387	11.420462	11.170654	11.113154	11.121521	10.761528	11.124379	11.100678	10.993584	11.05137
9.321739	4.830804	4.753203	3.345945	7.132682	5.04855	9.441698	9.270013	5.195063	4.672594	8.677825	7.483614	9.068966	10.001487	6.647537	8.030684	8.460006	7.597412	7.4962	8.028959	4.402781	5.446382	9.480787	5.108625	4.579585	8.658018	9.000742	4.712054	8.216565	8.970451	9.057202	5.298657	8.571373	5.362908	4.656233	8.088996	5.408031	8.209716	4.744343	8.984695	5.808289	4.903506	5.848089	5.845896	5.570927	7.954543	8.707274	9.119805	5.605777	4.987589
9.050416	9.093239	8.730028	9.643291	9.343829	8.825704	9.336521	9.337921	8.960672	8.784995	9.390885	9.04416	9.288092	9.159618	9.324573	9.248332	8.618783	8.825581	9.231285	9.464937	8.317051	9.031342	9.289007	9.135392	9.012414	9.336052	9.089539	8.921768	9.07096	9.375099	9.337936	8.843	9.539302	9.327471	8.989275	9.221909	8.939196	9.385473	9.047753	9.443175	9.297365	9.229179	8.968094	8.73144	8.974816	9.380187	9.285797	9.866785	9.082697	8.977161
12.008675	11.730473	11.876928	11.190927	10.932201	11.824132	11.724727	11.786007	11.834708	12.018819	10.871379	10.728162	11.676661	11.719002	10.807043	11.739208	11.527918	11.447484	11.15164	11.296244	11.766267	12.115647	12.173579	11.746772	11.831334	11.858311	11.762841	11.962332	11.790848	11.816277	11.965795	11.735163	11.522995	11.895236	11.123348	10.87488	11.819978	11.178867	12.23019	11.12152	11.717419	11.7558	11.775219	11.943336	12.166408	11.966009	11.856723	11.532504	11.9047	11.53403
12.518759	12.142801	12.241425	12.009203	11.612046	12.272281	12.36255	12.28215	12.306033	12.430072	11.635646	11.419381	12.434227	12.314264	11.697277	12.359683	12.16025	12.142519	11.913036	11.974177	12.430995	12.51507	12.629076	12.394534	12.370805	12.443819	12.451109	12.4422	12.425238	12.488602	12.61304	12.178295	12.177309	12.421041	11.884982	11.653152	12.390278	12.002613	12.645111	11.940916	12.159195	12.022617	12.311865	12.384273	12.564753	12.377781	12.315315	12.282109	12.274609	12.205414
9.880271	10.668881	10.105575	10.673875	10.549871	10.28463	9.864327	10.398577	10.368501	10.222403	10.329599	10.31008	9.95088	10.27429	10.037183	10.168318	9.963302	9.965295	10.221	10.375104	10.256247	10.210006	10.378297	10.349791	10.317242	10.200888	10.107385	10.00999	10.381657	10.016856	10.072803	10.103303	10.306716	10.177073	10.27783	10.356779	10.115491	10.204417	10.010205	10.3532	10.43316	10.464216	10.36961	10.754069	10.336337	10.208602	10.126938	9.945858	10.419318	10.221038
8.379209	7.873789	7.79692	7.547594	8.173014	8.040338	8.492573	8.351806	7.823916	7.953506	8.783795	8.642882	8.32612	8.311078	8.714296	8.488212	8.384467	8.256011	8.467059	8.259203	7.764393	8.024348	8.225786	8.156762	7.556576	8.442116	8.396065	7.899682	8.534002	8.3873	8.385346	7.812476	8.48472	7.861762	7.438516	8.324967	8.033998	8.371775	7.690632	8.439767	8.17617	8.190085	7.950483	8.084858	7.896845	8.578322	8.637903	8.449348	8.135788	8.010414
10.791309	12.410045	11.917609	12.800348	12.49358	12.55417	12.326418	10.908394	12.000964	11.769837	11.561568	13.057786	11.754256	10.509774	12.741643	11.703905	12.79161	11.688098	12.181189	11.000878	12.908663	11.7091	11.097908	12.159829	11.622034	11.135885	10.553345	11.734325	12.250288	10.540728	10.631139	13.243945	12.278242	12.674157	13.109314	13.155895	12.701629	12.312377	11.825229	11.092341	13.147729	13.125455	13.228479	12.855121	12.298232	11.631502	11.8716	11.71371	12.124137	13.245654
7.291282	6.811398	6.844851	6.413112	7.329672	6.644668	6.923607	7.161806	6.48513	6.850287	7.043324	7.227275	7.239601	6.852018	7.196055	7.002002	7.149919	7.117783	7.0608	6.947955	6.48271	6.461751	6.683517	5.879023	6.557289	6.98752	7.036386	6.880868	6.924669	7.083333	6.894356	6.963752	7.055648	6.799642	7.134437	7.177354	6.896548	7.359995	6.861573	7.258967	6.818677	6.671194	6.643568	6.180711	6.799687	7.075595	7.246104	8.138163	7.028099	6.745611
8.845402	9.83188	9.555882	9.406075	9.010439	9.659823	9.318754	9.571307	9.775019	9.489905	9.538246	9.817861	9.451087	9.386104	9.336476	9.330759	9.354834	9.294784	9.765793	9.361254	9.90862	9.556774	9.831115	9.614585	9.698518	9.312513	9.575529	9.346101	9.651335	9.700006	9.654656	9.611411	9.753374	9.526063	9.807787	9.516835	9.565507	9.390645	9.433377	10.076077	9.667403	9.672324	9.69478	10.006135	9.875493	9.676874	9.727236	9.621587	9.99137	9.435476
6.464982	7.732172	7.229321	7.129477	6.913246	7.428658	7.262161	7.211487	7.373996	7.191757	7.3464	7.545425	7.063268	7.140474	7.06553	7.031039	7.104165	6.993972	7.25169	7.026908	7.452427	7.396894	7.463975	7.290676	7.436223	7.168498	7.07821	7.457943	7.107755	7.124336	7.013214	7.418457	7.195854	6.962813	7.37943	6.97255	7.19256	7.094582	7.014736	7.546261	7.431983	7.334499	7.484236	7.817757	7.470149	7.294325	7.51572	7.186986	7.815712	7.212205
3.446099	3.937168	3.76916	3.876228	2.74959	4.103844	3.43072	3.319203	4.126551	4.051322	3.281415	3.714312	3.379844	3.344473	3.560729	2.983953	3.260654	3.464612	3.355665	3.383039	4.775227	4.461995	4.02724	4.349808	4.312247	2.883354	3.12266	4.249166	3.048423	3.030655	3.419761	4.500925	3.472814	4.40439	4.850344	3.424946	4.279498	3.144007	4.175863	3.227073	4.127869	3.545065	4.228536	4.044367	4.68428	3.090789	2.865413	3.298686	4.19931	4.062851
8.363348	8.787238	8.54182	8.552598	8.376902	8.480159	8.501533	8.467542	8.35671	8.247439	8.559531	8.504622	8.308932	8.50004	8.512348	8.367051	8.402643	8.240816	8.45628	8.189164	8.497253	8.627088	8.399028	8.873431	8.410643	8.577419	8.68735	8.679887	8.447614	8.409049	8.537867	8.795053	8.52766	8.760659	8.690102	8.572216	8.56245	8.285945	8.531932	8.647775	8.79426	8.901898	8.752229	9.10078	8.540526	8.58849	8.461762	8.393372	9.246509	8.618399
7.209785	7.515103	7.052227	7.031281	6.976121	7.046291	7.184303	7.253011	7.115243	7.103227	7.293499	7.325903	7.162368	7.312828	7.173273	7.075017	7.232575	6.829927	7.181321	7.029809	7.092906	7.195124	7.041394	7.132589	7.049636	7.302263	7.567402	7.094478	6.949795	7.134076	7.24187	7.226541	7.225601	6.866857	7.154118	7.133882	6.813781	7.111067	6.486297	7.37343	7.312057	7.057493	6.944042	7.264979	6.906604	7.443374	7.178708	7.186573	7.404163	7.027948
9.096368	9.264898	9.338298	8.978747	9.124979	8.887871	9.071345	8.989505	9.022295	9.295842	8.837781	8.833823	9.175748	9.085084	8.96892	9.046094	9.099836	9.178281	9.029633	9.132827	9.278125	9.218056	9.108454	9.137868	9.338181	9.02352	9.266951	9.066069	9.242464	9.082198	9.060856	9.070851	9.012489	9.037193	9.005056	8.95821	9.402474	8.844727	9.309451	8.981422	8.812647	9.004735	8.70971	8.993103	8.827725	9.084765	9.034423	8.897093	8.903513	9.138387
9.09612	9.039738	8.959657	8.601433	8.948043	9.106324	9.094271	9.164835	9.022534	9.060543	9.232941	9.29043	8.955334	9.014636	9.093658	8.94636	9.036204	8.967767	8.937214	8.913653	8.925852	9.080814	9.006662	9.038869	9.051865	9.005911	8.993242	9.066735	9.034508	9.020948	9.078512	9.143228	9.150645	9.013391	9.077083	9.067201	9.096636	9.161685	9.158259	9.052767	9.077306	9.063778	9.015417	9.151759	9.039063	9.159451	9.039511	9.146529	9.248737	9.045202
11.031003	10.762648	10.383252	10.81914	10.299773	10.435377	10.92227	10.77022	10.897272	10.774848	10.905685	10.380555	11.156323	10.762156	10.536052	10.887082	10.583064	10.838103	11.030788	10.753362	11.13006	10.953355	10.982725	10.97598	10.899499	10.899372	10.96101	10.792826	11.253012	11.032006	11.124122	10.592971	11.016661	11.052317	10.778408	10.590422	11.089444	10.521646	10.771462	10.677684	10.574441	10.80798	10.575567	10.627498	10.699559	10.663153	10.870284	10.935064	10.624908	10.836156
12.727469	12.676181	12.49261	12.527603	12.510482	12.445162	12.750056	12.651332	12.661682	12.632411	12.709782	12.495809	12.676584	12.557478	12.55158	12.751267	12.601928	12.564453	12.694579	12.569265	12.72243	12.711714	12.788318	12.775466	12.670165	12.683293	12.747455	12.540284	12.818679	12.82209	12.91112	12.504218	12.788441	12.700297	12.460782	12.602702	12.670764	12.637986	12.565131	12.672082	12.613939	12.673425	12.563262	12.553143	12.676732	12.611759	12.820891	12.822668	12.641598	12.593989
11.774595	11.643801	11.25048	11.233154	11.207212	11.300266	11.598349	11.629108	11.440537	11.442065	11.364996	11.192912	11.297591	11.511083	11.149835	11.579925	11.421518	11.396561	11.227552	11.308095	11.330068	11.624309	11.553678	11.463284	11.54813	11.580351	11.521772	11.483088	11.56322	11.444299	11.638529	11.336932	11.518241	11.242289	11.090128	11.159102	11.229379	11.110314	11.277238	11.247208	11.316969	11.375802	11.291261	11.197145	11.383691	11.455266	11.544663	11.675773	11.320352	11.188808
4.636585	4.094945	4.441294	4.380762	4.380762	4.685128	4.779	4.797093	4.730211	4.58401	4.523802	4.651503	4.99368	4.920599	4.90651	4.631371	4.512726	4.601666	4.652791	4.151101	4.59721	4.605773	4.07346	4.618701	4.688846	4.732903	4.295052	4.981131	4.806574	4.702995	4.774298	4.528205	4.233709	4.981354	5.003649	4.460176	4.779949	4.791887	4.847956	4.502006	4.164313	4.647086	4.547049	4.899428	4.807568	4.332103	4.510073	4.36327	4.948473	4.630078
11.872522	11.888913	11.933515	11.859864	11.582249	12.066768	12.029996	11.90127	12.253932	12.207278	11.856711	11.647593	12.08828	11.994228	11.643788	11.978538	11.934165	11.883159	11.877639	11.75881	12.132274	12.292382	11.944252	12.140273	12.183468	12.118115	12.183799	12.099336	12.217796	12.264223	12.281342	12.074976	11.949034	12.310713	12.035213	11.80179	12.388426	11.972666	12.242328	11.587091	12.243209	12.049767	12.168106	12.180725	12.219518	12.064619	11.896911	11.956444	12.197376	12.427671
11.755318	11.895565	11.962421	11.911697	11.50417	12.165539	11.913444	11.907458	12.174451	12.227481	11.74486	11.538996	11.90735	11.952655	11.47696	11.891482	11.928764	11.83408	11.742751	11.592369	12.098447	12.235717	11.924186	12.140441	12.222227	12.027687	11.972847	12.118746	12.071109	12.064523	12.151357	11.996273	11.782461	12.129915	11.965362	11.55461	12.140987	11.890273	12.152663	11.560406	12.159518	12.064218	12.125677	12.09796	12.182288	12.018143	11.869906	11.911859	12.229747	12.284107
8.779454	8.853262	8.464346	9.080901	8.341672	8.501032	8.088549	8.244398	8.713229	8.790602	8.380093	7.909959	8.505433	8.283306	8.642821	8.581547	8.132695	8.37178	8.493562	8.37738	8.958553	8.727931	8.669001	9.077919	8.695926	8.570717	8.392179	8.477979	8.630989	8.772243	8.906281	8.429555	8.689742	8.82342	8.734087	8.217483	8.55297	8.631706	8.568734	8.450013	8.512948	8.756027	8.62431	8.451735	9.062283	8.064733	8.556019	8.284999	8.594611	8.933744
8.637749	8.646376	8.667057	8.476735	7.818194	8.888759	8.15771	8.179617	8.794989	8.829023	7.837978	7.79085	8.072671	8.303443	7.926812	8.030005	7.947758	8.143954	7.905528	8.120089	8.713339	8.798217	8.66423	8.422213	8.741453	8.347093	8.231219	8.756915	7.891077	8.238517	8.076041	8.543688	8.217901	8.558813	8.837086	8.033098	8.866512	7.948014	8.835784	7.573735	8.682867	8.62538	8.813168	8.566778	8.66774	8.219182	7.894062	7.92944	8.416403	8.442278
7.964257	7.650879	8.202697	7.71244	7.904174	7.882952	7.875658	7.784023	8.035427	8.062563	7.727489	7.744781	8.26434	7.88376	7.535358	7.954509	7.73746	7.99427	7.644857	7.676458	7.930348	7.896017	7.855976	7.649365	7.909846	7.867917	8.047425	7.903315	7.811968	7.841554	7.825638	7.932537	7.922378	7.87956	7.537808	7.75511	8.012695	7.706865	8.142851	7.447841	7.723862	8.010867	7.64391	7.785618	7.822848	7.767114	7.770697	8.147284	7.620978	8.276378
5.453217	6.315527	5.738561	5.708462	5.618567	5.942006	5.696919	5.761992	6.620309	5.981717	5.541011	6.568952	5.703925	6.123694	5.61631	5.814645	5.763073	5.516044	6.119347	5.901517	6.766007	6.564732	6.21124	5.899787	6.52449	5.957394	5.989586	5.739635	5.890929	6.105063	5.81387	6.447749	5.878194	6.634278	6.083601	5.938999	5.829118	5.760477	6.111756	6.196571	6.247727	6.136382	6.116905	6.768931	6.550567	6.344918	6.039744	5.786984	7.011573	5.718975
5.966214	6.279004	5.567665	5.61941	5.520161	5.740482	5.589062	5.596197	6.081848	5.734123	5.377131	6.11341	5.516731	5.768648	5.753118	5.646139	5.551781	5.553442	5.603747	5.78069	5.857134	6.03364	5.842864	5.455708	6.093874	5.884738	5.754772	5.910237	5.536715	5.823431	5.587764	6.102086	5.855932	5.754575	5.876716	5.852977	5.53312	5.754547	5.678472	5.661315	5.990789	5.641442	6.129225	6.144163	6.165488	5.946422	5.944792	5.659879	6.245158	5.462245
4.590677	4.87499	4.143931	4.421982	4.338413	3.982816	4.214316	4.067099	4.551984	4.099494	4.117259	4.780231	4.213668	4.733291	4.102828	3.852327	4.323814	3.654096	4.158033	4.129824	4.54295	4.526969	4.11957	4.153848	4.367863	4.333231	4.081351	4.559503	4.161756	4.126425	4.404758	4.354846	4.416157	4.674551	4.437617	4.371383	4.13828	4.177923	4.141863	4.173692	4.665243	4.434773	4.46569	4.379962	4.884306	3.931612	4.220922	4.272152	4.80514	4.28341
2.771861	3.047288	3.081214	3.315872	2.909047	3.174146	2.654338	2.461886	3.033704	2.880824	2.096187	2.58878	2.331656	2.700178	2.096534	2.515556	2.322136	2.729574	2.288244	2.21566	2.875996	3.262403	2.739051	3.035613	2.93079	2.305864	2.289725	3.092929	2.302366	2.166129	2.120493	3.623767	2.256816	2.97214	3.406166	2.347506	3.201949	2.234314	2.977991	2.192641	3.801984	3.240068	3.031996	2.936434	3.001028	2.392379	2.229127	2.649091	3.343302	3.432253
5.745079	6.744015	6.054448	6.382165	5.874332	6.103557	5.66717	6.059559	6.489799	6.017328	6.166931	5.769411	5.429184	5.679468	5.857644	5.880804	5.551579	5.091723	5.224123	5.79268	6.20338	6.420984	6.006704	6.263802	6.308995	5.664903	5.781435	6.083787	6.094161	6.036588	5.945949	6.487916	6.125247	6.380517	6.156107	6.296078	6.156978	5.985676	6.065019	6.341993	6.264252	6.651174	6.698189	6.645256	6.471961	5.670096	6.264176	5.546524	6.889627	6.301687
9.399062	8.502855	8.887551	9.134948	9.614122	9.022473	9.680905	9.506024	9.78195	9.252715	9.280628	9.22706	9.421296	9.541424	9.170375	9.41956	9.443451	9.197818	9.388673	9.330148	9.272516	8.793871	9.785563	8.692304	8.708611	9.503423	9.787387	8.893057	9.494118	9.749182	9.881909	9.291337	9.16153	9.532139	8.776696	9.505417	9.409584	9.148518	9.582804	8.94552	9.397776	9.490949	9.56048	9.745274	9.221928	9.519458	9.258312	9.892512	9.457787	9.026974
6.914024	6.601156	7.037281	7.120205	7.051007	7.003464	7.293037	7.175444	7.848533	7.291813	7.002577	7.085141	6.993053	7.151471	7.011525	7.17157	6.961447	6.942273	7.066557	6.839089	7.081062	7.142813	7.458634	6.819618	6.784712	7.331381	7.09595	7.027392	6.810554	7.308104	7.088894	7.146302	6.558354	7.245423	6.783047	7.014384	7.218144	6.834738	7.453156	6.499698	7.135865	7.548507	6.953534	7.455013	7.178857	6.895929	6.819245	7.384048	7.410841	6.95496
9.99885	9.355235	9.513044	9.977541	9.8998	9.715488	10.284373	9.819269	9.501976	9.527356	10.026533	9.626641	9.982486	10.061725	9.90968	9.971949	9.943186	9.920569	9.99321	9.791319	10.255211	9.723562	9.672727	9.64866	9.506547	9.879123	10.038405	9.447071	10.209874	9.977456	10.018216	9.859311	9.989198	9.793245	9.970722	9.992335	9.533923	9.815899	9.617157	9.745213	9.731253	9.935424	9.627899	9.658401	9.631515	10.238312	10.104894	9.834763	9.700541	9.667695
9.89768	10.587839	10.221462	10.735191	10.295835	9.757482	10.213123	9.955732	10.141965	10.084597	10.270541	9.587893	10.191772	9.771183	9.837296	9.864616	9.971943	9.910988	10.11046	9.767198	10.204174	10.005165	10.093952	10.479156	10.124855	9.92596	10.192265	10.166076	10.426482	10.40373	10.462405	10.160587	10.414523	10.76316	10.451559	10.15506	10.313944	10.144864	10.160599	10.376886	10.462273	10.408291	9.970357	10.315185	10.235618	10.217532	10.068855	10.149224	10.478749	10.606935
5.993581	5.769766	6.261638	6.107913	5.724054	5.747547	5.953397	5.900005	5.660108	5.9612	5.881785	5.756898	5.462948	5.83139	5.936657	6.083883	5.626237	5.531746	5.651543	5.788165	5.783974	5.977259	6.002743	6.233568	6.050669	5.674006	5.964775	5.993581	6.060643	6.005413	6.113467	5.825533	6.074044	5.900813	6.019141	6.043569	6.083234	5.974365	6.072905	5.956875	6.059327	6.010735	5.968554	6.201683	6.172453	6.265843	6.186373	5.882715	6.285809	5.977571
3.013215	3.149816	3.531781	3.659102	3.356457	3.606987	3.021036	3.187239	3.574188	3.406024	3.193451	3.277693	3.14035	3.263684	3.257651	3.053572	3.165598	3.357181	3.415252	2.996421	3.257299	3.774519	3.403514	3.464051	3.221373	3.145032	3.392467	3.353544	3.142322	3.186078	3.215651	3.285086	3.077341	3.379033	3.345917	3.20453	3.422277	3.291997	3.434923	3.354336	3.130185	3.142039	3.309861	3.74917	3.182609	3.29826	3.306799	3.303372	3.163258	3.01595
4.99986	6.839898	6.085815	8.926037	5.562002	7.408805	9.1196	7.973795	7.031379	8.568521	5.837276	6.348944	9.968807	7.061541	5.15391	6.06238	6.582961	6.858911	6.834803	5.993522	7.47877	6.727327	6.975952	5.256064	6.533244	4.988251	6.113825	5.384402	4.822422	6.230217	6.224157	6.043956	5.006727	6.712655	5.538347	5.742925	5.443218	7.373193	5.868635	6.585854	8.062915	5.499696	6.070586	6.05726	6.393857	6.431291	7.265609	5.881481	5.932353	6.715841
7.97732	8.350259	8.06683	8.395985	8.680115	8.781972	8.561055	8.998121	8.612012	8.362722	8.38282	8.871577	8.491882	8.751861	8.391324	8.367981	8.782613	8.842572	8.388512	8.250724	8.225667	8.451569	8.664093	8.688503	8.190136	8.62238	8.480419	8.036258	8.610724	9.061122	9.014743	8.750061	8.44197	8.491487	8.611345	9.132679	8.763698	8.890255	8.585419	8.508711	8.8753	9.122263	8.558696	8.309922	9.07854	8.559495	8.138826	8.354948	8.338618	8.301704
5.840959	6.096271	5.419981	5.865924	6.027045	6.004047	5.839692	5.852949	5.851073	5.735487	5.791166	6.046612	5.739337	5.94131	5.589395	5.797153	5.947953	5.929217	5.634921	5.422972	5.534709	5.922096	5.645065	5.74366	5.488308	5.503164	5.480894	5.366675	5.84392	5.959373	6.090177	5.781788	5.827728	5.762703	5.689222	5.928618	5.636938	5.735533	5.699027	5.919438	6.008486	6.378734	5.735082	5.534865	6.319191	5.96923	6.002555	5.80714	5.794598	5.588974
6.648009	7.243789	6.732707	6.420114	6.19311	7.09191	6.342443	6.469817	7.058316	6.667904	6.355438	6.935475	5.971026	6.117957	6.209201	5.951334	6.413655	6.294531	6.41363	6.239168	7.34052	6.798132	6.605123	6.533103	7.165968	6.420861	6.16498	6.393812	6.207103	6.125942	6.227254	6.863539	6.242692	6.611152	6.803107	6.56177	6.816303	6.36673	6.57201	6.712775	6.821013	6.583407	6.866066	6.987968	7.029354	6.548702	6.4369	6.363453	7.030824	6.591369
11.472679	11.930799	12.323655	12.122997	12.146476	12.118627	12.027099	12.093179	12.166368	12.091819	12.082301	12.069793	11.930453	12.032328	11.970444	11.854842	12.008613	11.927444	11.976781	11.90841	11.970042	12.002919	12.107024	12.07496	12.048883	12.016805	12.095751	12.055379	12.216626	12.165163	12.128796	12.245608	12.220869	12.297851	12.290047	12.13034	12.325913	12.09463	12.189882	12.057165	12.401473	12.357834	12.210189	12.34141	12.177893	12.224633	12.109572	12.226897	12.433708	12.208941
13.110084	13.100008	13.104034	12.907239	12.726337	13.055837	13.051994	13.025381	12.927478	13.103526	12.863801	12.755952	13.062778	13.07463	12.969749	13.12673	13.037096	12.971219	12.914917	12.934577	13.158619	13.107479	13.004149	13.114644	13.070207	13.078881	13.050934	13.134361	12.941708	13.016392	13.010976	12.9322	13.055151	13.055151	12.913209	12.897673	13.059832	13.014809	13.233827	12.982588	13.031887	13.033662	12.997384	12.99528	13.057759	13.015146	13.093824	12.858293	13.078881	12.979327
9.136895	9.244075	9.250231	8.974319	8.692234	9.23988	9.134555	9.318883	9.220098	9.341249	8.734721	8.902266	9.063282	9.400461	8.93485	9.421439	9.048815	8.749661	8.664835	8.914529	9.080395	9.346052	9.425676	9.251031	9.187812	9.264116	9.243768	9.277506	9.094073	9.274001	9.261117	9.105174	9.137057	9.081115	9.076959	8.737647	8.950748	9.133619	9.352015	8.926786	9.151397	9.112944	9.2404	9.044053	9.557972	9.069518	9.326182	8.772142	9.278832	9.011889
7.772088	7.664235	7.282234	7.182806	7.933179	7.568923	7.956741	7.833078	7.828239	7.905584	7.842815	7.58205	8.421385	8.019925	7.80074	8.262153	7.905491	8.315176	8.224	7.967309	7.974216	7.607347	8.195823	7.940269	7.599715	8.155783	8.080112	7.573119	8.101749	8.315661	8.317394	7.634466	8.373333	7.7407	7.73048	7.915038	7.787893	8.033395	7.709149	8.225037	7.662416	7.377712	7.705985	7.462609	7.798351	7.934289	8.100336	7.750374	7.341742	7.81561
9.042378	8.96962	8.916738	8.586202	8.498685	9.142894	9.109397	9.172971	9.190681	9.226336	8.641692	8.681967	9.077949	9.32995	8.828468	9.318209	8.896737	8.572978	8.606741	8.785639	9.050735	9.27483	9.467849	9.234336	9.121923	9.139088	9.103115	9.087667	8.950896	9.206568	9.245143	8.941161	9.022245	8.913129	8.743189	8.58976	8.870636	8.846413	9.288412	8.822875	8.904084	8.984149	9.122774	8.972449	9.477182	8.968695	9.384003	8.751291	9.155942	8.904584
5.646955	5.595668	5.255143	5.712577	6.016868	5.216296	5.380686	5.386452	5.674313	5.362405	5.268039	4.887895	5.398968	5.48173	5.418533	5.3295	5.345341	5.58892	5.501994	5.419692	5.431387	5.260556	5.3963	5.402219	5.160395	5.400596	5.448911	5.112146	5.380986	5.034563	5.283707	5.070881	5.375583	5.256414	5.39188	5.295108	5.513568	5.442975	5.146342	5.216955	5.29381	5.465551	5.20168	5.251825	5.034957	5.193471	5.279594	5.509346	5.214625	5.611344
6.119125	5.869243	5.771895	6.138113	6.07701	6.409922	6.562978	6.455098	6.123008	6.313891	6.681638	6.807211	6.446464	6.400543	6.432364	6.286179	6.776881	6.696404	6.749829	6.250977	6.660464	6.261617	5.99292	6.410245	6.612672	6.128163	6.340965	6.106259	5.978594	5.981243	6.247482	6.59374	5.981676	6.090605	6.705665	6.701143	6.54742	6.329068	6.126051	6.418016	6.399486	5.932306	6.397586	6.317603	5.60645	6.261032	6.013747	6.176692	6.133991	6.381486
5.612539	5.82793	5.571539	5.71095	5.72859	5.424425	5.541994	5.753127	5.593382	5.437028	5.390371	5.559216	5.669267	5.284587	5.41972	5.424721	5.719973	5.656309	5.528311	5.481048	5.398669	5.746518	5.627279	5.516731	5.872505	5.623746	5.57774	5.582759	5.508591	5.671693	5.554596	5.534167	5.480214	5.546374	5.705572	5.476429	5.714116	5.531792	5.80327	5.454734	5.508604	5.49915	5.458727	5.614874	5.794212	5.250112	5.415385	5.624384	5.681603	5.698493
5.167496	5.451474	5.798568	5.750577	5.273525	6.1021	5.362405	5.253491	5.778281	5.696211	6.019078	6.175901	4.942266	5.563755	5.734665	5.333494	5.52323	5.315557	5.652076	5.384648	5.645254	5.746418	5.498902	5.832941	5.894059	5.184068	5.290871	5.613202	4.865184	5.125043	5.283745	6.1577	4.88043	5.909026	5.824148	5.855376	5.903986	5.56162	5.840795	5.441338	5.876956	5.97804	5.842766	6.038861	5.195711	4.945237	5.072106	5.732189	5.970968	5.813939
6.280096	6.549895	6.657718	6.769653	6.284792	7.323219	6.342748	6.610596	6.9037	6.755041	7.220656	7.509637	6.40416	7.004493	6.951896	6.681019	6.362263	6.614285	7.08756	6.600726	6.591343	6.747354	6.534911	6.944141	6.964832	6.237441	6.476507	6.823726	6.155637	6.405171	6.677479	7.193064	6.059599	7.026784	7.271301	7.503944	7.062368	7.113022	6.967688	6.799457	7.11865	7.24088	7.141848	7.330283	6.550567	6.809426	6.606924	6.878009	7.237961	6.758097
11.028881	10.564474	10.480551	10.850404	10.8563	10.453106	10.964959	10.687314	10.70283	10.47855	11.047178	10.830413	10.945075	10.85355	11.086065	11.000038	10.816919	10.89358	11.283166	10.926055	10.835899	10.931036	10.944535	10.907447	10.567862	10.951825	11.153394	10.697273	10.893001	11.02979	11.08958	10.531485	10.861136	10.907745	10.562291	10.65384	10.512245	10.978519	10.657434	11.139668	10.737011	10.783946	10.497076	10.450729	10.758987	11.096833	10.932191	11.252101	10.764519	10.928278
10.86724	10.453575	10.383093	10.428359	10.669938	10.256859	10.835778	10.496319	10.26627	10.278559	10.656418	10.603949	10.452461	10.618147	10.600073	10.626755	10.633115	10.617395	10.704659	10.622169	10.322433	10.683509	10.584165	10.563681	10.348217	10.757094	10.765078	10.605182	10.478943	10.570633	10.639545	10.260997	10.495487	10.386587	10.189172	10.280626	10.186002	10.536672	10.380785	10.695379	10.608637	10.440176	10.328848	10.248439	10.483901	10.946942	10.621189	10.798431	10.389881	10.587056
8.307844	8.284817	8.105784	8.101356	7.806875	8.314386	8.280644	7.951889	8.120914	8.132704	8.293882	8.342207	7.815039	7.96895	8.334819	8.114175	7.9437	8.00749	7.937668	7.871824	8.294594	8.382133	8.36003	8.336163	8.233862	8.101113	8.078503	8.18112	8.01544	8.2848	8.50469	8.247528	8.107753	8.281358	8.131843	8.130547	8.222552	8.250543	8.126238	7.981006	8.249781	8.473036	8.358586	8.205693	8.34932	8.171448	8.052294	8.21909	8.453057	8.280564
9.121346	7.529514	6.647193	7.780347	8.690611	7.052667	8.80606	8.630722	7.273777	7.056705	8.984884	8.619926	8.63294	8.452299	8.82412	8.572735	8.477218	8.4972	8.850511	8.542308	7.575711	7.295514	8.258565	7.501253	7.150782	8.43753	8.798926	6.888	8.860845	8.979172	9.097202	7.185099	9.043667	7.582886	7.471024	8.878877	7.026202	8.746217	6.953247	8.959684	7.426208	7.476452	7.480841	7.265847	7.598272	8.835227	8.945649	8.854157	7.641948	7.364532
9.76754	9.423164	9.356718	9.464667	9.423973	9.352295	9.638673	9.760699	9.399145	9.21802	9.699664	9.591725	9.408222	9.580079	9.671425	9.616493	9.549207	9.405236	9.358756	9.604565	9.349452	9.328162	9.593643	9.364268	9.336992	9.643935	9.52784	9.279729	9.545839	9.531876	9.484841	9.153664	9.722799	9.453065	9.224201	9.519855	9.437899	9.544719	9.268785	9.627087	9.293133	9.368603	9.345278	9.31229	9.508876	9.616781	9.538884	9.797502	9.427915	9.379057
8.411934	7.89851	7.755502	7.549088	7.549884	7.741807	8.326044	8.367718	7.801053	7.811782	8.25175	8.112165	7.92646	8.073659	8.129626	8.094733	7.986057	7.810262	7.977837	7.994909	7.59276	7.96033	8.132593	7.853232	7.861326	8.102756	8.116446	7.749254	7.837297	7.776583	8.064391	7.640046	8.055979	7.594923	7.484489	8.008546	7.663344	7.719432	7.536428	7.934194	7.745484	7.654303	7.659671	7.607772	7.586613	7.991681	8.002746	8.258053	7.653252	7.861
4.843201	8.60204	8.492111	7.99705	4.581639	8.522432	4.763632	4.708634	5.926922	6.502427	5.49824	4.685151	5.005205	4.537908	4.699026	4.605263	4.035158	4.649095	4.762388	4.704039	10.350844	6.724814	5.639798	6.119189	6.700977	4.181152	4.739735	6.590786	4.508818	4.933688	4.610623	5.710315	4.739954	8.613947	6.233931	4.98961	6.778189	4.649635	6.667065	4.905697	7.588703	7.348198	5.869949	6.050207	9.124915	6.34056	4.873435	4.28159	7.299667	5.936734
9.718531	10.482555	10.759624	11.272021	9.867533	10.935611	9.57505	10.444669	10.787463	10.700808	10.138245	9.380761	9.81505	10.055081	9.8227	10.452517	9.665747	9.723888	9.797842	10.484115	10.699443	10.664576	10.636192	10.739424	11.036281	9.843816	9.683953	10.577148	9.726478	10.04453	9.935907	10.795273	10.323852	10.823288	10.2194	9.774066	10.538566	9.524863	10.553199	9.962613	10.693979	10.90129	10.739237	10.355453	11.385051	10.23851	9.93367	10.362115	10.701822	10.542941
4.733496	6.014896	5.859952	6.408069	4.176395	6.052982	4.961206	4.963701	5.656309	6.07918	5.132986	4.913437	4.756092	4.822578	5.087637	5.057622	5.102349	4.854002	4.942896	5.407808	5.200474	5.432682	5.033131	6.793112	5.79883	4.900964	4.510485	6.014866	4.790346	5.133575	4.928882	5.919389	4.972443	6.547181	6.19641	4.948284	5.442842	4.711331	5.804032	5.65769	5.890432	5.715417	5.77653	5.299833	5.837099	5.000775	4.773072	4.861244	5.563577	5.501103
10.40305	10.457721	10.594336	10.414028	9.93919	10.585301	10.150664	10.245658	10.535126	10.625318	10.353906	10.20458	10.180911	10.493222	10.248127	10.488661	10.148736	10.050447	10.223226	10.134105	10.562631	10.456093	10.433622	10.609378	10.45989	10.398717	10.2708	10.329009	10.337418	10.393898	10.485154	10.4039	10.513224	10.540223	10.376188	10.352658	10.401072	10.485417	10.518703	10.310662	10.384735	10.765725	10.617454	10.429571	10.95512	10.053452	10.531332	10.124392	10.425948	10.286322
6.501331	4.65885	5.046269	4.174831	6.787667	4.550014	6.995654	6.059309	4.242994	4.676121	6.935222	7.325266	6.296674	6.476797	6.866524	6.308271	6.68525	6.660812	6.886757	6.445777	4.785535	4.5887	5.697105	4.343313	4.328107	6.230174	6.248954	4.343096	6.641048	6.182641	6.423376	4.284087	6.598154	4.627981	4.29866	7.476774	4.681218	6.827027	4.528651	7.059297	4.344819	3.955707	4.241205	4.250441	4.332817	6.690008	6.629236	6.899491	3.948549	4.610037
4.885285	3.963541	6.128151	3.925783	4.428603	6.248357	6.653721	6.234606	5.938517	6.190187	6.87795	6.275647	6.274542	6.519287	6.715374	6.24834	6.617897	6.422991	6.565221	6.104441	6.308593	6.09772	5.976318	6.229491	6.3532	6.170673	6.219702	6.573297	6.3574	6.084953	5.756195	5.913032	6.057964	5.246164	5.606571	5.51611	5.713277	5.267646	5.253534	4.553942	6.534684	6.130049	6.203531	6.220516	6.038958	6.229466	6.250484	6.654144	5.9008	5.967609
9.837992	9.767348	9.544668	9.707524	9.654003	9.735866	10.193824	9.84147	9.731946	9.614871	10.170809	9.880892	9.892203	9.408241	9.980819	9.778588	9.743828	9.601548	9.774301	9.614623	9.93148	9.653328	9.811879	9.913238	9.629689	9.681437	9.79216	9.724771	10.095706	9.780942	9.771766	9.889069	9.985615	9.857858	9.567121	9.851377	9.873954	9.684202	9.376531	9.640315	9.97406	9.954532	9.893655	9.82894	9.707082	9.468357	10.023899	10.118631	9.911649	9.778296
4.778477	7.901807	7.989052	9.073513	5.83547	8.155756	3.770888	4.426033	8.629532	8.046256	5.692459	4.891221	5.63557	4.861973	5.988372	5.969714	5.012265	5.62749	5.964213	5.716889	8.688642	7.757757	7.745172	8.873714	8.185175	5.424771	5.088608	7.720257	6.356051	5.950366	4.921084	8.436377	6.356789	8.896124	8.7781	6.345762	8.31769	6.070037	8.17577	5.96185	8.541624	9.031667	8.649224	8.628206	8.796783	3.620929	5.750302	4.85539	8.806176	8.489606
8.518002	8.172336	8.147832	8.994951	9.01794	8.341224	8.438897	8.58172	8.423135	8.2341	8.965319	9.046832	8.969653	8.630856	8.911585	8.910218	8.821907	8.766399	8.953477	8.856876	8.431913	8.133457	8.488826	8.675349	8.116618	8.784608	8.705106	7.951398	8.958175	9.02045	8.774697	8.258469	8.915162	8.426804	8.708149	9.259572	8.330971	9.280231	8.129978	9.061924	8.30544	8.394062	8.502602	8.589313	8.696315	8.633926	8.997272	8.836051	8.432295	8.229952
9.516019	8.431894	8.235115	7.564411	8.523485	7.959068	9.160782	9.47036	8.050681	8.108704	8.836463	8.315359	9.452912	9.055849	9.149253	9.171066	9.071913	9.078292	8.82863	8.745587	7.973063	7.60236	8.465964	8.356729	7.735015	9.202691	8.959709	8.08721	8.947336	8.779104	8.759846	7.878314	9.248445	7.623619	8.228672	8.710776	8.383678	9.002432	8.204953	8.633356	7.996509	7.789476	8.057708	7.955546	7.294882	8.852921	9.137859	8.864035	8.175018	7.951822
8.676699	7.818419	7.864352	6.718839	7.826119	7.672378	8.687362	9.086297	7.754861	7.799872	8.394033	7.917115	9.00881	8.717163	8.575458	8.568964	8.727885	8.541248	8.124546	8.330902	7.529355	7.428216	8.055372	8.018036	7.531984	8.684095	8.471962	7.840901	8.352813	8.05265	8.144374	7.343625	8.641489	6.955062	7.672248	7.948996	7.760944	8.345025	7.610297	8.011235	7.567663	7.325454	7.519746	7.606611	6.994334	8.31399	8.680287	8.229546	7.564214	7.326451
9.379628	8.808069	8.784175	8.836344	9.740854	8.934186	9.57265	9.237705	9.107713	9.007618	9.679434	9.910542	8.790727	9.179507	9.383839	8.850599	9.212967	9.121688	9.386411	8.981768	9.293948	9.019533	9.12038	8.84464	8.788987	8.985193	9.247058	8.613372	9.219044	9.053599	8.980103	9.472917	9.165566	8.894828	9.028484	9.652802	8.871637	9.370155	8.778617	9.192095	9.475216	9.693178	9.16743	9.01391	8.918953	9.011779	9.21283	9.256694	9.180375	9.132193
5.604234	6.673838	6.406123	6.21294	4.70992	6.280171	5.639146	5.206695	6.42848	6.809832	5.777611	4.765744	5.815068	5.929235	5.581237	5.719106	5.431301	5.526622	5.394191	5.594584	6.301857	6.310182	5.679603	6.726819	6.347884	5.574087	5.462181	6.484796	5.639507	5.769945	5.967735	6.358116	5.71466	7.132225	6.757803	5.260101	6.766738	5.527938	6.805822	5.113995	6.315602	5.960831	6.356281	6.568134	6.51708	5.364121	5.840432	5.248416	6.915632	6.491228
5.604234	6.673838	6.406123	6.21294	4.70992	6.280171	5.639146	5.206695	6.42848	6.809832	5.777611	4.765744	5.815068	5.929235	5.581237	5.719106	5.431301	5.526622	5.394191	5.594584	6.301857	6.310182	5.679603	6.726819	6.347884	5.574087	5.462181	6.484796	5.639507	5.769945	5.967735	6.358116	5.71466	7.132225	6.757803	5.260101	6.766738	5.527938	6.805822	5.113995	6.315602	5.960831	6.356281	6.568134	6.51708	5.364121	5.840432	5.248416	6.915632	6.491228
4.528909	4.098446	5.103944	5.009158	4.205477	5.331873	4.947506	4.578997	4.571219	5.012357	4.304571	5.059368	4.69608	4.096474	4.810153	4.67561	4.628923	4.178985	4.864016	4.497305	4.62549	4.905173	4.654894	4.541863	4.663805	4.589557	4.978092	5.051917	4.257456	4.533284	4.484524	5.363233	4.2222	5.14858	5.157205	4.744541	5.121913	4.632517	4.860424	3.951238	5.230044	4.854109	5.298434	5.016664	5.189192	4.664645	4.342523	4.528003	5.125751	4.749267
8.829999	6.584389	7.562634	8.626408	9.637455	8.444987	8.387759	8.511536	7.914457	7.483537	8.831118	9.424531	9.549193	8.715516	9.537395	9.216661	9.285346	9.147008	9.082264	9.116691	7.151853	7.328395	8.485667	7.433399	7.096989	9.095736	9.039901	7.404377	8.829675	9.088918	8.783307	8.81056	8.857746	7.78688	8.318749	9.70792	7.565797	9.965629	7.361301	9.535944	8.155808	8.277056	8.043771	7.470078	8.123121	9.683202	9.409177	9.620484	7.411364	8.022712
10.848154	10.55429	10.710899	10.607005	10.978112	10.798025	11.020217	10.945426	10.668089	10.77972	11.191722	11.276439	10.884107	10.847197	10.91307	10.73944	10.993892	10.894817	10.901334	10.834205	10.689207	10.703953	10.844905	10.832775	10.736639	10.931658	10.954257	10.730305	10.942012	10.830155	10.963585	10.882441	10.894596	10.771527	10.911908	11.164497	10.843103	11.082977	10.610035	10.87797	10.814432	10.80742	10.820027	10.669267	10.519834	11.107019	11.06919	11.231722	10.687192	10.663446
8.99862	9.069427	8.40496	8.976611	9.114793	9.109868	8.987076	8.780127	8.932679	8.957156	9.458517	9.570576	8.82467	8.999495	9.161907	9.053012	9.06223	9.192765	9.4458	9.064075	8.962906	8.86789	8.812088	9.094407	8.841205	9.087296	8.988998	8.865027	8.957077	9.108327	8.963027	9.018311	9.100078	8.888051	9.158069	9.273525	9.025532	9.027923	8.84734	8.993903	8.882824	9.171774	9.084902	9.175912	8.81814	8.767008	8.795662	8.717288	9.117921	8.98794
8.99862	9.069427	8.40496	8.976611	9.114793	9.109868	8.987076	8.780127	8.932679	8.957156	9.458517	9.570576	8.82467	8.999495	9.161907	9.053012	9.06223	9.192765	9.4458	9.064075	8.962906	8.86789	8.812088	9.094407	8.841205	9.087296	8.988998	8.865027	8.957077	9.108327	8.963027	9.018311	9.100078	8.888051	9.158069	9.273525	9.025532	9.027923	8.84734	8.993903	8.882824	9.171774	9.084902	9.175912	8.81814	8.767008	8.795662	8.717288	9.117921	8.98794
8.387341	8.534547	8.171879	8.470905	8.24572	8.760316	8.662111	8.654279	8.609195	8.754607	9.047648	9.138396	8.50895	8.573302	8.709912	8.600882	8.532797	8.681444	8.836364	8.63224	8.665913	8.73128	8.471365	8.832981	8.729696	8.751148	8.689273	8.517222	8.460261	8.461813	8.378415	8.641255	8.518386	8.632794	8.757571	8.684931	8.586238	8.639266	8.205149	8.286951	8.496974	8.48723	8.590318	8.694918	8.367481	8.275098	8.289712	8.455205	8.683296	8.65533
8.387341	8.534547	8.171879	8.470905	8.24572	8.760316	8.662111	8.654279	8.609195	8.754607	9.047648	9.138396	8.50895	8.573302	8.709912	8.600882	8.532797	8.681444	8.836364	8.63224	8.665913	8.73128	8.471365	8.832981	8.729696	8.751148	8.689273	8.517222	8.460261	8.461813	8.378415	8.641255	8.518386	8.632794	8.757571	8.684931	8.586238	8.639266	8.205149	8.286951	8.496974	8.48723	8.590318	8.694918	8.367481	8.275098	8.289712	8.455205	8.683296	8.65533
6.497433	4.890202	5.160466	5.365144	6.956957	5.547851	5.947674	6.512709	5.122218	4.939817	6.377693	6.335869	6.328317	5.998715	6.321578	5.957501	6.475426	6.0151	5.728435	6.425122	4.725993	5.037636	6.076072	4.842457	5.101343	6.405409	5.970306	5.091862	7.024635	6.072593	5.787084	5.073402	6.725641	4.885867	5.211084	6.147607	4.841754	6.227005	5.161214	6.879345	5.322172	5.541273	4.80833	5.019419	5.39958	6.589666	6.711177	6.25737	5.140904	5.326529
6.620546	6.654205	6.933773	6.80609	7.126861	7.488086	7.008837	7.3803	7.355243	7.362931	7.544582	7.639756	7.382929	7.069412	7.223252	6.930277	7.165492	7.194378	7.039888	7.347924	6.784245	6.782456	7.203835	6.95945	6.809643	7.144279	6.926273	6.831803	7.439857	7.367943	7.176371	7.816543	7.61433	7.017746	7.485817	7.840464	7.169368	7.719122	7.164132	7.586743	7.607457	7.208625	7.394042	7.183008	7.137477	7.127258	7.569589	7.386276	7.285041	7.129881
8.085782	8.338344	8.11571	8.678039	8.454278	8.240302	8.571865	8.492617	8.122726	8.324087	8.744223	8.492648	8.573641	8.434712	8.492683	8.420562	8.774997	8.642725	8.35487	8.653474	8.164206	7.894656	8.081213	8.268883	8.097423	8.513313	8.414321	8.184374	8.687515	8.794677	8.85155	8.554784	8.4932	8.445497	8.689878	9.084598	8.45772	8.878325	8.214957	8.982772	8.374389	8.036239	8.333815	8.051245	8.452964	8.595937	8.716234	8.673118	8.292048	8.409288
2.784999	2.577139	2.127216	2.452495	3.22864	2.090272	3.337161	3.69015	1.995627	2.384115	3.284347	4.223898	2.70106	3.981289	3.377752	3.215832	3.451904	3.31436	3.851694	3.583332	2.533317	2.708594	2.925293	2.0264	2.67659	3.561848	3.009095	2.644744	3.011352	3.860211	3.162493	2.462119	4.013877	2.543059	2.20297	4.222534	2.465854	3.706328	2.403641	4.123575	2.351767	2.128756	2.575809	2.733616	2.529018	5.155662	3.499344	4.134219	2.300809	2.391145
4.630888	4.415889	4.415645	4.381855	4.915272	4.542567	4.588109	4.988513	4.965264	4.904854	5.045101	5.326364	5.18444	4.772594	4.74024	4.686366	4.891268	4.809314	5.153581	4.992576	5.070226	4.768407	4.84805	4.602785	4.58329	4.892305	5.057534	4.635246	5.128398	5.220484	4.889102	4.692366	5.126926	4.772566	4.62924	5.019594	4.836909	5.427182	4.803031	5.294196	5.007583	4.824587	4.498969	4.676364	4.765506	5.682505	4.695995	5.42134	4.96803	5.026136
8.872315	8.74339	8.665207	8.519454	9.156969	8.843804	9.079302	8.972266	8.835407	8.637202	9.42704	9.430417	8.798677	9.032582	9.221072	9.038221	8.930978	8.995287	9.222017	8.862456	8.768313	8.714466	8.973471	8.836243	8.708278	8.951465	9.03121	8.691505	8.97106	8.870463	9.011302	8.700317	9.055351	8.699068	8.839183	8.847713	8.669747	9.146348	8.478046	8.943648	9.105493	8.909297	8.895696	8.895771	8.789453	9.295403	8.922704	9.039818	8.852108	8.873335
3.963692	3.874294	3.142056	3.968398	4.293155	3.477195	3.95992	3.618931	3.603874	3.500175	4.28575	4.355646	3.944463	3.730464	4.186168	3.817008	3.781124	3.748626	4.265712	3.960606	3.590934	3.409877	3.913789	3.686616	3.411431	3.779166	3.95275	3.32902	4.089199	4.230254	4.334883	3.636757	3.982739	3.821754	3.613298	4.267592	3.616684	4.144852	3.431265	4.548642	3.655027	3.794218	3.964312	3.653172	3.513486	3.916601	4.258853	4.1737	3.770641	3.809347
8.782771	8.788946	8.247859	8.956497	8.941983	8.562536	8.914806	8.719393	7.981637	8.201961	9.046635	8.875734	8.728186	8.658464	9.006552	8.822932	8.607209	8.955723	8.957864	8.749742	8.564429	7.667097	8.308862	8.350797	8.306943	8.383847	8.496422	8.248779	8.955403	8.623304	8.333425	8.415376	8.893097	8.031066	8.776755	8.678873	8.15633	8.916977	7.828777	8.794316	8.56331	8.572647	8.523018	8.310971	8.614304	8.700358	8.915756	8.992796	8.051805	8.290653
8.307999	7.659832	7.601177	5.612776	4.032869	7.983819	7.70881	7.490041	7.803658	4.115766	5.282045	6.114533	5.117153	7.629217	5.943384	6.028382	7.83737	7.686521	7.665367	7.408156	5.592425	6.708915	7.080498	7.612551	5.521662	7.495154	7.745493	7.785546	7.652287	7.919782	7.866216	5.525981	7.83609	7.703719	5.672919	5.585021	7.774046	7.597183	7.470769	7.688729	8.075788	5.490492	7.478273	8.313202	5.788615	5.573903	7.743261	5.436266	8.02599	7.850454
3.614153	3.33343	3.157341	3.821919	3.655035	3.22102	3.736723	3.57618	3.390112	2.960166	3.641277	4.943447	3.39481	2.972441	3.632636	3.548278	3.919595	3.530765	3.331035	4.203542	3.279138	3.029663	3.189184	3.272744	3.259745	3.663258	3.346154	3.239455	3.483157	3.417329	3.429985	3.249554	3.580208	3.252446	3.631093	4.168151	3.145839	3.905921	3.336916	4.120357	3.289488	3.390562	3.363067	3.077666	2.971587	3.315212	3.610711	3.420138	3.270525	3.314012
5.124022	3.72119	3.652845	3.995235	4.400722	4.057134	4.519202	4.527489	3.737124	3.641948	4.396232	4.888284	4.385233	3.944714	4.162804	4.046864	4.353138	4.03894	3.861522	4.730859	3.796193	3.818713	4.601456	3.978462	3.877671	4.226252	4.431979	4.095458	4.27426	4.348285	4.218578	3.861563	3.923876	3.81359	3.910186	4.458641	3.785261	4.18571	3.731739	4.160709	4.368079	4.094346	3.74278	3.835544	4.106318	4.529185	4.618523	4.862158	4.014645	3.961918
5.803773	5.002397	4.691023	4.696798	5.450754	5.262171	5.876572	5.936922	4.743337	4.892842	6.13206	5.978526	5.827142	6.099786	6.038783	6.035877	6.093456	5.72736	6.169236	5.697432	4.967702	4.914356	5.760926	5.296901	4.940165	6.105414	6.047508	5.107299	5.888585	5.723153	6.181367	5.207192	5.641053	4.933495	5.107061	5.946893	4.775586	5.838817	5.027664	5.541799	4.578614	4.907565	4.721337	5.066655	4.798717	6.447668	6.070999	6.014292	5.101965	4.619343
5.235377	7.039993	7.460961	7.413914	5.896695	7.864141	5.580436	5.583972	7.891814	8.008949	6.050306	5.983106	5.858903	5.676991	5.882065	5.827828	5.933817	5.150939	5.976239	5.886039	7.636558	6.784319	6.483998	7.575283	7.760126	5.551277	6.129084	7.326917	5.952095	5.881358	5.78959	8.135567	5.561625	7.867963	8.404156	5.887921	7.926346	5.640846	7.500309	6.071768	7.871903	8.11911	7.60521	8.183223	7.5375	6.071248	5.516038	5.888625	8.180676	7.486731
5.683627	5.214952	5.783038	5.252434	5.715126	5.762414	5.920481	5.923567	5.709573	5.225423	7.111598	6.232519	5.98931	6.047373	6.224915	6.084395	6.050619	6.087301	6.896367	6.1068	5.773179	5.281552	6.002627	5.70621	5.268201	6.107759	6.06702	5.437159	5.814853	5.786661	5.838114	5.439218	5.880172	5.404351	5.814574	6.307105	5.551237	6.35502	4.972974	6.465169	5.45983	5.499948	5.570426	5.63567	5.733567	5.875629	5.879401	5.72401	5.93221	5.346788
6.516136	5.443982	4.982112	5.689394	6.380293	5.296781	6.347365	6.913656	4.891264	5.271846	7.106842	7.465911	6.386418	6.601405	6.323154	6.512504	6.793591	6.442373	6.550033	6.630237	5.090228	5.036386	6.350747	4.674723	5.424908	6.635846	6.545605	5.166899	6.488212	6.503108	6.41007	5.789833	6.720431	5.26126	5.630203	7.113343	5.332595	6.772168	5.062355	6.42789	5.061245	5.961472	5.658419	5.611831	5.195082	6.517896	6.746869	6.655851	5.809455	5.06995
6.214658	6.539952	5.829782	6.523529	5.475612	6.04495	6.135797	5.839105	5.780777	5.849854	5.831373	5.803844	5.61729	5.659563	5.46809	5.541866	5.953977	5.656309	5.533865	5.986094	5.988394	6.127005	6.451572	6.207283	5.970203	5.553222	5.773359	5.699774	5.770956	5.865559	5.771602	5.75095	5.639278	5.805059	6.369084	5.684885	5.969004	5.865728	5.792204	5.998447	5.707388	5.670486	6.593032	6.469123	6.073759	5.650963	5.82337	5.632119	5.957082	5.999155
8.112895	9.566155	9.513351	9.780826	8.028971	9.807883	8.159307	8.264965	9.18611	9.0119	8.282353	8.345355	7.874657	7.880397	8.364068	8.238184	8.46206	7.955668	8.076956	8.080968	9.579748	9.170574	8.869323	9.397242	9.114597	8.038503	8.15709	8.81095	8.29197	7.92773	7.880928	9.711104	8.264523	9.055033	10.033963	8.021341	9.496952	8.064831	9.235762	8.339779	9.537843	9.792625	9.912814	9.881673	9.170202	8.234696	8.105451	8.004324	9.369648	9.872234
8.053574	9.267064	9.150945	9.217264	7.194939	9.783814	7.56929	7.61197	9.408007	9.049373	8.258363	7.109492	7.863638	7.37699	7.941237	7.73215	7.68556	7.37505	7.86106	8.042256	9.825948	9.177097	9.080483	9.555721	9.257278	7.882863	8.049522	8.80919	8.621703	8.388112	7.811665	9.355064	8.794057	9.018203	9.774221	7.290699	9.361822	7.631663	8.906291	8.684585	9.298203	9.574747	9.676143	9.630488	9.540034	7.936984	8.382542	7.369583	9.212432	9.634329
2.827949	4.138632	3.785414	3.711869	2.635697	3.44753	2.698339	2.989007	3.953826	3.647382	3.249978	3.099742	3.158427	3.047807	3.320062	3.063774	2.976142	3.108221	3.004341	3.019541	3.76437	3.204619	3.296233	3.569746	3.644769	3.0328	3.227858	3.228917	2.777035	3.067375	2.963163	3.012341	3.078587	3.495658	3.705538	3.307909	3.406045	3.178032	3.557223	2.97532	3.585661	3.523398	3.872112	3.645781	3.800438	3.372688	2.917076	2.709753	3.808789	3.304401
6.874652	11.167935	10.737369	11.621254	5.152047	10.750865	6.774635	6.94698	10.968317	10.759625	5.657558	4.842886	6.415647	5.777166	6.465108	6.739403	6.353122	5.299478	5.784827	6.506073	11.418243	10.911685	10.936907	11.707572	11.365808	6.622227	5.989614	10.862255	7.925292	6.993218	5.946867	10.41106	6.357219	11.166427	11.142839	6.197791	11.265358	5.873217	11.12162	6.942427	10.950047	11.09428	11.397873	11.521888	11.655181	5.381028	7.569022	5.276242	11.063709	11.114421
11.53845	11.822396	11.708879	11.801395	10.881817	11.833674	11.483502	11.373023	11.453916	11.143571	11.206062	10.83341	11.32055	11.369099	11.181425	11.259098	11.249187	10.954642	10.770918	10.956725	11.844299	11.469335	11.424544	12.102261	11.551933	11.425776	11.455186	11.611662	11.29581	11.235413	11.327108	11.459858	11.405774	11.5871	11.834268	10.881484	11.689642	11.260367	11.489159	11.003977	11.711097	11.631397	12.050721	12.091824	11.794109	11.266493	11.416035	10.804307	11.942692	11.870054
11.025618	8.317799	8.134425	8.37558	10.505773	8.487893	10.076333	11.059155	8.272629	7.926878	10.620682	10.562909	10.463737	10.389293	10.830779	10.813862	10.513569	10.072147	10.551233	10.743532	8.507858	7.986689	9.908614	8.613745	7.823501	10.597601	10.554235	7.53364	10.683292	10.618675	10.195252	8.618603	10.796086	7.916751	8.73904	10.591342	8.244695	10.837556	8.147943	11.071523	8.3797	8.530643	8.45891	8.422538	8.099151	10.417245	10.639419	10.254459	8.289807	8.390021
6.964253	3.24124	2.871554	4.033821	6.608625	4.506765	6.674192	7.146191	4.569627	3.403889	6.660365	6.669646	6.438679	6.372005	7.021369	6.52241	6.605748	6.103927	6.569631	6.863869	3.835384	4.01825	6.137355	3.792432	3.120711	6.280197	6.313178	3.884284	6.851117	7.082893	6.531214	3.422938	6.476958	2.752701	3.821039	6.423697	3.934066	6.919632	3.186791	7.350618	3.551877	2.636307	4.214602	4.711996	3.291922	6.564509	6.721322	6.281136	2.890337	4.219922
8.192565	9.619033	9.622622	10.080221	7.549211	9.919456	8.313002	8.333227	9.589146	9.464301	8.277585	7.921641	8.007257	7.905142	8.238875	8.188178	8.310234	7.745091	8.061685	8.310359	10.129747	9.672144	9.55882	10.074748	9.805608	8.234564	8.085912	9.469646	8.579509	8.439897	8.168084	9.563567	8.516647	9.445793	9.957552	7.945982	9.82613	8.185028	9.547164	8.773239	9.702905	9.759566	10.043918	10.07195	10.01945	8.129317	8.564182	7.641289	9.509534	9.972471
9.095057	6.552268	6.003622	6.594279	8.940653	6.144664	9.084006	8.982105	5.511087	5.672986	9.222793	9.257197	8.894731	9.064545	9.387304	9.122425	9.628651	8.8839	9.29766	9.357716	5.956133	6.197438	8.262843	6.489514	6.366656	9.081351	8.958418	6.491203	8.946049	8.809781	9.062502	6.240258	8.948388	6.077787	6.938857	9.009818	6.652662	9.126521	6.289762	8.820377	5.794995	5.938526	6.428257	6.651732	5.884358	8.978313	8.668661	9.23426	6.529048	6.353881
7.974157	7.436296	7.252902	7.42388	7.958459	7.207001	7.864648	7.793559	7.331369	7.472826	7.702538	7.678206	8.011265	7.671491	8.021584	7.804571	7.940008	7.715774	7.490286	7.460686	7.523886	7.216284	7.77489	7.764954	7.359785	8.12648	7.726867	7.51869	7.652646	7.649123	7.552356	7.390878	7.911268	7.184017	7.868691	8.147421	7.376739	7.839044	7.464455	8.083285	7.600877	6.995172	7.56861	7.429594	7.443487	7.84297	7.710204	7.964077	7.656784	7.310017
4.426365	6.103579	5.878332	6.703208	4.677724	5.485366	4.836177	4.750896	5.817304	5.278539	4.608364	4.819116	4.635722	4.513112	4.39883	4.614693	4.393485	3.800095	4.537966	4.858439	5.368914	5.918069	5.941909	6.174502	5.518838	4.818293	4.87349	5.790564	4.827849	4.674859	4.496879	5.189333	4.368132	5.76743	6.291537	4.729545	5.620209	4.734422	5.171902	5.082765	5.46124	5.405893	6.80079	6.857403	7.284476	4.387135	4.526287	4.35879	5.490846	5.777216
9.588973	9.128434	8.738389	9.038995	8.897019	8.632206	9.887347	9.309518	8.46338	8.113604	9.356649	9.286478	9.692975	9.405744	9.511306	9.427614	9.350503	9.250638	8.980609	8.864998	9.04765	8.661264	8.767333	9.328057	8.288213	9.299775	9.732168	8.315312	9.994101	9.519582	9.464504	8.540474	9.460411	8.623322	8.790189	9.276918	8.120549	9.602579	8.211108	9.417925	8.881227	8.979581	9.066308	9.295874	8.586797	9.352865	10.038491	8.648532	8.503151	8.475901
9.588973	9.128434	8.738389	9.038995	8.897019	8.632206	9.887347	9.309518	8.46338	8.113604	9.356649	9.286478	9.692975	9.405744	9.511306	9.427614	9.350503	9.250638	8.980609	8.864998	9.04765	8.661264	8.767333	9.328057	8.288213	9.299775	9.732168	8.315312	9.994101	9.519582	9.464504	8.540474	9.460411	8.623322	8.790189	9.276918	8.120549	9.602579	8.211108	9.417925	8.881227	8.979581	9.066308	9.295874	8.586797	9.352865	10.038491	8.648532	8.503151	8.475901
9.957214	9.800843	9.359003	9.755451	9.447391	9.095147	10.259605	9.683587	8.8581	8.873776	9.654374	9.48627	10.04248	9.855851	9.760827	9.735233	9.81537	9.808573	9.501967	9.540888	9.575983	9.005032	9.260119	10.013652	9.036035	9.743324	10.085636	9.036505	10.491487	10.130004	10.043958	9.018776	10.008965	9.269009	9.670958	9.868855	9.114683	9.901473	8.928661	9.926038	9.362398	9.563095	9.641534	10.041203	9.253574	9.902335	10.496378	9.00626	9.023697	9.115637
9.957214	9.800843	9.359003	9.755451	9.447391	9.095147	10.259605	9.683587	8.8581	8.873776	9.654374	9.48627	10.04248	9.855851	9.760827	9.735233	9.81537	9.808573	9.501967	9.540888	9.575983	9.005032	9.260119	10.013652	9.036035	9.743324	10.085636	9.036505	10.491487	10.130004	10.043958	9.018776	10.008965	9.269009	9.670958	9.868855	9.114683	9.901473	8.928661	9.926038	9.362398	9.563095	9.641534	10.041203	9.253574	9.902335	10.496378	9.00626	9.023697	9.115637
10.719013	8.89262	8.57581	9.141803	11.386091	9.266375	11.172128	10.658666	8.766052	8.690536	11.260573	11.171649	11.291035	11.20096	11.37978	11.317917	11.104669	10.948878	10.704674	10.785334	8.88176	8.288826	10.006183	9.262792	8.201528	11.160336	11.304067	8.297693	11.364509	11.184864	11.116263	8.635827	10.813186	8.619046	9.140311	10.744758	8.56448	11.606798	8.364492	10.938439	9.065808	9.383579	9.775552	9.715569	8.606211	10.610732	11.325386	10.3935	8.915689	8.941281
9.46359	9.074882	9.066834	8.922047	9.241696	8.87058	9.384636	9.18969	8.954833	8.941411	9.220862	9.120809	8.832945	8.989263	9.093589	8.997994	8.974815	8.845872	9.055829	8.925114	8.971508	9.032712	9.351325	9.081894	8.876372	9.048245	8.997004	8.888916	8.957343	9.038946	9.120641	8.914004	9.228253	8.974857	8.899524	9.116388	9.03739	9.13103	8.926319	9.468448	9.199883	9.165246	8.938045	9.129623	9.095751	9.168743	9.084413	9.343026	9.163918	9.083439
6.474475	6.026657	5.83858	6.170242	6.576354	6.169034	6.811645	6.645915	6.122858	6.166456	6.620122	7.071226	6.230877	6.626258	6.848561	6.547769	6.450562	6.377567	6.38395	6.436633	6.123975	5.885413	6.000272	5.971564	5.998832	6.519041	6.399968	5.969055	6.426463	6.563254	6.605034	6.23992	6.654745	5.982982	6.480381	6.530305	6.011743	6.918149	5.907382	6.422489	6.188108	6.337803	6.406033	5.995171	6.143207	6.825701	6.653699	6.591181	6.022293	6.35063
4.529048	4.471736	4.089201	4.283997	3.880745	4.508952	4.436004	4.464383	4.362149	4.207182	4.827031	4.874874	4.62813	4.405884	4.666555	4.549118	4.560973	4.673998	4.746826	4.46728	4.189715	4.256375	4.513021	4.393162	4.410142	4.735651	4.621569	4.246589	4.406845	4.37152	4.694327	4.236955	4.494561	3.788321	4.487393	4.75974	3.859079	4.598821	4.215552	4.64708	4.435236	4.492834	4.445964	4.52629	3.989741	4.664486	4.54822	4.178353	4.381161	4.365135
6.376805	6.628298	6.531486	6.481587	6.134009	6.295571	6.585671	6.5359	6.244006	6.291058	6.671787	6.73726	6.350876	6.366205	6.668102	6.203655	6.586848	6.289284	6.538917	6.35555	6.463161	6.274751	6.43692	6.733762	6.178396	6.680059	6.371567	6.292686	6.714285	6.441968	6.457368	6.472099	6.650572	6.437811	6.891495	6.577415	6.422421	6.779455	6.44522	6.760046	6.302026	6.519705	6.606835	6.847756	6.172825	6.583185	6.452275	6.478184	6.979477	6.417539
4.394196	4.87741	4.55302	4.837871	3.625045	4.928513	4.807086	4.744865	4.616093	4.571225	5.075522	4.904895	4.754609	4.353504	5.078034	4.700555	4.276477	4.090195	5.192185	4.493528	4.669606	4.702663	4.62054	5.277498	4.675468	4.571272	4.918689	4.694434	4.988612	4.893118	4.864431	4.961334	4.598661	5.245863	5.241278	4.965491	4.779949	5.0097	4.565329	5.117551	4.590626	4.692251	4.942664	5.069788	4.459204	4.593904	4.64271	4.635909	5.343562	4.987609
6.019586	6.952414	6.538245	6.859224	6.032589	6.613238	6.054356	6.327273	6.459186	6.483964	6.16365	6.254031	6.005211	5.601935	6.321416	5.727039	5.842222	5.397992	6.294632	6.249238	6.364276	6.544448	6.235428	7.065345	6.372999	6.180001	5.912312	6.48842	6.344589	6.318729	5.737387	6.449542	6.129025	6.073673	6.802068	6.12085	6.34786	6.067134	6.425386	6.595049	6.60789	6.592953	6.933347	6.941974	6.685858	5.796996	6.104721	5.954993	6.598768	6.408187
2.384965	2.54866	2.68081	2.349479	2.30265	2.847954	2.5053	2.59453	2.579995	2.498689	2.453487	2.782714	2.48555	2.622579	2.701147	2.27485	2.517997	2.681848	2.46516	2.358457	2.759703	2.447261	2.457271	2.867433	2.573627	2.868703	2.573731	2.464209	2.514427	2.472748	2.411969	2.74274	2.548764	2.555512	3.157319	2.742291	2.680743	2.801802	2.775704	2.704972	2.518264	2.396005	2.904468	2.877606	2.197097	2.522901	2.35785	2.277109	2.759415	2.706874
5.721959	6.106327	5.035639	6.222372	5.384139	5.869703	6.097715	5.755543	5.626494	5.476468	5.799408	5.983613	5.454035	5.411581	5.865787	5.53893	5.544994	5.385712	5.644559	5.847235	5.91964	5.159924	5.768706	5.96146	5.701032	5.669959	5.424269	5.312658	5.970273	5.885561	5.714325	5.575201	5.778589	5.613476	5.990684	6.221415	5.539529	5.463031	5.601536	6.431953	5.492892	5.943976	6.067888	6.184303	6.058352	5.773888	5.645234	5.358584	5.937961	5.601811
5.520752	5.200027	5.113483	5.501411	5.169984	5.113006	5.66717	5.969967	5.204125	5.59761	6.136631	6.047898	5.360992	5.638418	5.807981	5.530603	5.747762	5.512617	5.664864	5.855438	5.0405	4.811896	5.221436	5.308913	4.906014	5.952292	5.374507	4.921391	5.823022	5.752284	5.413428	5.434244	5.832736	5.232742	5.717167	5.896795	5.043585	6.150807	4.87071	6.260473	5.11986	5.104626	5.823139	5.756498	4.879162	5.624147	5.894438	5.299684	5.59636	5.029987
7.150771	6.369041	6.140757	6.823251	7.950908	7.182065	7.394071	7.443514	6.425461	7.101389	8.359271	8.571675	6.991004	7.26347	7.647885	7.135119	7.145277	7.076085	7.640654	7.526814	6.851896	6.177138	6.489799	7.306656	5.751275	7.2027	7.137628	6.357918	7.191312	7.301761	7.173456	7.408622	7.46329	7.163906	7.252409	8.350818	6.471029	8.324067	7.034374	7.750054	7.912188	7.516624	7.307751	6.936287	6.923141	7.307688	7.941204	7.165861	7.397913	7.529986
9.150238	10.012009	9.508496	9.376947	9.080534	9.488459	9.58071	9.70507	9.958973	9.55872	9.553422	9.325724	9.507498	9.485145	9.01101	9.277255	9.204633	9.047622	9.284769	9.428188	9.767974	9.848419	9.883399	9.666729	9.662982	9.368341	9.584449	9.564785	9.43734	9.670606	9.729439	9.635403	9.457232	9.746315	9.457006	9.208783	9.776002	9.466188	9.909904	9.425783	10.038827	9.479204	9.671407	9.792733	9.872526	9.75764	9.70418	9.327212	10.351846	9.642665
9.358768	9.00407	8.930877	9.159019	9.06803	9.010147	9.59079	9.414837	9.119701	9.266249	9.529023	9.155226	9.358564	9.364147	9.393908	9.382556	9.162261	9.030872	9.231325	9.28237	9.01426	9.581309	9.481108	9.41123	9.336446	9.26915	9.466544	9.379148	9.555807	9.507403	9.519804	8.97539	9.448055	9.432978	9.058845	8.990677	9.286064	9.090408	9.231726	9.336251	9.342488	9.320181	9.168906	9.198287	9.610096	9.647874	9.619592	9.50996	9.441858	9.085454
5.141908	6.199351	5.642741	7.06043	6.185428	5.715435	5.481768	6.237246	5.805031	4.611367	5.840217	6.420451	4.156347	4.73081	6.440717	5.409567	5.218663	5.036715	4.9196	5.890996	5.41056	5.390385	5.581254	5.372616	5.313629	5.04182	5.099256	4.853074	5.278285	5.927233	5.096872	5.741726	5.493753	5.119337	5.609856	5.431504	5.660407	5.307401	5.589685	6.693401	6.058675	5.01683	5.620859	6.638323	5.642258	5.999882	5.947668	5.614518	6.370947	5.248687
6.12974	6.155081	6.015872	6.659961	6.479102	6.41287	6.267671	6.439045	5.735911	6.128141	6.759292	6.57911	6.169353	6.447186	6.53514	6.061719	6.497022	6.458715	6.486857	6.564939	5.685629	5.900354	6.211398	6.430169	6.168173	6.097139	6.43147	6.008584	6.694829	6.525107	6.506372	6.481211	6.126285	6.29361	6.580591	6.74537	5.969437	6.561149	6.264078	6.921931	6.257457	6.22455	6.274633	6.255972	5.992287	6.362786	6.703747	6.367641	6.300748	6.083045
9.419935	8.953574	9.200899	9.051517	8.973123	9.594446	9.615409	9.283115	9.419629	9.225483	9.155283	9.404741	9.044003	9.4236	9.232673	9.509767	9.556931	9.111336	9.002359	9.238124	9.391573	9.33809	9.509403	9.733945	9.460773	9.392728	9.368785	9.487668	9.560714	9.532815	9.482356	9.524199	9.333065	9.638797	8.988385	9.479086	9.216017	9.283327	9.133569	9.483008	9.615207	9.586323	9.610233	9.469844	9.751211	9.507885	9.841671	9.346942	9.5658	9.539574
9.419935	8.953574	9.200899	9.051517	8.973123	9.594446	9.615409	9.283115	9.419629	9.225483	9.155283	9.404741	9.044003	9.4236	9.232673	9.509767	9.556931	9.111336	9.002359	9.238124	9.391573	9.33809	9.509403	9.733945	9.460773	9.392728	9.368785	9.487668	9.560714	9.532815	9.482356	9.524199	9.333065	9.638797	8.988385	9.479086	9.216017	9.283327	9.133569	9.483008	9.615207	9.586323	9.610233	9.469844	9.751211	9.507885	9.841671	9.346942	9.5658	9.539574
9.635549	9.899198	9.885335	9.842228	9.868671	9.943199	9.591168	9.902261	9.781934	9.843966	9.782953	9.752579	9.760953	9.955231	9.702925	9.853284	9.767621	9.523658	9.589701	9.774667	9.924018	9.829975	10.016462	9.835503	9.788601	9.742898	9.806829	9.68614	9.688017	9.528867	9.512546	9.784879	9.60724	9.729679	9.737309	9.537613	9.762418	9.804605	9.913489	9.661023	9.824286	9.771321	9.826721	9.934002	9.887206	9.648694	9.638102	9.759707	10.02318	9.857852
12.07777	11.820957	11.985945	11.84448	11.905552	11.93424	12.288131	12.273629	12.161372	12.220834	11.755438	11.677547	12.13427	12.109388	11.909337	12.08326	12.012215	11.976369	11.759814	11.656079	11.925501	12.246756	12.198534	11.971657	12.113391	12.165509	12.293887	12.154193	11.713332	11.909734	12.104999	11.941293	11.909634	11.776028	11.748012	11.485143	11.736205	11.853086	12.122225	11.519501	11.754911	11.759505	11.799186	11.725459	11.702147	12.002729	11.92497	12.243222	11.722102	11.958854
8.57881	8.36123	8.392234	8.833971	8.602309	8.277289	8.654571	8.476041	8.513146	8.410726	8.664095	8.289496	8.268386	8.440317	8.549048	8.250845	8.017016	8.205036	8.426542	8.388192	8.117707	8.697477	8.520926	8.540798	8.289369	8.373616	8.259995	8.362535	8.251714	8.599577	8.733976	8.429496	8.691039	8.587446	8.496893	8.433562	8.345398	8.572628	8.522966	8.592106	8.819167	8.714175	8.474718	8.463591	8.54391	8.917524	8.512032	9.200218	8.687945	8.448743
9.209381	9.227139	8.846959	9.408796	9.746902	9.576841	9.210509	9.323376	9.320701	9.026637	9.782116	9.758251	9.48403	9.116568	9.606962	9.382394	9.174635	9.223284	9.375091	9.192256	9.057106	8.655952	9.032223	9.286094	8.941938	9.215348	9.172415	8.974156	9.287522	9.045614	9.175951	9.554951	9.261809	9.281516	9.733499	9.45105	9.122408	9.711112	9.011289	9.543762	9.385529	9.628608	9.400318	9.287071	9.098252	8.753274	9.20932	9.733324	9.408007	9.696887
5.902952	6.942589	5.709411	5.21185	5.864847	5.847418	5.972639	6.230654	6.667895	5.9573	6.485054	6.709317	5.985917	6.051036	6.340696	6.368357	6.144222	6.04445	6.762484	6.163527	6.578689	6.412227	6.175274	6.004475	6.132535	6.273372	6.024496	6.135102	6.110267	5.993104	6.052561	6.053117	6.334604	6.036051	5.959543	6.161648	5.893574	6.038567	5.858566	6.272811	6.245516	5.950291	5.821161	6.144569	6.174423	6.457798	6.109237	6.102128	6.509283	5.774901
9.111155	9.473357	8.998823	8.949908	9.198721	9.01904	9.095484	9.291017	9.657748	9.095459	9.277988	9.868437	8.948915	9.289915	9.258854	9.183035	9.084921	9.285533	9.405282	9.312451	9.544573	9.503319	9.377201	9.025905	9.170515	9.341847	9.220461	8.954233	9.185441	9.285533	9.115784	9.345543	9.449757	9.312165	9.108932	9.46298	9.13153	9.360351	9.145577	9.430439	9.213465	9.23226	9.220109	9.531668	9.507703	9.662449	9.361245	9.284909	9.735373	8.949966
10.624683	10.495475	10.428504	10.529556	11.086689	10.548877	10.934787	10.801701	10.643761	10.759087	11.394089	11.302407	11.150165	10.80501	11.332504	10.9702	11.151668	11.123179	11.349079	10.933467	10.745522	10.372426	10.582166	10.687498	10.441193	10.736668	11.074359	10.416422	10.893955	11.023767	10.626925	10.623725	11.09969	10.769504	10.959394	11.090948	10.722523	11.309377	10.463265	11.268762	10.718332	10.893984	10.758939	10.684196	10.578223	10.987309	11.038874	10.830267	10.598754	10.622303
9.736821	9.619948	9.607715	9.497045	10.196833	9.615297	10.135343	10.035766	9.602136	9.802335	10.335335	10.472111	10.020848	9.866753	10.172587	9.822307	10.08513	10.160491	10.044216	9.95635	9.51816	9.319294	9.539677	9.451893	9.324217	9.770832	9.93996	9.442704	9.407003	9.633024	9.138204	9.516168	9.829387	9.232863	9.666923	9.805944	9.346189	10.0235	9.225951	10.113158	9.465437	9.539397	9.515858	9.394387	9.191374	9.886624	10.017787	10.037874	9.424162	9.425959
7.633931	7.478573	7.420128	7.029334	6.97936	7.621033	7.550773	7.264706	7.485874	7.558086	7.544978	7.784595	7.29485	7.60306	7.38411	7.267003	7.028562	7.29529	7.207746	7.121403	7.628789	7.769833	7.473099	7.281134	7.442655	7.422546	7.335857	7.290314	7.55298	7.500798	7.567339	7.304899	7.430233	7.477367	7.743661	7.458498	7.601561	7.628466	7.532675	7.640935	7.734137	7.565134	7.716511	7.641086	7.889862	7.719535	7.655988	6.814685	7.824057	7.573984
5.14342	5.11835	5.185831	5.224365	5.014417	5.064379	4.828371	5.187814	5.103816	5.100468	4.866931	5.005591	5.201356	5.198668	4.949144	5.486687	4.849368	5.181632	5.067629	4.9025	5.095521	5.678435	5.120641	5.1013	5.107299	5.462603	5.15997	5.402994	5.215108	5.076651	5.437465	4.891812	5.26516	5.189715	5.076527	4.925931	5.135512	5.078184	5.356311	4.864504	4.908104	4.904082	4.960638	5.32903	4.881653	5.441485	4.973684	5.060808	5.237176	5.271453
2.664382	3.545887	3.786822	4.532171	3.118583	2.892581	3.755504	3.936179	3.853918	3.85644	4.063851	2.744988	3.451186	5.051939	3.138334	5.217332	2.945237	2.852965	3.030991	2.708074	3.005409	5.361745	4.676843	4.563522	3.823894	4.57614	3.445325	3.983308	3.680725	3.724851	4.987332	3.113979	2.760287	3.268889	2.551086	2.844384	3.525908	3.105746	4.948494	3.041946	3.24191	3.457964	2.886422	5.045494	2.611231	4.954555	2.786986	2.939376	3.338421	3.02497
6.522099	6.305997	6.71661	7.45907	6.370015	6.440332	6.561098	6.901578	7.164803	6.562046	6.828692	6.541242	6.204722	6.738655	6.187398	6.855951	6.011843	6.291012	6.208582	6.289864	6.671105	7.280985	6.958417	6.533063	6.544	6.539494	6.567388	6.643475	6.874464	6.968506	6.930681	6.732821	6.657077	6.751479	6.40682	6.770654	6.909888	6.623445	7.015603	6.326671	6.754416	6.942904	6.863805	7.397028	6.933034	7.289368	6.918264	6.487091	7.023801	6.449631
9.293187	8.738133	8.797644	8.924135	8.887144	8.915518	9.267799	9.157197	9.413753	9.069077	9.132245	9.224507	8.914703	9.087628	8.90252	9.125149	8.97387	9.277014	9.207704	9.269108	9.268597	9.340565	9.291577	8.891549	9.087734	9.026871	9.167217	9.123032	8.904149	9.141005	9.160434	9.064577	8.961223	9.056153	8.802061	9.395935	8.99423	8.957456	9.329474	9.155591	8.962295	9.179864	9.112511	9.129395	9.009375	9.319131	9.277764	9.397716	9.148439	8.765862
8.453885	8.433843	8.347083	8.63428	8.561834	8.298493	8.857749	8.459857	8.418546	8.355143	8.97308	8.669032	8.463249	8.460184	8.641298	8.332846	8.431237	8.337595	8.463187	8.408671	8.138903	8.1708	8.311638	8.473983	8.210189	8.401596	8.446463	8.529322	8.444365	8.530866	8.507113	8.608339	8.618384	8.687422	8.595899	8.804969	8.601243	8.557038	8.525197	8.617216	8.944473	8.755102	8.456673	8.54257	8.342556	8.68855	8.405116	8.929533	8.703025	8.648502
7.149606	6.668999	7.575628	7.478279	7.672319	6.697388	7.171032	6.876677	6.50402	7.301389	7.444839	7.527855	7.41358	6.379053	7.698736	7.16397	7.385779	7.66972	7.630753	6.93877	6.934547	6.502125	6.606454	6.942857	6.045236	6.487604	6.945776	7.046783	6.931886	7.303749	7.130601	7.511226	6.992374	7.551441	7.769054	7.5686	6.920501	7.304677	7.010997	7.12537	7.431315	7.237923	7.346238	7.02729	6.45759	6.900793	7.123552	7.063021	7.387146	7.651807
10.699195	12.046745	11.759788	11.742728	12.571185	11.88962	12.565055	11.422869	10.940472	12.467504	12.759472	12.790774	11.885018	11.398924	12.720053	12.568083	12.415643	12.302977	12.138047	12.430938	12.963281	12.266632	11.653676	11.775307	11.378615	11.724097	11.827373	11.672582	12.100911	11.369025	11.305948	12.190506	12.463649	11.622347	12.356329	12.628901	11.578485	12.536621	11.95962	12.171889	11.925525	12.057168	12.01728	11.351434	11.926924	12.104748	12.278135	11.500077	11.555536	12.185631
7.75215	9.21821	8.353114	8.589749	9.746972	8.572834	9.348814	8.239763	7.898919	9.454241	9.479355	9.868908	8.43372	8.304746	9.441753	9.344009	8.654023	9.136014	8.766588	9.175943	10.001267	9.185268	8.282953	8.536113	8.203181	8.514122	8.65439	8.637578	8.450299	8.196381	8.075635	8.895619	9.40514	8.386319	8.846748	9.445347	8.176508	9.360689	8.732945	8.622612	8.692635	8.652832	8.695849	8.036151	8.75787	9.043924	9.037569	7.939563	8.270206	8.729299
5.08106	9.828247	7.013966	7.86433	9.334203	6.884526	8.295087	6.916331	7.155818	10.107404	11.123411	10.874946	7.545559	6.795793	8.984865	8.671277	6.835349	8.830784	9.009416	9.167729	10.759515	9.619523	6.29973	8.476454	5.39958	7.169687	9.348938	6.028112	7.150801	7.619542	6.667192	8.194886	9.857718	7.823583	7.876031	8.716206	5.671596	9.370389	6.764428	6.00226	8.64385	7.590108	6.94937	6.219094	8.122675	8.603034	8.710886	6.108807	7.484621	7.620573
4.99184	6.116113	4.568973	6.315351	6.320862	5.888771	5.213743	6.672762	4.549769	6.535668	6.32771	8.074949	5.161476	4.917289	6.021985	5.080543	4.981582	5.744143	5.937051	5.809395	6.29432	4.368642	5.415727	6.042986	5.444326	5.263449	4.515379	5.061785	4.652209	4.727678	4.751856	6.691342	5.619127	5.506726	4.968856	6.831873	5.029016	6.480586	4.659066	7.601062	6.008442	7.311755	5.745118	5.127499	6.878934	4.949859	5.969107	5.162091	5.284843	5.572127
4.292278	6.486714	4.801724	5.745755	8.125666	4.778258	4.379654	4.869697	4.371392	5.868499	5.642529	9.089942	4.279649	4.525549	6.725459	4.689416	4.568562	5.71982	6.2556	5.098634	5.335616	4.593225	4.780275	6.000416	4.538032	4.161086	4.626147	4.505655	4.724684	4.451883	4.660777	5.713174	4.801447	5.174952	5.078774	9.11785	4.215807	5.545646	4.665447	6.774854	5.260307	6.335982	5.060794	4.693894	5.238711	4.582728	5.924944	4.962357	4.519386	5.383782
8.276403	8.934724	8.569295	8.650175	9.218502	8.483032	8.709366	8.563348	8.735882	8.899715	9.004376	10.108127	9.227197	8.688335	8.87854	8.846109	8.362468	8.952373	9.342463	8.455355	9.179258	8.905942	9.147106	9.517709	8.662663	8.709088	9.30836	8.470394	9.248581	9.259902	9.34054	8.48925	8.965903	9.067729	8.52595	10.403678	8.710168	9.049245	8.966587	9.234035	8.494989	9.232192	8.537686	8.568776	9.031014	8.256264	9.312279	8.193193	8.415277	8.550137
3.547907	4.635209	4.226395	4.253019	6.008965	4.192072	5.352111	4.139536	4.71768	5.130178	5.587924	6.023488	3.574659	5.798972	5.832987	5.019895	4.796853	4.703146	5.04188	6.224112	4.818371	4.305916	4.699946	6.604676	5.017931	4.591438	4.244084	4.175793	5.430828	4.931205	4.385132	4.641914	5.299793	5.826251	4.657536	7.946888	4.226846	5.805103	4.267566	6.501903	5.490876	5.630915	4.839223	5.109461	5.983631	5.967173	5.445439	4.794606	5.660013	4.998705
3.447052	3.416864	4.106427	3.702599	3.591912	4.098958	3.864253	4.184397	3.663152	4.180392	4.13257	4.02727	4.064309	3.906893	4.195096	4.093937	4.121815	3.994274	3.917943	3.917486	4.035089	3.990741	4.184568	3.994348	3.897777	4.265218	4.351302	4.224858	3.988694	4.139979	4.306553	3.79583	4.028263	4.005982	4.025644	4.141215	3.82079	4.138364	3.931869	3.696821	3.84092	4.048723	3.772202	3.779828	3.890764	4.088789	3.848138	4.133655	3.892114	3.863126
6.458623	6.692029	6.476918	6.468488	6.724596	6.321061	6.349843	6.217444	6.570445	6.427058	6.244272	6.15846	6.449003	6.409301	5.964527	6.08771	6.482565	6.285861	6.384296	6.018229	6.26674	6.364881	6.084026	6.248613	6.405696	6.316737	6.253475	6.396226	6.567105	6.299569	6.316389	6.135061	6.616103	6.348644	6.255787	6.147708	6.648276	6.133232	6.041028	5.886338	6.615142	6.672715	6.6781	6.210427	6.70641	6.5137	6.506801	6.273601	6.391982	6.589606
5.472464	4.680317	4.850663	4.180638	4.876405	4.816304	5.528251	5.287656	5.318426	5.433598	5.436574	5.686802	4.556302	5.17107	5.078431	5.346208	5.081732	4.869479	5.081624	5.044041	4.621787	4.706722	4.915698	4.83819	4.672319	5.483218	5.430454	4.795606	4.813426	5.088249	4.7615	4.840302	4.889729	4.669761	4.649216	5.01505	5.008017	5.44746	4.667365	4.950223	4.878529	4.823928	5.338911	5.150292	5.108059	5.435842	5.211267	4.908721	5.02331	4.822789
7.087802	6.884156	6.637712	7.242454	7.444149	6.746962	7.459186	6.813232	6.86544	6.68585	7.3647	7.061653	6.963529	6.725088	7.103989	6.75365	7.046438	6.746389	7.239376	7.113422	7.255404	6.761472	7.06764	7.181055	6.855115	6.606375	6.938894	6.912463	7.2362	7.25698	7.216806	7.006505	6.935208	7.308897	7.258363	7.130057	6.980545	7.127028	6.754189	7.079881	7.39698	7.655285	7.289375	7.246391	7.009373	7.1752	7.042683	7.369308	7.242966	7.38667
5.542508	5.825043	6.247253	5.751967	6.065043	5.966139	6.4105	6.118396	5.974584	5.893552	6.051968	6.26341	5.8548	5.852038	6.130995	5.952314	6.080655	5.974816	5.865578	6.046485	5.779384	6.125805	6.034486	5.855799	5.977402	6.123084	6.074927	5.849656	5.91829	5.886363	6.234614	5.983715	5.825545	5.896237	6.010464	5.951303	5.896859	5.966681	5.873851	5.895781	5.999839	5.931734	6.252381	6.144273	6.003991	6.262828	6.067871	6.541803	6.223508	6.158277
9.566534	9.263158	9.465896	9.153148	9.199835	9.354502	9.194319	9.488727	9.428816	9.548007	9.625821	9.471918	9.248035	9.55763	9.235248	9.328271	9.109387	9.239878	9.294711	9.382592	8.981664	9.560537	9.666821	9.337237	9.396479	9.554868	9.382228	9.165887	9.439324	9.50856	9.534005	9.45545	9.596529	9.581033	9.250964	9.380828	9.459178	9.596866	9.42817	9.338068	9.680172	9.528345	9.352012	9.312176	9.638792	9.548845	9.714935	9.531295	9.681558	9.599109
7.907305	7.903604	7.693157	7.898134	7.756114	7.818413	8.377622	7.95214	7.907942	7.904098	8.183415	7.955725	8.064102	7.993791	8.084192	7.853785	8.006726	7.889344	8.121378	8.13798	7.882908	7.734928	7.840224	8.325301	7.906754	7.905666	7.987095	7.878626	8.210156	8.215186	8.090744	7.953274	8.254563	8.043032	8.339391	8.326075	8.029617	8.109101	7.896791	8.282765	8.123699	8.100753	7.886501	7.925997	8.013557	8.108962	8.414201	8.047892	8.325758	8.086628
8.845436	8.730109	8.579816	8.670447	8.633502	8.508546	8.742021	8.621272	8.471782	8.530807	8.801625	8.626719	8.6305	8.505445	8.658707	8.535825	8.477244	8.370113	8.61472	8.493254	8.480129	8.580813	8.61556	8.765248	8.628989	8.484877	8.484857	8.565245	8.633965	8.591557	8.577809	8.662002	8.612528	8.485037	8.580428	8.323917	8.615925	8.564875	8.347802	8.701456	8.742096	8.91886	8.448756	8.347701	8.853455	8.713908	8.706956	8.98512	8.814475	8.829719
8.241312	8.388086	8.912823	8.620268	7.165109	8.229625	8.666735	7.864979	7.986083	8.12132	7.276884	7.153304	8.29249	8.346884	7.535571	8.030346	7.953512	7.8739	7.549642	7.658392	8.595716	9.081715	8.776825	8.576881	8.460122	8.168484	8.406014	9.069831	8.49679	8.295081	8.857147	8.023932	8.004999	8.710276	8.387211	6.817981	8.378458	7.949842	9.283523	8.089331	8.820748	8.777753	8.686503	8.683299	9.106356	8.571606	8.354233	8.232451	9.360901	8.568338
7.082287	5.196601	5.223081	5.376122	5.658971	5.717635	7.077353	6.537851	6.797221	6.669236	6.500793	6.31058	6.386711	6.983949	6.145949	6.497436	6.62809	6.541564	6.543667	6.514358	5.571837	5.409772	5.961895	5.524931	5.703023	6.835221	6.68319	5.530716	5.535411	7.43403	5.781095	5.162797	7.133096	5.475067	5.747273	6.548119	5.411626	6.743229	5.751847	7.164843	5.935198	5.624727	5.890239	6.118663	6.058409	7.303407	7.211386	5.952381	5.959255	5.281491
7.758113	7.888641	7.646752	7.585153	7.726814	7.461206	7.759572	7.098782	7.33415	7.395227	7.3647	7.448276	7.258867	7.404594	7.353371	7.206442	7.474751	7.40207	7.505754	7.37483	7.59245	7.77297	7.698084	7.479346	7.579136	7.470734	7.606437	7.795163	7.517123	7.693505	7.7583	7.693539	7.555479	7.672627	7.386762	7.587316	7.578193	7.454909	7.595857	7.409491	8.076727	7.855243	7.729098	7.89491	7.580422	8.233569	7.534575	7.546633	8.150386	7.717496
8.506641	8.246804	7.931196	8.346566	8.459702	7.900265	8.722957	7.816853	8.243953	8.103781	8.342711	8.24963	8.772405	8.237819	8.608079	8.202119	8.498946	8.367393	9.14361	8.273745	8.551439	8.000753	8.598138	8.319154	8.087375	8.524282	8.788237	8.221639	8.40972	8.773195	8.913042	8.237984	8.474677	8.838439	8.19064	8.516953	8.559098	8.284747	8.169559	8.507067	8.711147	8.608518	8.539413	8.451316	8.477722	8.573629	8.460996	8.649801	8.544808	8.86561
7.758113	7.888641	7.646752	7.585153	7.726814	7.461206	7.759572	7.098782	7.33415	7.395227	7.3647	7.448276	7.258867	7.404594	7.353371	7.206442	7.474751	7.40207	7.505754	7.37483	7.59245	7.77297	7.698084	7.479346	7.579136	7.470734	7.606437	7.795163	7.517123	7.693505	7.7583	7.693539	7.555479	7.672627	7.386762	7.587316	7.578193	7.454909	7.595857	7.409491	8.076727	7.855243	7.729098	7.89491	7.580422	8.233569	7.534575	7.546633	8.150386	7.717496
8.506641	8.246804	7.931196	8.346566	8.459702	7.900265	8.722957	7.816853	8.243953	8.103781	8.342711	8.24963	8.772405	8.237819	8.608079	8.202119	8.498946	8.367393	9.14361	8.273745	8.551439	8.000753	8.598138	8.319154	8.087375	8.524282	8.788237	8.221639	8.40972	8.773195	8.913042	8.237984	8.474677	8.838439	8.19064	8.516953	8.559098	8.284747	8.169559	8.507067	8.711147	8.608518	8.539413	8.451316	8.477722	8.573629	8.460996	8.649801	8.544808	8.86561
6.480423	5.04292	5.280361	5.590886	6.052704	5.948393	6.066872	4.673897	6.133104	5.97127	5.449031	5.82398	5.534906	5.919981	6.224496	6.098067	6.508875	5.969894	6.459291	6.066154	5.854643	5.788287	6.526729	6.023234	5.654905	5.971116	6.131633	6.042324	5.54583	6.718584	6.451132	5.709748	5.533418	6.181536	5.426353	6.418718	4.577838	6.466318	5.693758	6.683932	6.508589	6.616221	6.350838	6.338858	6.061328	6.511258	6.927657	7.029369	6.165617	6.553493
5.244572	5.406381	5.287417	5.635119	5.680191	5.050825	5.635338	5.857634	5.33407	5.502263	5.620924	5.437509	5.328336	5.837731	5.483424	5.61805	5.312336	5.506999	5.199492	5.592335	5.108562	5.281283	5.405217	5.556635	5.334234	5.98386	5.567194	5.112841	5.341178	5.800125	5.452457	5.346481	5.124718	5.190168	5.011524	5.247757	5.191162	5.411273	5.684019	5.722569	5.1853	5.115555	5.087082	5.567453	4.994935	5.620274	5.490869	5.253467	5.26849	5.229098
6.882869	5.665202	4.562742	5.714989	7.629961	5.800595	6.609397	6.933222	5.953984	6.581054	6.928479	7.789197	6.200734	5.555214	7.462975	6.15923	6.291169	7.000152	7.181494	6.214542	5.318791	5.019282	5.580008	5.202318	4.775573	6.562618	5.163823	5.403114	4.583326	5.723354	4.661203	5.434694	6.322995	5.12113	6.109277	6.37075	5.540363	7.340811	5.416823	7.001438	4.833521	6.005294	7.069988	4.9607	5.218254	6.398957	6.622331	6.206955	5.125929	5.797972
5.11119	5.308288	5.075273	5.671831	5.159695	5.799831	5.516648	5.28665	5.686388	5.671627	6.314196	5.826926	5.216311	6.604473	5.419333	5.032743	5.387946	5.204382	5.540651	4.915124	5.658929	6.330954	6.09697	5.680072	5.759706	5.240839	4.881371	5.542863	5.567203	5.166631	5.962584	5.887856	5.550888	5.481861	5.93737	6.395141	5.402104	6.043008	5.223757	5.457329	6.500403	6.326267	5.641947	5.857576	6.33924	6.496448	5.94244	5.150977	5.837273	5.619542
5.835754	6.218351	6.044849	6.632738	6.30351	6.115125	6.267344	6.333257	6.102948	6.105805	6.61641	6.165015	5.994057	6.47158	5.99376	5.921727	6.26316	6.370828	6.356233	6.421903	6.204254	6.685755	6.100112	6.612092	6.557536	6.319603	6.291423	6.418492	6.163299	6.209707	6.245016	6.47125	6.110605	6.463104	6.444542	6.013719	6.258317	6.208895	6.021791	6.294753	6.116279	6.015965	6.223228	6.121419	6.296071	6.183498	6.16395	6.384567	6.295615	6.293396
9.778424	10.467555	10.165057	10.065063	9.816051	10.229193	9.861204	10.306172	10.154297	10.187889	10.325195	10.4967	10.013792	10.290875	10.201964	10.265809	10.176281	10.183399	10.115674	10.380815	10.204764	10.463866	10.222238	10.137409	10.375765	10.321517	10.042034	10.272577	10.126187	10.032491	10.031146	10.128665	10.088665	10.109181	10.194286	10.256682	10.150878	10.126731	10.199791	10.173762	10.159892	9.938955	10.055307	10.506922	10.191086	10.228905	9.909746	10.099518	10.281138	9.974977
6.270908	6.825168	6.665555	7.095531	6.92711	6.554782	6.267344	6.405858	6.406966	6.440572	6.899844	6.244042	6.425417	6.297063	6.381389	6.490139	6.48238	6.451629	6.479304	7.062436	6.44086	6.77036	6.834042	6.868909	7.093258	6.451091	6.470173	6.924331	7.108381	6.635863	6.877937	6.659601	6.939132	6.884655	6.451146	6.386604	7.016807	6.079247	6.761925	6.691761	6.723998	6.885414	6.752409	7.63659	6.85201	7.242888	6.636844	6.59747	6.833201	6.490518
4.821556	5.342215	5.697485	4.389261	5.132773	4.873694	5.096412	4.797093	4.574439	4.920267	5.085639	5.014758	4.661228	4.927952	4.75395	4.645598	5.441961	4.789627	4.908182	5.743229	4.674709	4.885289	4.695002	5.256064	4.542004	4.810043	4.523671	4.331291	5.225668	5.347927	4.985864	5.011524	5.006843	5.65441	5.322536	5.104804	5.188924	5.250041	5.107129	5.227879	5.074322	4.549896	4.713986	5.152921	4.665116	4.872666	4.669788	4.806194	5.291694	4.945145
5.200612	5.58455	5.875789	5.647517	5.632446	5.481557	4.709085	5.507796	5.353641	5.129238	5.813196	5.275363	5.287167	5.348517	5.533435	5.59536	5.098334	5.20598	5.325639	5.25601	5.986431	5.538548	5.146976	5.077444	5.135107	5.029958	5.087699	5.054279	4.956257	5.214334	5.127798	5.305666	5.288333	5.599914	5.358704	5.28329	5.223693	4.938747	5.273252	5.296343	5.356195	5.465551	5.200075	5.004623	5.607491	6.021965	4.824315	5.403403	5.643842	5.567028
6.535596	7.098382	7.401653	7.007047	6.526127	7.023101	6.241185	6.786681	6.805109	6.409516	7.184437	6.234696	6.558278	6.898478	6.732043	7.086777	6.295671	6.035582	6.578292	6.75905	7.790431	6.986832	6.512881	6.727506	6.579258	6.141351	6.508939	6.210734	6.170179	6.476324	6.674496	6.277935	6.642946	7.084405	6.639711	6.062082	6.426569	6.124601	6.663708	6.774862	6.450509	6.651704	5.760756	6.33689	7.084815	7.197933	6.110739	6.880948	6.876521	6.785649
5.833195	6.22072	6.670452	6.793987	7.365664	7.218358	5.962137	6.821847	6.811078	6.611023	8.296934	7.595414	6.443439	7.194779	7.655154	6.802559	6.625833	7.213655	7.215786	7.435312	6.399761	6.332631	6.028085	6.603979	6.0166	6.114742	6.57576	6.109674	6.480495	6.852981	6.366568	7.110288	6.8192	6.795743	7.526799	7.879086	7.032348	7.839563	6.261389	7.713949	7.217039	6.865079	7.455509	6.821643	6.888271	7.537834	6.577313	6.820095	6.870192	7.103161
9.946913	10.045085	9.751931	9.663462	10.182591	9.95379	9.626545	9.841332	10.016871	9.61031	10.097931	10.950785	9.868974	10.15471	10.257783	10.024418	9.968634	10.386721	10.630842	10.267701	9.694159	9.737275	9.606247	9.500787	9.645865	9.819868	9.476412	9.815583	9.2396	9.41756	9.377402	9.725814	9.821569	9.615719	9.639127	9.84575	9.251895	9.689594	9.26958	9.400818	10.182708	9.818461	9.909289	9.787461	9.70181	10.404756	9.496701	9.772967	9.597816	9.423335
11.374783	11.372234	11.049314	11.086393	11.713984	11.200603	10.966138	11.314914	11.360012	10.949446	11.45172	12.367977	11.092952	11.356724	11.445806	11.297563	11.232149	11.514278	11.777036	11.587143	11.116993	11.333946	11.142577	10.823714	10.869543	11.21009	10.919487	10.926863	10.652369	11.069697	10.793268	11.303673	11.328427	11.276846	11.290044	11.497325	10.832301	11.541563	10.873137	11.256955	11.332562	11.12785	10.960433	11.117693	10.97495	11.593288	10.902909	11.527357	11.213878	11.038675
6.869875	7.759543	7.109424	7.573142	7.802924	7.585954	7.39315	7.739007	7.827161	7.456137	7.565233	8.106694	7.350766	7.752521	7.633324	7.521421	7.79781	7.476456	7.572009	7.531754	7.548203	7.328318	7.567588	6.99158	7.350128	7.672509	7.73488	7.313619	7.401313	7.774946	7.559222	7.753846	7.586049	7.258888	7.782459	7.966292	7.351529	7.846154	7.321792	7.686386	7.710493	7.545155	7.921049	8.196889	7.81845	7.973837	8.078364	7.532219	7.836942	7.265736
5.280217	9.994993	6.077812	6.350828	7.72143	6.217415	5.544647	6.193182	7.428939	7.0824	6.459156	10.596235	5.417181	6.161292	8.351208	6.471261	5.075648	7.138518	7.891972	7.471946	7.479694	7.057866	5.976278	7.884321	5.722438	5.406054	7.678971	5.700013	5.720063	6.528711	5.254247	8.252	6.910859	5.682588	6.421784	7.806642	5.940907	7.610211	6.077212	6.120722	7.603268	5.612915	6.050996	6.588112	7.617859	6.465348	7.867712	6.483527	7.47647	6.554083
3.740172	3.738419	4.006651	3.618475	4.07668	3.782436	3.889077	3.673803	3.767839	3.724628	3.839342	4.148641	3.749928	3.721757	3.774837	3.745879	3.600322	4.029616	3.75164	3.755915	3.69797	3.861334	3.826279	3.824393	3.892169	3.92682	4.022988	3.820012	3.667437	3.763674	3.99235	3.912623	3.764904	3.840825	3.772715	3.816249	3.81993	3.66076	3.822848	3.760845	3.821069	3.484208	3.625405	3.611939	3.663373	3.680268	3.632655	3.734018	3.652055	3.578966
6.428752	6.760583	6.195454	6.697438	6.637032	6.294669	6.733294	6.329124	5.970138	6.239614	6.545227	6.266569	6.49269	5.992057	6.466946	6.258457	6.785664	6.610369	6.502927	6.097872	6.489207	5.794018	5.840714	5.768178	6.046198	5.948947	5.757792	6.072616	6.103596	6.085153	5.631042	5.877271	5.840853	5.85448	6.667128	5.556923	6.073705	6.404331	6.181405	6.284274	5.993581	5.845117	6.430588	6.201279	6.18914	6.03438	6.297762	6.23075	6.766578	6.176085
7.537228	7.326441	7.343297	6.871727	6.703788	6.86996	7.877795	7.734657	7.705389	7.105598	7.826883	7.789797	7.383202	7.355651	6.876996	6.913455	6.722516	6.94275	6.584592	6.922635	6.957967	7.266675	7.735167	6.994059	7.066626	6.857715	7.187813	7.054438	7.351087	6.777833	7.013214	7.707654	7.32538	6.905554	7.427227	7.018976	7.383064	6.950176	7.289038	7.218415	6.946566	7.497902	6.773909	7.568738	7.204261	7.099529	6.738837	7.183582	7.152325	6.824436
4.919993	4.912145	5.440916	5.202406	5.01009	5.716846	4.924362	5.061275	5.141464	5.040108	5.109441	5.35838	5.005906	4.635811	4.795065	4.909151	4.925433	5.343516	5.684568	5.393592	5.580671	5.228395	5.560998	5.402544	5.461593	5.114384	4.801974	5.48366	5.684211	5.367247	5.530837	5.768056	4.658972	5.489941	5.371821	4.932931	5.756639	4.886147	5.484059	5.053636	5.712367	5.712795	5.306881	5.74656	5.580825	5.351287	4.942647	5.258314	5.57925	5.53947
5.790055	6.039646	6.288366	6.032319	5.967014	6.542763	5.428632	5.5091	5.451055	5.925493	5.687825	6.295824	5.4783	5.431245	5.882889	5.482712	5.301118	6.33283	6.099574	5.87985	6.104441	5.919377	5.86604	6.000048	5.880025	5.44654	5.348226	6.279337	6.293853	6.026728	6.112273	6.625936	5.428018	5.817215	6.367328	5.947097	6.029767	5.641821	6.120962	5.688528	6.417215	6.91698	5.963518	6.191835	6.758937	5.720313	5.672754	5.862059	6.307398	6.081043
7.629111	8.346966	8.18472	8.0211	7.466624	7.721592	7.616247	7.3445	7.61592	7.468563	7.521464	7.738927	7.336473	7.430397	7.480365	7.43471	7.857541	8.283808	8.220284	7.616059	7.865897	8.446238	8.111527	8.171595	7.99994	7.603265	7.766536	8.438859	7.593745	7.916303	8.20109	7.993096	7.155851	7.764646	7.843654	7.328813	7.518689	7.222131	7.722664	7.383345	8.168338	7.927452	7.525693	7.695014	7.732489	7.790641	7.355723	8.009702	7.860504	7.978549
9.659447	9.235025	9.35878	9.275754	9.209963	9.317355	9.165109	9.120026	8.964013	9.279083	9.231841	9.45749	9.068834	9.226898	9.328043	9.267997	9.257713	9.166552	9.11294	9.135078	9.191458	9.126913	9.222627	9.371417	9.315286	9.291675	9.130747	9.276231	9.187107	9.114082	9.287076	9.227309	9.190563	9.018653	9.346873	9.331415	9.137222	9.372611	9.297623	9.544961	9.23244	9.030856	9.221017	9.253917	9.472054	9.1048	9.214583	8.831566	9.460338	9.289258
9.797164	9.574001	9.753608	9.539942	9.42669	9.634499	9.446872	9.633641	9.314278	9.597137	9.656983	9.839978	9.37704	9.458429	9.692033	9.621872	9.455083	9.4219	9.335482	9.381626	9.499423	9.511865	9.567526	9.594636	9.506547	9.582606	9.537086	9.53687	9.544192	9.452984	9.506208	9.572772	9.641325	9.283558	9.51473	9.701443	9.27547	9.737219	9.533813	9.830097	9.50492	9.546238	9.530936	9.431565	9.770293	9.44847	9.582882	9.255298	9.682281	9.477328
9.531007	9.209059	9.500317	9.355458	9.317727	9.361728	9.158657	9.304235	9.128386	9.213334	9.480186	9.474296	9.181384	9.26154	9.407543	9.365424	9.187889	9.242028	9.217011	9.331033	9.404165	9.241113	9.353577	9.478375	9.416821	9.356869	9.320285	9.317112	9.474003	9.284104	9.312748	9.269053	9.301433	9.091155	9.22218	9.414924	9.027555	9.651219	9.248157	9.59626	9.203608	9.142057	9.191821	9.159383	9.474271	9.114885	9.489656	8.869507	9.466258	9.379425
9.523559	9.342315	9.369369	9.335943	9.242967	9.216362	9.116343	9.285019	9.054706	9.235104	9.548804	9.444903	9.154689	9.149416	9.43513	9.231631	9.179367	9.207208	9.102723	9.135647	9.284854	9.169674	9.22819	9.445021	9.300146	9.369952	9.22736	9.296296	9.330268	9.272779	9.309794	9.122066	9.281474	9.111962	9.215465	9.385983	8.960657	9.597049	9.130594	9.797626	9.158884	9.21536	9.162375	9.037328	9.470392	9.024111	9.362142	8.958559	9.347017	9.382535
8.996583	7.718428	8.027293	7.832134	8.722845	8.338677	9.02107	8.951308	9.054981	8.713372	8.866753	8.83477	8.400951	8.573822	8.487926	8.634203	8.72487	7.758845	7.607047	8.617453	8.223199	7.744078	8.77613	7.554276	8.10474	8.523046	8.771347	7.936856	7.701054	7.914846	7.928847	8.442557	8.282271	7.940584	7.662552	8.513107	8.020374	8.466503	8.013073	8.271291	8.397401	8.115513	8.621208	7.862037	7.793014	8.377777	8.651826	9.137954	8.264455	8.313219
5.15488	4.440952	5.27619	4.787584	5.105713	5.011732	5.233038	5.162841	5.088535	5.063192	4.876185	5.144215	4.956549	5.182881	5.071103	4.750811	5.240969	5.046567	4.839995	5.005248	4.911458	5.461101	5.230776	5.178204	5.051704	5.119153	5.228901	5.464158	4.964867	4.724585	5.004008	4.769065	4.717293	4.791144	4.991255	4.782514	4.987761	5.104204	5.27359	4.937511	5.038276	4.553957	5.229678	5.085248	5.254332	5.239639	4.610429	4.820064	5.247545	5.082849
7.620581	7.849392	8.206532	7.738944	7.586599	8.298762	8.153209	8.410734	8.356716	8.3885	7.947662	7.897206	8.253936	8.470944	7.802594	8.210092	8.265056	8.38908	8.074817	8.299001	8.213533	8.541941	8.321314	8.01139	8.072342	8.101978	7.952926	8.059171	8.490579	8.291865	8.428725	8.392995	7.884529	8.483169	8.642312	8.357408	8.339707	8.183618	8.600276	8.12043	8.364056	8.083516	8.505906	8.3595	9.325667	8.382119	8.138118	8.092038	8.32215	7.784238
7.500104	7.839484	8.13697	7.407914	7.561226	8.1084	7.785915	8.238029	8.162195	8.214694	7.796171	7.749816	7.939682	8.11355	7.578271	7.991695	8.046363	8.090858	7.713569	8.061402	8.003911	8.235949	8.20393	7.792262	7.924091	8.042932	7.758758	7.857528	7.891851	7.809711	8.055756	8.029105	7.486893	7.928379	7.994263	7.79248	7.823531	7.707441	8.266041	7.566141	8.025863	7.757305	8.004941	7.836041	8.846378	8.054449	7.734596	8.021729	8.11062	7.632658
5.861457	7.537972	7.275233	9.372056	5.811784	6.776179	7.369481	6.855681	6.083045	6.089143	7.825647	6.604915	6.16078	6.666132	6.606477	7.890516	5.839449	6.457884	6.646473	6.093259	6.052941	7.201036	7.547608	7.099374	5.99608	7.484496	6.660293	6.610573	7.020279	7.124367	6.890295	5.943087	6.689036	6.697599	5.514863	6.009078	6.598207	6.34259	6.554615	6.398982	5.445608	6.149131	7.062959	7.931481	6.206059	7.082656	6.376168	5.978155	5.889823	5.553662
5.471833	4.893596	5.132239	5.306845	4.623334	5.162126	5.317543	4.934836	4.861375	5.247831	5.124238	5.120377	5.395627	5.375216	5.109529	4.777753	5.134646	5.373232	4.984431	5.050165	4.97709	5.309982	5.153691	5.127082	5.492697	5.524006	5.207333	5.10835	5.145933	5.151161	5.302132	5.133739	4.954838	5.222051	4.862664	5.327329	5.220731	4.904011	5.296249	5.071248	5.065747	4.978716	5.005827	5.037709	5.152005	5.167817	4.88821	5.276325	5.062024	5.078445
5.839439	5.360314	5.677459	5.395116	5.464558	5.509645	5.435961	5.295282	5.445536	5.586344	5.576172	5.231543	5.50484	5.468304	5.355283	5.724872	5.350619	5.644855	5.4074	5.511927	5.614797	5.73974	5.37917	5.396725	5.541503	5.632259	5.657078	5.541333	5.60285	5.63873	5.561759	5.556515	5.70255	5.509642	5.206161	5.288701	5.435651	5.303855	5.77802	5.442975	5.353572	5.746884	5.198319	5.286309	5.442975	5.561077	5.464152	5.431878	5.566742	5.477832
8.00156	8.885591	9.268137	9.455725	7.688466	8.065272	8.4539	9.068755	9.129939	8.924062	9.740064	7.550237	8.617969	9.137593	7.199644	9.192521	7.805539	8.842154	7.453941	8.631635	8.732411	9.958121	9.341758	9.259892	8.410107	9.635495	9.008558	9.322527	9.203309	9.48378	9.287582	8.290815	8.092914	9.214688	8.070782	7.320605	9.385569	7.966428	9.921525	7.560936	8.760925	8.68037	8.708351	10.117973	8.090187	9.523909	8.46618	8.415909	9.193598	8.216701
9.858163	11.353088	10.684139	10.451232	10.910742	11.046563	10.265772	11.018228	11.109779	10.769366	11.138032	10.70204	10.613947	10.959135	10.57255	10.671019	10.643426	10.468896	10.461831	11.446094	10.951118	10.450169	10.863153	10.765348	10.57756	10.364162	10.414959	10.068331	10.999096	10.846602	10.614627	10.923461	10.892204	10.747999	10.695508	10.667983	10.90212	11.050347	10.929781	11.029767	10.926651	10.7557	10.688082	10.763023	10.77544	10.904637	10.54052	10.679171	11.140023	10.453154
7.625439	7.513392	7.851733	7.592325	8.114198	7.695753	7.594923	7.775098	7.91908	7.838875	7.770552	7.679058	7.762128	7.578249	7.575552	7.563013	7.85015	7.819758	7.523963	7.655421	7.755286	7.874697	7.955703	7.491149	7.805495	7.838907	7.810512	7.660375	7.644235	7.810138	7.723249	7.742908	7.715331	7.872007	7.62625	7.931739	7.787908	7.651159	8.027969	7.476293	8.088806	8.097911	7.984518	7.646153	7.703211	7.779169	7.332172	8.084764	7.9173	8.061033
4.740889	4.23896	4.770268	4.268402	4.838735	4.74203	4.819216	4.339081	5.057051	4.935446	5.157721	4.806995	4.748322	4.562647	4.978991	4.762776	4.870104	4.771032	5.059343	5.12912	5.053758	4.917903	5.054277	4.616069	4.837991	4.900303	4.872573	4.765407	4.955559	4.967368	4.768714	4.880095	4.905745	5.164912	4.582808	4.872933	4.905465	4.984382	4.847996	4.681218	5.075368	5.087319	5.219222	4.87034	4.600939	4.48033	4.819624	4.866286	4.646723	4.911445
7.187214	7.713779	7.837551	7.663871	7.393391	7.499662	7.333782	7.898864	7.671618	7.858324	8.073357	7.340413	7.855779	8.118629	7.985378	8.086675	8.020143	7.631848	7.271885	7.989012	7.665177	7.442646	7.268673	8.222166	7.898666	8.134148	7.291815	8.131591	7.748744	7.65525	7.52414	7.624355	7.430648	7.916693	7.700832	7.884056	8.135744	7.761201	7.914731	7.845182	7.618749	7.862949	7.728785	8.137026	7.847919	7.929463	8.010209	7.63658	8.107003	7.61862
10.415401	9.826012	9.744245	10.098418	10.143186	10.036172	10.31435	10.41551	10.326811	10.053141	10.488722	10.281739	10.38012	10.190451	10.507228	10.557856	10.466048	9.917982	9.958015	10.449857	10.167518	9.933081	10.147852	10.16675	10.337235	10.337387	10.242708	9.926161	10.22084	10.113135	9.865512	10.462781	10.389521	10.11779	10.200455	10.231102	10.016467	10.361426	10.081559	10.142437	10.197195	10.274111	10.223763	9.854342	10.186496	10.281354	10.50646	10.537847	10.005725	10.08276
5.125983	5.038935	4.854647	5.410296	4.582538	5.002949	4.980352	6.027302	5.025834	4.66239	4.912277	5.140697	4.382213	5.081113	5.124638	4.956065	4.687861	4.893761	4.945432	5.149382	4.662068	4.976788	4.95518	4.952488	4.433305	4.782983	4.825662	4.590626	5.06787	5.307879	5.040081	4.895875	4.93525	4.340845	5.488516	5.086131	4.580819	5.382847	4.717189	6.174392	4.391527	4.218489	4.439032	5.189337	4.828823	4.852263	4.709592	4.547873	5.296863	4.051557
5.551876	5.141308	5.72266	5.493156	5.625035	5.59274	5.566496	5.813955	5.639107	5.690538	5.670381	5.510789	5.502675	6.123694	5.605792	5.345511	5.610843	5.730465	5.344366	5.529272	5.57695	5.767046	5.695036	5.564147	5.724403	5.783593	5.659799	5.463613	5.597961	5.621112	5.617846	5.563349	5.430723	5.672936	5.717109	5.530092	5.770161	5.459836	5.609346	5.399507	5.51064	5.291956	5.590009	5.737668	5.564292	5.948523	5.595972	5.424804	5.80694	5.409788
4.801985	4.750833	4.927919	4.449445	4.796589	5.046367	4.816654	5.891943	4.832958	4.637968	5.027493	4.909461	4.792391	5.071737	4.801429	5.013439	4.614544	4.751586	4.901377	5.180706	4.815213	4.8228	5.117654	5.119357	4.739777	5.201847	5.206001	4.579705	5.117642	5.196105	5.120392	5.079116	5.229069	4.786978	5.396205	5.017323	4.962657	5.153113	5.286964	5.386793	4.769146	4.698884	4.653891	5.064364	4.736181	4.90928	4.927307	4.841024	5.340874	4.547487
5.487422	5.566907	5.416208	5.280218	5.651989	5.358341	5.327094	5.618394	5.576033	5.570333	5.549603	5.488068	5.446741	5.438804	5.438641	5.430883	5.634797	5.640443	5.515549	5.597265	5.87845	5.604857	5.504578	5.835655	5.730677	5.487476	5.569695	5.536206	5.561215	5.509759	5.32322	5.469737	5.419128	5.375472	5.30182	5.232156	5.448217	5.303294	5.713593	5.640689	5.374846	5.607163	5.29136	5.530708	5.355226	5.682072	5.676113	5.454824	5.253595	5.574776
3.510427	2.412005	2.761139	3.253731	1.941819	2.373662	2.814174	3.035736	2.435996	2.30592	2.422048	2.124329	2.070722	2.47932	2.530046	2.163869	2.90963	2.525614	2.656832	2.514761	2.878497	2.8904	2.326031	2.294583	3.187619	2.354676	3.042126	3.381263	2.849106	2.573435	2.730665	2.713582	2.963038	2.421225	2.851972	2.365233	2.525512	2.394136	2.537453	2.534999	2.993163	3.310701	3.218154	2.779811	3.705372	3.000465	3.582602	2.404699	2.94311	2.606304
8.921716	9.127629	8.718224	9.762804	8.280359	8.842463	8.589743	9.640813	8.955877	8.642058	9.112593	8.645777	8.899539	9.552105	8.454166	8.875122	8.603591	8.850299	8.720811	10.069426	9.271938	9.982703	8.759424	9.06304	9.404246	8.951179	8.275934	8.876035	8.789037	8.815896	8.333258	9.186799	8.260956	8.989801	9.417137	8.704774	8.72678	8.475324	8.392656	8.083612	8.696148	8.730608	8.772828	8.788126	9.008314	9.480303	8.455963	8.638865	8.656074	8.900167
5.806904	5.885236	5.707996	5.668657	6.136078	6.22301	5.94316	5.988775	6.242882	5.510508	6.275938	6.516217	5.741122	5.838916	6.10552	6.070072	6.056207	6.069421	6.329599	5.894641	6.157501	5.965918	6.062052	5.329137	6.04265	5.837197	5.876948	6.096794	5.68681	6.076259	5.999675	6.502936	5.800771	5.84333	6.143187	6.534248	5.942967	6.153835	6.10113	6.026624	6.330501	6.297535	6.239648	6.574297	6.143584	6.532929	6.22886	6.030961	6.355102	5.870651
9.894499	10.402493	9.167617	9.512498	9.771125	9.444032	10.126583	9.450881	9.138856	9.61275	10.003033	10.614405	9.629507	9.399035	10.333093	9.961673	10.378499	9.999739	9.873454	9.554706	10.424791	10.274974	8.749866	9.485691	9.263509	9.335281	9.833929	9.802459	9.478542	9.274417	9.134785	9.816654	9.881794	9.970052	10.17419	10.993448	9.835202	9.581385	9.958125	8.928836	9.73329	9.483597	9.949694	9.841938	9.314863	10.428684	10.018516	9.078199	9.951108	9.786915
5.883756	6.153447	5.972006	6.554151	7.172061	7.933563	5.258692	6.227927	5.808796	5.85006	5.745964	6.820245	5.959496	6.489247	6.433015	6.002952	6.752283	6.253898	5.849193	5.790671	4.984231	7.119889	6.006906	6.421787	6.185724	6.377294	5.997819	6.050496	5.509699	6.274716	6.056171	7.35434	5.64162	6.340187	5.822797	7.682623	5.746385	6.413839	6.239839	6.269593	6.595059	6.78361	6.6781	5.495899	6.509498	5.780879	5.743434	6.023951	6.71078	6.466889
2.839794	3.031434	2.280117	3.894702	3.588601	4.251285	2.837431	3.030619	2.546218	2.473803	2.754276	3.800159	2.896806	3.126296	3.255848	2.913594	3.595958	2.850692	2.818919	2.588497	2.008452	3.7183	3.005921	3.313742	2.788105	3.338711	2.997937	2.633054	2.577418	3.182042	3.031326	4.040033	2.342537	3.226882	3.122086	4.14645	2.92768	3.605139	3.095206	3.080077	3.907303	4.241679	3.39883	2.847692	3.449715	2.911154	2.86036	3.041967	3.914964	3.476965
10.7146	10.887851	10.775273	10.687589	10.939455	10.678209	11.012573	10.802385	10.309714	10.657346	11.227814	11.082403	10.557011	10.47928	11.009791	10.486843	11.014657	10.754948	11.003599	10.663672	10.33804	10.206533	10.367491	10.563544	10.590791	10.568924	10.394055	10.599158	10.757617	10.602877	10.512654	10.856939	10.73748	10.687939	11.14787	11.038942	10.838137	10.944439	10.473247	11.007141	11.086105	10.963645	10.614644	10.572414	10.433509	10.885713	10.787024	11.064837	11.1023	11.007745
5.924539	5.483635	5.350245	5.0364	5.809113	6.11984	6.167669	5.937288	6.243915	6.085931	5.47914	5.690263	6.531374	5.596955	6.000686	6.215536	6.408897	5.476941	5.516301	5.604866	5.884349	5.428057	6.001023	5.171608	6.11795	6.118596	5.888877	5.650915	5.183729	5.203143	5.131196	5.758674	5.921242	5.201933	5.90696	5.547508	5.871549	6.22137	5.446711	5.612067	6.284326	5.159576	6.393307	5.491665	6.066284	6.337647	6.633684	6.075772	5.820104	5.975188
6.041313	6.073111	6.659966	5.745882	6.368341	6.764403	6.370521	6.376432	6.543207	6.347326	6.101295	6.115551	6.321188	6.351087	6.313878	6.440512	6.390817	6.682283	6.650169	6.715563	6.84883	6.596034	6.417304	6.440312	6.286782	6.597953	6.28371	6.466798	6.585881	6.472533	6.322142	6.257042	6.290571	6.536139	6.410714	6.407142	6.61787	6.532745	6.536891	6.297732	6.260299	6.276222	6.297046	6.489469	6.255254	6.155127	6.119318	6.104097	6.141841	6.410306
5.748251	4.800919	4.93427	4.458545	4.83914	4.99647	5.989005	5.561103	5.598467	5.361513	5.42049	5.398731	5.509032	5.34022	5.191525	5.219348	5.158516	4.667143	4.488313	4.991075	4.748692	4.90204	5.008079	4.375706	5.251252	5.620351	5.232326	5.065361	4.829473	4.834164	4.764742	4.880095	5.117703	4.860042	4.866637	5.33745	4.862625	5.191925	5.118017	5.394571	4.96388	4.882957	5.156393	4.798253	4.893762	5.375646	5.780301	5.159695	4.979848	4.915785
9.575823	10.301086	9.954274	10.077734	10.758254	9.948683	9.41974	9.980406	10.21489	9.979029	10.281709	11.023459	9.737287	10.124977	9.960699	9.893208	10.074425	10.263625	10.303424	10.63632	9.707186	9.865235	9.778993	9.522196	9.917657	10.134279	9.911695	9.628855	9.470655	9.810147	9.815801	10.232439	10.13222	9.819799	10.311706	10.715264	9.613411	10.486119	9.566379	10.731268	9.872032	10.004492	9.849864	10.004506	9.838628	10.492111	10.007401	10.101272	10.278465	9.80295
9.140136	10.151794	10.008803	10.021552	10.720883	9.909225	9.532441	9.987586	10.468596	10.069844	10.481997	11.253773	10.02481	10.171882	10.095168	10.031428	10.171136	10.369253	10.505298	10.880745	9.960905	9.800906	9.867801	9.730321	9.963774	10.170139	10.124069	9.735917	9.993699	10.081491	9.98923	10.312005	10.51589	10.227277	10.174326	11.050255	9.912546	10.700569	9.764588	11.113072	10.203504	10.270861	10.04039	10.306191	10.166912	10.665326	10.293035	10.207787	10.412585	9.954425
5.633553	4.958639	5.555369	5.193979	4.813601	5.445961	5.663942	5.520702	5.306941	6.110484	5.323404	5.465479	5.627651	5.601935	5.307664	5.355948	5.353744	5.378383	5.449875	5.329587	5.214208	5.017246	5.275422	5.050232	5.773774	5.580843	5.387805	5.350137	5.499629	5.496976	5.409124	5.166016	5.885961	5.453809	5.459001	5.488017	5.433977	5.557232	5.185508	5.579396	5.155877	5.449536	5.259584	5.423636	6.252568	5.670096	5.680857	5.356886	5.157324	5.728136
11.347338	11.337832	10.987469	11.184337	11.250856	11.045739	11.005076	11.164333	11.069105	11.100932	11.293247	11.210563	11.137917	11.180809	11.108993	11.001547	10.923742	10.958654	11.012777	11.077852	10.965481	11.097899	11.14139	11.167742	11.010512	11.135247	11.131302	10.939263	10.946796	10.908593	10.942636	11.03616	11.010431	10.898075	10.961774	10.926383	10.851718	11.203355	11.002879	10.966132	10.904419	10.96963	10.901098	10.847827	10.955185	10.912494	10.954802	11.205273	10.849043	11.019163
8.712147	8.534485	8.712107	8.542334	7.986172	8.850777	8.884674	8.909973	8.861216	8.926975	8.150478	8.48133	8.171386	9.250694	8.264077	9.003724	8.595428	8.477071	8.16967	8.67059	8.58567	9.188614	9.215589	9.244915	9.023137	8.946087	8.720655	8.973601	8.592739	8.693171	9.024743	8.814783	8.186104	8.723259	8.075305	8.251699	8.548464	8.129021	8.712091	8.807863	8.396285	8.666828	8.568354	8.707627	8.99036	8.925651	8.709868	8.57623	8.789321	8.170691
8.949703	8.616598	8.537534	8.658974	8.192967	8.687931	8.798143	8.905865	8.885149	8.953471	8.304613	8.491622	8.269022	9.242599	8.497392	9.15475	8.609652	8.569901	8.378443	8.719885	8.722259	9.164125	9.339917	9.321545	9.080821	8.998643	8.77964	8.892895	9.019266	9.145099	9.244129	8.948179	8.382105	9.134347	8.368777	8.67584	8.804463	8.610592	9.048855	9.164745	8.526472	8.918317	8.726003	9.003044	9.338378	9.115115	9.02952	8.739698	8.972646	8.580559
8.356296	7.955634	7.98212	7.688106	7.440408	8.084865	8.249267	8.141213	8.084254	8.144436	7.753289	7.819226	7.849539	8.235615	7.874099	8.114833	7.931888	7.729015	7.749686	7.952174	8.491404	8.396857	8.077597	7.972759	8.468679	8.110576	8.095504	8.028178	7.836394	8.079244	8.215215	8.029813	8.0257	8.062891	8.163778	7.597795	7.811535	8.105294	8.525206	8.23749	7.880458	7.976604	8.131426	8.162429	8.641194	8.40517	8.117422	7.831899	8.363214	7.639211
7.562887	7.462536	7.317525	7.2151	7.208055	7.610642	7.900926	7.61138	7.391695	7.549678	7.691632	8.015767	7.546251	7.806187	7.659973	7.526158	7.781787	7.628871	7.706588	7.417681	7.652325	7.648373	7.565717	7.490284	7.491457	7.589194	7.55313	7.612522	7.670656	7.544656	7.542523	7.667445	7.717775	7.67961	7.743503	8.063743	7.860943	7.712298	7.590519	7.313663	7.851975	7.520642	7.911513	7.968053	7.454508	8.01311	7.653877	7.532101	7.780453	7.489425
11.784828	11.235176	11.433812	11.105465	11.03721	11.630762	11.462917	11.38508	11.479595	11.657702	10.979285	11.279116	11.246841	11.545605	11.326375	11.693396	11.460701	11.388935	11.14709	11.192113	11.516012	11.678602	11.703256	11.50925	11.544926	11.58518	11.481275	11.62641	11.319094	11.425057	11.541143	11.290878	11.179925	11.454216	10.955926	11.172969	11.49771	11.316026	11.633848	11.035499	11.3207	11.424631	11.604113	11.557799	11.466722	11.513114	11.479969	11.257434	11.39583	11.35724
8.234238	8.180309	8.143692	8.045116	8.130623	8.351789	8.013874	8.279214	8.194734	8.3896	7.930853	8.100982	8.313865	8.270596	8.175086	8.398249	8.184164	7.93322	8.284665	8.282866	8.368898	8.250314	8.310567	8.143757	8.180895	8.506318	8.166154	8.08587	8.059769	8.306073	8.328546	8.199503	8.289887	8.229888	8.230993	8.296812	8.179686	8.384069	8.43221	8.429014	8.127622	8.25881	8.459017	8.333383	8.70188	8.56471	8.553225	7.877644	8.455133	7.82956
11.548406	11.034105	11.175896	10.734542	9.78311	11.129393	11.293837	11.058071	10.917916	11.343832	10.380832	9.543178	11.124069	10.793111	10.654668	11.069063	10.81211	10.848892	10.698019	10.618172	11.265192	11.177101	11.370944	11.206699	11.429382	11.201829	11.132825	11.481287	11.111146	11.244084	11.395952	10.646887	11.2353	10.797704	11.059976	10.315921	11.062462	10.822404	11.587624	10.743199	10.97844	10.994999	11.268703	10.823294	11.643168	10.858338	11.718564	10.529729	11.03229	10.846739
6.10863	5.742478	6.429018	5.829497	5.969555	6.122582	6.323999	6.191299	6.085911	6.157374	6.285575	6.219606	6.156467	5.989416	6.20435	6.031453	5.887481	6.153546	6.195876	6.054901	6.137181	6.067792	6.356168	6.374996	6.004405	6.098484	6.195786	6.031163	6.173349	6.288947	6.234517	6.322515	6.1661	6.094069	6.156338	6.153473	6.274633	6.39499	6.297214	6.345916	6.03519	6.441551	5.813984	5.943062	5.997987	6.057138	6.010167	5.962688	6.152689	5.862658
7.379228	8.130791	7.695129	7.800149	8.505315	7.707095	7.828659	7.610202	7.389929	7.394274	8.409053	8.439471	7.687177	7.761886	8.339849	7.575966	8.079547	7.778434	8.069168	7.543316	7.443078	7.155854	7.464578	7.878881	7.274771	7.176406	7.879972	7.601372	8.022008	7.896085	7.7058	8.343919	8.1214	7.805582	8.349458	8.586158	7.770375	8.059129	7.459152	8.075469	8.271063	7.99242	7.873279	8.151818	7.218871	7.681663	8.080235	7.748646	7.871079	7.953642
5.541704	5.772032	5.505414	5.730789	5.545519	5.700248	5.712533	5.904278	5.904996	5.895288	5.924106	5.852712	5.781155	5.852695	5.509337	5.87381	5.903104	5.778728	6.055299	5.969067	5.984822	5.820614	5.992317	5.501007	5.875008	5.838649	5.346434	5.730872	5.897614	5.33851	5.517641	5.822832	5.622415	5.711181	5.603149	5.640211	5.443131	5.994962	5.688312	5.737565	5.601557	5.392533	5.984111	6.127376	5.349514	5.591877	5.768536	5.616914	5.738397	5.724792
9.033126	8.817406	9.059048	9.053726	8.452861	9.032404	8.976845	9.155686	9.165678	9.231936	8.503593	8.451192	8.780128	9.3231	8.591143	9.137447	8.577518	8.711643	8.82295	8.781686	8.888363	9.675371	9.424268	9.27526	9.127541	9.140653	9.003463	9.394317	8.779741	8.964262	9.241643	8.866809	8.7795	9.11768	8.597379	8.462024	8.774271	8.535331	9.372736	8.691296	9.145322	9.092916	9.107894	9.176808	9.557377	9.340032	8.953921	9.05602	9.086695	9.053361
5.097894	5.550357	4.933542	4.769303	5.178897	5.250152	5.092503	5.20481	5.463365	4.785413	4.914009	5.594826	4.967697	5.40694	5.069622	4.961072	5.289828	5.000866	5.280891	4.86663	5.466511	5.481347	5.11903	4.679316	5.348225	5.252984	5.246072	5.418376	4.965616	5.116539	5.280802	5.700129	5.19719	5.224873	5.189	5.174013	5.150183	5.057739	5.319618	5.128026	5.802236	5.349657	5.341421	5.580564	5.797533	5.60712	5.107304	5.442724	6.548102	4.9869
5.420088	5.248101	4.863326	5.158339	5.156727	5.147672	5.842902	4.304168	5.576952	4.662915	4.571001	6.507552	4.841144	5.033864	5.254885	4.752281	5.748055	5.730107	6.039719	5.815545	5.869017	6.014343	5.987949	5.432082	5.208264	5.238526	6.275645	5.61726	5.358756	6.106985	5.568211	5.858591	5.27085	5.350373	5.349753	5.889345	5.130611	5.497175	5.178953	5.831205	6.112636	6.400216	5.967764	7.104097	6.134678	6.684986	6.201559	4.908721	5.79023	5.230605
6.386993	6.676314	7.216265	6.927741	7.152754	7.537531	7.218156	6.584681	6.508917	6.837798	6.647347	7.603315	6.728477	6.840992	6.976248	6.802601	7.394487	7.158544	7.036985	6.795211	7.441285	6.786731	6.789533	6.981936	6.722272	6.706	6.575812	6.594142	7.233887	6.710645	6.456101	7.37601	7.046754	6.732428	7.52466	7.533542	7.307187	7.169006	7.158484	7.277836	7.700631	7.472707	7.510739	7.235927	7.596082	6.902876	6.916539	6.438865	6.909365	7.224632
8.717799	8.725279	8.651449	8.805027	8.685083	8.886048	8.7874	8.94288	8.884311	8.701818	9.101473	8.845726	8.761963	9.073121	8.679633	8.827146	8.751306	8.619276	8.703204	8.828444	8.791805	9.023851	8.82675	8.705403	8.651068	8.776606	8.702942	8.471149	8.845724	8.860691	8.793817	8.664966	8.806063	8.833954	8.860038	8.759562	8.566257	8.844664	8.731852	8.642293	8.80713	8.680264	8.991894	9.230683	9.02102	9.060725	8.793113	8.593694	8.993025	8.652273
8.939825	6.14979	6.993094	7.72967	8.687864	8.541318	8.06191	7.420862	9.0333	8.523156	8.149864	9.034511	8.562653	8.174399	8.999317	8.790864	8.70522	7.847938	7.96186	8.334092	8.238638	7.744392	8.251774	7.488949	8.08353	8.581466	8.509357	7.794868	7.639893	8.660732	8.622017	8.437484	7.991677	7.996208	7.374353	9.093416	7.393902	9.183925	7.598562	8.705215	8.20662	7.945023	9.101493	8.227371	8.052283	8.871953	9.067884	9.089836	7.833958	8.217531
8.939825	6.14979	6.993094	7.72967	8.687864	8.541318	8.06191	7.420862	9.0333	8.523156	8.149864	9.034511	8.562653	8.174399	8.999317	8.790864	8.70522	7.847938	7.96186	8.334092	8.238638	7.744392	8.251774	7.488949	8.08353	8.581466	8.509357	7.794868	7.639893	8.660732	8.622017	8.437484	7.991677	7.996208	7.374353	9.093416	7.393902	9.183925	7.598562	8.705215	8.20662	7.945023	9.101493	8.227371	8.052283	8.871953	9.067884	9.089836	7.833958	8.217531
9.632017	9.361216	9.169671	9.841122	10.032935	9.458868	10.278048	10.115012	10.023945	9.714955	10.156197	10.564893	9.986511	9.983629	10.27008	10.063143	10.062353	9.540182	9.786441	10.00951	9.431412	9.642411	9.929302	9.691528	9.836496	10.194238	10.019617	9.036169	9.553729	10.366271	10.213282	9.593504	9.984231	9.655294	9.532409	10.329083	9.645088	10.423562	9.47763	10.348758	9.798425	9.558875	10.122224	9.497061	9.702452	10.065236	10.213276	10.222638	9.806023	9.370271
7.424361	8.695349	8.169333	8.783821	8.089154	8.353577	7.901994	7.674897	7.779905	7.680248	7.942341	7.959226	7.741518	7.513774	7.673978	7.934101	7.651399	8.216055	9.210965	7.538318	8.93374	8.662294	8.967291	8.513946	7.579853	7.629154	7.956244	8.00544	8.390791	7.769316	8.091249	8.234981	7.840583	8.845675	9.634427	7.823227	8.211254	8.021881	8.761624	7.988687	8.436556	8.763244	8.309269	8.464147	8.452454	7.862044	7.876478	7.695826	8.856482	9.058437
5.200012	7.334274	7.160891	7.050552	6.148164	7.327591	5.909327	6.070586	5.700937	5.82991	6.330547	5.839937	5.845422	5.619343	6.003417	5.810506	5.911769	7.367841	7.391178	5.426493	7.036476	6.800508	6.483877	6.620945	5.80314	5.981038	6.006896	6.913293	6.953017	6.0307	5.758554	7.492199	6.022322	6.830475	7.416628	5.773519	7.271635	5.556981	7.041621	6.044047	7.25836	7.274611	6.799661	7.609919	7.153974	5.781632	5.231056	5.870316	7.204913	6.902614
3.415873	7.588339	7.365053	7.52492	3.86547	7.705996	4.034361	4.011893	4.001217	3.982195	4.374882	4.031486	3.535592	3.862878	3.973593	4.023456	4.207884	7.971534	8.738041	3.495313	8.036473	7.407521	6.739689	7.383729	4.126935	3.695282	3.827721	7.170517	7.588719	4.222522	4.308677	7.772411	3.543392	7.82856	8.386938	3.707466	7.652231	4.507016	7.898121	4.65918	7.833901	8.212142	7.292909	8.276812	7.750735	3.479752	3.770337	3.921451	8.090875	7.742318
11.085546	10.938502	10.809475	10.849828	10.970386	10.666037	11.038144	10.917094	10.747746	10.809424	10.994338	10.803359	10.906878	10.790723	10.909902	10.777735	10.812868	10.540546	10.676267	10.748133	10.783145	10.666754	10.871401	10.902655	10.870474	10.746771	10.892772	10.818303	10.837977	10.973555	11.001457	10.859425	11.076035	10.981787	10.726354	10.778479	10.718335	10.788733	10.80048	11.054536	11.055174	10.966871	10.822938	10.842841	10.839856	10.997633	11.084377	11.063617	10.983419	10.755788
5.566072	5.729682	6.1756	5.822289	5.26179	5.872791	5.401222	5.184212	5.314285	5.776745	5.10834	4.786777	5.395177	5.50121	5.059248	5.22101	5.338997	5.683491	5.879921	5.073749	6.2057	6.137996	5.643607	5.575736	5.327652	5.499267	5.162123	6.034761	5.679468	5.252237	5.523218	6.054495	5.086465	5.836161	5.806502	4.534879	5.563992	5.024354	5.941479	4.82604	5.580248	5.196307	5.502936	5.521309	6.054245	5.589172	4.868355	5.257581	5.791781	5.672713
4.891066	5.200634	5.525887	5.017323	4.172578	5.200041	4.763632	4.814323	4.944792	5.348004	4.387259	4.165728	5.250985	4.8256	4.588295	4.818086	4.830149	5.452202	5.403151	4.433186	5.457857	5.742474	5.193946	5.256527	3.984455	4.784437	4.930595	5.851327	5.154066	4.749505	4.883455	5.36942	4.542197	5.161166	5.269407	3.931869	5.137966	3.869591	5.615516	4.399978	5.364567	5.236397	4.943784	5.133976	5.396911	5.002011	4.672185	4.57522	5.399996	5.346055
4.598747	3.44909	3.003484	3.03434	4.709292	2.807572	4.55307	4.754473	4.596667	4.993073	4.630658	4.894856	4.603024	4.704573	4.80556	4.87232	4.695721	3.133242	2.984017	4.335858	3.434243	3.221228	4.069909	2.7354	4.507802	4.855445	4.571822	3.29479	3.414236	4.550045	4.796217	2.943026	4.888674	2.971864	3.766043	4.851008	2.912887	5.031451	3.260659	4.81249	3.1555	3.632634	4.522219	3.232081	3.031525	4.778518	4.767277	4.883545	3.36958	3.260253
6.093514	4.135838	4.575466	4.902689	6.187913	5.128075	6.323394	6.133258	6.014131	6.29488	6.301424	6.3393	5.980207	6.329307	6.286901	6.084032	6.347957	4.43161	3.977599	6.155637	4.396916	4.665906	5.539076	4.453095	6.106672	6.497884	6.129804	4.7453	3.758917	6.32457	6.205811	5.131984	6.40508	4.279868	5.487021	6.305493	4.861847	6.329032	4.554857	6.006037	5.45983	4.876845	6.137874	4.99986	4.677783	6.075668	6.214617	6.067877	4.816883	4.640676
5.561085	6.394375	6.137807	6.018567	5.553762	6.630061	5.890419	6.093239	5.970875	5.83319	5.872647	6.060353	5.685309	5.723177	5.756101	5.539184	5.81356	6.192935	6.17439	5.496209	6.526884	6.299794	6.060632	6.396917	5.753978	5.982166	5.627797	6.301132	6.403295	6.007145	5.839817	6.433806	5.860194	6.150723	5.983845	6.121676	6.64502	5.834592	6.536664	5.92107	6.634269	6.10598	6.414184	6.827771	6.850621	5.942977	5.889686	5.584918	6.873156	6.475478
11.317816	11.207113	11.403618	11.279192	11.188627	11.505486	11.30475	11.085486	11.383202	11.429903	11.01463	11.043562	11.250242	11.359535	11.101971	11.331274	11.120493	11.419492	11.120094	11.272507	11.561122	11.573638	11.577453	11.427	11.222304	11.334732	11.257974	11.411051	11.612903	11.45057	11.560692	11.411286	11.350848	11.596011	11.31883	11.382672	11.614253	11.381376	11.553426	11.087872	11.561824	11.432617	11.483681	11.679733	11.572617	11.423478	11.379889	11.130288	11.491643	11.425968
13.453068	13.490245	13.417227	13.558038	13.427247	13.488287	13.532283	13.433702	13.443017	13.565707	13.469911	13.475055	13.599062	13.648506	13.599611	13.519324	13.5693	13.655596	13.650098	13.605409	13.638947	13.494264	13.497896	13.601129	13.542603	13.591243	13.58858	13.542871	13.482134	13.49536	13.565492	13.477368	13.41699	13.590372	13.608268	13.500025	13.487507	13.588065	13.441626	13.543691	13.465594	13.394837	13.5069	13.441797	13.446735	13.373447	13.329762	13.378684	13.363436	13.594032
11.124215	10.880424	11.171492	11.151276	10.927074	11.42801	11.450629	11.365049	11.145574	11.224203	11.457546	11.506741	11.154445	11.28049	11.190973	11.091286	11.23475	11.306445	11.231104	11.203799	11.278873	11.174219	11.116102	11.290918	11.404714	11.125112	11.078037	11.157406	11.23433	11.066411	10.977221	11.335914	11.306325	11.115129	11.294667	11.335154	11.306405	11.217385	11.149612	11.28018	11.273174	11.247537	11.255055	11.245237	11.256237	11.305028	11.253067	11.503373	11.161381	11.278601
7.585251	7.515334	7.902654	6.975113	6.66521	8.012582	8.23032	8.247551	8.102346	7.942781	8.401697	8.294143	7.846091	7.999408	8.003928	7.913581	7.83712	7.878088	8.030648	7.791109	7.838308	8.242199	8.091422	8.283707	8.299502	7.921231	7.939394	8.153647	7.588719	6.987865	7.509784	7.697056	7.696571	7.355197	7.494424	7.62331	7.626992	7.414666	7.534945	7.130779	7.786993	7.496585	7.587856	7.282475	7.279959	7.565273	7.543319	7.784842	7.30691	7.968682
8.727114	8.578142	8.362284	9.042143	8.49699	8.561807	8.8291	8.598053	8.710466	8.368408	9.131689	8.69496	8.87572	8.535096	8.988548	8.677455	8.621915	8.670782	9.144126	8.619032	9.001147	8.490473	8.813081	9.094009	8.684694	8.708639	8.726972	8.397933	8.87834	8.643696	8.636049	8.707017	8.961358	9.007751	8.749018	8.667502	8.752905	8.807005	8.474986	9.081636	8.584708	8.690611	8.413855	8.26318	8.746864	8.203817	8.712182	8.852833	8.546797	8.934312
9.934225	9.812294	9.509448	9.851376	9.571497	9.794789	9.805633	9.799896	9.68855	9.585496	10.039968	9.815663	9.578594	9.677136	9.842471	9.586553	9.722715	9.673973	9.722257	9.538522	9.632622	9.652348	9.571161	9.811066	9.839503	9.621601	9.626351	9.6411	9.795634	9.462349	9.478378	9.765581	9.855124	9.51318	9.729986	9.663665	9.678757	9.666889	9.4953	9.735147	9.714805	9.808291	9.672689	9.43931	9.637317	9.605636	9.747445	9.836292	9.544909	9.828397
9.653098	9.64668	9.827959	9.777645	9.444349	10.197091	9.344916	9.589555	9.315018	9.324026	9.47555	9.716999	9.158734	9.343731	9.384201	9.522833	9.288796	9.746681	9.759851	9.398227	9.931396	9.582914	9.605324	9.910669	9.267868	9.472093	9.22274	9.574808	9.885037	9.324688	9.244624	9.950936	9.481891	9.774732	9.882953	9.540473	9.870044	9.700388	9.901809	9.82273	10.016658	10.063463	10.030844	10.025161	9.992964	9.386055	9.647621	9.31912	9.914964	10.024322
7.57928	7.531668	7.074199	7.419294	6.862989	7.401163	7.280235	7.266337	6.763651	6.636932	7.408078	7.321178	6.87309	7.079312	7.423208	7.062471	7.229259	7.154377	7.303132	7.202903	7.46927	7.312974	7.100167	7.33911	7.118459	7.058205	6.96341	7.224301	7.369979	7.023266	6.93385	7.500567	7.067781	7.527924	7.566179	7.370913	7.205601	7.338088	7.034081	7.592756	7.156247	7.128912	7.050441	7.155999	7.350296	6.943778	6.868771	7.237308	7.48233	7.328664
8.330435	8.187357	8.062235	8.076675	8.180283	8.287398	8.228389	8.332296	8.103598	8.074625	8.541638	8.392589	7.822435	8.20028	8.367408	8.119095	8.172653	8.054398	8.053067	8.17779	8.142957	8.166724	8.191891	8.095045	8.087748	8.077984	8.104902	7.917233	8.406728	8.069866	8.134246	8.486706	8.214616	8.334513	8.385925	8.456652	8.214516	8.402471	7.937075	8.693526	8.248431	8.467052	8.207417	8.399385	8.320495	8.155195	8.160692	8.176946	8.457609	8.18177
6.300123	5.714908	5.407432	5.998576	4.811801	5.275763	5.683444	5.44357	6.140515	5.350178	5.755803	6.37026	5.180777	5.740134	6.0722	6.044224	5.600202	5.941161	6.161231	5.475219	5.825512	5.549669	5.861194	5.013568	5.652044	5.25633	4.46838	5.521212	5.983724	4.868869	5.41914	5.855358	6.543265	5.005251	6.203676	6.183596	5.353497	6.091338	5.498843	5.457329	6.093927	6.180701	6.040356	5.576865	5.344458	6.714833	4.811594	6.01414	6.216726	5.524021
5.967611	5.83897	6.114179	5.911969	5.915746	5.91892	6.174675	5.938801	6.002655	5.967958	5.606516	5.826251	6.09149	5.8197	5.963014	5.9	5.877903	6.340977	6.004012	6.043778	6.031489	6.222647	5.872996	6.023871	6.115431	6.267562	5.918739	6.142404	5.983005	5.911104	5.872608	6.067362	6.173249	5.900602	5.890119	5.844366	6.064521	5.796015	6.125773	5.562032	5.8435	5.697479	5.718612	5.662735	5.892133	5.903842	5.84235	5.973232	5.834881	6.077335
8.56928	8.953608	8.488338	8.603374	8.849523	8.472494	8.6506	8.770605	8.819891	8.698941	8.867357	8.944715	8.853589	8.639678	8.724661	8.599597	8.888447	8.703917	8.898003	8.703539	8.771089	8.656668	8.688199	8.436384	8.713715	8.758576	8.845754	8.719065	8.708686	8.952241	8.832788	8.926382	8.966355	8.943718	8.752548	9.020837	8.77429	8.772283	8.539433	8.728334	8.869569	8.689126	8.696432	8.735115	8.863991	8.937505	8.66381	8.744891	9.063463	8.745315
7.85295	8.029879	8.103785	8.326458	7.772319	8.267384	8.077358	8.218249	8.45886	8.488575	7.983378	7.48441	8.237725	8.436701	8.068943	8.323586	8.159146	8.173179	8.149103	8.321265	8.465156	8.680126	8.605952	8.402467	8.553541	8.362079	8.615905	8.465206	8.590592	8.583303	8.522729	7.989554	8.095581	8.759651	8.186379	7.744627	8.645918	8.502227	8.952617	7.806225	8.391491	8.010683	8.284775	8.476552	8.583048	8.276671	8.021091	8.134073	8.397342	8.517922
9.980361	10.067771	10.011366	10.59189	10.284678	10.114156	9.740633	10.275581	9.775611	9.594566	10.09757	10.088207	9.968006	9.716593	10.055823	10.00968	9.594158	9.760284	10.266947	10.251131	9.815336	10.402577	10.719204	10.00719	9.925233	9.716931	9.904519	10.171349	10.375985	10.019378	9.967382	10.557371	9.881963	10.414219	10.144386	10.351358	10.71628	9.844619	10.312152	10.13471	10.273463	10.577577	10.180439	10.587235	10.517738	9.647711	9.99305	9.860677	10.216881	10.089102
4.998469	4.935809	4.844714	4.866931	5.017378	5.153678	5.016684	5.307975	4.928315	5.132982	5.218208	5.413861	5.104342	5.252054	5.335366	5.170514	5.006433	4.968487	5.003692	5.244183	5.121386	5.074008	5.050858	5.067229	5.07249	5.047183	5.226225	4.982756	4.714986	4.843167	5.286781	4.884564	4.843018	4.917728	5.061667	5.197196	5.037846	4.922944	5.383161	5.088924	4.866751	4.932875	4.459665	5.054423	4.401669	4.927099	4.800855	4.912557	4.844861	5.15857
11.053945	11.025135	10.746946	11.149082	11.093733	10.68953	10.528261	11.098488	11.013198	10.736811	10.889243	10.797651	11.099268	10.707289	10.858246	11.034885	10.617457	10.599309	10.957242	11.147257	10.692952	10.956894	11.241068	10.854858	10.96619	10.907781	10.802118	10.744381	10.818603	10.891055	10.843778	10.943439	10.795585	10.708622	10.529793	10.789711	10.884666	10.643845	10.89492	11.078776	10.789274	10.7992	10.801312	10.925906	10.966386	10.545526	11.126173	10.613342	10.862812	10.774547
13.317163	13.523602	13.718631	13.377048	13.535079	13.739945	13.439126	13.741539	13.836524	13.983638	13.533228	13.307621	13.478621	13.772235	13.304806	13.668169	13.636763	13.489297	13.307409	13.725881	13.571663	13.846587	13.842638	13.500141	13.807616	13.799597	13.829713	13.732268	13.691898	13.827824	13.802556	13.479991	13.551	13.734627	13.485353	13.229594	13.781287	13.748596	13.912456	13.340887	13.774795	13.554648	13.75525	13.901029	13.89875	13.878249	13.646742	13.498249	13.981186	13.621945
13.158512	13.313807	13.45922	13.203938	13.383407	13.543985	13.260025	13.503573	13.55398	13.799717	13.285562	13.009823	13.412084	13.588741	13.177512	13.420624	13.448884	13.3945	13.190905	13.468502	13.43589	13.647279	13.611209	13.405144	13.599908	13.635727	13.635993	13.539873	13.424469	13.64572	13.593292	13.286998	13.38317	13.558326	13.291407	12.949986	13.605712	13.560514	13.781402	13.11891	13.563919	13.202983	13.525715	13.606587	13.584797	13.59453	13.283812	13.23528	13.692018	13.55679
9.300241	8.823405	8.765717	9.236326	8.330661	9.118752	9.051266	9.097674	8.916297	8.994761	8.927849	8.499835	9.136324	9.023488	9.070374	9.036777	8.888194	8.821198	8.896954	9.224058	9.332865	9.115588	9.069848	9.337134	9.26885	9.284312	8.805861	9.168912	9.103067	9.043133	9.080688	8.510946	9.058789	9.011649	9.050431	8.508699	9.227618	8.892548	9.225566	8.937194	8.982545	8.720322	9.342157	8.998394	9.228308	8.896366	9.042698	8.640281	8.806933	9.063137
12.443463	12.349	12.317549	12.231946	12.090511	12.323252	12.305621	12.504311	12.287167	12.43644	12.352746	12.318908	12.379568	12.367801	12.258609	12.374402	12.4602	12.362919	12.332493	12.452481	12.318373	12.162299	12.337097	12.278136	12.543794	12.437847	12.364609	12.335531	12.14142	12.301507	12.250588	12.29607	12.501897	12.131656	12.289158	12.215077	12.179741	12.337276	12.192798	12.316856	12.336556	12.274682	12.27423	12.234546	12.286353	12.163683	12.495059	12.320774	12.250955	12.20666
7.85266	7.652851	7.51777	7.303561	7.322254	7.817962	7.500333	7.659264	7.589721	7.585938	7.647417	7.709841	7.451272	7.628446	7.464183	7.632712	7.395134	7.363926	7.336698	7.455975	7.796502	7.554727	7.655439	7.517101	7.525034	7.688184	7.497813	7.265658	7.264423	7.186119	7.475563	7.453307	7.443211	7.209282	7.41715	7.381047	7.076634	7.54429	7.422704	7.264463	7.431146	7.278568	7.555709	7.404046	7.292843	7.064469	7.406425	7.227438	7.308177	7.334743
5.487371	5.26324	5.382876	5.024769	5.062106	5.569438	5.075656	5.573168	5.128425	5.423516	5.330169	5.396674	5.275683	5.258317	5.262592	5.369306	5.299469	5.125674	5.01847	5.568296	5.300868	5.422133	5.083088	5.098651	5.312826	5.284535	5.237258	5.065831	5.373962	5.285153	5.131196	5.223446	5.461152	5.176133	5.521897	5.583395	5.554071	5.268986	5.225978	5.13466	4.914346	5.257231	5.092407	4.851239	4.961648	5.149347	5.201931	5.535813	5.12336	5.205445
5.220437	5.465112	5.396941	5.019431	4.620869	5.552203	5.380349	5.135643	7.092764	7.061261	4.950307	5.059368	4.936993	5.291857	5.009722	5.237086	5.220582	5.675918	6.139364	5.306797	6.813455	6.257658	6.293477	7.335898	5.191051	7.354455	5.186359	7.035031	5.095509	5.359954	5.134719	6.853337	5.455648	5.31787	6.98025	4.996078	6.457878	6.954875	5.334713	7.148862	5.107903	6.701148	5.076812	7.106294	5.068654	5.013023	4.554885	6.757209	7.407908	5.492829
6.725561	4.318457	4.770453	4.410927	5.285428	5.03497	6.59301	6.613275	5.75924	5.115771	5.686048	6.567178	6.216488	5.628723	5.283782	5.427462	5.610053	4.768364	4.988507	6.394988	5.106701	4.490318	5.446489	5.092129	5.878585	6.212604	5.846825	4.379834	4.366035	6.836862	6.412529	4.655354	5.996535	4.67211	4.686858	6.517556	5.088818	6.582317	4.545794	5.303346	4.653521	4.758106	5.188789	4.832607	4.459085	6.060099	6.777755	6.108998	4.583245	4.280288
7.228889	4.199036	4.74679	3.838477	6.009093	4.668977	7.169762	6.766137	5.915902	5.394701	6.151892	6.708144	6.523897	5.700987	5.485005	5.526276	5.949875	4.772722	5.073807	6.534485	4.596645	4.532042	5.780654	4.151134	6.244253	6.322527	5.703867	4.046343	4.356751	6.992673	6.66661	4.366247	6.46102	4.701736	4.517129	6.752621	4.436766	6.828323	4.516989	5.32618	4.652562	4.737965	5.443353	4.648141	4.255494	6.378743	6.990033	6.093501	4.627594	4.491248
8.779408	8.603329	8.861822	8.722768	8.112178	8.618231	8.808915	9.032594	8.818129	8.697182	8.559556	8.441924	8.573497	8.531908	8.480597	8.66297	8.355772	8.540532	8.499136	8.429119	8.691897	9.240498	9.077591	8.624578	8.9151	8.373017	8.5789	9.04558	8.874151	8.57569	8.459465	8.787007	8.541603	8.727697	8.709006	8.482329	8.923039	8.286985	9.079295	8.539815	8.801601	8.769155	8.763111	8.924456	9.298875	8.741702	8.766236	8.826405	9.207859	8.719763
11.235	11.211905	10.89076	10.928699	10.528889	10.680553	10.995657	10.987323	10.928254	10.903397	10.654474	10.141452	10.763994	10.873062	10.715502	10.996656	10.754523	10.756635	10.704216	10.733378	10.666431	11.199862	11.287606	11.098518	10.989767	10.954139	11.009907	11.15959	10.809163	10.907496	11.046453	10.735885	10.775042	10.966488	10.150196	10.3728	10.691737	10.419294	11.017145	10.638037	10.563702	10.906433	10.497282	10.783946	11.029045	10.809058	10.767503	10.856165	10.970054	10.770951
12.863294	12.794347	12.664774	12.742848	12.465344	12.53514	12.839066	12.795677	12.689946	12.629597	12.551156	12.263849	12.65481	12.666435	12.548963	12.865679	12.620165	12.633199	12.602128	12.690484	12.589949	12.981415	12.923148	12.882535	12.757074	12.802994	12.869751	12.898425	12.69537	12.917255	12.892509	12.676604	12.700183	12.964104	12.28098	12.436736	12.733472	12.462259	12.840196	12.582085	12.599261	12.756375	12.567027	12.695512	12.920603	12.632092	12.730693	12.852873	12.919657	12.670612
6.535121	6.066759	5.989516	5.734983	6.597285	5.704266	6.563427	6.749869	6.493264	6.082105	6.871061	6.561527	6.685795	6.265661	6.381389	6.508757	6.958754	5.76804	5.843705	6.135703	5.429471	5.876938	6.043673	5.934195	6.721543	6.151262	6.410919	6.023683	5.812461	6.626301	6.537454	5.923941	6.594132	5.827753	5.88764	6.991184	5.785769	6.477889	5.755518	6.361296	6.091292	5.859836	5.988005	5.963287	5.972378	6.436919	6.299282	6.56051	5.923019	6.200434
7.357712	7.612826	7.959086	7.934261	8.13722	8.323035	7.5928	7.339676	7.505371	7.48402	8.005799	8.967576	7.491948	7.675614	8.367973	7.822185	8.07974	7.842845	7.932689	7.83322	7.842786	8.213451	7.857767	7.925574	7.325511	7.644424	7.255934	7.738248	7.707595	7.276916	7.188494	8.013211	7.503909	7.799206	8.019987	8.475698	7.852772	8.4811	7.778626	7.787147	7.842102	8.131311	7.984775	7.83322	7.88675	7.634729	7.609226	7.56278	7.742987	7.957653
8.720106	8.854828	9.195171	9.36856	9.632146	9.438832	8.849382	8.477694	8.69898	8.663869	9.496864	10.28053	8.669333	8.809378	9.718027	9.156782	9.334724	9.163676	9.317993	9.032724	9.11039	9.482072	9.306683	9.180671	8.528146	8.840196	8.468628	8.965851	9.22641	8.723744	8.587026	9.28797	8.93129	9.327645	9.562002	9.986648	9.316061	10.02226	9.087839	9.344749	9.246163	9.731972	9.568683	9.317313	9.351836	8.982303	9.256104	9.071168	9.508152	9.245537
6.940314	7.101668	7.149453	7.650023	7.806477	7.610692	6.831887	6.634052	6.850702	6.691848	7.521681	8.30319	6.730051	6.910361	7.97854	7.20134	7.441473	7.171662	7.369625	7.042303	7.197684	7.421745	7.184224	7.181824	6.457573	6.74362	6.440199	6.847886	7.259502	6.648398	6.52385	7.316241	7.16207	7.154986	7.621131	7.978428	7.131265	8.161182	7.009443	7.29374	7.27055	7.8343	7.409341	7.108896	7.45814	6.899517	7.193249	7.080004	7.382212	7.161576
10.938087	9.777636	10.309194	9.217264	10.565297	10.065476	10.830666	10.936055	11.043699	11.074932	10.553935	10.692213	10.980476	10.736192	10.672417	10.981013	10.704665	9.950413	9.893734	10.607469	10.31808	10.239979	10.707936	9.749341	10.866147	11.017001	10.726314	10.296497	9.645315	10.69174	10.738404	10.061027	10.639606	9.767596	9.543652	10.484584	9.901193	10.608839	10.503186	10.54057	9.752329	10.211108	10.343936	9.43425	10.235701	10.588702	11.053876	11.115331	10.115747	9.795742
5.684701	6.90388	6.424848	6.24151	5.359153	6.055344	5.390387	6.482619	6.155837	5.208233	6.286418	5.989989	5.705409	6.195364	5.664585	5.359686	5.662171	5.723715	6.007032	6.141553	5.954786	5.623879	5.810114	5.814568	5.845294	5.159391	5.483133	4.977093	6.71457	6.22179	5.33636	5.580647	6.506962	5.848258	6.679912	6.219962	6.08851	5.735695	5.792961	7.024972	5.608707	5.223168	5.516121	6.473435	5.968009	6.32957	5.601722	5.753007	7.181408	5.212751
8.695215	7.988879	8.183117	8.196962	9.550991	7.626238	8.603464	9.45947	9.477072	9.033026	9.309904	9.660406	9.596364	9.205097	9.458254	9.392672	8.886163	7.668379	8.20647	9.861706	7.34556	7.5389	9.037142	7.790555	9.168418	9.268828	8.928805	7.68883	8.239883	9.514736	9.313769	8.250267	9.427383	7.892501	8.267931	9.434887	8.330595	9.184742	7.428007	9.888095	7.875901	8.33724	8.7529	8.01623	7.940005	8.840153	9.306569	8.859444	8.071749	7.13663
12.048467	12.29606	12.277895	12.477863	12.244462	12.293936	12.103673	12.456482	12.424281	12.300205	12.458262	12.209018	12.74232	12.259647	12.593647	12.557197	12.295566	12.334844	12.73177	12.548254	12.450593	12.526138	12.549659	12.603487	12.486577	12.575297	12.544254	12.381421	12.580271	12.587963	12.436519	12.357377	12.528804	12.653521	12.399042	12.401084	12.648836	12.450767	12.447482	12.588515	12.389175	12.296151	12.412311	12.418843	12.556997	12.185291	12.411271	12.122591	12.303935	12.284665
9.397427	9.211414	9.076128	9.154808	9.03949	9.238895	9.34577	8.939346	9.126854	8.876277	9.044173	9.275079	8.764152	9.013645	8.937575	9.031419	9.169209	9.145951	9.179256	8.994791	9.256648	9.426103	9.360606	9.247151	9.212841	9.100049	9.153994	9.316918	9.224065	9.146205	9.252961	9.275492	8.98921	9.312241	9.000486	9.189387	9.141113	9.053453	9.246548	9.136303	9.356599	9.338589	9.308878	9.51482	9.409695	9.531064	9.278019	9.195879	9.408601	9.243787
4.207721	3.810402	4.405886	4.215774	4.501408	4.73452	4.248094	4.320192	4.766741	4.673212	4.489244	4.126205	4.452787	4.907306	4.348115	4.332153	4.886874	4.638696	4.631659	4.141008	4.609522	4.440833	4.377736	3.975971	4.828432	4.37348	4.949005	4.169618	4.281804	4.373668	4.390018	4.428556	4.363718	4.643563	4.781573	4.619442	4.113296	4.524938	4.427766	4.685859	4.689127	4.576285	4.585877	5.008063	4.631214	4.577079	4.263743	4.406274	4.688951	4.794369
6.316544	6.345487	6.003397	5.595703	5.926901	6.330066	5.938831	6.41364	6.175889	5.954964	6.032358	5.769999	6.0147	5.961926	5.804829	5.941063	6.109678	5.775952	5.693537	5.767549	6.131414	5.91813	5.94489	6.047298	6.274603	6.069912	6.110782	5.955913	5.83759	6.04461	5.976011	6.154619	5.845089	5.643664	5.977962	5.996506	5.889775	5.840259	6.28937	5.910974	5.844831	5.860607	6.226896	5.858605	6.156039	5.871994	6.048298	5.877661	6.534778	5.989087
7.165108	7.251729	7.068962	6.129761	6.565068	7.425942	7.018363	7.632758	7.218901	7.163429	6.722893	6.647496	7.093101	7.046737	6.848561	7.05025	7.029617	6.577325	6.500692	6.401396	7.031626	6.944537	7.099045	6.962568	7.198163	7.128056	7.111722	7.071605	6.752571	7.104284	6.915949	7.025829	6.775648	6.651384	6.986353	7.29786	7.064711	7.083446	7.258232	6.962503	6.845293	7.107143	7.316778	7.02311	7.285385	7.01594	7.370858	6.781324	7.785749	6.928772
5.862752	6.226198	5.789022	6.205233	5.915053	6.456535	6.452458	6.586492	6.135748	5.833561	6.03187	6.43009	5.905128	5.917735	6.376677	5.702296	5.81457	5.615744	5.682615	6.070291	5.533361	5.741249	6.553163	5.975557	5.941571	5.534986	5.856052	5.3861	6.487325	5.974395	5.872817	6.225217	6.083758	5.065044	5.696526	5.8107	6.356796	6.396689	5.815617	6.43658	5.906983	5.736793	6.318351	6.501661	5.80439	5.621612	6.099289	5.752235	6.069719	5.95841
8.427498	7.899817	7.889705	7.738223	7.515965	7.85736	8.025917	7.734997	7.862194	7.807427	7.869257	7.612565	7.747677	7.830856	7.680328	7.894672	7.895277	7.545389	7.503907	7.644623	8.053636	8.156829	8.205817	7.835081	8.033176	7.758501	7.944639	8.047794	8.082622	7.91479	7.925909	7.745355	7.950212	7.856213	7.71128	7.40326	7.893981	7.675066	7.945348	7.732799	7.770633	7.845087	7.978164	7.882129	8.131589	7.978506	8.092889	7.76565	8.180161	7.971148
9.880981	9.557569	9.671228	9.331014	9.257574	9.555493	9.692768	9.473444	9.419522	9.471731	9.552491	9.256364	9.328712	9.368374	9.346729	9.500087	9.551861	9.185881	9.167456	9.233503	9.783416	9.756079	9.833621	9.478062	9.680187	9.419949	9.571237	9.584482	9.757854	9.579267	9.71952	9.458633	9.695391	9.499131	9.413356	9.139542	9.535869	9.283192	9.639107	9.358764	9.516993	9.574902	9.653193	9.575336	9.800831	9.740899	9.833061	9.463521	9.901504	9.508184
10.547056	10.310168	10.093786	10.001381	10.033955	9.915872	10.210369	10.002788	9.972564	9.941656	10.059985	9.643884	10.029712	9.813878	9.783147	9.973255	10.009046	9.790171	9.912388	9.755263	10.38907	10.120953	10.288271	10.05407	10.10354	9.969851	10.183632	10.103812	10.519584	10.294701	10.292132	9.964614	10.451107	10.174016	10.021396	9.802551	10.162055	9.835707	10.151792	9.891546	10.027002	10.136578	10.210251	10.013524	10.271773	10.18856	10.456661	10.13619	10.397232	10.02661
8.407721	8.21617	8.130476	8.130252	7.709096	7.682107	8.091492	8.225582	8.083095	7.816036	8.052111	7.915916	8.380162	7.730976	8.242691	7.966314	8.239293	8.224034	8.192684	8.127252	8.156611	8.265972	7.972689	8.171754	8.318541	7.747074	7.718392	8.213589	8.236302	8.131822	7.846534	7.714588	8.308639	8.13879	8.1117	7.664559	8.106067	7.977402	8.171848	8.052301	7.884682	7.930437	7.990534	8.14582	8.102907	8.437641	8.362009	7.738811	8.437057	7.771102
8.239699	8.504018	8.106608	8.189156	8.769917	8.217292	8.299509	8.374014	8.181872	8.115469	8.575476	8.731903	8.006446	8.186651	8.354486	8.20082	8.1957	8.005639	8.293708	8.118169	8.056155	8.157829	8.089611	8.293821	8.065768	8.110818	8.132705	8.146645	8.063759	8.05776	7.992854	8.193354	8.235909	8.022583	8.146461	8.19874	7.880134	8.27058	7.759273	8.427931	8.248334	8.506974	8.127008	8.100406	8.023986	8.202264	8.298427	8.52253	8.410284	8.21352
10.469568	10.579155	10.265818	10.487728	10.761475	10.326287	10.441938	10.404687	10.342631	10.237111	10.743238	10.832123	10.354168	10.256085	10.574367	10.321989	10.42861	10.45498	10.646812	10.520075	10.432278	10.173615	10.271207	10.461633	10.25206	10.361871	10.441226	10.125662	10.443702	10.474377	10.574006	10.488339	10.590481	10.536203	10.541092	10.860572	10.40936	10.685111	10.041781	10.814092	10.580707	10.658736	10.42772	10.521116	10.285011	10.633686	10.610226	10.520465	10.530846	10.60509
5.727381	6.472333	6.332535	6.362865	6.240557	6.640474	6.148549	6.525653	6.779926	6.709446	6.301253	6.797974	6.207208	6.768158	6.156835	6.469769	6.328145	6.248971	6.513661	6.641332	6.503541	6.740074	6.47415	6.313201	6.281917	6.696924	6.371776	6.330124	5.98418	6.405171	6.308761	6.258765	6.041428	6.484289	6.35811	6.06545	5.946069	6.48939	6.297839	6.524527	6.34895	6.373296	6.58719	6.781883	6.662502	6.812696	6.045971	6.445201	6.767764	6.004126
8.338205	8.915311	9.160216	8.977865	8.371905	8.670984	8.832106	8.969848	8.98025	8.822174	8.903902	8.632977	8.527274	9.276925	8.531759	8.721407	8.468138	8.380786	8.267745	8.69957	8.552392	9.263084	9.073741	9.074877	8.720726	9.015642	8.921304	9.016743	8.6718	8.621488	8.764578	8.488823	8.202857	8.552334	8.323574	8.050557	8.40439	8.23849	8.903565	8.092846	8.383131	8.573948	8.527558	9.095927	8.317707	8.663911	8.762931	8.675946	8.847222	8.641139
11.307026	11.873949	11.905503	12.058784	11.284466	11.584518	11.733226	11.850687	11.822499	11.809221	11.901611	11.607308	11.47483	12.151407	11.331052	11.662303	11.511579	11.495944	11.254165	11.657197	11.617288	12.154618	11.985415	11.829555	11.667491	11.921549	11.819982	11.854089	12.159225	11.955477	12.113931	11.659122	11.704504	11.884962	11.709226	11.638276	11.871217	11.480714	11.984105	11.318506	11.739757	11.749532	11.797579	12.54174	11.536176	12.049253	11.788308	11.462442	11.988713	11.522284
8.775673	8.540909	8.242205	8.56627	9.03206	8.5401	8.435369	8.403977	8.424823	8.419641	9.199721	9.151745	8.389923	8.507138	8.931322	8.646265	8.818851	8.667893	8.77084	8.651173	8.759288	8.251083	8.513328	8.371262	8.456653	8.546632	8.658934	8.410993	8.533462	8.588384	8.589872	8.858498	8.552894	8.420887	8.839473	8.981671	8.590807	9.149974	8.242881	8.805996	8.706982	8.826894	8.696621	8.512355	8.435806	8.530186	8.775183	8.725694	8.762276	8.820217
9.625108	9.918435	9.853054	10.353838	9.958589	10.034459	9.457622	9.891806	9.473364	10.020877	9.84466	9.528947	9.783447	9.990565	9.887354	9.89914	9.530104	9.945308	9.870808	10.196655	9.766478	9.96662	9.699876	10.090636	9.87617	9.844933	9.681011	9.74097	9.674101	9.684898	9.612545	9.826661	9.544595	9.661206	9.742097	9.677976	9.329452	9.856951	9.561054	9.391355	9.592308	9.979231	9.784497	9.442396	10.045335	9.759924	9.583843	10.01823	9.641895	9.70905
8.971754	9.079298	9.016208	8.163231	7.566788	8.567699	8.757145	8.916518	8.704456	8.884413	8.292911	8.282095	9.144173	8.707498	8.027943	8.553522	8.222898	8.206358	7.994776	8.367738	8.800471	8.994823	8.914421	9.019487	8.759122	8.894833	8.330936	8.809622	8.644985	8.971005	8.868607	8.341489	8.590065	8.492434	8.84644	7.652005	8.694329	8.565398	9.175069	8.568203	8.805729	8.621587	8.539035	8.772178	9.290289	8.829391	8.615892	7.998192	8.596467	8.202958
5.944501	5.767625	6.080384	5.819258	6.148164	5.897441	5.731278	5.855154	6.088085	5.893512	5.715126	5.722451	6.074095	5.969727	5.718331	5.904442	5.961656	6.081741	6.003332	5.833753	5.863399	5.845659	5.994676	6.087429	5.958144	5.872867	6.034133	6.059449	5.965826	5.982833	5.924548	5.878335	5.845231	5.964714	5.806633	5.969635	6.031757	5.722986	5.829554	5.975004	5.553832	5.718693	5.680638	5.684954	5.591584	5.710844	5.813251	5.902947	5.593545	5.987915
6.64684	7.465939	7.014967	8.15359	7.743812	7.219553	6.851752	6.978887	6.413164	6.671762	7.952388	8.339004	6.645586	6.714805	7.995794	7.25164	7.40507	7.963836	8.115895	8.143191	6.774888	6.970403	6.429083	7.248522	7.257706	6.808108	6.465531	6.876904	7.285896	6.521271	6.43823	7.181916	7.094171	7.209481	8.330849	8.292394	6.87449	7.523938	6.53755	8.248416	7.055228	7.008757	7.019557	7.079327	6.992021	6.893996	7.100385	7.317459	7.329998	6.975235
10.264547	10.10538	10.042543	10.442406	10.136188	10.482027	10.034993	10.530098	10.053339	10.193582	10.453293	10.50687	10.372097	10.025628	10.429505	10.383676	9.977232	10.172272	10.331398	10.557577	10.28713	9.902853	10.182639	10.288471	10.173665	10.076942	10.015508	9.99658	10.424472	10.276476	10.140153	10.308512	10.363208	9.995453	10.312695	10.265074	10.168198	10.447756	9.889547	10.424808	10.374799	10.651954	10.593623	10.16384	10.539845	9.898642	10.716386	9.991629	10.200954	10.24498
8.991617	8.482426	8.436932	8.955784	9.34033	9.446436	9.095857	8.67033	8.734524	8.751977	9.597816	10.111857	8.773786	8.895962	9.530032	8.837424	9.163692	9.009381	9.326754	8.877808	9.476996	8.426219	8.659166	8.837764	8.347406	8.831885	8.793645	8.156273	8.92209	8.785525	8.713684	9.417952	9.116612	8.897446	9.663188	9.814602	8.942371	9.755151	8.406829	9.350601	9.161585	9.460728	9.360552	8.689089	8.957406	8.85005	9.193176	9.129423	8.831387	9.194654
9.174026	8.863802	8.48408	9.134862	9.606172	9.462038	9.028033	8.810082	8.750449	8.853731	9.454765	10.032338	8.699933	8.984757	9.387426	8.879822	9.215848	8.976766	9.1287	8.853069	9.398891	8.440779	8.628961	8.761499	8.465528	8.851296	8.793076	8.46814	8.750953	8.524956	8.368284	9.324358	8.860526	8.585731	9.349617	9.45088	8.753938	9.524262	8.300699	9.074994	9.068009	8.94295	9.118336	8.464861	8.718946	8.71572	8.915054	9.070861	8.540454	9.364153
5.263694	5.153789	5.438581	5.827082	5.3552	5.056166	5.243746	5.222	5.183254	5.454824	6.131482	5.094036	5.235648	5.364762	5.393896	5.259321	5.115768	5.536262	5.730766	5.587582	5.367067	5.213729	5.380522	5.50079	5.053352	5.096333	5.494457	5.343595	5.699401	5.633034	5.523207	5.437465	5.490585	5.7019	5.504055	5.710191	5.198412	5.627796	5.165206	5.033182	5.455227	5.564967	5.391355	5.807078	5.484789	5.450695	5.228412	5.481567	5.683753	5.111834
5.149609	4.724545	5.333081	4.757517	5.294489	5.168831	4.972008	4.765822	5.087467	5.088933	4.961313	5.059368	5.097875	4.789697	4.936438	5.104936	5.074943	5.389893	4.992435	4.988535	5.234899	5.204602	5.174062	5.050856	4.960148	5.017202	5.127672	5.03504	4.934467	5.401301	5.19806	4.997026	5.399185	5.374007	4.965842	4.878206	5.302671	5.101953	5.265782	5.033468	4.798489	4.972974	4.83271	5.052922	4.795471	5.080796	4.973863	5.129698	4.969504	5.523069
5.330155	5.657475	5.363857	5.244958	5.587779	5.161895	5.631696	5.274715	5.519319	5.464985	5.03889	5.304932	5.818702	6.178348	4.787116	5.228849	5.206991	4.963612	5.068372	4.950444	5.49984	5.647325	5.144721	5.304218	5.368206	5.540523	5.045314	5.209527	5.67644	5.251178	5.623259	5.144133	5.685172	5.305935	5.516408	5.304447	5.434718	5.905197	5.648583	5.087142	5.673129	5.602348	5.192551	5.652375	5.449356	6.112239	5.531002	5.289408	5.581293	5.364652
8.00492	8.149141	7.996295	7.880966	7.423228	8.087644	8.237743	8.337874	8.154074	8.025443	7.66735	7.955446	8.070181	8.073298	7.89816	7.818651	7.768342	7.416366	7.535895	7.730632	8.039867	8.237411	8.368497	7.659064	7.834345	7.924229	7.852728	8.106538	7.834734	7.999345	7.915788	8.411432	7.808009	7.959003	8.142165	7.874965	8.417287	8.138808	8.730421	7.707549	8.189602	7.756058	8.072272	8.146246	7.99801	8.169333	8.077168	7.830253	8.629817	7.809382
4.236925	4.392066	4.162965	4.411431	4.193423	4.355439	4.177186	4.389654	4.380733	4.355948	4.461714	4.210738	4.381543	4.402895	4.253281	4.335228	4.337981	4.264598	4.336467	4.489796	4.396979	4.355377	4.292618	4.248994	4.354601	4.139909	4.44629	4.110565	3.952194	4.197522	4.531418	4.284087	4.274868	4.334342	4.415866	4.248119	4.271535	4.547525	4.422029	4.433462	4.201502	4.017221	4.262271	4.303983	4.070334	4.028124	4.202541	4.183361	4.094811	4.026072
8.810897	8.390004	8.610912	7.756753	7.858431	9.325932	8.712444	9.389693	9.360535	8.929497	9.695756	8.894828	8.502579	8.623622	8.911722	8.867696	8.721446	9.079178	9.207221	8.57749	9.175459	8.833206	8.609138	8.845138	8.625469	9.064243	8.58035	8.057028	8.630521	8.787386	8.63984	8.913385	9.081487	8.261908	8.757846	8.774675	9.029799	9.377032	8.79713	9.168712	8.660277	8.832828	8.702027	8.687402	8.721176	8.746004	8.750124	8.647059	8.957098	8.790484
5.529232	5.211039	5.404877	5.255716	4.374406	5.088982	4.993394	5.078026	4.90863	5.143433	4.937408	4.753255	4.980339	5.185568	4.69079	4.939745	4.750566	5.084818	4.458252	5.023132	5.055247	5.241248	5.152077	5.450873	5.471151	5.098824	4.806997	4.875723	5.61783	4.949392	5.0358	4.638865	5.149815	4.810302	4.11554	4.671518	5.302745	4.678456	5.1883	4.816018	5.107425	4.780351	5.169251	5.772364	5.391709	5.535791	4.964145	4.532967	4.864753	4.739462
8.777793	9.142798	9.0572	9.145876	9.193739	8.826548	9.241054	8.872335	9.017977	8.875853	9.090919	8.908379	8.795641	8.886477	8.928583	8.777619	9.059187	8.820657	8.936485	8.894514	8.928008	8.957229	9.099598	8.867474	8.807872	8.8846	9.126664	8.988896	9.022556	9.002588	9.076074	9.059766	8.90118	9.237632	8.831138	8.926978	9.021437	8.811548	9.026	8.767914	9.361002	9.089989	9.178229	9.106792	8.810872	9.181594	8.90287	9.293011	9.299497	9.19103
6.002468	5.635808	5.874222	5.973231	6.150356	6.289292	6.01821	5.942532	6.007889	5.913703	6.243368	6.724571	5.727943	5.793566	6.632697	6.019316	5.744782	6.129206	5.977038	5.861279	6.218093	5.417188	6.094934	5.964597	5.664865	5.726803	5.870111	5.456977	5.885071	6.007979	5.693582	6.033454	6.073359	5.827873	6.155244	5.857757	6.035557	6.30492	6.017429	6.126916	5.664515	6.631096	6.127475	5.969882	5.816547	5.789761	5.931865	6.169645	5.662414	5.940388
5.111877	5.180932	4.59956	5.025782	4.89965	4.613197	5.168236	4.918359	4.962655	4.667703	5.075252	5.149328	4.856765	4.88223	4.826491	4.786101	4.596235	4.728537	5.201755	4.976843	5.116965	4.739783	4.85923	4.779047	4.899347	5.050424	4.969953	4.559616	5.16736	5.214783	5.060907	4.877388	5.115815	4.907526	5.095923	5.194817	4.629973	4.989259	4.529922	5.225829	5.182104	5.289677	5.146624	5.220776	5.446248	5.378058	5.300857	4.781545	5.027782	4.739442
3.098669	2.936829	2.650693	2.704403	2.665779	2.626871	2.886526	2.813967	2.863842	2.884564	2.797457	2.857153	2.568211	2.905736	2.827596	2.780529	3.008413	2.794591	2.812477	2.785021	3.005688	2.802675	2.674703	2.681815	2.877114	2.772781	2.778911	2.851072	2.697096	2.922693	2.839772	2.663569	2.779727	2.87716	2.91433	2.865499	2.753074	2.821686	2.498259	2.911344	2.955116	2.904485	2.846001	2.914274	3.06717	3.379903	2.826355	2.570059	2.838003	2.692871
10.696613	10.137669	10.487622	10.189957	10.147591	10.613468	10.795828	10.628603	10.63468	10.722381	10.33274	10.123802	10.667705	10.691857	10.535072	10.802521	10.503732	10.693972	10.605441	10.596374	10.953385	10.882667	10.800905	10.672285	10.697396	10.797139	10.766153	10.723978	10.574943	10.510379	10.675862	10.575633	10.48573	10.654548	10.382432	10.243666	10.466015	10.558401	10.912711	10.114804	10.340146	10.550319	10.537729	10.46439	10.772761	10.583181	10.401894	10.491065	10.470914	10.542636
8.576941	8.672626	7.989229	8.560411	8.338974	8.091423	8.291348	8.247293	8.087309	8.052234	8.386481	8.171487	8.052205	8.172161	8.243676	8.258755	8.077528	7.929669	8.107049	8.124629	8.13491	8.142232	8.386122	8.527957	8.304804	8.096266	8.294819	8.052671	8.317547	8.320224	8.441642	8.105553	8.431912	8.221451	8.095367	8.30038	7.98791	8.352267	7.799249	8.186803	8.128396	8.320586	8.063308	8.084186	8.198666	8.184178	8.441787	8.225513	8.116439	8.030854
6.224391	6.494069	6.54316	6.968762	6.900833	6.508405	6.607508	6.947892	6.93127	6.70292	7.043398	7.315292	6.444478	6.864521	6.902822	6.761692	6.325083	6.419667	6.831484	7.021935	6.503289	6.739613	6.816415	6.520871	6.719859	6.660262	6.65034	6.455684	6.529016	6.687592	6.609359	7.046347	6.489813	6.585876	6.964109	6.817442	6.575387	6.658356	6.801662	7.035367	7.029598	6.904713	6.768143	6.853523	6.53924	6.887784	6.521457	6.93387	6.752676	6.572787
4.962203	5.671834	5.354981	6.021994	5.582929	5.640539	5.720902	5.847708	6.068349	5.463625	6.04141	6.114238	5.485471	5.788639	5.660438	5.478599	5.545778	5.57153	5.600496	5.775633	5.403944	5.58245	5.515714	5.079625	5.607067	5.585525	5.147364	5.320874	5.423009	5.392888	5.40849	5.742719	5.558466	5.382625	5.638757	5.684885	5.888557	5.669065	5.198667	5.751101	5.772864	5.526295	5.807033	6.017063	5.31403	5.793221	5.533348	5.448179	5.495984	5.400516
8.06198	6.516558	5.350091	7.212703	5.719275	5.861241	6.010383	6.046619	6.143881	5.592535	6.178094	6.667574	5.687954	5.823993	6.051969	5.898873	6.16392	5.807553	7.183097	5.820565	6.246165	6.175618	5.880853	5.454824	6.186063	5.800583	6.060393	5.086673	8.858884	5.884267	6.141394	5.940529	6.196932	5.698254	5.935436	5.953938	5.559629	5.972181	8.47298	6.426669	6.444821	5.616081	6.590379	6.429319	6.194217	6.285827	6.024702	5.903113	6.457783	5.687285
6.968119	5.700663	4.625622	6.362599	4.518594	5.097008	5.385398	5.391224	5.086466	4.493905	5.36829	5.95454	4.830566	5.345951	5.174962	5.186685	5.335704	5.174705	6.433367	5.471024	5.646208	5.417779	5.123658	4.683004	5.512985	4.908256	5.332275	4.608059	7.810004	5.171536	5.002463	5.341337	5.363235	5.230223	5.31246	5.557626	5.07099	5.49814	7.724529	5.616865	5.968901	5.140534	5.914058	5.942292	5.18517	5.55949	5.247113	4.988661	5.826635	4.741879
6.137179	5.949058	6.193499	6.001221	5.985757	6.165971	6.377293	6.257313	6.114231	6.230938	5.846259	6.175538	6.10031	6.062629	6.129681	6.139965	5.953573	6.296326	6.055296	6.039965	6.103983	6.398551	6.274961	6.150932	6.245487	6.331867	6.074572	6.261319	5.977798	6.103855	6.212086	6.18404	6.16348	6.058753	6.03662	6.034783	6.278464	5.871694	6.127119	5.925534	5.905825	5.779483	5.974295	6.059681	6.135797	6.06807	5.911865	6.083516	6.030843	6.089985
8.640035	9.070021	8.434055	8.790453	8.929873	8.498516	8.645851	8.7156	8.678512	8.567293	9.019671	8.97928	8.928458	8.819804	8.788863	8.468574	8.813086	8.523048	8.873115	8.5345	8.652392	8.504361	8.343781	8.650003	8.475648	8.5385	8.567188	8.224318	9.130531	8.709117	8.517299	8.936029	8.816472	8.749686	9.020325	9.077947	8.593898	9.151553	8.725127	8.915055	9.045135	8.912549	8.926025	8.433854	8.533268	8.844644	9.004207	8.449784	8.87266	8.746802
5.586131	5.861244	5.421764	5.885482	6.028224	5.720166	6.057807	5.727678	5.632362	5.647828	6.119329	6.362437	5.734263	5.80008	5.81266	5.713915	5.924026	5.953206	5.956077	6.258715	5.819332	5.574128	5.559325	5.735722	5.826771	5.884248	5.929881	5.864339	5.690929	5.55771	5.661382	5.906406	5.545431	5.902296	5.921319	6.203479	5.401957	6.103726	5.739286	6.545373	5.356889	6.00976	5.351137	5.827111	5.578016	5.772383	5.813101	5.959286	6.050225	5.592826
3.200037	3.724635	3.616671	3.720572	3.545146	3.499619	3.085296	3.600734	3.197173	3.218916	2.971438	4.171838	3.148795	2.976451	3.669927	3.80216	3.46513	3.744748	3.46998	3.754366	3.668704	3.365615	2.881471	3.115028	3.279634	3.440411	2.817475	3.242714	3.222506	2.882602	3.108428	3.526877	3.0161	3.176446	3.682595	4.192721	3.069009	3.591536	3.192117	4.148655	2.938948	3.18209	3.130507	3.058936	3.377337	3.358978	3.047756	3.367501	3.358396	3.130099
9.732478	10.189954	9.482545	10.114957	9.793038	9.535014	9.456234	9.324208	9.22854	9.532344	9.871734	9.505047	9.699534	9.376871	9.806514	9.867017	9.782157	9.783859	10.008444	10.010416	9.638863	8.965628	9.251066	9.993219	9.509855	9.964757	9.483442	9.281372	9.774229	9.93832	9.803401	9.365672	9.770417	9.924826	9.814024	10.110534	9.446318	10.149852	9.276115	10.295501	9.634388	9.830356	9.871562	9.803104	9.712544	9.193742	9.983078	9.562932	9.616465	9.756288
10.607294	10.665494	10.322655	10.660195	10.479123	10.43845	10.214155	10.075892	9.690897	10.321084	10.466598	10.275997	10.246337	10.049344	10.384603	10.706001	10.450119	10.298082	10.469925	10.601782	10.133749	9.721592	9.97049	10.525585	10.12632	10.635872	9.99075	9.921642	10.404638	10.411481	10.367295	9.951239	10.491298	10.332773	10.293172	10.682059	9.933665	10.558462	9.919742	10.813209	10.379622	10.518949	10.547286	10.445916	10.512918	9.851443	10.811491	10.095807	10.468497	10.314246
6.704278	6.643274	5.680652	6.266647	6.644142	5.64975	6.995287	6.389592	6.666934	6.533943	7.08636	6.653281	6.237187	6.46761	6.944009	6.58671	7.024171	6.206388	6.152558	7.180912	6.178861	5.762224	6.399001	6.828142	6.406128	6.251439	6.432457	5.63584	7.158132	7.047246	6.559565	5.928999	7.067568	6.360341	6.341374	7.125968	6.206392	6.867819	5.766447	7.391561	6.206639	6.220456	6.661526	7.153907	5.842591	6.852205	7.518089	6.235802	6.420177	6.395292
6.230824	6.239184	5.972054	5.584988	6.641537	5.968224	6.542191	6.138517	6.310777	7.30163	7.091929	6.481015	5.765432	7.119908	6.327583	6.174479	7.401009	6.947269	6.525904	6.913621	7.360202	6.674304	7.09254	7.21429	7.367328	6.183619	6.163735	7.018969	6.601851	6.539398	6.050228	5.603771	6.550744	6.061883	5.717624	7.058461	5.99434	6.273942	7.427529	7.324453	5.912332	5.543288	6.252087	7.653088	6.032466	7.580901	6.878574	5.785196	5.833118	7.412814
7.554039	7.542921	6.63867	6.895872	7.829853	6.979531	7.726214	7.28158	7.638681	7.386509	7.818594	7.523749	7.083008	7.421938	7.558288	7.435517	7.885042	6.907524	7.13348	7.876561	7.080913	7.183035	7.323409	7.712896	7.47342	7.237207	7.419231	7.073468	7.873641	7.747038	7.318278	6.64867	7.672425	7.207638	7.011684	7.856419	7.05884	7.648761	6.894757	8.131476	6.861698	7.140243	7.488694	8.084118	7.064053	7.944266	8.151663	7.130227	7.320645	7.357035
8.227267	7.793902	7.867976	7.566434	8.24761	7.829623	7.798442	8.136231	8.023537	8.037264	8.057497	7.941875	7.771076	7.967187	7.93982	8.013508	7.842322	7.466239	7.567239	7.807604	7.74785	7.565524	7.988919	7.641935	7.752719	7.949879	7.949186	7.659552	7.912948	7.741422	7.85671	7.688711	7.795984	7.59135	7.707723	7.983921	7.6019	8.099227	7.508475	7.68203	7.673492	7.716666	7.996584	7.838926	7.551932	7.776495	7.948105	7.862004	7.672362	7.750053
7.208506	6.754643	6.521103	6.148454	7.068002	6.370295	7.507958	7.007089	7.029101	6.733077	6.572539	6.207424	6.961199	6.925221	6.961161	6.683145	6.861658	6.584549	6.206786	7.145391	6.443619	6.525542	6.857849	6.379696	7.038138	6.890279	6.911344	6.640754	6.969201	7.142133	6.910111	6.396771	7.396323	6.094374	6.536605	6.836413	6.449548	6.944806	6.127347	6.986811	6.674886	6.307637	7.216222	6.970865	6.179708	6.848141	7.290127	6.586322	6.378721	5.91976
7.028132	6.841444	6.750727	7.179239	7.708188	6.714162	6.914544	6.784631	7.111382	7.448552	7.312433	7.091953	7.379035	7.175259	7.370837	7.416495	7.605552	7.133143	7.068725	7.398467	6.921635	6.752025	6.930458	6.945078	6.995361	7.321509	7.237532	7.079429	6.873218	7.44495	7.161362	7.04208	7.217784	7.092758	7.467527	7.512148	6.660596	7.849732	7.076118	7.444619	7.071959	7.118655	7.16593	7.090669	6.957742	7.056151	7.434727	7.182072	7.211669	7.246815
7.624109	7.191492	7.497221	7.851654	8.482761	7.418822	7.588249	7.524091	7.473952	8.035844	7.79343	7.668696	7.862948	7.702872	8.042061	7.764769	7.951087	7.683119	7.450258	7.872689	7.465076	7.084684	7.370475	7.40708	7.519225	8.001449	7.570497	7.395236	7.451205	8.018649	7.81602	7.491026	7.851891	7.682156	7.913698	8.457027	7.424281	8.475618	7.617821	8.133257	7.606272	7.434635	7.763893	7.599154	7.32997	7.511108	7.958292	7.568991	7.725766	7.619162
10.635523	10.549036	10.480472	10.342418	10.663719	10.615644	10.354972	10.203847	10.256629	10.344754	10.698566	10.76379	10.437758	10.137836	10.564527	10.317496	10.337616	10.602576	10.870316	10.405128	10.601797	10.254608	10.339402	10.61738	10.077894	10.361237	10.333658	10.188976	10.725863	10.283196	10.227867	10.355945	10.609403	10.613006	10.773766	10.703852	10.329811	10.860127	10.257777	10.60137	10.701631	10.644545	10.694138	10.713043	10.431593	10.405461	10.608013	10.136338	10.642339	10.741305
5.769939	4.903541	5.62528	6.354285	6.367016	6.601531	6.259991	5.928398	6.198309	6.498469	6.429991	6.519074	6.022577	5.986169	6.722494	6.317582	6.722226	6.2158	6.100616	5.90866	5.511474	5.398557	5.842008	5.669157	5.487109	5.98104	5.969201	5.710837	5.981154	6.200621	5.947556	6.536676	6.092717	5.713797	6.611973	6.948369	5.761168	6.889788	6.05538	6.211071	6.645329	7.131515	6.799224	5.80233	5.65781	6.560807	6.688027	6.448471	5.942664	6.372983
9.42741	9.113135	9.312583	9.217264	9.287168	9.525785	9.645357	9.460671	9.251869	9.680907	8.71114	9.015486	9.321878	9.597131	9.013633	9.083815	9.52942	9.532325	9.21198	9.470083	9.325408	9.541712	9.177214	9.136297	9.606063	9.634303	9.292469	9.82053	8.861316	9.024402	9.215296	9.447738	8.946371	9.125421	9.469858	9.167528	9.302897	9.085201	9.381746	8.89799	9.126465	8.768566	9.257021	8.968203	8.783218	9.278173	8.715552	9.456603	8.674126	9.345783
6.422382	5.473299	6.092504	5.727844	5.808376	6.237647	6.767944	6.40078	6.026715	6.452132	6.467505	6.482366	6.008522	6.610619	6.176335	6.235071	6.302712	5.870802	6.068739	5.994608	6.271873	6.260926	6.490273	6.366965	6.075774	6.389862	6.260939	6.067786	6.159046	6.173534	6.301767	6.257653	6.085111	6.138646	6.252692	6.176942	6.292158	6.065833	6.172967	5.824444	6.412709	6.490791	6.466392	6.476972	6.456468	6.18801	6.223852	5.918661	6.490603	6.104461
6.192545	5.947851	6.527583	6.504391	6.148164	6.817615	6.514425	6.137013	6.034957	6.418107	6.433347	6.699795	6.044202	6.2137	6.210847	5.91149	6.124059	6.557142	6.567726	6.282725	6.54821	6.428382	6.520533	6.601695	6.303577	6.407319	6.238836	6.249146	6.707199	6.289577	6.276011	6.805507	6.403911	6.876753	6.924085	6.524911	6.874752	6.498379	6.77619	6.408488	6.969667	6.935049	6.777031	6.742986	6.66327	6.379254	6.231694	6.328614	6.990233	6.721614
2.86864	3.105534	3.304534	3.659674	3.559356	3.44664	3.252105	3.29685	2.866642	2.797269	3.066477	3.175964	2.905898	2.6322	3.48034	2.394805	3.000802	3.520619	3.482392	3.301568	3.340282	3.274277	3.116154	3.444746	2.659059	3.329411	2.665067	2.902701	3.342884	3.157066	2.609754	3.663664	3.124655	3.59043	3.520637	2.96204	3.034858	3.439965	3.047665	3.059735	3.626586	3.422508	3.667217	3.880042	3.516988	2.977865	2.805532	3.539692	3.376348	3.591771
6.247433	6.858296	7.288143	6.744994	6.900827	7.49214	6.860091	6.553649	6.446933	6.971792	6.778395	7.274154	6.563523	6.708464	6.911196	6.689518	6.574748	6.976685	7.261748	6.618441	7.037983	7.116048	6.978904	7.104166	6.575229	6.910252	6.759634	6.910201	6.973549	6.655415	6.851508	7.305638	6.910897	7.14358	7.309613	6.823838	7.037149	6.835149	7.308822	6.842406	7.267283	7.326947	6.87217	7.173166	7.066313	6.971895	6.537732	6.9436	7.277194	7.236374
5.455611	7.152536	6.71022	6.590147	4.996197	6.91863	5.747735	6.018772	6.187854	6.059417	5.690163	6.812667	5.662964	6.187119	5.362958	5.464085	5.052723	6.242133	6.356937	5.8183	6.945384	6.754087	6.542944	6.787103	5.903296	6.044386	5.440723	5.387743	7.116188	5.872732	5.983537	6.518844	5.650525	6.848358	7.079951	5.742713	6.902731	5.821912	6.773439	5.592036	7.061554	6.923726	6.645966	6.993887	7.397043	5.978518	5.495467	5.508887	7.04915	6.67544
3.66272	3.739747	3.597805	3.661061	3.607511	3.416082	3.420715	3.710119	3.417591	3.588748	3.042314	3.480489	3.533508	3.713324	3.280894	3.37111	3.350242	3.338992	3.252705	3.605023	3.254206	3.408692	3.285863	3.282428	3.426473	3.500812	3.499451	3.844444	3.254198	3.308082	3.159564	3.509295	3.586896	3.496569	3.559703	3.133114	3.527118	3.252673	3.457979	3.286939	3.651673	3.251586	3.33651	3.28438	3.600286	3.708936	3.352013	3.469219	3.123186	3.368196
11.556983	12.431595	12.246845	11.94481	10.661217	12.34426	11.530365	11.730964	11.673636	11.789723	11.161512	11.942002	11.676308	11.554347	11.174848	11.63988	11.289631	12.215345	12.258921	11.559594	12.381935	12.320972	12.152081	12.366796	11.798739	11.514235	11.565186	11.588457	12.415703	11.655552	11.725436	12.125256	11.702136	12.26277	12.196422	11.137463	12.492769	11.163068	12.335703	11.223192	12.152413	12.113992	11.980034	12.22817	12.392939	11.449948	11.610706	11.095063	12.327537	12.248333
10.178916	11.359203	11.157401	10.630449	8.764723	11.264491	10.176359	10.392614	10.427357	10.467941	9.609429	10.633903	10.146496	10.123053	9.597293	10.160942	9.822731	10.883904	10.935658	9.987404	11.219314	11.05045	10.820691	11.108714	10.408652	9.993006	10.019474	10.266834	11.330825	10.037438	10.204911	10.906943	10.292245	10.790329	10.983795	9.399605	11.296922	9.333421	11.182239	9.572053	11.072293	10.830581	10.730546	11.147538	11.339209	10.126479	10.219853	9.460327	11.229966	11.075457
8.561017	9.605133	9.887716	10.083692	9.485027	9.961156	8.650005	8.924364	9.095831	9.382821	9.203113	9.850556	9.460101	9.061491	9.266554	9.161548	8.860998	9.954996	10.101762	9.33169	10.089081	9.690802	9.63954	10.133493	9.032235	9.353474	9.038502	8.928464	9.964474	9.323225	9.104397	9.82633	9.464269	10.06132	10.07411	9.489334	9.946474	9.577649	9.798858	9.747102	10.038911	9.983629	9.804294	9.885349	10.386568	9.090381	9.68359	8.92409	9.674816	9.961101
8.75534	9.53993	9.881444	9.781029	9.277099	9.844457	9.019582	9.072883	8.947063	9.290944	9.004525	10.01177	9.33186	9.247219	9.20947	9.094057	8.981826	9.766375	9.917432	9.287565	9.79242	9.854631	9.48221	9.718093	8.912341	9.401134	8.859403	9.133225	9.521888	9.012385	8.903805	9.724794	8.979505	9.517624	9.856865	9.233849	9.558443	9.30391	9.664002	9.401656	9.801187	9.747709	9.443164	9.651225	9.86307	8.964077	9.230141	8.683073	9.482419	9.782931
6.756898	7.262575	7.185046	7.35815	7.045219	7.372701	7.624945	7.277078	7.241319	7.154283	7.455712	7.359237	7.182505	7.370511	7.221101	6.853213	6.905085	7.514093	7.601109	7.062973	7.400093	7.591317	7.412143	7.536369	7.2059	7.274711	7.285171	7.093126	7.267941	7.194025	7.253115	7.396059	7.368762	7.425484	7.648082	7.530184	7.442484	7.301831	7.336786	7.477085	7.529814	7.542833	7.340333	7.51665	7.582185	7.363282	7.292049	7.643686	7.598866	7.473499
5.101873	6.107587	5.310923	6.670527	6.057044	5.52198	5.226471	5.321771	4.733092	5.256064	5.858867	6.318659	4.671351	4.94414	6.058614	5.329528	5.54745	6.140946	6.133401	6.478751	5.162333	5.297253	4.933855	5.384992	5.411437	5.050798	4.662523	4.974539	5.6795	5.234937	5.094006	5.688372	5.5202	5.70259	6.671815	6.521707	5.029687	5.92377	5.253135	6.6655	5.74911	5.49862	5.387252	5.555567	5.925244	5.649187	5.80876	5.505071	6.069719	5.21359
8.904983	8.965531	8.528848	8.822203	8.559348	8.617033	9.054511	9.092628	8.936382	8.836286	9.171338	8.648001	8.879839	8.750795	8.786741	8.705724	8.839509	8.71975	8.937748	8.863509	8.737728	8.656332	8.82675	8.787496	8.970953	8.767704	8.850216	8.938058	9.025154	8.914792	8.900408	8.890331	9.164768	8.682328	8.778656	8.953335	8.719652	8.781902	8.761958	8.895335	8.824433	9.084373	8.808315	8.740032	8.816327	8.86119	9.072721	9.204585	9.054519	8.742842
8.24824	8.271312	8.37583	8.125156	7.710369	8.48643	8.440815	8.324449	8.140501	8.361709	8.453336	8.410402	8.154414	8.32083	8.232207	8.311767	8.425827	8.121164	7.952127	8.20845	8.283368	8.392581	8.3461	8.842655	8.383594	8.240634	8.153686	8.104816	8.68376	8.581037	8.427166	8.289122	8.575144	8.356821	8.632513	8.646916	8.54874	8.598984	8.612884	8.630788	8.501608	8.389281	8.599518	8.568308	8.953605	8.639375	8.881569	7.970821	8.693348	8.128813
6.929342	7.475353	6.935753	6.755434	6.452812	7.022785	6.893123	6.824797	6.722651	6.969545	7.139906	6.987153	6.74262	6.807334	6.840894	6.937442	6.837093	6.735267	6.841461	6.772346	7.030668	7.056473	6.927789	7.510757	6.879431	6.816805	6.524482	6.709638	7.311554	6.970523	6.885849	6.774098	6.907007	7.283303	7.07467	7.132175	7.049001	7.04045	7.00885	7.064696	7.071295	6.904499	7.099767	7.082444	7.703204	7.146393	7.436927	6.782058	7.440697	6.890003
7.420824	7.632973	7.663508	7.485562	7.141997	7.633082	7.581975	7.638288	7.601002	7.614434	7.774181	7.519077	7.546132	7.547055	7.635932	7.59883	7.552269	7.316728	7.305167	7.700962	7.580122	7.465827	7.52515	7.964117	7.649137	7.668662	7.447759	7.687132	7.637246	7.43161	7.382282	7.369556	7.676154	7.459582	7.509737	7.655579	7.516066	7.43699	7.397649	7.436563	7.558326	7.341249	7.708309	7.571475	7.90591	7.691187	7.916708	7.422508	7.565941	7.527124
8.628237	8.318943	8.35171	8.19394	8.213959	8.579079	8.848133	8.625871	8.416525	8.429509	8.81993	8.810893	8.29379	8.40591	8.711945	8.593011	8.63787	8.343278	8.386011	8.426128	8.558135	8.269129	8.561226	8.464903	8.469171	8.602377	8.544371	8.435355	8.439885	8.572707	8.349368	8.448929	8.563849	8.328224	8.28516	8.687066	8.74725	8.626202	8.167732	8.368106	8.624725	8.536118	8.68287	8.484251	8.510731	8.73325	8.779312	8.740852	8.566713	8.554004
6.487811	6.117184	6.726207	6.284585	5.238014	6.646806	7.03316	6.476372	6.341733	6.259976	5.445135	6.102879	6.353565	6.581143	5.715713	6.191806	5.936775	6.143596	5.728387	5.590192	6.888912	7.022982	6.528512	7.078809	6.431262	7.004222	6.160246	6.612386	6.832925	7.325166	7.224267	6.251721	6.144643	6.334948	6.401579	5.265918	6.495792	5.554521	7.923591	5.650382	6.756124	7.468739	6.846081	6.959899	7.752132	6.33941	7.341752	5.392737	6.889133	6.551326
7.570262	7.873471	7.473478	7.556723	7.434585	7.257732	7.71917	7.618496	7.545649	7.239314	7.645159	7.38241	7.246178	7.243847	7.40624	7.238824	7.306006	7.047593	7.2749	7.263062	7.121774	7.667556	7.557203	7.461218	7.544646	7.189483	7.334066	7.431503	7.488992	7.077581	7.158068	7.357748	7.369053	7.128149	7.25101	7.175933	7.31616	7.289587	7.259296	7.461652	7.583995	7.449368	7.262829	7.285975	7.1471	7.643673	7.367	7.88842	7.37429	7.517295
7.316368	7.635845	7.152042	7.429581	7.173104	6.975115	7.573378	7.373507	7.443898	7.165233	7.474139	7.090714	6.853791	6.871503	7.189788	6.914578	7.108537	6.652528	7.208584	6.928323	6.784677	7.288821	7.211699	7.234926	7.145634	7.050752	6.951596	7.068214	7.232474	7.02578	7.173344	7.133083	7.088025	7.142248	6.954778	7.03962	7.119366	7.068537	7.007194	7.251061	7.52449	7.470386	6.966118	7.314399	7.316561	7.405998	7.415209	7.672414	7.514935	7.318716
8.073836	8.312517	8.503437	8.293262	8.198445	8.220012	8.139464	8.462128	7.701675	7.978976	8.316948	8.179324	8.272952	8.080598	7.512298	7.421869	7.991476	8.434535	8.258066	8.55949	8.06322	8.117981	8.388312	8.058887	8.125789	7.912528	7.801201	8.262987	8.282787	8.20232	7.818417	7.984748	7.982982	8.602744	8.634371	7.982371	8.186535	8.148023	8.793071	8.482973	8.707501	7.857999	8.333451	8.425792	8.342346	8.197634	8.365088	7.254779	8.790721	8.348458
5.867323	5.755135	4.963363	5.419153	5.649776	5.183431	5.930007	5.737761	5.581858	5.681229	5.831373	5.451427	5.471039	5.583065	5.929049	5.921869	5.762808	5.425708	5.18053	5.561769	5.347793	5.464575	5.488921	5.486988	5.830805	5.772134	5.476341	5.920069	5.417966	5.863477	5.789581	5.660728	5.737792	5.518799	5.610375	5.659128	5.605167	5.821955	5.15452	5.782004	5.747362	5.567065	5.87298	5.790352	5.464266	6.097938	5.972565	5.802191	5.744839	5.538757
5.867323	5.755135	4.963363	5.419153	5.649776	5.183431	5.930007	5.737761	5.581858	5.681229	5.831373	5.451427	5.471039	5.583065	5.929049	5.921869	5.762808	5.425708	5.18053	5.561769	5.347793	5.464575	5.488921	5.486988	5.830805	5.772134	5.476341	5.920069	5.417966	5.863477	5.789581	5.660728	5.737792	5.518799	5.610375	5.659128	5.605167	5.821955	5.15452	5.782004	5.747362	5.567065	5.87298	5.790352	5.464266	6.097938	5.972565	5.802191	5.744839	5.538757
7.325699	6.904551	7.146596	7.137491	6.668099	7.513653	7.288513	7.297555	7.205884	7.279738	7.338885	7.35365	6.937049	7.25695	7.261485	7.225415	7.177474	7.010891	7.070421	6.823224	7.350075	7.201306	7.277029	7.300802	7.156737	7.222797	7.427939	7.104137	7.588719	7.532984	7.525025	7.512916	7.46973	7.427261	7.346767	7.628426	7.408323	7.326326	7.3189	7.483041	7.533875	7.725474	7.57018	7.770874	7.542129	7.509996	7.537352	7.309274	7.608069	7.152025
7.325699	6.904551	7.146596	7.137491	6.668099	7.513653	7.288513	7.297555	7.205884	7.279738	7.338885	7.35365	6.937049	7.25695	7.261485	7.225415	7.177474	7.010891	7.070421	6.823224	7.350075	7.201306	7.277029	7.300802	7.156737	7.222797	7.427939	7.104137	7.588719	7.532984	7.525025	7.512916	7.46973	7.427261	7.346767	7.628426	7.408323	7.326326	7.3189	7.483041	7.533875	7.725474	7.57018	7.770874	7.542129	7.509996	7.537352	7.309274	7.608069	7.152025
5.480466	6.70139	5.694279	5.712812	5.933173	5.858166	6.198247	6.251936	6.130324	5.502758	5.957911	6.558138	5.677686	5.922024	5.416083	5.589885	6.367957	5.82948	6.310331	5.837206	6.262549	5.757717	5.975418	5.428518	6.030703	5.75939	5.91035	6.067862	5.79618	6.307265	6.129365	6.59647	6.046249	6.345534	6.18136	6.184821	5.799704	6.088859	6.256737	6.189796	6.579914	5.964038	6.335111	6.811254	6.380411	6.858342	6.220511	5.936311	7.1188	5.877859
10.600223	12.299098	12.34013	11.66227	9.938892	12.145993	10.81438	10.642058	10.368998	10.631191	9.96745	11.700167	10.944427	11.13629	9.766674	10.524715	10.127253	9.988416	11.673718	10.486332	12.360716	12.661828	12.686784	12.389675	11.118924	11.234841	10.988347	10.841375	11.979699	11.184526	11.369778	11.933304	10.44753	12.210884	11.802067	9.759429	10.659897	11.021991	12.857107	10.283898	12.080446	11.742025	11.555193	12.348233	12.751043	10.609513	11.085639	10.182054	12.378048	12.056834
5.54864	4.985251	5.255143	5.372278	5.041032	5.348801	5.537697	5.476054	5.52389	5.766394	5.645876	5.010433	5.502405	6.002883	5.132084	5.604072	5.798972	5.98961	5.410503	5.401646	5.42522	5.496795	5.22304	5.208902	6.095668	5.652859	5.592813	5.553516	5.107301	5.929679	6.067449	5.291126	5.604355	5.34346	5.423823	5.900137	5.630071	5.510787	5.377341	5.831308	5.425173	5.406381	5.16901	5.017851	5.771701	5.963982	5.261236	5.604871	5.183849	4.895345
5.537494	8.952266	10.05422	10.373634	4.589598	10.44634	5.764794	5.54644	5.618665	5.792396	5.593567	8.928128	5.72349	5.732433	5.090347	5.567015	5.279415	5.659164	9.906215	5.681789	9.59639	11.108322	10.079989	10.216855	5.236955	5.307089	5.520632	5.878882	9.80226	5.833037	5.800946	10.069207	5.437311	10.157342	10.202288	5.78983	5.399311	5.589627	10.935088	5.464557	9.952575	9.981991	9.184859	10.19859	11.08229	6.152309	5.55541	5.14292	10.438686	10.338289
6.507857	7.187074	7.391065	7.510662	6.095398	7.375658	6.677575	6.853617	6.606839	6.579015	6.751603	6.829517	6.562829	6.814809	6.421463	6.562663	6.599649	6.646921	6.988259	6.601082	6.713677	7.692501	7.186703	7.389425	6.549069	6.472253	6.621432	6.562232	7.349388	6.917614	6.968957	7.748362	6.183809	7.4455	7.260774	6.780104	6.697306	6.096649	7.357258	6.562731	7.46658	7.389854	7.129055	7.433058	7.677508	6.803425	6.867023	6.549784	7.756121	7.277722
5.792787	5.762322	6.194021	6.296196	4.934086	6.193617	5.920481	6.148787	5.535901	5.677635	5.614125	5.633426	5.509602	5.92977	5.444661	5.390925	5.687256	5.40785	5.835276	5.822789	5.693537	6.739294	5.968159	6.128517	5.727633	5.612372	5.780572	5.663721	5.873388	5.724132	6.251477	6.184932	5.206221	6.241176	6.016406	5.867961	5.823977	5.17555	6.161889	5.34579	6.070239	5.689306	6.03518	6.305379	6.525705	5.858861	5.764118	5.525528	6.477818	5.955144
12.493026	12.080281	11.997823	12.127794	12.155927	12.156438	12.034193	12.498304	12.24962	12.34732	12.276927	11.776253	12.161228	12.246583	12.069735	12.309308	12.159592	12.21432	11.909211	12.404685	11.982657	12.047304	12.206099	12.076992	12.418329	12.258574	12.175854	12.13833	12.088669	12.135129	12.201238	12.01044	12.374794	12.056742	11.935016	12.219381	12.120217	12.314394	11.913032	12.24631	11.920828	11.888047	12.034298	11.713975	12.109944	12.086534	12.308392	12.268248	11.813912	11.869951
12.493026	12.080281	11.997823	12.127794	12.155927	12.156438	12.034193	12.498304	12.24962	12.34732	12.276927	11.776253	12.161228	12.246583	12.069735	12.309308	12.159592	12.21432	11.909211	12.404685	11.982657	12.047304	12.206099	12.076992	12.418329	12.258574	12.175854	12.13833	12.088669	12.135129	12.201238	12.01044	12.374794	12.056742	11.935016	12.219381	12.120217	12.314394	11.913032	12.24631	11.920828	11.888047	12.034298	11.713975	12.109944	12.086534	12.308392	12.268248	11.813912	11.869951
9.891169	9.848304	9.707323	9.55427	9.528214	9.746077	9.542016	9.83227	9.647756	9.717818	9.792511	9.417753	9.602947	9.840056	9.594493	9.779947	9.642488	9.431536	9.275879	9.604025	9.747375	9.647191	9.740273	9.659864	9.714362	9.832548	9.834174	9.645455	9.677976	9.585563	9.598829	9.517544	9.718136	9.567059	9.426321	9.531411	9.469521	9.719378	9.537839	9.516163	9.47975	9.643135	9.483381	9.545929	9.69086	9.617071	9.625664	9.481484	9.785869	9.599497
11.114416	10.912664	10.80354	11.090174	10.479575	10.835352	10.956267	11.026605	11.180457	11.381082	10.862188	10.452385	11.219687	11.18786	10.808769	11.357049	10.948753	11.01022	10.557134	10.686244	10.759824	11.071515	10.782988	11.231251	10.994097	11.192938	10.966842	10.990942	10.696585	11.073443	11.22652	10.334357	10.977478	10.816128	10.644556	10.552413	11.16982	11.04648	10.840705	10.997135	10.754564	10.655103	10.762519	10.883475	10.946209	11.176003	11.177486	10.527517	11.036421	10.85739
8.073997	8.019299	8.18831	8.009276	7.761645	8.442184	8.315391	8.427807	7.999873	8.347672	8.470447	8.508997	7.990455	8.301305	8.31206	8.190612	8.308369	8.297195	8.154154	8.278378	8.191584	8.321126	8.164834	8.403439	8.191422	8.358951	8.333786	8.364746	8.346706	8.383933	8.396613	8.369948	8.350732	8.075732	8.307944	8.449709	8.271627	8.469106	7.961275	8.363793	8.410757	8.312496	8.431952	8.382512	8.482606	8.405586	8.621921	8.410558	8.5161	8.062178
8.028393	8.031541	8.078575	8.384212	9.072398	8.688652	8.468082	8.105705	8.357683	8.340289	9.151998	9.210706	8.540087	8.393321	8.958771	8.548306	8.645652	8.699107	8.532628	8.423414	8.541424	7.851409	8.149907	8.330023	8.056185	8.390109	8.323103	7.948882	8.666484	8.510641	8.385204	8.72853	8.554923	8.449334	8.997023	9.015622	8.496567	9.499604	8.181209	9.043753	8.673835	8.612496	8.972781	8.406218	8.440325	8.382561	8.77607	8.521539	8.261175	8.908527
11.743652	11.769048	11.656802	11.70713	11.913894	11.861269	12.182462	11.997388	11.801091	11.825639	12.197322	12.163316	12.114201	11.92172	12.072286	11.829	12.065787	11.8625	12.032405	11.972129	11.872169	11.935734	11.93913	11.90729	11.917071	11.982558	11.937588	11.932438	12.000688	11.931444	11.910346	11.974148	12.078455	11.967351	11.998674	12.028254	12.06192	12.140056	11.837473	11.984409	12.000275	11.857119	11.867511	11.853664	11.687601	11.929573	11.929217	11.97426	11.967068	12.05472
9.138159	9.399028	8.932462	8.934394	8.998592	8.988302	8.126035	8.623826	9.005219	9.395082	9.127194	8.384719	8.640032	8.798429	8.828203	8.783526	8.599051	8.796929	8.507167	9.204426	8.729939	9.020526	8.780465	9.049771	8.973571	8.621903	8.851945	8.406076	8.826286	8.875656	8.996344	8.792206	8.963987	9.276066	9.287246	9.063947	8.745492	9.198979	9.217746	9.080574	9.393911	8.861056	8.829447	9.086792	9.276034	8.988281	9.212905	8.555906	9.347428	9.175363
6.401457	6.472586	5.860111	6.093444	5.077397	5.262792	5.959747	6.200494	5.84309	6.069499	4.77512	4.438694	5.290951	5.726457	4.852647	5.30517	4.741282	5.054963	4.838099	5.747388	5.46692	5.623958	6.652664	5.82244	6.06939	5.369409	5.934267	6.27731	5.812733	5.75546	6.228097	5.706557	5.682729	5.800407	5.038699	5.114346	5.482703	5.130656	6.173215	5.675502	5.728408	5.328559	5.593753	5.958907	6.789269	6.083044	5.922025	5.691968	5.924573	4.844531
12.081409	11.743222	12.275701	11.508572	11.379941	11.982325	12.268315	12.401761	12.293433	12.254264	11.140365	10.907061	12.181725	12.146873	11.287398	12.057804	11.668884	11.626243	11.252327	11.63066	12.084151	12.359015	12.48909	11.792959	12.163641	12.018564	12.149051	12.242311	11.910347	11.93888	12.124378	11.840203	11.805206	11.983359	11.698231	10.949621	12.048853	11.491797	12.530664	11.452753	11.914441	11.811233	12.058988	12.053566	12.612799	11.996619	11.800895	11.7314	12.166305	11.880239
11.122985	11.643678	11.720379	11.950721	11.594099	11.512897	11.22342	11.690882	11.495914	11.641801	11.530692	11.27238	11.512347	11.502967	11.327874	11.60134	11.494725	11.390267	11.438325	11.735578	11.354297	11.659308	11.761392	11.666873	11.819865	11.651633	11.565528	11.655827	11.643934	11.677419	11.697482	11.581477	11.548178	11.657752	11.402571	11.457158	11.652895	11.515574	11.704187	11.698731	11.683218	11.868633	11.617525	11.770802	11.884629	11.554535	11.783856	11.654257	11.744353	11.593609
7.615372	8.011766	7.755216	8.254217	7.774374	7.656149	8.116527	7.785542	7.622497	7.592587	8.130914	8.113975	7.808404	7.525798	8.242762	7.872257	7.489314	7.715177	8.079075	8.353701	7.584232	7.754068	7.710794	7.901961	7.676093	7.634626	7.630965	7.901562	7.68359	8.008619	7.870599	7.564863	7.780387	7.692753	7.91343	7.724021	7.622664	8.018372	7.569347	8.938089	8.08569	7.777845	8.11158	7.954684	8.375832	8.044758	8.382854	7.786622	7.956695	7.713772
6.840508	7.192673	7.313706	8.024525	7.197525	7.217722	7.504688	8.038585	7.505352	7.616965	7.005009	6.90736	7.489056	7.219194	7.165342	7.108164	6.871857	6.888361	7.112451	7.334099	6.951684	7.815773	7.856941	7.175388	7.78875	7.120212	7.305935	7.97665	7.389297	7.374952	7.2712	7.390878	7.199994	7.236075	6.942229	6.816431	7.272019	6.897365	7.611471	7.242747	7.677891	7.512521	7.52238	7.415146	7.981751	7.592045	7.852464	7.299365	7.955469	7.343807
9.809921	9.69421	9.68793	10.249464	10.063988	10.285265	10.458858	10.020982	10.112652	10.227421	10.145485	10.388712	10.802983	10.116217	10.108857	10.309601	10.513128	10.016312	10.190134	10.046987	10.569457	10.190904	10.53518	10.000136	10.174707	10.326462	9.936707	9.910654	10.565973	10.46239	10.209923	10.222906	10.619757	10.113878	10.534712	10.474526	10.5004	10.598911	10.32529	9.763423	10.523007	10.56982	10.805854	10.363612	10.866728	10.106823	10.866126	10.031285	10.195317	10.309064
7.249719	7.829447	7.149647	7.409944	7.416817	7.321801	7.266922	7.505306	7.614066	7.259013	7.425732	7.408201	7.468172	7.422645	7.375345	7.374163	7.281045	7.23844	7.2722	7.280305	7.421988	7.380189	7.310966	7.068814	7.27193	7.608468	7.337338	7.151828	7.342429	7.295701	7.295671	7.463366	7.577331	7.211469	7.419167	7.614778	7.365671	7.616287	7.366503	7.506422	7.29892	7.297121	7.334875	7.302204	7.261579	7.344912	7.534176	7.340754	7.577111	7.054794
5.613471	5.558269	5.545607	5.489515	5.698312	5.78836	5.720902	5.784697	5.717909	5.667527	5.851457	5.771966	5.447571	5.736757	5.65456	5.832801	5.744676	5.72752	5.572099	5.678572	5.715126	5.449588	5.716315	5.501908	5.737781	5.767329	5.617821	5.671366	5.885831	5.765513	5.705962	5.530317	5.789996	5.81747	5.79023	6.101145	5.846771	5.949449	5.739228	5.990055	5.823512	5.642029	5.981334	6.255199	5.965385	5.699571	5.941814	5.442106	5.855497	5.746835
4.758621	4.538891	4.448336	4.327193	4.677724	4.733469	4.712342	4.649356	4.515863	4.714194	4.841495	4.731621	4.481542	4.799182	5.092839	5.011523	4.467215	4.604807	4.322112	4.784387	4.872744	4.155716	4.520808	4.296519	4.542389	4.833374	4.917794	4.568523	4.618393	4.770092	4.630749	4.714341	4.53443	4.723739	4.830048	4.954771	4.731083	4.95661	4.550361	5.063163	4.735005	4.272877	4.664169	4.898187	4.535086	4.134999	4.721046	4.41406	4.649797	4.645757
6.964615	5.872133	6.158526	5.971452	6.806251	6.102752	7.003533	7.08599	6.930908	6.988335	7.002557	6.069047	6.735174	7.041003	6.713757	6.87647	6.94994	6.821932	6.259941	6.199907	5.899933	5.945962	5.856728	6.301508	6.686616	6.949947	6.736773	6.773909	6.06541	6.926204	6.752124	6.209415	6.893467	6.268964	6.485224	6.968479	6.773934	6.974906	6.307902	7.020028	6.350749	6.097828	6.462441	6.294148	6.137702	6.938143	6.631487	6.65672	6.244914	6.080049
8.580114	8.643488	8.322079	8.411594	9.169984	8.792591	8.387165	8.738404	8.901971	8.76717	8.845796	8.722479	8.601562	8.730491	8.738392	8.807388	8.81955	8.66639	8.632363	8.577729	8.653394	8.331098	8.505801	8.242346	8.668814	8.657978	8.573936	8.524566	8.166048	8.348798	8.444869	8.519058	8.547926	8.398736	8.284205	8.823854	8.45582	8.826552	8.524264	8.892164	8.506959	8.471147	8.55218	8.460225	8.143834	8.566683	8.59246	8.713069	8.379861	8.371848
5.73285	5.430373	5.669386	5.876259	6.130751	6.002626	6.193593	5.940997	5.990836	6.148678	6.303862	6.27571	6.180911	6.26932	6.404985	6.452616	6.279456	6.190147	5.975193	6.115181	5.944145	5.735339	5.638742	5.903199	6.036078	6.204465	6.006146	6.044712	5.871225	6.225696	6.099	5.886707	6.315996	6.056767	6.023093	6.647088	6.342694	6.572639	5.991286	6.542764	5.923137	5.85822	6.088557	6.155376	5.792489	5.998703	6.120187	5.957023	5.936723	5.764846
12.033019	12.214886	11.975421	12.115526	11.871028	11.716946	11.739371	11.81462	11.878987	11.844231	11.762848	11.50698	11.836557	11.895629	11.853633	11.867668	11.90678	11.724077	11.692836	11.954854	11.70096	11.928228	11.949911	12.013712	11.8513	11.932457	11.889968	11.932116	11.92844	12.025392	12.080763	11.819256	11.967083	12.114865	11.695528	11.628706	11.875844	11.906641	12.052392	11.785192	11.88622	11.728023	11.593515	11.714672	12.122129	11.758027	11.758743	11.786016	11.857969	12.032299
6.78202	7.27686	7.087493	7.831801	7.929092	7.41812	8.828025	6.606012	6.827061	6.600376	7.290497	7.689028	7.704442	7.699206	7.572394	6.878934	8.050976	6.998672	7.373125	7.237524	7.838091	7.044513	7.551442	7.142696	6.463283	6.395296	6.854108	7.027604	7.927761	7.288412	7.254584	7.738492	7.445846	7.089208	7.977315	7.810612	6.887629	7.513666	7.396202	7.340196	8.057598	7.801234	7.796989	7.690023	7.863918	6.866896	7.858748	6.64757	7.140694	8.200142
4.161893	4.021171	3.79525	4.061763	4.15285	4.233984	4.411762	3.976741	4.272158	4.09021	4.219348	4.07323	3.878977	4.618857	3.842679	3.421757	4.577004	3.971637	4.295396	4.151333	3.895317	4.043533	4.041611	4.078847	4.303353	3.58207	4.208591	4.051781	4.112036	3.9911	4.018813	3.977747	4.343152	3.755715	3.945276	4.612304	4.180299	4.360036	3.574534	3.963336	4.148306	4.158001	4.452258	4.295902	3.834105	4.253657	4.896306	3.914027	4.110688	3.758634
4.752536	5.27907	5.107965	5.291171	4.772254	5.104908	5.226216	4.635926	5.046909	4.980827	4.852658	4.748286	4.607227	4.936968	4.383263	4.257898	5.597946	5.404515	4.881867	4.819952	5.109332	5.229925	5.296162	5.13189	5.667143	4.782983	4.646442	5.125378	4.962162	5.242595	4.510117	5.311522	4.882698	5.155063	5.101639	5.484875	4.789612	4.84969	4.327378	4.961397	5.005967	5.071631	5.219222	5.920375	4.820278	5.635208	5.481849	4.738127	5.484491	4.810049
5.206973	7.616173	6.953738	6.962563	4.931595	7.234024	5.286918	4.920899	4.823908	5.035808	5.156859	4.473489	4.961244	5.157599	5.109896	5.018321	7.047315	7.139664	7.194791	6.92635	6.991769	7.238697	7.083041	6.671084	7.614523	4.836536	5.355611	5.072874	6.974706	5.091641	5.114517	7.010625	5.340282	6.718855	6.277214	7.23253	4.95757	4.795661	4.472051	5.138642	6.920106	7.490309	6.332947	7.444676	4.895875	7.472942	5.127853	4.530932	7.055558	6.653528
7.331098	6.985724	6.480433	7.317097	7.037753	6.532859	6.908596	6.040172	5.937231	6.418507	6.888798	6.190082	6.332164	6.237866	7.23521	6.788598	7.423237	6.664891	7.261448	6.556373	6.731838	6.1053	6.48106	6.338804	6.232859	6.498911	6.692552	6.352561	6.701317	6.931224	6.154511	5.778154	6.189781	5.906032	6.020976	5.82317	5.95119	5.714012	5.91347	4.922028	6.986631	6.467405	7.517382	6.954729	6.58243	6.950091	6.676363	6.462823	6.314906	6.293396
6.179068	5.926177	5.662536	5.86352	5.951581	5.675944	5.939867	5.71407	5.96137	5.971632	6.347808	6.126434	5.907211	5.778098	5.998654	5.517878	5.943529	5.968718	6.271062	5.822967	5.990445	5.503377	5.668678	5.72852	5.703498	5.825193	5.985089	5.618305	6.198424	5.893028	5.727021	5.97735	6.309969	5.808473	6.038991	6.115288	6.212578	5.875406	5.702709	6.019402	6.447318	6.241611	6.285736	6.240785	5.874461	6.182388	6.133563	5.791609	5.701895	5.85716
8.832981	8.502272	8.444669	8.038089	7.264175	8.137146	8.568529	8.213458	8.295464	8.988609	7.920574	6.831209	8.90547	8.767363	8.112283	8.718685	8.992245	8.510854	8.621503	7.948173	8.965109	9.354744	8.961683	9.469849	9.327232	9.306198	8.947063	9.548388	8.90537	9.049963	9.034457	7.578277	8.941474	8.885257	7.79924	6.325984	9.310345	8.040432	8.881622	7.914677	7.961814	8.462748	8.246295	8.529111	9.356942	8.754208	8.857587	8.398636	8.694179	8.502676
5.26322	5.116606	5.303699	5.263278	5.406528	5.397047	5.480071	5.336804	5.450832	5.258498	5.449843	5.224076	5.208781	5.000837	5.254252	5.517644	5.274042	5.526602	5.304654	5.200965	5.443521	5.109096	5.243177	5.362672	5.322271	5.378504	5.49975	5.217039	5.425188	5.163371	5.190519	5.102412	5.365313	5.552059	5.227002	5.621536	5.256465	5.359798	4.942687	5.242002	5.227697	5.499696	5.115872	5.22294	5.965385	5.084747	5.508105	5.392276	5.068896	5.464073
5.756341	5.524878	5.06944	5.284656	5.191147	5.464461	5.593573	5.642614	5.106308	4.739207	4.624425	5.720036	4.881311	4.716725	5.32179	4.777243	4.832788	4.258108	4.573471	4.814634	4.900835	4.722973	5.477877	4.75217	5.120213	4.998731	4.521524	4.765407	5.404524	4.802825	4.665236	5.563712	4.998731	4.312452	5.148405	4.782569	5.29776	5.150131	5.169932	5.193938	5.069483	4.835499	5.436784	5.657143	5.243297	4.788671	5.174922	4.588847	5.035119	5.489358
5.49908	5.444866	5.774553	5.702775	5.922218	5.822104	5.910865	6.371084	6.080032	6.017544	6.354262	6.171497	5.366896	5.582215	6.032583	5.615112	5.64205	5.652317	5.793748	6.172541	5.341098	5.584244	6.401502	6.239398	5.589627	5.620552	5.632095	5.930347	6.004514	6.100479	6.180708	6.331004	6.093659	6.351087	6.221703	6.574424	6.042231	6.171839	5.829554	6.034717	6.199088	6.104654	6.330776	6.632362	6.216973	5.657914	5.951787	5.98008	6.412121	5.79023
4.160291	4.29293	4.571783	4.167179	4.81369	4.890101	4.96826	4.681629	4.396055	4.665088	4.67866	4.977368	4.75473	5.165821	4.833317	4.695401	4.97922	4.534422	4.479829	4.583368	4.344958	4.389762	4.397847	4.669679	4.24046	4.587771	4.367863	4.598008	4.194231	4.414556	4.245313	4.8662	4.221415	4.511055	4.852936	4.858718	4.531258	4.579138	4.500346	4.353753	4.66596	4.618705	4.552928	4.126487	4.427768	4.385449	4.370665	4.508109	4.247073	4.608221
5.706725	5.846719	6.650417	6.773968	6.690513	6.59553	6.131991	5.720914	6.414121	7.137478	6.589107	7.061619	6.625518	5.978908	7.230623	6.734573	7.234815	7.587461	7.673871	6.8963	6.025784	6.428832	6.175857	6.512284	5.564557	6.24502	6.260145	6.88273	6.300472	6.511465	6.910758	6.567914	6.299924	6.527622	7.210711	7.008446	6.383594	7.208182	6.297755	6.394057	6.231552	6.303589	6.62966	5.728143	6.410731	6.134235	6.553237	6.212808	6.249288	7.342268
4.571992	4.546536	4.292924	4.300332	4.080086	3.786319	4.225868	4.297511	4.069264	3.979565	4.135498	3.97218	4.103811	3.994661	4.199151	4.082315	4.710943	4.482981	4.318933	4.20266	4.275531	4.232382	3.728861	4.346528	4.082095	4.100293	4.226462	4.245035	4.150807	3.96027	4.369443	3.752328	4.351631	4.331099	3.802046	3.952386	4.416742	4.289989	4.153227	3.981791	4.09633	4.388201	3.829536	4.756828	4.21432	4.418569	3.99474	4.234366	4.594592	4.379017
5.374784	5.185387	5.018546	5.156869	4.934723	4.800378	5.362405	4.943106	4.866523	5.211004	5.278909	4.785173	5.204441	4.761785	5.272872	5.116115	5.545778	4.885537	5.09279	5.083278	5.165232	4.812417	4.826572	5.045187	5.226473	5.1011	5.090067	5.362678	5.440045	5.569371	5.337259	5.069237	5.411919	5.366966	5.32851	4.928006	5.2881	5.455242	5.3198	5.479833	5.790972	5.391379	5.391355	5.638517	4.959781	5.268658	5.509172	5.052137	5.64804	5.585177
7.772946	7.435101	7.220489	7.405876	7.378653	7.332875	7.582684	7.298505	7.365297	7.180421	7.53947	7.416949	7.656041	7.411194	7.428298	7.447349	7.518836	7.291923	7.549216	7.183286	7.6859	7.403429	7.397566	7.48347	7.457506	7.430983	7.621559	7.530506	7.807839	7.66303	7.548714	7.452353	7.701122	7.630063	7.445425	7.45677	7.588617	7.508299	7.416318	7.463391	7.609391	7.851543	7.661367	7.564268	7.621267	7.566266	7.76292	7.325044	7.760094	7.464016
9.704022	9.59987	9.367748	9.25691	9.253162	9.549334	9.755359	9.503684	9.406172	9.36444	9.596752	9.564488	9.33477	9.492994	9.425783	9.427311	9.459078	9.30153	9.35792	9.195254	9.636065	9.576728	9.603706	9.446847	9.445212	9.474392	9.573432	9.504286	9.598452	9.478063	9.49452	9.606907	9.556802	9.500165	9.301851	9.481566	9.485644	9.473459	9.594694	9.306763	9.599368	9.606899	9.640126	9.582446	9.618514	9.632019	9.759078	9.63177	9.802375	9.560911
5.242077	5.629096	5.408535	5.158044	5.271011	5.582372	5.325067	5.130521	5.318181	5.269468	5.642577	5.565637	5.306371	5.268917	5.127049	5.382804	5.344405	5.156346	5.519318	5.656663	5.344561	5.257139	5.352877	5.114899	5.226517	5.030807	5.262707	5.26452	5.186046	5.175583	5.552762	5.341337	5.422648	5.379088	4.709909	5.466929	5.363642	5.092571	5.675828	5.374532	5.425173	5.157848	5.349611	5.481243	5.027609	5.061137	5.216269	5.615103	5.503186	5.444209
4.935119	4.93776	5.216671	4.570635	5.462417	5.32653	5.411161	5.630665	5.276744	5.487001	5.471768	5.285928	4.997534	5.021615	4.999995	4.791179	5.33029	5.099206	4.902777	5.241677	5.241275	5.145171	5.422812	5.039685	5.33876	5.151713	5.442967	5.465827	5.159034	5.211239	5.119924	5.437465	4.977396	5.053073	4.899968	5.454676	5.321204	5.120112	5.184154	5.231002	4.990231	4.818928	4.999585	5.064918	4.933784	4.899224	4.91692	5.249539	5.234501	4.902103
9.720804	10.561924	9.783276	10.440857	10.387442	9.611706	9.456511	9.240158	8.30789	9.49773	10.344118	10.279143	9.269909	9.315743	10.457645	9.613405	10.066396	10.137434	10.089116	10.19697	9.198234	8.788378	8.916879	9.977537	9.507856	9.896116	9.378332	9.585055	9.698461	9.583987	9.597733	9.547981	9.932798	9.885465	10.5274	10.539668	9.283147	10.493357	8.674593	10.796644	9.800285	9.751098	10.024209	9.587137	9.324791	9.043454	10.530563	9.320185	9.957656	9.633368
8.839889	8.732253	8.207679	8.085377	8.724031	8.673983	8.311333	8.114832	8.481046	8.559944	8.67201	8.663548	8.523406	8.322911	8.976155	8.690551	8.587916	8.379741	8.650336	8.474183	8.690634	7.941001	8.307176	8.908516	8.209886	8.366129	8.853543	8.311473	8.625347	8.950704	8.907941	8.407764	8.961988	8.560617	8.7163	8.960175	8.514681	8.851563	8.353902	8.913311	8.706367	9.129027	9.040998	8.990585	8.426777	8.534482	9.21239	8.631065	8.335973	8.75191
8.213042	8.408265	7.949058	7.821513	8.373869	8.184605	8.06235	8.283217	8.005213	8.162611	8.401278	8.186633	7.853532	8.057071	8.234128	7.9235	8.174078	7.728593	7.66673	7.684085	8.118653	7.684355	8.000698	7.895675	7.921071	7.976139	8.125875	7.937125	8.125356	7.865003	7.892939	8.176188	8.086428	8.055979	8.123693	8.066975	8.158081	8.253613	8.023699	7.951354	8.245488	8.149214	8.27967	8.397605	7.572963	7.725535	8.128091	7.961986	8.259427	8.095955
7.992825	8.407445	9.181767	8.652356	8.948289	9.427641	8.95262	9.11501	9.1105	9.221421	9.076797	9.571431	9.198565	9.078111	9.026364	9.066805	9.212692	8.953311	8.981135	9.096834	9.170526	8.843588	9.104003	9.168714	9.157212	9.274068	9.069362	9.227859	9.13361	8.964151	9.010665	8.919197	9.05032	9.185633	9.102027	8.952445	9.042802	9.396438	9.232495	9.054014	9.165222	9.087505	9.31826	9.257673	8.746311	8.742362	9.301995	8.966737	9.177845	9.108124
9.232394	9.303381	9.275507	9.090041	9.305015	9.223883	9.070054	8.930063	8.521401	9.184648	9.075514	9.000855	9.341399	8.771393	9.539816	9.099851	9.001213	9.038673	9.03363	8.526303	8.663864	8.273885	8.447869	9.186474	8.70115	9.007283	8.997281	9.060796	9.125774	8.923809	8.877436	8.869848	9.329352	8.752503	9.166547	8.980414	8.66502	9.377925	8.608546	9.276957	9.140027	9.272384	9.067725	8.713903	8.758215	8.979882	9.640076	9.526718	8.557689	9.219683
8.777749	8.843294	8.664344	8.827687	8.741668	8.741356	8.780845	8.638243	8.166902	8.694918	8.709333	8.669537	9.084288	8.283945	9.289673	8.624646	8.699934	8.725847	8.844668	8.340548	8.280043	7.801727	8.13445	8.995238	8.300043	8.567766	8.599739	8.564293	9.044637	8.840464	8.689602	8.655817	9.157037	8.714735	9.011504	8.830343	8.467602	9.177636	8.292952	9.119869	8.718503	8.976247	8.751488	8.4463	8.563275	8.495319	9.152845	9.113655	8.20154	9.029171
10.886225	11.13319	11.185525	10.372989	11.53888	11.116749	11.303247	11.285863	10.919112	11.500371	11.205764	11.571353	11.225682	10.917725	11.257072	10.832481	10.985419	11.094902	11.156087	10.365453	11.008829	10.421839	10.725682	11.468242	10.991128	11.07527	10.918005	11.100775	11.378199	11.181228	11.327976	11.519331	11.387106	11.454218	10.983295	11.138771	11.275316	11.455091	11.017211	11.214792	11.575411	11.481911	11.223819	11.095726	10.551567	11.136665	11.577682	11.553538	11.3223	11.470915
6.055537	6.083814	6.032196	6.068876	6.184316	6.241594	6.211305	6.455098	6.05981	6.031361	6.333076	6.337842	6.231541	6.321917	6.356973	6.368157	6.16192	5.965708	6.13879	6.377997	6.164417	6.08562	6.078094	6.011376	6.266283	6.268796	6.152826	5.831809	6.251259	6.316235	6.074365	6.275261	6.319646	6.240339	6.614004	6.461103	6.330426	6.448276	6.27171	6.479034	6.382802	6.269546	6.659798	6.406463	6.21131	6.407853	6.251285	6.106335	6.347388	6.338491
4.569277	4.723705	4.520239	5.105967	4.803505	4.961297	4.776174	4.631788	4.551669	4.542715	4.817559	5.244691	4.669211	4.883336	4.97318	4.733183	4.531922	4.507526	4.671767	4.847835	4.530582	4.428568	4.831698	4.933127	4.63257	4.600822	4.7541	4.651953	4.78733	4.775024	4.819414	4.695671	4.658723	4.487216	4.681303	4.963026	4.585237	4.764596	4.606768	5.070182	4.660438	4.545729	4.968145	5.075652	4.527276	4.335894	4.88691	4.52049	4.583575	4.761457
5.622288	6.129773	5.580733	6.278615	5.629458	6.408769	6.046812	5.898548	5.727029	5.210155	6.571024	6.93941	5.630994	5.959807	6.571472	5.81066	5.521213	5.388978	5.892273	6.005138	5.682167	5.316663	5.994806	6.350435	5.684491	5.636558	5.966713	5.466791	6.343031	6.296981	6.077826	5.883657	6.018193	5.846354	5.810903	6.51665	5.807004	6.308318	5.256518	6.646762	6.247727	6.057087	6.455356	6.640739	5.907542	5.675048	6.651849	5.548748	6.116051	5.632717
4.718601	5.381597	4.61091	5.375264	4.882283	5.143565	4.856166	4.772181	4.958746	4.415779	5.587653	5.964691	4.531932	4.926296	5.654169	4.788097	4.450776	4.613554	4.786067	5.096632	4.685324	4.544627	4.958157	5.419888	4.280947	4.670238	4.981688	4.249185	5.432052	5.644722	5.277627	4.867618	5.261303	4.586644	5.104199	5.628621	4.57632	5.517068	4.370577	5.820366	5.400117	5.244012	5.64552	5.781244	5.042599	4.511654	5.590836	4.652293	4.746602	4.992887
8.719397	8.959129	8.672404	8.976085	8.78816	8.598629	8.836107	8.930089	8.658414	8.610428	8.931852	8.564202	8.569961	8.574914	8.635154	8.670168	8.54183	8.370906	8.679462	8.632868	8.491502	8.706388	8.658725	8.564771	8.780534	8.502569	8.53239	8.632082	8.962086	8.809045	8.662349	8.741216	8.749478	8.640189	8.785046	8.689174	8.718914	8.578383	8.639883	8.832621	8.854422	8.912024	8.660621	8.828215	8.820758	9.000916	8.945649	9.161519	9.12494	8.519642
8.641032	8.75132	8.698131	8.722861	8.593834	8.885583	8.828146	8.541642	8.657807	8.688902	8.976043	8.894273	8.838293	8.824332	9.085568	8.962524	8.925854	8.821849	8.926197	8.704446	8.644301	8.848772	8.591533	8.847375	8.54075	8.688641	8.606312	8.881348	9.041101	8.893609	8.591306	8.493374	8.85853	8.656014	8.702348	8.590531	8.728623	8.61679	8.754092	8.491809	9.352213	9.061589	9.228263	8.979175	9.283116	9.266522	9.039467	8.985713	8.902449	8.704403
7.823279	7.837264	7.774493	8.162311	7.755964	7.864196	7.883248	7.631424	7.897396	7.854166	7.917406	8.007073	8.06048	7.971981	8.069346	7.961877	7.833877	7.977205	8.072232	8.073149	7.931656	7.92657	8.044762	8.243493	7.764539	7.956952	8.056608	7.892214	8.130883	8.131583	8.20032	7.917701	8.03697	8.402892	8.198138	8.220202	8.017269	8.308793	8.052563	8.112204	8.208027	8.033836	8.18155	8.304357	8.028611	8.2051	7.924113	7.729118	7.997598	8.047087
8.398978	8.293488	7.996457	8.20844	7.694252	8.207858	8.529514	8.411736	8.039081	7.93007	8.529511	8.315898	7.903477	8.123206	8.200441	8.128964	8.164804	7.950676	8.076687	8.055681	8.147071	8.186216	8.156428	8.228997	8.264687	8.000105	8.098715	8.205703	8.190466	8.029198	7.955382	8.126543	8.215376	7.906506	8.274311	8.156312	8.158353	8.104248	8.004793	8.070231	8.058744	8.080518	8.121626	7.912025	8.022578	8.190077	8.278286	8.296918	8.309517	8.203009
9.939363	9.785694	9.985611	9.76611	10.012405	10.18506	10.350269	10.155588	9.955302	9.920898	10.31852	10.140306	10.086902	9.852384	10.129487	9.844088	9.882064	9.893079	10.045236	9.875611	9.889946	9.838622	9.933208	10.062277	10.071244	9.82574	10.125332	10.004272	10.019951	9.903806	10.034279	10.100811	10.183167	9.976043	10.11441	9.961582	10.18341	9.876609	9.894332	9.952079	10.179927	10.106186	10.157579	9.863795	9.814025	10.04358	10.061577	10.387704	9.99199	10.020875
8.217777	8.220948	8.113056	7.852582	7.87076	8.27716	8.454002	8.358023	8.14027	8.215182	8.431848	8.269993	8.115858	7.979502	8.088221	7.87316	8.05621	8.102669	8.128037	8.075259	7.832498	7.944266	7.953388	8.137005	8.253945	8.119465	8.165498	8.254971	7.987716	7.799466	7.956114	8.091451	8.149138	7.778305	8.092459	8.048424	8.182056	7.968359	7.8781	8.004657	8.267237	8.109852	8.066539	8.074474	7.975138	8.193766	8.15959	8.425915	8.101336	7.997786
12.466939	12.03382	12.246705	11.699337	12.278765	11.129652	12.294488	12.182626	12.68314	12.258878	11.735654	10.294542	12.468276	12.625984	12.09889	12.175062	12.090619	12.109707	11.678562	11.58027	11.29524	11.891318	12.2185	11.457312	11.875278	12.081457	12.274843	12.708435	11.993127	12.619531	12.601627	11.272118	12.494446	11.712899	11.630088	11.41161	12.424538	11.649886	12.247512	12.336956	11.346407	11.808832	11.795872	12.231916	12.716296	12.346007	12.289684	11.907411	11.866517	11.818745
12.251936	12.02947	11.695018	12.050455	11.294102	11.452111	11.945355	11.802224	11.614581	11.884076	11.401119	10.544291	11.759185	11.451779	11.563763	11.736034	11.4242	11.563608	11.741018	11.495634	11.79921	11.879959	11.75892	12.010101	12.166365	11.785329	11.754865	12.028851	11.917208	12.007336	11.86941	11.28238	12.051884	11.824012	11.570621	11.171359	11.704081	11.459762	11.992905	11.878463	11.854355	11.899107	11.709973	11.673782	12.275423	11.753081	12.259693	11.82815	11.760455	11.694487
4.796394	4.941265	5.338881	6.102426	4.225941	4.222401	5.41004	5.435119	4.827798	5.328548	4.745952	3.914794	5.253332	5.200949	4.595534	5.155472	5.038625	5.080154	4.910225	5.74276	4.203985	5.984212	5.321487	5.310834	4.76694	5.320039	5.148253	5.759865	4.671866	5.572088	5.988576	4.559382	4.617542	5.367789	4.767654	4.873491	5.30989	4.432269	5.596674	4.760833	5.193312	4.400306	5.052294	5.703758	5.53659	5.758674	5.238891	5.52627	5.668602	4.816947
6.738875	6.843262	6.897038	5.406283	5.726145	6.822162	6.283323	6.124163	6.801947	5.779671	7.561327	5.701066	5.517623	6.798052	6.272458	6.778479	5.515553	5.277347	5.48152	6.009921	8.522378	6.311721	6.988089	5.575612	5.393883	5.435238	5.508609	5.408361	5.845514	5.276798	5.592246	6.110877	6.958016	5.972818	5.7021	5.601946	6.238577	5.53701	5.436877	6.476138	5.919614	6.306723	5.383845	5.552674	6.754299	6.875244	6.368133	5.79417	6.052632	6.01238
5.218795	5.142878	5.163329	4.6625	4.352358	5.160792	4.941335	5.189957	5.974982	4.859848	5.952808	4.713193	4.170964	5.126102	5.083179	5.126527	4.555753	4.45033	4.33453	4.950269	6.204254	5.261536	5.364406	4.852019	4.955371	4.533448	4.504851	4.754023	4.759108	4.357942	4.133705	5.324105	5.588495	5.033986	4.686886	4.720565	4.855995	4.071001	4.674299	4.771446	4.696501	5.099351	4.657244	4.525366	5.653969	5.844272	5.180575	5.204576	4.791068	4.713003
7.419792	6.739685	7.63031	7.384554	6.936177	7.910397	7.952943	7.294781	7.662708	7.298065	7.42834	8.164932	7.540745	7.13838	7.446392	7.227073	7.737475	7.772564	8.031177	7.832541	7.31061	7.395639	7.41097	7.560717	6.744855	7.529185	7.457724	7.165646	7.179502	7.356887	7.331869	7.940312	7.583893	7.525112	7.520499	7.80556	7.626884	7.792961	6.460896	8.385268	7.390901	7.557282	7.697835	7.132135	7.78143	7.822562	7.862785	7.631317	7.384898	7.915495
5.560927	5.790856	5.758793	6.364885	5.772077	5.753394	6.555573	6.81705	5.6282	6.339802	6.699069	5.741625	6.726915	6.769199	6.272956	6.255698	6.353102	6.31519	5.86399	6.377593	5.283056	5.589627	5.647476	5.355002	6.455282	6.279802	6.270022	6.519687	5.726751	6.545877	6.427589	6.015745	5.938861	5.801208	6.241991	6.326195	6.309391	6.593984	5.661634	6.72858	6.147982	5.892462	6.141032	6.024985	6.549874	6.479094	6.513933	6.509474	5.963509	6.066574
4.423601	4.151557	4.169595	4.271398	3.914055	3.798827	4.503936	4.692614	3.93048	4.507765	4.98824	3.949704	4.445668	4.915592	4.497833	4.414755	4.509521	4.61353	3.864311	4.371329	3.213545	3.706879	3.698906	3.974064	4.406614	4.03637	4.12699	4.487	3.749351	4.587113	4.898228	4.291584	4.257596	4.229063	4.460032	4.436463	4.502464	4.641461	3.927218	4.918089	3.887641	4.091043	3.866351	4.044367	4.300393	4.234014	4.553782	4.364757	4.597451	3.402024
5.254267	4.783686	5.132334	4.808665	5.365574	5.232334	5.077708	5.105656	5.059174	4.95876	4.770316	5.222229	4.881317	4.735153	4.934865	4.694599	5.185303	4.945089	5.122373	5.064333	5.015725	5.089673	4.891239	4.621895	5.334955	5.003097	4.599207	5.409606	4.79015	4.805385	4.825971	5.340031	4.661149	4.868402	5.082753	4.817856	5.234921	4.828103	4.97531	4.71196	5.263826	5.036765	5.192419	4.988002	4.919404	5.208649	4.626056	5.172257	5.059174	5.164855
6.054699	5.661135	5.527871	5.709079	6.434848	6.246234	6.549265	6.190404	5.934713	5.935829	6.239778	6.351786	5.696681	5.901943	6.04656	5.607875	6.478911	6.201488	6.218472	5.824359	6.026407	5.747937	5.96761	5.513945	6.221018	6.069912	6.130704	6.013574	5.891257	5.884027	5.628099	6.495178	5.933266	6.271266	6.244251	6.285997	6.305764	6.072912	5.794802	5.73148	6.399275	5.660407	6.455356	6.188513	5.771055	6.318661	5.930672	6.872886	5.960874	6.136322
5.881969	5.731656	5.776746	5.628429	5.685218	5.972865	5.975371	5.734457	5.975842	6.175201	6.119	5.946584	5.655571	6.009453	5.948188	5.502893	5.987589	5.848272	5.874068	5.932385	5.778248	6.007204	5.634494	5.664263	6.071463	5.920795	5.801665	6.050029	5.679468	5.972278	5.963312	6.083836	5.898525	5.921759	6.473896	5.997804	5.751378	6.080672	5.948987	5.932343	5.981456	5.956126	5.933255	6.121419	5.699365	6.054098	5.540998	6.065378	5.971499	5.642918
8.588708	8.180522	9.059939	6.710572	7.446235	8.828952	9.315317	9.46596	9.699675	9.07581	8.647826	8.776641	8.601087	9.060018	8.390255	8.654659	8.621847	8.686303	8.456138	8.658105	8.7114	9.303443	9.34173	8.296101	9.381797	8.888202	8.878285	9.57174	8.36061	8.324807	8.801266	8.987076	8.629193	8.506194	7.484812	8.199594	8.53511	7.852521	9.083708	7.467446	9.355267	8.624343	8.488166	8.584311	8.293996	8.900644	8.168853	9.25734	8.977181	8.477352
11.017274	10.945739	10.695736	10.210814	10.453066	10.720478	11.208624	11.159639	11.406326	10.946939	10.510715	10.662627	10.550248	10.859568	10.208871	10.566325	10.328676	10.413146	10.26477	10.66228	10.790296	10.981226	11.271729	10.077256	11.190108	10.758157	10.815262	11.197057	10.542401	10.676177	10.781395	11.065967	10.754868	10.956785	9.884669	10.614139	10.983649	10.338201	11.247988	10.319017	11.094192	10.832667	10.841238	10.847058	10.908701	10.984043	10.498982	11.45268	11.3453	10.665954
5.56497	6.062905	5.582669	5.751967	6.115185	5.776649	5.654844	5.737114	5.69889	5.904639	5.594941	5.815218	5.409581	5.735911	5.612654	5.514806	6.016162	5.700894	5.887359	6.122741	5.826778	5.925221	5.64061	5.409512	5.769256	5.904046	5.669681	5.808962	5.146369	5.746504	5.68571	5.969085	5.312376	5.758243	5.987496	6.338924	5.515423	5.442314	5.688213	5.729009	5.696782	6.198526	5.746601	6.176606	5.87925	6.20515	5.5917	5.683852	6.370925	5.484289
5.363449	5.677247	5.061823	5.444636	5.270872	5.202446	5.657016	5.79613	5.415363	5.543257	5.363484	5.177064	5.482412	5.325003	4.967555	5.184889	5.451624	5.458618	5.458403	5.537636	5.474039	5.48366	5.187028	5.592952	5.359113	5.025779	5.45468	5.235109	5.486549	5.541707	5.589235	5.103588	5.498422	5.350751	5.620439	5.320524	5.725287	5.085854	5.382656	5.337555	5.740101	5.412776	5.326937	5.609326	5.427653	5.688974	5.316335	5.336059	5.472864	5.630492
5.363449	5.677247	5.061823	5.444636	5.270872	5.202446	5.657016	5.79613	5.415363	5.543257	5.363484	5.177064	5.482412	5.325003	4.967555	5.184889	5.451624	5.458618	5.458403	5.537636	5.474039	5.48366	5.187028	5.592952	5.359113	5.025779	5.45468	5.235109	5.486549	5.541707	5.589235	5.103588	5.498422	5.350751	5.620439	5.320524	5.725287	5.085854	5.382656	5.337555	5.740101	5.412776	5.326937	5.609326	5.427653	5.688974	5.316335	5.336059	5.472864	5.630492
10.541742	10.675326	10.833228	10.757452	10.666437	10.712771	10.543849	10.770541	10.669512	10.81021	10.616267	10.339628	10.791846	10.593847	10.520827	10.679677	10.710554	10.650271	10.548756	10.646769	10.355913	10.655954	10.741054	10.808598	10.786964	10.571269	10.743155	10.90351	10.647806	10.858459	10.762669	10.652016	10.657511	10.704991	10.551683	10.626499	10.598635	10.453977	10.678032	10.470789	10.487142	10.730339	10.579748	10.65104	10.878153	10.560491	10.803609	10.912974	10.675873	10.523218
6.659996	6.451335	6.024563	5.709079	6.313811	6.452234	6.55752	6.389592	6.260155	6.456384	6.746859	6.780849	6.358012	6.403529	6.458528	5.873359	6.186206	6.137553	6.288137	6.04105	6.50816	6.263168	6.252911	6.166659	6.474329	6.169514	6.181088	6.47157	6.469465	6.275431	6.200913	6.820215	6.359258	6.249495	6.46301	6.242477	6.447696	6.277411	6.310449	6.169893	6.538775	6.368433	6.310652	6.516675	6.183075	6.318661	6.365265	6.448539	6.482068	6.34092
6.489203	6.506523	6.64586	6.600099	6.450678	6.802513	6.926715	6.978776	6.790087	6.775124	7.333574	7.233265	6.662797	6.730238	6.756452	6.521181	6.703509	6.902065	7.083344	6.756301	6.888586	6.505326	6.772854	6.675825	6.770637	6.738688	6.77385	6.713858	6.561694	6.834471	6.545359	6.89979	6.476434	6.686792	6.755465	6.85312	6.852009	7.003456	6.63577	6.836927	6.912038	6.66499	6.504479	6.523054	6.537906	6.642191	6.839055	6.697054	6.920447	6.807481
11.465341	11.308051	10.823417	11.577102	11.590045	10.494869	11.073483	11.233936	11.298144	10.538314	10.928567	11.155316	10.719829	10.944235	11.575694	11.656118	11.365936	11.052545	11.049013	11.208873	10.987908	11.64209	10.859199	10.992282	11.554947	10.98363	11.056319	10.807299	11.324878	10.597504	10.642594	11.04079	11.166274	11.471838	10.971289	11.609921	10.779203	10.856429	11.065798	10.568016	10.604683	11.144845	11.165325	11.101366	11.500583	11.133809	11.107661	11.547377	11.176521	11.056048
8.410013	8.296927	8.078688	7.774792	8.005239	8.406908	8.38566	8.461172	8.435293	8.353866	8.470477	8.431416	8.129595	8.340865	8.373448	8.346278	8.258648	8.178084	8.097515	8.278905	8.276983	8.4705	8.343246	8.388486	8.40834	8.287912	8.221611	8.412236	8.109059	8.104826	8.191193	8.268163	8.250307	8.12125	7.975932	8.293403	8.236551	8.181395	7.831821	7.889334	8.376041	8.193584	8.303351	8.210296	8.17786	8.312265	8.384936	8.375851	8.247281	8.079497
4.004616	4.448717	4.689039	4.485265	4.505455	4.559103	4.521873	4.534412	4.392079	4.623391	4.675402	4.395042	4.434055	4.753654	4.295309	4.638897	4.327839	4.813018	4.272778	4.606521	4.391145	4.193826	4.593083	4.643925	4.496759	4.668363	4.539199	4.725883	4.52701	4.446245	4.569338	4.319985	4.550882	4.504832	4.132299	4.402019	4.731935	4.467491	4.613618	4.562408	4.237251	4.319347	3.911433	4.184561	4.604453	4.220425	4.432436	4.322636	4.405348	4.575381
9.140218	9.097258	9.3295	9.122391	9.004064	9.532514	9.269909	9.343603	9.443869	9.397996	9.581847	9.500788	9.2434	9.38151	9.406843	9.415771	9.319266	9.295838	9.413658	9.265413	9.425421	9.487199	9.502543	9.524533	9.396243	9.367905	9.377403	9.301157	9.387599	9.440648	9.469218	9.517709	9.378223	9.423848	9.295151	9.286491	9.404519	9.327414	9.112962	9.017408	9.450983	9.561332	9.510118	9.375656	9.404579	9.510526	9.401038	9.544743	9.516568	9.416365
7.219872	7.42319	6.830142	6.983665	7.131901	6.67422	7.113499	7.092816	7.255278	7.015773	6.823025	6.673515	7.16949	7.351752	6.803963	6.907437	6.804171	7.089751	6.784555	6.635452	6.78235	6.978379	6.80348	7.058059	6.588165	6.926295	7.031143	7.035818	6.448934	6.914547	7.162619	6.898611	7.073677	7.051197	6.730856	6.91694	7.021426	6.752631	6.949277	6.447433	6.831487	6.483569	6.524921	6.696134	6.746093	6.87522	6.737121	7.092985	7.079025	6.691068
8.119692	7.927567	7.31262	7.531226	8.095005	7.205683	7.383474	7.645416	7.387679	7.428406	7.427414	7.198982	7.102524	7.46643	7.288677	7.219399	7.632982	7.49095	7.100478	7.070875	6.853595	7.229049	6.983064	7.018645	6.986029	7.325467	6.996134	7.533227	7.032326	7.301638	7.191285	7.348277	7.181013	7.27761	7.176941	7.544	7.261955	7.627174	7.216755	7.266335	7.400079	7.211898	7.481732	7.315557	7.318281	7.471145	7.163918	7.636998	7.407542	7.455407
7.7956	7.524698	7.457742	7.569905	7.318168	7.384894	7.652796	7.953873	7.693213	7.695091	7.444927	7.390868	7.767894	7.855417	7.564317	7.530912	7.595564	7.755356	7.137998	7.238539	7.265241	7.448052	7.541019	7.382293	7.075728	7.712045	7.32865	7.706681	7.155089	7.808384	7.63984	7.473155	7.552089	7.766975	7.556811	7.631507	7.856543	7.737791	7.784639	7.409491	7.382395	7.383904	7.372026	7.571223	7.726108	7.500859	7.456659	7.658815	7.585624	7.171986
6.895624	7.095821	6.876889	6.722929	6.624656	6.818387	7.105559	7.359017	7.234708	7.068554	6.980595	6.905091	7.17856	7.223852	6.852817	6.986469	6.912777	6.831961	6.523418	6.574546	6.642855	6.900061	6.895177	6.883778	6.476461	7.186788	6.781266	7.0116	6.491552	6.894987	7.068302	6.880252	6.861054	6.853715	6.729141	6.914064	6.880252	7.109677	7.148233	6.814729	6.569771	6.64703	6.787529	6.909123	7.085407	7.11216	6.768874	7.106327	7.021807	6.567548
6.072973	6.761363	6.150723	6.093368	6.484005	6.141331	5.720902	6.381114	6.700111	6.15017	6.378359	7.050471	5.97473	6.559785	6.355059	6.334058	6.482389	6.391582	7.068946	6.64692	6.573044	6.769983	6.217178	5.990001	6.45477	6.431922	6.201751	6.272256	5.849882	6.391999	6.124524	6.653598	6.443934	6.251537	6.483612	6.930015	6.011518	6.64332	6.236069	7.121592	6.505188	6.384282	6.375301	6.635401	6.851549	7.295236	6.311953	6.349288	7.245748	5.91573
4.601145	5.27907	4.946233	4.903234	4.349803	5.022207	4.95542	5.328048	4.89316	5.734191	4.824487	4.792603	5.22534	5.247406	4.737964	5.014659	4.834069	4.815702	4.67302	5.104409	5.189577	4.869107	5.132632	5.320653	5.119946	5.015126	4.348368	5.114767	4.81082	4.972562	4.810968	5.218414	5.265451	5.367993	5.127174	4.806053	4.915722	5.038683	5.244669	4.856356	5.405872	5.044061	5.268901	5.440147	5.063012	5.278883	5.163214	4.545296	5.51848	4.737235
4.89777	4.367116	5.00509	4.63461	5.230858	5.434483	5.041771	5.11799	4.757402	5.104659	4.848466	5.380096	5.178009	5.165705	5.030656	4.791683	6.010041	5.107662	5.215353	5.272392	4.761363	4.926154	4.798943	5.335249	4.888175	5.008575	4.875552	5.139097	5.008719	5.547255	5.097157	5.45356	5.587934	5.207863	5.698392	5.546148	5.012928	5.556296	5.133387	5.444064	5.379337	5.013079	5.045483	4.867667	5.40763	4.969387	5.357206	4.5718	5.401013	5.08548
9.676549	10.027073	9.571895	10.050741	9.918678	10.149432	9.796156	9.591401	9.541956	9.650702	10.321769	10.726038	9.99888	9.877591	10.278918	9.859672	9.925884	10.085901	10.711172	10.210277	10.315526	9.478277	9.84028	10.245903	9.658456	9.710451	10.134392	9.412762	10.1706	9.940312	9.79181	10.10102	10.04142	10.204438	10.463514	10.22807	9.812862	10.162711	10.003329	10.177401	9.863126	10.240263	9.901585	10.018156	9.512907	9.571532	9.871597	9.593614	9.910186	10.367416
6.058569	6.516558	6.346129	6.380745	6.601099	6.275602	6.232094	6.349613	6.362486	6.35269	6.401392	6.731191	6.140707	6.327167	6.193756	6.353806	6.110591	6.347922	6.748167	6.396983	6.496525	6.458302	6.053409	6.039309	6.301456	6.410048	6.241559	6.232168	6.189973	6.264344	5.974083	6.48286	6.266672	6.13462	6.519916	6.451052	6.054605	6.413729	6.157867	6.452247	6.361543	6.286643	6.27374	6.607706	6.526353	6.804973	6.267932	6.495129	6.759232	6.095875
6.981316	5.979848	7.0674	5.970878	6.866402	7.856209	7.426873	7.645816	7.798717	7.20168	6.224028	7.321855	6.957454	6.792192	6.481018	6.609501	6.366878	6.811579	6.510747	6.746449	7.508888	7.233781	8.45566	6.385998	7.429858	6.982896	7.065402	7.053615	6.410202	6.581258	6.79314	7.849979	5.787827	6.952057	7.105002	6.625837	7.776952	6.664558	7.744418	6.18984	7.839899	7.120605	7.690347	7.010503	6.933023	6.825389	6.787016	7.436707	7.463755	7.066092
5.539427	5.4191	5.347043	5.079579	5.371669	5.379132	5.519293	5.302073	5.621058	5.287415	5.290718	6.061276	5.296556	5.468166	5.288127	5.386584	5.554079	5.664335	5.639129	5.639029	5.557195	6.029878	5.488398	5.277637	5.32746	5.430339	5.837221	5.667103	5.441483	5.750312	5.594132	5.74335	5.385636	5.722946	5.152894	5.456522	5.287012	5.401999	5.38549	5.693913	5.837756	5.703764	5.621777	6.379854	5.901225	6.349064	5.825943	5.482534	5.860582	5.600931
6.069166	6.1496	5.509499	6.265114	5.737818	5.942534	5.948233	5.598066	6.2479	5.805434	5.831373	6.777528	5.679498	6.123694	5.693662	5.70307	6.252316	6.416084	6.502384	6.254119	6.199094	6.358691	6.448497	5.79572	6.143779	5.83888	6.330049	6.320933	5.940419	6.314523	6.263986	6.424263	5.876134	6.347194	6.071776	6.422193	5.603334	6.08354	5.966139	6.304361	6.401032	6.207458	6.289995	6.991042	6.473453	7.068149	6.302483	6.334708	6.838682	6.167163
5.195983	5.516876	4.783038	5.337078	5.163438	4.74125	4.648697	4.856754	4.992236	4.930609	4.848973	4.615552	4.875167	4.846729	5.096143	4.634342	4.628387	5.029218	4.99958	4.87061	4.885721	4.008839	4.546036	4.862112	4.633831	4.552311	4.690445	4.530837	4.804925	4.917306	4.985864	5.036174	5.12701	4.767857	5.217091	5.162098	4.958086	5.385235	5.067743	5.491031	4.88847	4.933052	4.731935	5.019452	4.711469	4.663919	4.783965	4.947184	5.025893	4.413273
7.846096	8.152184	8.158445	8.054823	8.66907	8.208094	7.989026	8.329395	8.149681	8.002705	8.742632	8.423731	8.481973	8.199829	8.633389	8.419569	8.235223	8.323679	8.248147	8.391902	7.962874	7.599837	7.91569	8.231728	7.73177	7.976624	8.080289	7.896087	7.644688	8.009611	7.806808	8.151787	8.105986	7.954726	8.255095	8.22312	7.898641	8.529703	7.852449	8.632704	7.901984	8.081615	7.73566	7.917184	7.99834	7.784081	7.883017	8.224117	8.062491	8.06527
11.049007	11.163018	11.142371	11.128973	11.643308	11.275	11.106798	11.106747	10.972348	10.99358	11.596773	11.763052	11.122949	11.035726	11.629844	11.215412	11.183465	11.31448	11.507232	11.325332	10.958646	10.781671	10.944438	11.198706	10.808873	11.175444	11.210058	10.954369	11.068154	11.233049	11.147655	11.274351	11.288073	11.099737	11.474386	11.533909	11.060483	11.605991	10.782702	11.589829	11.204435	11.378675	11.268611	11.024387	11.063675	11.09043	11.301241	11.301219	11.095112	11.186449
8.73363	9.054157	9.825449	8.932783	8.446244	9.653291	10.066642	9.846264	9.604394	9.439011	9.430574	9.52387	9.701801	9.94196	9.227499	9.57897	9.821015	9.615679	9.56982	9.176049	9.744499	9.683592	9.565564	9.265364	9.747856	9.608703	9.744609	10.028585	9.717649	9.504571	9.29168	9.429924	9.628998	9.047894	9.472639	8.827182	9.36848	8.48527	9.371518	8.471661	10.174031	9.706574	9.955069	9.897944	9.903869	10.069649	9.706072	9.59456	9.741835	9.525979
11.06943	10.731882	10.344877	10.137148	10.021554	10.418815	10.914665	10.768625	10.645866	10.186344	10.294996	10.444286	10.48078	10.662573	10.046097	10.329097	10.624747	10.182573	10.121305	9.889515	10.623166	10.635335	10.577966	10.095858	10.531296	10.496582	10.683796	10.542539	10.53777	10.4189	10.489767	10.67375	10.752197	10.471015	10.530971	10.298255	10.64332	10.273779	10.474172	10.281522	10.457441	10.22227	10.471523	10.444714	10.848247	10.80535	10.492717	10.438643	10.643506	10.518285
6.510692	7.168779	6.720777	7.195302	6.544481	6.911092	7.040764	7.180644	6.940487	6.877162	6.820124	7.205835	6.637679	7.635706	6.659156	6.507833	6.824446	6.611753	6.503767	7.158281	6.913705	7.510519	6.939865	6.790691	6.781241	6.805914	6.704149	6.967763	7.009723	6.823761	6.783693	7.182242	6.728039	6.863498	7.371151	6.587509	6.925208	6.675779	7.308674	7.209399	7.225463	6.745849	6.52365	6.732499	6.918617	7.163647	6.546955	6.657276	7.43368	6.661013
9.436914	9.125339	8.962074	9.170765	9.334899	9.317931	9.537233	9.24549	9.129345	9.113049	9.69822	9.714712	9.305362	9.294717	9.496647	9.179295	9.468683	9.480755	9.688622	9.233412	9.452935	9.185032	9.285012	9.487368	9.278143	9.259542	9.518683	9.328018	9.517699	9.295029	9.310799	9.639293	9.412436	9.482158	9.631942	9.647182	9.38977	9.551276	9.063469	9.363568	9.257831	9.280568	9.321179	9.142303	9.003123	9.235869	9.234931	9.453142	9.274338	9.514478
8.112511	6.727495	7.365053	7.194317	7.452694	7.737244	8.120375	8.29621	7.9808	7.892285	8.409555	7.763722	7.807749	8.073546	7.985534	8.092415	8.213997	8.035421	7.60987	7.427228	7.833505	7.638377	7.766636	7.598212	7.496935	7.810017	8.052957	7.831193	7.804991	7.87576	7.817173	7.935447	8.203189	7.853185	7.870431	8.292067	8.116488	8.187307	7.637281	7.668481	7.684227	7.67718	8.122872	7.943165	8.146423	8.169922	8.153069	7.958134	7.766681	7.377732
7.416537	6.623748	6.545211	6.670892	6.969365	6.850699	7.23299	7.458145	7.077563	7.055954	7.546559	6.932068	6.920527	7.423411	7.11112	7.305666	7.399582	7.01934	6.784569	6.60047	6.828747	6.864753	6.912631	6.698497	6.763156	7.082999	7.152614	7.063846	6.521787	6.747657	6.994747	6.895613	6.995982	6.773997	6.986068	7.183231	6.78769	7.087827	6.722435	6.733067	6.711611	6.426401	7.100291	6.720432	7.068943	6.91653	6.913364	7.020252	6.684894	6.573256
9.276021	8.417677	9.157838	9.506199	9.141387	8.896715	9.353519	8.730271	8.796572	8.386819	8.503623	9.007324	9.065631	8.389509	9.319501	9.03554	9.033153	8.756284	9.26338	8.751059	9.214539	9.52939	9.044328	8.25372	8.827115	8.561087	8.546713	8.801297	8.783419	8.609954	8.334438	8.877612	8.713105	8.921396	9.410006	8.892388	8.73948	8.82383	9.464113	8.823187	8.968392	8.72573	9.362501	8.898252	9.656135	9.28508	8.883714	8.744758	9.257992	9.287852
6.165289	6.553612	5.319964	7.708132	6.643551	5.581071	8.657472	5.743511	5.504959	4.953182	5.64771	6.298349	5.900037	5.312769	6.669609	6.095028	6.676281	5.443813	5.171418	5.462606	5.373008	5.707471	6.343184	5.900697	6.250752	5.672173	5.925274	5.967353	7.301791	7.4284	6.540397	5.48249	6.308875	5.511934	5.471999	6.058612	6.244693	5.470823	5.38835	6.234126	5.759204	5.737355	7.999466	8.014965	6.027739	6.30512	8.135754	5.432298	5.147881	6.136698
9.73343	9.868619	9.671576	9.633074	9.518363	9.67319	9.948154	9.714857	9.619417	9.70394	9.790373	9.707875	9.669759	9.897988	9.758387	9.466443	9.560909	9.478923	9.671367	9.70854	9.80906	9.644064	9.741051	9.860518	9.783636	9.629496	9.714722	9.855364	9.979936	9.861774	9.857744	9.661659	9.853203	9.730705	9.814592	9.695188	9.771349	9.611109	9.471765	9.819336	9.81443	9.752629	9.71255	9.716551	9.804139	9.713769	9.931546	9.674062	9.910406	9.678375
6.494485	7.073635	7.155979	6.947955	6.887231	7.167786	6.982627	7.13169	6.881988	7.150278	7.438463	7.396555	6.836384	7.180419	7.35566	7.245371	7.187147	7.118173	7.427272	7.113732	6.82925	7.332818	6.86598	6.968162	6.970255	7.255086	7.040781	7.088315	6.862515	7.133834	7.0432	7.366896	7.228069	6.727649	7.083846	7.452144	7.213826	7.318027	7.268957	6.924166	7.072406	6.995327	7.106302	7.29364	6.937041	7.065893	6.944606	7.098779	7.242966	7.186618
5.503047	6.238351	6.772479	6.648639	5.683253	6.069859	5.933508	6.944906	5.828899	5.759152	9.955682	5.987535	6.085334	6.223926	6.83282	6.799101	5.383671	5.8841	5.500097	5.839636	5.5936	7.048497	6.618378	5.859941	5.591734	5.751826	6.608121	5.83097	5.776891	5.918771	5.690408	6.529246	5.998548	5.550389	5.993621	5.735473	6.332112	5.75305	6.041538	6.075507	6.82767	5.237568	5.714559	6.072341	5.629821	6.862365	5.479829	6.937634	6.114091	5.699447
3.48742	3.857792	3.265741	3.897809	3.650809	3.502305	3.106001	3.174332	3.296757	3.095413	3.243095	3.386514	3.408193	3.510041	3.44864	3.23555	3.247784	3.315093	3.67823	3.212313	3.239717	3.241737	2.960521	3.117772	3.37135	3.308354	3.336893	3.084872	3.552468	3.051632	3.349942	3.01878	3.307474	3.31797	3.659035	3.557099	3.340967	3.241593	3.207885	3.001083	3.194512	3.14252	3.409316	3.450757	3.102962	3.325054	3.172791	3.391115	2.415901	2.968864
9.725134	9.511998	9.414498	9.296452	9.274335	9.25345	9.609713	9.42901	9.384904	9.319888	9.618939	9.502534	9.457348	9.347081	9.561532	9.391542	9.252976	9.144168	9.190889	9.234913	9.390545	9.417082	9.518494	9.503133	9.385633	9.379927	9.408784	9.466098	9.406333	9.202965	9.347534	9.349763	9.378421	9.329927	9.172321	9.167582	9.446649	9.341546	9.31492	9.283881	9.286549	9.222029	9.309036	9.2048	9.449349	9.316941	9.546947	9.402775	9.358694	9.374296
10.736048	10.385917	10.467218	10.44463	10.398826	10.409694	10.712383	10.483695	10.383677	10.443531	10.69481	10.614467	10.404762	10.523669	10.534892	10.421879	10.402309	10.294994	10.187129	10.323972	10.498599	10.411711	10.491696	10.501787	10.478191	10.449426	10.402331	10.455065	10.443998	10.431688	10.503828	10.489437	10.593811	10.505459	10.485596	10.474556	10.544866	10.531494	10.476393	10.477394	10.52258	10.47644	10.49139	10.42199	10.718755	10.503118	10.652097	10.430554	10.450365	10.577166
8.583241	9.001145	8.734522	9.082702	8.708077	8.861308	8.315936	8.345277	8.239266	8.352801	8.740766	8.389619	8.385565	8.047489	8.542558	8.344193	8.928468	8.410188	9.141676	8.969243	9.042874	8.733375	8.783881	9.158396	8.799592	8.329782	8.381092	8.368654	9.30504	8.594419	8.645142	8.935567	8.828595	9.211955	9.159754	9.169965	8.452553	8.839066	8.292943	8.805809	8.990475	9.320821	8.909861	8.78547	8.766046	9.07552	8.908467	8.402683	8.994943	8.994771
8.604381	8.987393	8.858916	8.986513	8.595516	8.907807	8.38141	8.409054	8.143021	8.409879	8.229392	8.223122	8.158944	8.054425	8.339553	8.071301	8.671475	8.248603	8.578743	8.607223	8.615952	8.577673	8.594705	8.797237	8.76809	8.23442	8.24068	8.1732	8.616963	8.24492	8.220557	8.737133	8.26936	8.697449	8.964088	8.906875	8.068225	8.504051	8.169237	8.573879	8.7963	8.861004	8.594801	8.579451	8.320614	8.760848	8.577156	8.251286	8.72827	8.746615
8.263963	8.584256	8.157263	8.847812	7.649468	8.242489	8.141081	8.087062	8.065071	8.139932	7.617408	7.765	8.115753	8.007094	8.10137	8.134802	8.330773	7.91605	8.608354	8.614267	8.431645	9.116623	8.782745	8.302269	8.841258	7.910623	7.954202	8.145323	8.60123	8.22058	8.251121	8.54156	8.012827	8.750548	8.662995	8.319056	7.62543	7.630545	8.223236	8.07064	8.563686	8.598402	8.49577	8.52155	8.923315	9.075763	8.339903	8.139404	8.726903	8.262529
11.251936	11.277901	11.276401	11.043486	10.996235	11.297414	11.461748	11.479252	11.348444	11.783644	11.301114	11.180052	11.387849	11.42581	10.887669	11.059174	10.825706	11.468148	11.160744	11.125285	11.611205	11.988929	11.727673	11.18148	11.326177	11.470206	11.497256	11.66447	11.493009	11.603059	11.572487	10.883235	11.452308	10.912962	11.606523	10.593479	11.184943	11.355819	11.539763	11.552111	10.953196	10.83893	11.512952	11.130694	12.1956	11.701801	11.625694	11.013598	11.205426	10.966207
9.834328	9.353232	9.73736	9.865135	9.705619	9.744642	9.94178	9.557824	9.607066	9.369331	9.968563	10.069557	9.897031	9.550315	10.192836	9.778879	9.854892	9.904197	10.354854	9.7907	10.236971	9.456357	9.587225	9.769984	9.454577	9.635682	9.228104	9.424751	9.642452	9.649809	9.490167	9.877981	9.966048	9.696006	9.906899	10.19641	9.790991	9.984095	9.322216	10.047365	9.913089	9.885492	9.881786	9.653854	9.781804	9.567243	9.641016	10.029305	9.449762	10.34855
9.213198	9.045977	9.025008	9.650755	9.205856	9.298711	9.696606	9.215837	9.342152	8.968286	9.733768	9.787539	9.882315	9.096079	10.055596	9.534461	9.595722	9.60774	10.261458	9.414161	10.043909	9.075685	9.129192	9.607626	9.182794	9.281396	8.967529	9.087485	9.517	9.45625	9.060939	9.493412	9.690672	9.610497	9.647569	9.975711	9.432217	9.76648	8.747418	9.952301	9.439496	9.695891	9.479108	9.200053	9.490259	9.156044	9.450995	9.762214	9.057198	10.141993
7.444855	6.887333	7.630766	7.358616	6.441924	7.486064	7.798259	7.570601	7.429512	7.124384	7.904171	7.851981	7.833464	7.421904	7.940146	7.524105	7.701175	7.381727	8.162752	7.776697	8.052803	7.469924	7.434719	7.692294	7.480548	7.714214	7.323832	7.338437	7.477755	7.029837	7.296031	7.414408	7.666858	7.364597	7.328369	7.824356	7.165477	7.505333	6.678209	7.088176	7.69727	7.4191	7.443472	7.553288	7.045307	7.429898	7.285664	7.427226	7.005839	8.202039
12.498759	12.194046	12.064954	12.068906	12.2559	12.410377	12.003921	12.180872	12.261777	12.160582	12.147015	12.531192	12.136905	12.057372	12.168102	12.163884	12.218981	12.029629	12.025082	12.157714	12.1157	12.146343	12.153301	12.091707	12.143147	12.174936	12.123888	12.00161	11.921239	11.959513	11.852623	12.255435	12.049138	11.844961	12.210219	12.111109	12.191959	12.483024	12.065271	11.919868	11.90023	12.094507	12.013017	11.781041	11.955165	11.896539	12.057005	12.200687	12.137879	12.401374
3.816052	8.129278	7.719987	7.898866	3.586574	8.004791	3.92759	3.778259	3.918678	3.955271	3.876866	3.155317	3.691275	3.708657	3.419589	3.649636	7.739874	7.911225	7.861389	7.923866	8.094745	7.922089	8.294104	7.465519	8.234141	3.449311	3.67929	3.954881	7.990775	3.870044	3.371987	8.18361	3.549174	7.758214	7.559082	8.213691	3.416874	3.95289	3.784238	3.71882	7.792128	8.694979	7.166607	8.576787	4.011872	8.500731	3.810617	3.464751	8.32887	7.503705
5.162761	7.334408	7.106517	6.766117	5.345404	7.258453	5.174456	5.265474	5.346229	4.844484	5.377835	5.03835	5.487869	5.325136	5.1135	5.466662	6.900747	7.341136	6.9922	6.940845	7.150897	7.202136	7.409248	6.769216	7.584679	5.34918	5.558708	5.152755	6.881416	5.282387	5.24598	7.32983	5.401836	6.770333	6.591919	6.99879	5.502329	5.090376	5.027021	5.181017	6.916061	7.483767	6.42114	7.427243	4.594999	7.265715	5.366445	5.234263	7.199563	6.632336
5.764088	6.02653	5.436183	5.954609	5.273205	5.751722	5.428632	5.330609	5.400682	5.339491	5.621459	5.728936	5.157459	5.656693	5.706604	5.535841	5.865506	5.783421	6.189452	5.555013	5.486255	5.690525	5.541103	5.729157	5.547479	5.116566	5.429172	4.900247	6.249575	5.402412	5.535011	5.859107	5.432682	5.932911	5.995634	5.881726	5.29195	5.447859	5.114963	5.455654	6.139377	5.999406	5.725571	5.666752	5.346298	5.880802	5.260313	5.157162	5.744635	5.892649
5.963393	6.384122	5.589054	6.354285	5.766056	5.717804	5.432285	5.284444	5.471673	5.182333	5.654465	5.78108	5.286417	5.33528	5.680618	5.499733	5.844166	5.853066	6.137255	5.579109	5.764496	5.716077	6.041378	6.150139	5.628182	4.570428	5.264935	4.751432	6.235206	5.546318	5.40109	5.962238	5.50138	5.8943	6.288932	6.043292	5.128856	5.669501	4.795941	5.484605	6.573674	6.772788	5.452854	5.764196	5.626372	5.826113	5.470502	5.236389	6.346647	6.037629
9.616669	9.512257	9.619727	10.789596	10.655645	9.98527	9.809788	9.869581	9.728722	9.524717	10.177428	10.475086	10.532388	10.194492	10.377232	10.275659	9.968535	10.184006	9.998161	9.641893	9.602434	9.333176	8.709418	9.610615	9.00801	9.051132	9.696955	9.174948	9.362848	9.424445	9.419806	10.018637	9.433328	9.672438	10.011266	10.366688	9.508348	10.634213	9.387704	10.559291	10.16593	10.212537	9.870699	9.734701	10.151984	10.103196	10.238421	10.022207	9.642866	10.190356
9.68312	9.811774	9.832824	9.918265	9.436496	9.842713	9.811757	9.766411	10.572569	10.213071	10.095225	9.653605	10.066961	9.810144	9.997323	10.386542	10.550565	10.239179	10.719317	10.118981	9.813214	9.826329	9.760349	10.041197	9.300942	9.735696	9.228043	9.221977	10.293082	10.136125	9.818629	10.398675	10.898194	10.267084	10.697044	10.475314	9.840659	10.285844	9.6359	9.918124	10.421436	10.434335	9.89963	9.930833	10.37151	10.410622	9.991197	9.976182	9.657577	10.675083
6.391214	6.635401	6.140024	6.354393	6.351028	6.398047	6.51953	6.642599	6.666125	6.333615	7.245423	7.011761	6.460112	6.634728	6.711373	6.38354	6.415665	6.498183	6.37467	6.532608	6.452203	6.081511	6.362253	6.381607	6.247946	6.137546	6.315257	5.929965	6.061602	6.20143	6.223794	7.018784	6.333673	6.285662	6.680435	6.851605	6.015103	6.473311	5.950831	6.271776	6.843966	6.355683	6.420342	6.27405	6.579199	6.825806	6.416901	6.743763	6.594488	6.298
7.727232	8.167597	7.429248	7.751526	7.836459	7.956702	7.82228	7.909722	8.07896	7.745891	8.512508	8.37848	7.834572	7.956839	8.023833	7.798954	7.820764	7.697837	7.981142	7.975462	7.94069	7.817246	7.571783	7.658126	7.661874	7.503561	7.447848	7.249826	7.603319	7.716745	7.545713	8.441438	7.917351	8.019889	8.334526	8.434284	7.906178	8.099227	7.696341	7.852416	8.395652	8.341089	8.082736	7.85006	8.211671	8.330226	7.908632	8.168618	8.254069	7.925984
7.711991	9.498431	8.794874	9.057538	9.080956	9.027731	8.18144	8.637025	9.141497	8.736929	8.673281	9.861276	8.662699	9.102739	9.068718	8.860773	9.058959	9.412282	9.813315	9.743709	9.473329	9.56665	9.100883	8.730336	8.986959	9.080169	8.747495	8.623178	8.775541	9.131344	8.744399	9.130722	9.116462	9.222356	9.521698	9.781205	8.545013	9.280605	8.936528	9.700421	9.403835	9.242442	9.260794	9.924351	9.634438	10.13479	9.013199	8.716449	9.780805	8.580738
7.915097	9.206228	8.820675	8.639914	9.097319	8.958815	8.017977	8.736283	9.333966	8.79442	8.694558	9.985759	8.597849	8.865305	8.888336	8.860941	8.910704	9.231634	9.744144	9.565914	9.364016	9.494007	8.96568	8.571022	8.756379	9.0187	8.690063	8.44714	8.499092	8.707389	8.556886	8.969697	9.265273	8.871009	9.098164	9.319674	8.52928	9.218771	8.903572	9.457626	9.349191	9.102797	9.073679	9.608988	9.364498	9.729169	9.047014	8.700714	9.71234	8.437125
9.59785	9.713543	10.759652	11.579418	11.441593	11.403678	9.755097	9.487496	9.613625	9.794514	10.203954	10.976236	10.135008	10.006957	11.154681	10.889148	11.669311	11.382697	10.967244	11.105459	10.480304	10.614179	10.326688	10.818375	9.907442	10.057287	9.847096	9.671106	10.689953	9.614459	9.491077	11.353425	9.250519	11.044132	11.379249	11.701572	9.445931	11.076109	9.61114	10.129306	11.161526	11.522374	11.107004	10.571215	9.583859	11.222714	10.136398	10.685033	10.561463	11.407887
6.960189	7.103053	6.792184	6.647237	6.576354	7.14877	6.852725	7.100884	6.837372	6.907265	7.345009	7.146993	6.605931	6.95329	7.096707	6.788647	6.90033	6.968438	6.922536	6.777803	6.976029	6.875396	6.780711	7.029099	7.0945	6.487728	6.740431	6.662551	6.947099	7.118696	6.95329	7.162883	7.04534	6.912421	7.426681	7.108603	6.92577	7.174849	6.852513	7.092512	7.18396	7.245736	6.928784	6.847181	7.17671	7.11537	7.227448	6.848696	7.285595	6.885417
10.224422	10.406408	10.096626	10.186573	9.766777	10.056968	10.238858	10.239417	10.314324	10.169463	10.32621	10.051591	9.880769	10.179846	10.049608	10.025876	10.023186	9.961999	10.32867	10.472205	10.4191	10.55035	10.456597	10.450061	10.322654	10.244076	10.075604	10.0775	10.473611	10.295461	10.266878	10.202708	10.290559	10.374562	10.132525	10.283241	10.040798	10.17163	9.965236	10.235557	10.268942	10.180025	9.859184	10.446643	10.258894	10.323361	10.13524	10.210363	10.504392	10.178922
11.216118	11.6879	11.700261	11.57802	11.283489	11.809198	11.118256	11.321559	11.376537	11.437912	11.299005	11.25755	11.193723	11.401931	11.207237	11.356166	11.408862	11.331749	11.414212	11.720466	11.38817	11.597619	11.593684	11.475759	11.501783	11.300815	11.183877	11.317311	11.4365	11.371327	11.166894	11.822434	11.25519	11.552629	11.323145	11.505222	11.337934	11.423128	11.473154	11.127542	11.782252	11.691812	11.467913	11.462048	11.021328	11.553337	11.021813	11.412621	11.661844	11.685293
5.63219	6.65514	6.340154	6.378179	6.471069	6.6193	6.030972	5.809166	5.693415	5.705083	6.781306	6.362756	5.877667	5.831154	6.437793	5.814101	6.619898	6.238307	6.042801	6.484338	5.98095	5.798679	5.707649	6.376815	5.92412	5.88715	5.896246	5.600376	6.424227	6.224974	5.823354	6.4615	6.406604	6.383449	6.96719	6.579682	5.700038	6.372814	5.411119	6.870276	6.557933	6.533907	6.187805	6.524029	6.088646	6.154275	6.324776	5.987588	6.867297	6.535748
3.630659	4.555701	4.31151	5.196247	4.343969	4.537861	4.710664	4.285689	4.983372	4.11362	4.542654	4.346116	4.574826	4.242781	4.360196	4.041696	4.663578	4.712168	4.627798	4.879459	4.193588	3.991624	4.06774	3.937654	4.213828	4.089441	4.033473	4.090681	4.210276	3.942621	4.145425	4.418374	3.800563	5.32863	4.411274	4.526271	4.342018	4.189276	4.121765	4.605445	4.369766	3.975171	4.724437	4.198078	3.704806	4.926303	4.74606	4.399087	4.697903	4.17146
9.386399	7.183122	8.33955	9.514162	11.268241	9.103015	10.97856	10.681664	10.864437	10.439751	10.727293	11.499486	10.942908	11.688691	11.20355	10.623012	8.388706	8.798818	8.692152	9.361163	7.571323	7.707587	8.369642	7.758464	7.696837	10.585256	9.876089	10.250765	8.348682	10.424832	10.160289	8.704154	9.888142	8.138308	8.882067	8.75254	10.733309	11.493143	10.173454	11.05616	9.05888	8.568464	10.103727	7.975257	9.757908	7.967223	10.803647	11.677136	8.143038	8.080417
10.205831	10.113822	10.001835	10.680854	11.49185	10.753058	10.513748	10.150239	10.218582	10.022738	10.936508	11.129439	10.157167	11.183309	10.870956	10.527756	10.020791	10.148442	10.155414	10.28777	10.028575	9.708829	10.16489	10.414269	9.936298	10.244194	10.359736	9.598923	10.239972	10.349792	10.447228	10.66032	9.951427	10.399522	10.378768	10.470705	9.994973	11.193495	9.717005	10.121285	11.136384	11.285276	10.789563	10.242745	9.637003	9.73972	10.759491	11.14862	10.176996	10.736389
8.957624	8.898575	8.75146	9.428554	10.461563	9.535931	9.322097	8.934096	9.105161	8.907105	9.696627	10.038117	9.065543	10.095399	9.74139	9.372748	8.75567	8.758668	8.904623	9.031597	8.821828	8.345798	8.994723	9.261039	8.628066	9.018554	9.167959	8.302465	8.954559	9.069396	9.298583	9.326254	8.921095	9.151983	9.030428	9.044838	8.531427	9.928538	8.272141	8.917546	9.833948	10.033561	9.535858	8.961095	8.470991	8.586384	9.475515	9.877226	8.820902	9.530201
7.539208	7.380938	7.488226	7.689563	8.819687	7.892751	7.741834	7.544644	7.584102	7.662819	8.38408	8.472667	7.618887	8.380787	8.265245	7.883017	7.314489	7.365375	7.752484	7.644099	7.287211	7.167006	7.576425	7.679766	7.234197	7.597297	7.692487	7.036639	7.352334	7.572671	7.71418	7.856441	7.435523	7.480887	7.526324	7.679479	7.248225	8.408902	7.144479	7.571133	8.300182	8.622532	8.00297	7.548334	7.225848	7.16236	8.118305	8.325731	7.322056	7.918437
4.309133	4.753541	4.965023	4.941553	4.769823	5.027617	4.899617	4.781717	4.750816	4.921006	4.94328	4.939002	5.014297	5.076364	4.528641	4.818549	5.083601	5.107506	4.95797	4.843562	4.894732	5.004784	4.860623	4.827072	4.846375	4.75151	4.760508	5.231318	4.862761	4.814299	4.965063	4.828629	4.660476	4.940323	5.128894	4.564698	5.128732	4.898917	5.050076	4.709633	4.730912	4.816937	4.914936	4.982361	4.901895	5.103835	4.885013	4.875709	4.625764	4.987858
6.109053	6.358075	5.871298	6.310243	6.029945	6.445461	6.612285	6.86158	6.714347	6.611591	6.87732	7.080693	6.397913	6.843762	6.423517	6.344851	6.278437	6.308191	6.445925	6.234512	5.949976	6.849765	6.325507	6.154379	6.642247	6.549443	6.466077	6.72721	6.374057	6.383876	6.556296	6.503885	6.213576	6.219963	6.197965	6.447267	6.674954	6.490645	6.230977	6.677652	6.347227	6.496149	7.016431	6.377821	6.912252	6.948348	7.096272	6.590441	7.133793	6.043673
6.610105	6.349827	6.260771	6.296261	6.508074	6.210678	6.051513	6.091893	5.988661	6.072125	5.862064	5.554524	5.96971	6.223313	6.194735	5.892101	6.0621	6.013446	5.824139	5.870312	5.900603	5.190257	5.761989	6.03772	5.879817	5.92591	5.957268	5.989963	5.752486	5.827305	5.834542	6.21438	5.907499	5.897264	6.25548	6.231336	5.852271	6.432933	6.197643	5.976112	6.126048	6.212232	6.113569	6.002857	6.025689	6.039105	5.902839	6.167111	5.824448	5.921549
8.156445	7.985823	8.044238	8.049916	8.079658	8.328574	7.980527	8.106704	8.007038	8.066011	8.435986	8.319944	8.160368	8.335724	8.323621	8.299085	8.123901	8.071177	8.034691	8.005755	8.027686	8.07014	7.883511	7.968532	8.002124	8.136608	7.97251	8.078837	7.800616	7.901214	7.956033	8.236629	7.914223	8.021095	8.112999	7.991077	7.979488	8.338771	8.043561	7.665614	8.067434	8.06637	8.065184	8.048121	8.148203	8.018971	8.147756	7.921218	8.098317	8.02901
5.836497	5.829183	5.633553	6.052346	5.470874	5.464712	5.667737	5.600839	5.798378	5.673485	5.931093	5.785058	5.414545	5.639366	5.360042	5.305115	5.715893	5.599319	5.482512	5.604775	5.426942	6.001568	5.664862	5.334661	5.706046	5.731564	5.53872	5.787773	5.514759	5.7366	5.799309	5.762959	5.610524	6.119129	5.428646	5.641394	5.630848	5.670731	5.793128	5.777319	5.907589	6.085294	5.692435	5.747871	5.818759	6.35018	6.119129	6.029913	5.913736	5.659762
7.577015	7.802459	7.205152	7.106129	7.315313	7.535922	7.562413	7.574704	7.441144	7.421666	7.85776	7.556359	7.630783	7.690059	7.558629	7.537396	7.551338	7.220874	7.364464	7.436299	7.694427	7.138112	7.558053	7.483711	7.603649	7.549769	7.500834	7.614232	7.680667	7.619542	7.499302	7.555114	7.652874	7.547853	7.495501	7.225807	7.639206	7.56726	7.234301	7.435825	7.390407	7.215066	7.567253	7.502084	7.405731	7.064305	7.679627	7.426271	7.754427	7.238573
4.592774	5.143917	4.170051	4.315268	4.754818	4.833968	4.941655	4.742029	4.638501	4.557077	5.2007	4.701478	5.09439	4.959441	4.978138	4.808387	4.827467	4.414972	4.59239	4.950007	4.943528	4.239038	4.947863	4.801042	4.920628	5.017355	4.730267	4.748399	5.196358	5.341285	4.860184	4.74844	4.956016	5.054964	4.885683	4.730478	4.809439	5.056829	4.261448	4.7499	4.498739	4.476147	4.456997	4.649699	4.854758	3.962862	5.049133	4.452499	4.984822	4.591951
7.577015	7.802459	7.205152	7.106129	7.315313	7.535922	7.562413	7.574704	7.441144	7.421666	7.85776	7.556359	7.630783	7.690059	7.558629	7.537396	7.551338	7.220874	7.364464	7.436299	7.694427	7.138112	7.558053	7.483711	7.603649	7.549769	7.500834	7.614232	7.680667	7.619542	7.499302	7.555114	7.652874	7.547853	7.495501	7.225807	7.639206	7.56726	7.234301	7.435825	7.390407	7.215066	7.567253	7.502084	7.405731	7.064305	7.679627	7.426271	7.754427	7.238573
4.592774	5.143917	4.170051	4.315268	4.754818	4.833968	4.941655	4.742029	4.638501	4.557077	5.2007	4.701478	5.09439	4.959441	4.978138	4.808387	4.827467	4.414972	4.59239	4.950007	4.943528	4.239038	4.947863	4.801042	4.920628	5.017355	4.730267	4.748399	5.196358	5.341285	4.860184	4.74844	4.956016	5.054964	4.885683	4.730478	4.809439	5.056829	4.261448	4.7499	4.498739	4.476147	4.456997	4.649699	4.854758	3.962862	5.049133	4.452499	4.984822	4.591951
7.957344	7.923638	8.043031	8.277896	7.210939	7.810062	7.569336	8.175447	8.063713	8.033439	7.91962	7.746152	8.058938	7.737706	7.827251	7.824109	7.670966	7.849957	7.624602	7.817088	7.562709	7.907081	7.578128	7.993315	7.808372	7.901389	7.537589	7.990348	7.939309	8.004899	7.801693	7.840672	7.917311	7.95104	8.067691	7.881092	8.145894	7.746216	7.804721	7.946082	7.860004	7.6028	7.874449	8.038307	8.235614	8.411231	8.102686	7.556166	8.202237	7.875748
5.760016	5.609268	6.087452	5.95694	6.174396	6.125984	5.911894	5.977866	5.958704	5.83319	6.01348	6.454477	6.023873	5.725131	6.123779	5.992114	5.945105	6.033274	5.896332	5.917273	6.01743	5.956934	6.034336	5.853864	5.859845	6.017563	6.177753	5.900413	5.974265	6.144829	6.097896	6.193585	6.207065	6.004337	6.161507	6.523477	6.364102	6.166443	6.225694	6.230765	6.207497	5.726497	6.140245	6.19859	5.976989	6.092156	6.268284	5.973232	6.272718	6.034388
6.382056	7.375658	6.92725	7.627988	7.474045	6.717782	6.523939	6.929423	6.562684	6.294725	6.776639	7.101983	6.364182	6.408165	7.120463	6.71812	6.405516	6.37093	6.811489	7.460304	6.285552	6.190808	6.254548	6.450135	6.19298	6.474414	6.283131	6.521704	6.617468	6.957853	6.323248	6.382695	6.728759	6.884291	7.083484	7.1127	6.465834	7.066633	6.285769	7.823168	6.411318	5.940359	6.544816	6.966907	6.915683	6.617754	6.782886	6.64458	7.033665	6.69541
6.896619	8.216629	9.023284	7.518902	6.956739	7.893911	6.988118	8.150673	8.196988	7.762436	8.778346	6.137122	7.289592	8.578447	6.31826	7.323936	7.306039	6.272298	6.504552	8.385416	8.194879	9.31223	8.621946	8.017798	7.654692	6.996743	7.435466	7.357923	8.026488	8.385081	8.162923	7.953621	8.246955	8.929896	7.594187	6.289867	7.860005	6.987213	8.254113	7.029893	8.254102	7.393529	7.157751	8.030932	8.596719	9.506445	7.234257	7.976058	9.233455	7.490013
7.699744	7.529514	7.375117	7.388626	6.792202	7.363448	7.682239	7.764793	7.554312	7.704363	7.971815	7.551959	7.71848	7.756195	7.542718	7.262321	7.330809	7.704156	7.999499	7.313935	7.320343	7.655163	7.336581	8.184152	7.241043	7.485506	7.430442	7.494974	7.754494	7.948733	8.125592	7.589761	8.041405	8.062463	7.80949	8.049085	7.886654	7.767956	7.454932	8.069533	7.899003	7.792677	7.498149	7.812378	7.811147	7.720353	7.750644	7.677574	7.855888	7.746453
6.912086	6.818639	6.47095	6.375636	6.915934	6.64573	6.838943	6.773452	6.488746	6.771407	6.711855	6.867352	6.69604	6.894407	6.871399	6.546349	6.865811	6.877652	6.558889	6.755238	6.747102	6.581405	6.523314	6.753192	6.885587	6.62147	6.745435	6.951788	6.566203	6.585897	6.572356	6.775036	6.594893	6.528076	6.941385	6.956585	6.653186	6.810476	6.832873	6.742097	6.394829	6.366033	6.639245	6.478068	6.38771	6.793347	6.553044	6.770286	6.441118	6.817989
4.661796	4.985251	4.568973	4.318145	4.429765	5.281174	5.151048	5.176459	5.113689	5.171027	5.109129	5.703112	5.289922	5.078667	4.982423	4.927709	5.10309	5.121384	4.882304	4.846196	4.764884	4.825935	4.987698	5.168021	4.657925	4.790808	4.970014	4.898347	4.760532	5.120224	4.981	4.893699	4.507941	4.943737	4.787158	4.533195	4.999307	5.158988	4.672162	5.175375	4.873763	5.168021	5.31636	4.972846	4.461239	4.845606	5.046661	4.788985	4.919324	4.984636
10.356921	10.552194	10.63884	10.556807	10.430216	10.56252	10.357864	10.469719	10.621286	10.581112	10.534199	10.334737	10.643873	10.60975	10.524382	10.58957	10.584089	10.491179	10.466053	10.528015	10.5377	10.412366	10.63174	10.576292	10.46141	10.620531	10.533158	10.474918	10.571499	10.596885	10.60819	10.517925	10.486409	10.594771	10.668425	10.571673	10.478021	10.714917	10.714241	10.569375	10.675483	10.691484	10.631751	10.696303	10.670262	10.60782	10.513545	10.578018	10.779244	10.567403
6.403897	6.574994	6.567035	6.499766	6.279132	6.333629	6.499117	6.46323	6.626042	6.484844	6.581042	6.436002	6.643014	6.605909	6.825043	6.576282	6.666377	6.542469	6.733028	6.474872	6.645562	6.490794	6.540392	6.784839	6.446227	6.622708	6.703014	6.453715	6.505648	6.673145	6.653761	6.299525	6.3965	6.73305	6.615808	6.332426	6.741794	6.661335	6.637014	6.669756	6.479265	6.466462	6.341101	6.351195	6.393217	6.204259	6.39183	6.412574	6.500272	6.514737
6.345185	6.456889	6.2823	6.859404	7.339033	6.678095	6.304277	6.45136	5.964347	6.135325	6.796642	6.886019	6.498218	6.355588	7.027048	6.574932	6.78349	6.312234	6.587346	6.475312	6.347934	5.585778	5.410646	6.176502	6.232578	6.187967	6.209135	6.293798	6.036851	6.108139	5.712791	6.448303	6.252241	6.142656	6.568438	6.684102	6.32206	6.535664	6.077951	6.158909	6.639636	6.300836	6.806358	6.345837	6.218558	6.195604	6.586949	6.333567	6.356331	6.345507
6.345185	6.456889	6.2823	6.859404	7.339033	6.678095	6.304277	6.45136	5.964347	6.135325	6.796642	6.886019	6.498218	6.355588	7.027048	6.574932	6.78349	6.312234	6.587346	6.475312	6.347934	5.585778	5.410646	6.176502	6.232578	6.187967	6.209135	6.293798	6.036851	6.108139	5.712791	6.448303	6.252241	6.142656	6.568438	6.684102	6.32206	6.535664	6.077951	6.158909	6.639636	6.300836	6.806358	6.345837	6.218558	6.195604	6.586949	6.333567	6.356331	6.345507
7.017864	7.356991	7.911023	7.614318	7.27089	7.536361	7.61618	7.560443	7.249621	7.53739	7.562915	7.352101	7.367978	7.673946	7.509775	7.349821	7.559644	7.432023	7.588688	7.497918	7.396654	7.682703	7.489255	7.623255	7.544086	7.510865	7.405949	7.591757	7.685814	7.734526	7.699523	7.712678	7.785284	7.828154	7.750487	7.687228	7.516908	7.584905	7.46747	7.778444	8.116973	7.92425	7.607451	7.762821	7.706262	8.138035	7.679553	8.614654	8.026285	7.564311
7.077785	7.730026	7.95904	7.94262	7.06989	7.653149	7.874023	7.925269	7.717829	7.772361	7.857636	7.544634	7.710654	8.132712	7.426871	7.669566	7.538348	7.720926	7.750945	7.924989	7.589767	8.196914	8.06317	7.858623	7.785116	7.716498	7.589794	7.805157	8.002836	7.907206	8.021686	7.805632	7.96913	8.128711	7.864992	7.902681	7.804101	7.608602	7.971998	7.753487	8.263093	8.028442	7.832339	8.306493	7.911907	8.496537	7.605935	8.101809	8.408297	7.417783
6.362186	6.490571	6.009425	6.677547	6.73867	6.053544	6.447601	6.663014	6.490949	6.634166	7.157471	7.011761	6.481108	6.00539	6.609636	6.475135	5.879193	6.408291	6.42378	6.870434	6.2521	6.237594	5.849543	6.032602	6.372827	5.824227	6.548008	6.538434	6.221503	6.528369	6.037924	6.716766	6.359661	6.019965	6.394855	6.842217	6.191453	6.766125	6.042178	7.05206	6.32113	6.510263	6.564892	6.306109	7.140848	6.57059	6.625519	6.869947	6.520232	6.379685
9.224522	9.283586	8.933495	9.010097	8.822784	8.868391	9.136434	9.052971	8.818357	8.816627	9.088205	9.16842	8.850992	9.061398	9.076788	8.936628	9.101687	9.043288	8.974268	8.920542	8.976541	9.088607	8.978815	8.9668	8.896012	9.076252	9.075469	9.059654	8.794135	8.987055	8.850632	9.103299	8.984432	9.000879	9.042931	8.933815	8.92955	9.169516	8.808819	8.848251	9.050094	9.024435	9.051045	9.048679	9.162462	9.052683	9.058646	8.878178	9.01427	9.002704
9.224522	9.283586	8.933495	9.010097	8.822784	8.868391	9.136434	9.052971	8.818357	8.816627	9.088205	9.16842	8.850992	9.061398	9.076788	8.936628	9.101687	9.043288	8.974268	8.920542	8.976541	9.088607	8.978815	8.9668	8.896012	9.076252	9.075469	9.059654	8.794135	8.987055	8.850632	9.103299	8.984432	9.000879	9.042931	8.933815	8.92955	9.169516	8.808819	8.848251	9.050094	9.024435	9.051045	9.048679	9.162462	9.052683	9.058646	8.878178	9.01427	9.002704
9.511792	9.976457	9.970694	10.488426	10.605046	10.253145	9.92445	9.566874	9.597052	9.837216	9.968476	10.619421	9.991138	10.077349	10.347014	10.198913	10.199908	10.143357	10.147093	9.912917	10.197057	9.838881	9.682742	10.023186	9.436312	9.801195	9.660072	9.322303	10.050212	9.985126	9.776655	10.158236	10.260106	10.180565	10.325084	10.896708	9.411481	10.669255	9.464399	10.221457	10.39666	10.902728	10.478668	10.168853	10.393706	10.285238	10.352031	10.123234	9.98621	10.172509
6.353796	6.585103	6.128325	6.493882	6.201254	6.725106	6.297586	6.639625	6.102948	6.574874	6.335341	6.322586	6.555098	6.378489	6.4611	6.576689	6.436822	6.817134	6.697948	6.477852	6.696071	6.528041	6.009178	6.76847	6.504951	6.564596	6.303232	6.322798	6.295642	6.512843	6.399376	6.515003	6.747387	6.388015	6.646726	6.405096	6.176352	6.604908	6.125134	6.166931	6.366928	6.466792	6.512003	6.350166	6.608732	6.732815	6.32549	6.522411	6.115866	6.145582
2.787898	4.285686	3.258487	3.436053	2.98533	3.120537	5.061344	2.900996	2.789416	3.169538	3.592109	3.384968	2.903352	3.259857	2.972727	3.200216	3.453594	2.675846	2.704519	3.51162	3.572732	3.940775	3.329406	4.708759	3.205713	2.89098	3.200291	3.077121	4.303985	3.287387	2.991423	2.767868	3.21384	3.687758	3.096357	3.466269	3.124644	2.710404	2.890032	3.072009	3.397635	3.403667	2.831256	3.699761	2.975424	3.351533	3.304066	3.207692	3.737469	3.009966
4.92937	5.110252	4.707892	4.719651	4.361712	5.142039	4.660121	5.128632	4.252003	4.632831	4.453063	4.429503	4.066934	5.305851	4.083698	4.10521	4.888362	4.361148	4.465394	5.096102	4.391145	4.675063	4.654167	4.949928	4.838346	4.248821	4.290441	4.400664	4.929762	4.587281	4.590758	4.911203	4.87269	4.864572	4.915322	5.251545	4.433117	4.469317	4.216731	4.62901	4.865829	4.377139	4.769912	4.99986	4.837899	4.901829	4.38913	4.633787	4.803835	4.006992
11.344977	11.186723	11.080527	11.015459	11.033228	11.217275	11.243711	11.131719	11.034955	10.991599	11.332389	11.229001	10.859904	11.212831	11.195322	11.263337	11.21242	10.991969	10.872403	11.021145	11.162738	11.206049	11.096234	11.171951	11.173731	11.088301	11.128802	11.120862	11.131084	11.015009	10.842374	11.024604	11.103314	10.970431	10.925201	10.890802	10.973197	11.042007	11.080219	10.92411	10.96601	11.070248	11.080168	11.068936	11.076532	11.039204	11.025954	11.17571	11.006622	11.213936
12.678432	12.657591	12.661156	12.725148	13.07423	12.335048	12.663145	12.701995	12.666246	13.03337	13.148426	12.809478	13.158292	12.263458	13.182099	13.081208	12.863455	12.695026	12.586615	12.604172	12.38143	12.210233	12.191269	12.315701	12.027834	12.801868	13.058759	12.836802	12.209451	13.117905	12.770546	12.254586	12.570869	12.551812	12.632732	12.474545	12.777617	13.342987	12.773236	13.058131	12.396654	12.535737	12.692291	11.938066	12.812171	12.370176	13.063553	12.507312	12.430877	12.982299
12.678432	12.657591	12.661156	12.725148	13.07423	12.335048	12.663145	12.701995	12.666246	13.03337	13.148426	12.809478	13.158292	12.263458	13.182099	13.081208	12.863455	12.695026	12.586615	12.604172	12.38143	12.210233	12.191269	12.315701	12.027834	12.801868	13.058759	12.836802	12.209451	13.117905	12.770546	12.254586	12.570869	12.551812	12.632732	12.474545	12.777617	13.342987	12.773236	13.058131	12.396654	12.535737	12.692291	11.938066	12.812171	12.370176	13.063553	12.507312	12.430877	12.982299
11.92994	12.006425	11.487516	11.770008	12.295475	11.172693	11.398465	11.451989	11.46518	11.758663	11.79976	11.553661	12.280681	11.075303	11.846949	11.774251	11.737833	11.581663	12.022625	11.449722	11.374573	10.866925	10.939592	11.373506	10.951888	11.674062	11.687776	11.513189	11.496234	11.907738	11.585243	11.314631	11.65016	11.405999	11.668934	11.530989	11.852375	12.120551	11.553689	11.943068	11.48125	11.739068	11.644432	11.114257	11.644921	11.124675	12.021776	11.447845	11.537816	11.900563
11.92994	12.006425	11.487516	11.770008	12.295475	11.172693	11.398465	11.451989	11.46518	11.758663	11.79976	11.553661	12.280681	11.075303	11.846949	11.774251	11.737833	11.581663	12.022625	11.449722	11.374573	10.866925	10.939592	11.373506	10.951888	11.674062	11.687776	11.513189	11.496234	11.907738	11.585243	11.314631	11.65016	11.405999	11.668934	11.530989	11.852375	12.120551	11.553689	11.943068	11.48125	11.739068	11.644432	11.114257	11.644921	11.124675	12.021776	11.447845	11.537816	11.900563
5.123299	5.309999	5.251269	5.460938	5.201807	5.269037	4.905054	5.24367	5.467216	5.470537	5.313309	5.2389	5.381011	5.24367	5.407906	5.107282	5.26359	5.55767	5.406274	5.649764	5.283214	5.576522	5.154474	5.304244	5.408375	5.553849	5.189663	5.568825	5.135573	5.27101	5.138615	5.277036	5.27907	5.368132	5.529132	5.216929	5.365769	5.14246	5.167482	5.448878	5.180068	5.117291	5.202476	5.258504	5.133326	5.42179	5.343208	5.503067	4.789772	5.630966
10.190747	11.043085	11.198655	10.703127	10.587538	10.971231	10.541388	10.819355	10.640459	11.164322	11.194473	10.852507	10.732712	10.981255	11.122992	10.904722	10.919032	11.228684	11.118534	11.063181	10.784016	10.747795	10.690716	11.278333	10.988928	10.552387	10.84515	10.876757	11.303651	10.895824	10.674919	10.812475	11.082604	10.703673	11.1649	10.845705	10.633988	10.978276	10.481622	11.112201	11.059302	11.20414	10.944883	10.803525	10.607318	10.794742	11.38151	10.756327	11.055332	10.529582
6.475258	7.017828	6.572472	7.234472	6.787482	6.376959	6.300485	6.156856	6.102023	6.358538	6.247045	6.105273	6.217654	6.375215	6.581565	6.366884	6.865322	6.646306	6.833371	6.75244	6.68319	6.607928	6.522974	6.538507	6.613931	6.396583	6.315672	6.393752	6.558436	6.378187	6.243837	6.486065	6.553689	6.280292	6.790828	6.751366	5.776875	6.195234	6.193014	6.815657	6.576798	6.530704	6.332636	6.124843	6.581266	6.836088	6.736835	6.619336	6.668655	6.424276
8.066125	8.103827	7.254065	7.154756	7.295061	6.970573	7.978438	7.632457	7.506058	7.455533	7.516376	7.446595	7.434467	7.318627	7.552081	7.676928	7.252918	7.080931	7.514365	7.135128	7.650878	7.512676	7.769939	7.184896	7.535797	7.579628	7.750647	7.656221	7.614599	8.125571	8.052544	7.339096	7.312473	7.656073	7.269167	7.192492	7.735042	7.582577	7.931773	7.822486	7.418246	7.28064	7.676651	7.706468	8.458201	7.947837	7.84926	7.318372	7.735706	7.717228
8.066125	8.103827	7.254065	7.154756	7.295061	6.970573	7.978438	7.632457	7.506058	7.455533	7.516376	7.446595	7.434467	7.318627	7.552081	7.676928	7.252918	7.080931	7.514365	7.135128	7.650878	7.512676	7.769939	7.184896	7.535797	7.579628	7.750647	7.656221	7.614599	8.125571	8.052544	7.339096	7.312473	7.656073	7.269167	7.192492	7.735042	7.582577	7.931773	7.822486	7.418246	7.28064	7.676651	7.706468	8.458201	7.947837	7.84926	7.318372	7.735706	7.717228
7.300743	7.281026	6.317525	6.024733	6.511409	6.105548	7.073594	6.913112	6.914876	6.647914	6.603296	6.896087	6.581723	6.56347	6.47541	6.824385	6.197166	6.330917	6.446699	6.152063	6.717876	6.932558	6.858803	6.291445	6.651981	6.803064	6.913561	7.018638	6.390363	7.079176	7.023376	6.39249	6.500651	6.643133	6.024146	6.17664	6.907719	6.561479	7.299287	6.764954	6.629889	6.434144	6.671926	6.896389	7.344197	6.983206	6.917763	6.608995	6.811939	6.707974
7.300743	7.281026	6.317525	6.024733	6.511409	6.105548	7.073594	6.913112	6.914876	6.647914	6.603296	6.896087	6.581723	6.56347	6.47541	6.824385	6.197166	6.330917	6.446699	6.152063	6.717876	6.932558	6.858803	6.291445	6.651981	6.803064	6.913561	7.018638	6.390363	7.079176	7.023376	6.39249	6.500651	6.643133	6.024146	6.17664	6.907719	6.561479	7.299287	6.764954	6.629889	6.434144	6.671926	6.896389	7.344197	6.983206	6.917763	6.608995	6.811939	6.707974
8.345542	8.338473	7.464214	7.081177	7.676436	7.140139	8.157844	7.977279	7.764924	7.800642	7.683001	7.678861	7.52482	7.51652	7.574107	7.782359	7.274038	7.35383	7.319849	7.334266	7.682684	8.090815	7.774613	7.408716	7.842232	7.784395	7.966755	7.926622	7.361845	8.025822	8.058404	7.469577	7.533668	7.617832	7.133987	7.174699	7.894951	7.718813	8.097244	7.80452	7.424534	7.431472	7.714906	7.922873	8.420879	8.242867	8.015575	7.505135	7.89546	7.820522
8.345542	8.338473	7.464214	7.081177	7.676436	7.140139	8.157844	7.977279	7.764924	7.800642	7.683001	7.678861	7.52482	7.51652	7.574107	7.782359	7.274038	7.35383	7.319849	7.334266	7.682684	8.090815	7.774613	7.408716	7.842232	7.784395	7.966755	7.926622	7.361845	8.025822	8.058404	7.469577	7.533668	7.617832	7.133987	7.174699	7.894951	7.718813	8.097244	7.80452	7.424534	7.431472	7.714906	7.922873	8.420879	8.242867	8.015575	7.505135	7.89546	7.820522
5.492765	5.256315	5.003162	4.650346	4.73248	4.623034	5.006018	5.000307	5.028278	4.72605	4.686771	4.742381	4.890527	4.516554	4.8998	5.002961	4.756212	4.689552	4.80206	4.602149	4.835328	4.861985	4.674893	4.680273	4.768001	4.924061	5.188029	4.966613	5.189724	5.264522	4.868449	4.728353	4.828368	4.396757	4.817511	4.677433	4.766576	4.522859	5.173235	5.188556	4.73711	4.835223	4.605648	4.768542	5.049071	5.058048	4.953335	4.869364	5.111475	4.905326
5.492765	5.256315	5.003162	4.650346	4.73248	4.623034	5.006018	5.000307	5.028278	4.72605	4.686771	4.742381	4.890527	4.516554	4.8998	5.002961	4.756212	4.689552	4.80206	4.602149	4.835328	4.861985	4.674893	4.680273	4.768001	4.924061	5.188029	4.966613	5.189724	5.264522	4.868449	4.728353	4.828368	4.396757	4.817511	4.677433	4.766576	4.522859	5.173235	5.188556	4.73711	4.835223	4.605648	4.768542	5.049071	5.058048	4.953335	4.869364	5.111475	4.905326
10.315732	10.146403	10.113012	10.183439	10.199895	10.326768	10.309742	10.368575	10.487833	10.344347	10.530048	10.295396	10.153323	10.30024	10.270063	10.48836	10.161959	10.038724	10.09556	10.025966	10.305861	10.399951	10.396071	10.323613	10.438235	10.34344	10.305127	10.285574	10.379822	10.351418	10.367026	10.289182	10.227943	10.111962	10.175417	10.176364	10.249371	10.262989	10.404799	10.357948	10.167402	10.48771	10.355881	10.29328	10.413603	10.127444	10.401245	10.360564	10.378194	10.179802
5.535103	5.522392	3.598843	3.644755	5.075958	3.62617	3.685171	3.841393	5.980459	5.356217	5.483935	5.865963	4.966353	3.49551	5.861438	5.557678	3.662693	3.676413	3.849257	4.28228	3.754038	3.749711	3.814316	3.935121	3.503511	5.602422	5.320937	5.464874	3.705976	4.950454	5.238605	3.420833	3.334209	3.700295	3.538757	3.629423	5.458549	5.490212	5.029748	5.042746	3.198634	5.516191	4.966766	3.53474	5.160238	3.407579	5.525015	3.696593	3.295677	5.225023
7.05176	5.495465	3.737129	4.214195	6.373705	4.742269	4.194939	4.50284	7.111366	7.160551	7.056035	6.149543	6.370083	4.736655	7.001101	6.692333	3.513612	4.352459	3.678919	4.249949	4.495956	5.056388	4.428274	4.597251	4.44148	6.828482	6.761196	6.812583	4.182541	6.639972	6.507544	4.548683	3.982847	4.539383	4.251994	4.234838	6.412175	7.676004	6.402324	6.745093	4.242932	7.04782	6.083596	3.744003	7.025372	4.510725	7.179607	4.467718	4.946525	6.647248
6.746151	7.188504	6.195454	6.263991	5.949336	6.607909	6.837299	6.822844	6.548261	6.587985	5.949019	6.178877	5.974682	6.281699	5.944519	6.141091	6.361763	6.064509	5.727873	6.004447	6.630987	6.287267	6.491573	6.256092	6.741994	6.162756	6.324635	6.425439	6.24775	6.496979	5.938576	6.81606	6.348666	6.429144	6.671775	6.410042	6.682141	6.137894	6.575772	5.628581	6.780589	6.262656	6.661963	7.211136	7.055168	6.921341	6.654532	6.083045	7.31619	6.234796
5.990408	6.032744	5.861203	5.983915	5.92758	5.728939	6.290388	6.132665	6.428868	6.007486	6.3911	6.580627	6.437428	6.06946	6.083771	5.852744	6.257646	6.157756	6.436657	6.065315	6.270893	6.225215	6.095682	5.763307	6.148512	6.330366	6.100728	5.929275	5.926189	6.262212	6.183025	6.750212	6.133479	6.297534	6.330366	6.350393	6.364864	6.473287	6.340217	6.17983	6.575907	6.114168	6.341568	6.467981	6.321113	6.892101	6.129776	6.861698	6.888335	6.342986
3.185752	3.317894	4.181352	3.679041	3.577717	3.765035	3.821569	3.800499	3.610578	3.789947	4.370995	3.872577	3.932419	3.648637	4.297996	4.156858	4.025676	4.054694	3.880994	3.740037	3.812215	3.875029	3.852185	3.893343	4.102702	3.980445	3.697106	3.822971	3.757757	3.658182	4.445282	3.61387	3.695428	3.779535	3.897213	4.150948	4.162686	4.103794	4.052436	3.802734	3.648004	4.077362	3.869262	3.86	3.603754	3.580198	3.592216	3.623998	3.949027	3.984546
4.718792	4.094971	4.849615	4.592309	4.729977	4.870882	4.904592	4.458976	4.70734	4.969901	4.539843	4.53889	4.890595	4.83966	4.361098	4.618153	4.755274	4.932493	4.712151	4.657109	4.843287	4.73309	4.841007	4.340073	5.04752	4.845683	4.875837	4.851946	4.492296	4.618073	4.948741	4.457088	4.676162	4.66976	4.378341	4.703629	4.953871	4.574372	4.938317	4.638384	4.662704	4.626686	4.812403	4.539235	4.544553	4.520783	4.459316	4.705762	4.762876	4.815392
14.450874	14.399713	14.260975	14.40847	14.391545	14.215355	14.297284	14.298607	14.271426	14.204085	14.301754	14.073664	14.320582	14.251997	14.226118	14.249749	14.39058	14.222672	14.300757	14.099587	14.423973	14.393526	14.352896	14.390032	14.332974	14.328408	14.330294	14.262044	14.428219	14.337538	14.317851	14.142005	14.364502	14.369761	14.143402	14.219334	14.403907	14.213311	14.329442	14.19765	14.416097	14.364502	14.285554	14.35725	14.291689	14.325732	14.42411	14.333837	14.37043	14.427487
14.216621	14.27484	14.08958	14.264425	14.138264	13.995864	14.139278	14.083027	14.0909	14.03383	14.101376	13.90518	14.115531	14.073391	14.058213	14.091944	14.169762	14.008846	14.136315	14.011304	14.202136	14.139101	14.129818	14.133918	14.133003	14.115531	14.096828	14.106305	14.247904	14.145117	14.139398	14.019645	14.223251	14.176712	14.083534	14.12788	14.169762	14.118215	14.168972	14.110971	14.257597	14.137284	14.181501	14.255585	14.194364	14.098091	14.183956	14.045722	14.236009	14.18793
9.780508	9.294193	8.079519	8.550406	9.008816	7.952355	8.356727	8.281957	9.500079	9.370933	9.452235	9.5287	9.257934	8.331399	9.239123	9.342728	7.907328	9.331401	8.327633	8.463476	8.439316	8.430397	8.583356	8.556368	8.136114	9.439574	9.572433	9.568809	8.231412	9.549362	9.667437	8.421975	8.323695	8.298853	8.421054	8.178732	9.593519	9.364723	9.629678	9.124109	8.308452	9.322629	9.071218	8.288795	9.504974	8.131709	9.397904	8.307079	8.421246	9.307091
2.846751	2.686806	3.177562	3.300907	3.031192	3.071958	2.995684	2.96507	2.74295	2.58242	3.507299	3.383432	2.807705	3.459115	3.305232	3.18378	3.509682	3.250313	3.266267	3.319524	2.897623	2.498524	2.483774	2.704923	2.936176	3.147941	2.803724	3.042959	2.943685	2.992993	2.978269	3.59782	2.807401	2.995793	3.609255	3.766884	3.053477	3.292639	2.94311	3.597801	3.011801	3.020909	2.704596	3.299912	3.0613	3.080589	2.885057	3.252723	3.166144	3.494547
11.419294	10.994715	11.940818	11.437019	10.183173	11.857526	12.232422	12.177357	11.003298	11.313729	10.915991	10.070266	11.390324	11.923779	11.014043	11.129758	11.942606	10.955665	11.683577	11.610559	12.172659	12.15172	12.141868	12.172659	12.197111	11.341466	11.529204	11.498144	12.114929	11.185876	11.359674	11.664287	12.12548	11.78994	11.6316	11.490247	11.276863	10.696245	11.419612	10.91556	11.747064	11.078564	11.545391	12.139046	11.036297	11.923525	11.403679	11.871584	11.876315	10.831406
4.685454	5.682116	5.392216	5.852881	5.587443	5.740141	5.291722	5.30875	4.861947	5.445466	5.110114	4.874645	5.229982	6.756251	5.15422	5.094201	5.926146	5.02233	5.14224	6.301785	4.401749	5.662576	5.609125	6.031718	5.689832	5.050424	5.580592	5.031735	5.354792	5.348885	5.329795	6.305964	5.439879	6.451205	5.862062	5.543373	4.720997	5.540373	4.927285	5.346971	6.168364	5.809116	5.677888	5.740759	5.31201	6.148071	5.747639	6.326259	6.572436	4.731465
4.313463	4.514789	7.247797	6.594963	4.474343	7.570318	7.141888	7.12854	4.429796	4.724292	4.437531	4.385403	4.427308	7.740787	4.598948	4.907033	7.13569	4.7031	6.885317	7.410443	6.703777	7.716596	7.057928	7.035014	6.620024	4.577319	4.342042	4.314963	6.738108	4.420414	4.139631	6.554082	6.721546	7.63206	7.431409	8.116918	4.500991	4.398409	4.620282	4.385403	6.80685	4.354204	5.982461	7.318517	4.492436	7.333139	4.371056	6.997358	7.097888	4.537346
6.299866	6.809087	6.156755	6.149515	6.597285	6.15177	5.951596	6.343912	6.776977	6.556599	7.122363	7.105308	6.135563	6.250693	6.877336	6.794145	6.248661	6.487116	6.029318	6.505888	5.752447	6.120951	6.101869	6.109609	5.925154	6.718287	6.383526	6.403457	6.085533	6.208897	6.565357	6.303199	5.637725	6.018313	6.29301	6.483641	6.326219	6.779455	6.2707	6.608418	6.050972	6.351544	6.474034	6.277285	6.093834	6.129981	6.371261	6.203837	6.00511	6.804501
8.491822	8.647291	8.704993	8.455143	8.738421	8.651298	8.299509	8.442359	8.359619	8.733534	8.151952	8.271344	8.619355	8.720304	8.251576	8.533835	8.655827	8.62794	8.361979	8.671284	8.342246	8.491243	8.312825	8.196265	8.488815	8.542901	8.410856	8.584995	8.294132	8.288806	8.315488	8.458324	8.473902	8.629732	8.482138	8.373126	8.675314	8.431018	8.67945	8.421155	8.365452	8.337663	8.28025	8.439661	8.430633	8.444187	8.245561	8.399983	8.239641	8.661395
5.221672	4.812952	3.555924	3.906297	4.106615	4.253495	3.540591	4.476663	5.336844	4.482283	4.666856	4.01491	5.190287	4.43713	4.210562	4.584809	4.021557	3.787873	3.146874	4.220011	4.123565	3.477126	3.525521	3.235867	4.182844	3.852617	3.383308	3.640476	3.896321	3.949448	3.792494	3.701651	4.608819	3.724937	4.01995	3.499299	4.242086	3.8209	5.193282	4.227527	3.865908	3.24793	4.460501	3.899568	5.713971	5.358454	4.427307	3.488722	4.032446	3.89855
9.69392	10.284317	9.669103	10.028647	10.081169	9.967611	9.907365	9.858029	10.083344	10.310053	10.550245	10.069337	10.172818	9.981937	10.294329	10.237158	9.800479	10.205596	9.936256	9.621698	9.74123	9.637236	9.459442	10.267993	9.863247	9.837509	10.037342	10.198636	10.07509	10.080476	9.781952	9.839672	10.004262	9.380995	9.66175	9.862833	10.245715	9.778856	10.008259	10.018262	10.317446	10.610879	10.148834	9.970579	9.926193	9.843096	10.501958	10.458876	10.115719	9.913479
5.965183	5.958262	6.217022	5.947046	6.359375	6.194306	5.977085	6.164134	6.492438	6.340087	6.333153	6.536869	5.972437	6.355675	6.212436	6.175393	6.283422	6.40238	6.324727	6.23632	6.498768	6.177285	6.352782	5.820592	6.282417	6.304484	6.156507	6.097479	6.090104	6.211767	6.218754	6.424845	5.999112	6.322547	6.168379	6.311682	6.398547	6.497679	6.576251	6.479937	6.106674	6.691249	6.498925	6.596751	6.522	6.313896	6.448286	6.113898	6.193152	6.300075
5.965183	5.958262	6.217022	5.947046	6.359375	6.194306	5.977085	6.164134	6.492438	6.340087	6.333153	6.536869	5.972437	6.355675	6.212436	6.175393	6.283422	6.40238	6.324727	6.23632	6.498768	6.177285	6.352782	5.820592	6.282417	6.304484	6.156507	6.097479	6.090104	6.211767	6.218754	6.424845	5.999112	6.322547	6.168379	6.311682	6.398547	6.497679	6.576251	6.479937	6.106674	6.691249	6.498925	6.596751	6.522	6.313896	6.448286	6.113898	6.193152	6.300075
7.395358	7.002996	7.144947	7.136301	7.081547	7.100863	7.289844	7.287379	7.111277	7.419574	7.18527	7.165964	7.08094	7.109345	7.233527	7.037109	7.119343	7.353492	7.101988	7.037109	7.173637	7.154239	7.076081	6.907372	7.394612	7.371542	7.271651	7.140474	7.379346	6.949422	6.800063	7.427526	7.144412	7.491868	7.013593	7.481257	7.557001	7.214014	7.344458	6.888023	7.075204	7.345697	7.177267	7.107194	6.919479	7.050058	7.357463	6.950913	6.97455	7.187149
8.046256	8.143472	8.82359	8.453548	8.326654	8.377855	8.286045	8.420051	8.191573	8.337687	8.220483	8.033014	8.467504	8.346607	8.236633	8.228294	8.472105	8.399843	8.170016	8.289233	7.819363	8.38784	8.206618	8.212491	8.353759	8.086135	8.071585	8.502478	8.040134	8.180642	8.147636	8.403476	7.966397	8.307239	8.475087	7.869586	8.246352	8.237394	8.360075	8.016569	8.375762	7.979812	8.191663	8.068443	7.874142	8.470476	8.127286	8.826789	8.415719	8.496889
6.988995	7.058019	6.91518	6.936518	6.729379	7.244063	7.252892	7.378321	7.432627	7.403409	7.317947	6.923302	7.01578	7.366251	7.052423	7.221777	7.140266	7.040374	7.089594	7.233438	7.19011	7.238389	7.568459	7.123697	7.417916	7.287315	7.209324	7.107537	7.328164	7.332855	7.201586	7.272108	7.210612	7.123618	7.037105	7.137656	7.234618	6.742547	7.313768	7.162216	7.338154	7.510408	7.242187	7.559374	7.11237	7.11216	7.287288	7.637683	7.525965	7.043296
4.107913	4.836705	3.249723	3.484214	4.495171	3.377712	3.282651	3.617031	4.141501	3.983665	4.855861	5.191136	4.00239	4.063556	5.158144	4.295889	3.837784	4.027055	3.277762	3.258092	3.362136	3.318616	3.381046	3.166523	3.191552	4.303668	4.434908	3.895341	3.347626	4.430361	4.217581	3.010767	3.158831	3.212335	3.238424	2.977787	4.383849	4.909958	4.83187	6.20884	3.140605	3.853742	4.412863	2.994042	3.893898	3.225111	3.947775	3.476738	3.433046	3.998349
3.257923	3.120462	3.164386	3.130105	3.175771	2.863417	2.995259	3.052616	2.927432	3.166342	2.826671	2.872977	2.892966	3.164256	2.889311	2.891551	3.194966	3.303855	2.705636	2.776241	2.853499	3.11773	2.991524	2.953672	3.077044	3.033244	2.935445	2.86112	3.070915	2.883046	2.932469	3.085535	2.988635	2.759435	3.055988	2.993228	3.36815	3.008879	3.158534	2.816465	2.858026	2.938552	2.912093	3.045027	2.900281	3.12529	2.635546	2.928202	3.03531	3.247156
5.375618	5.428844	4.448987	4.480053	5.359935	5.18017	4.899403	4.751376	5.110247	5.448647	5.431119	5.072571	4.938575	5.00001	5.078431	5.192861	4.879274	5.121384	4.266366	4.423134	4.702138	4.861592	4.599054	4.505682	4.502559	5.164611	5.01475	5.278598	4.712065	5.045225	5.325703	4.468696	4.349145	4.603684	4.177056	4.366991	5.402104	5.150195	5.431303	5.195661	4.815999	5.395253	5.032802	4.33654	5.253486	4.218907	5.521443	4.674472	4.519346	5.161864
8.200398	8.157078	7.513352	7.698898	8.009551	7.965975	7.482719	7.602817	7.66898	7.77559	7.888063	8.258429	7.668591	8.080687	7.918777	7.742371	7.713248	7.830057	7.817099	7.682557	7.831231	7.539829	7.380301	7.299035	7.50235	7.952997	7.967705	7.768693	7.525699	7.835392	7.963857	7.679063	7.468469	7.463018	7.783931	7.851727	7.778179	8.023662	8.133265	8.143812	7.883359	8.107886	8.007949	7.801098	8.211134	7.78077	7.957941	7.382045	7.894548	7.932681
8.200398	8.157078	7.513352	7.698898	8.009551	7.965975	7.482719	7.602817	7.66898	7.77559	7.888063	8.258429	7.668591	8.080687	7.918777	7.742371	7.713248	7.830057	7.817099	7.682557	7.831231	7.539829	7.380301	7.299035	7.50235	7.952997	7.967705	7.768693	7.525699	7.835392	7.963857	7.679063	7.468469	7.463018	7.783931	7.851727	7.778179	8.023662	8.133265	8.143812	7.883359	8.107886	8.007949	7.801098	8.211134	7.78077	7.957941	7.382045	7.894548	7.932681
6.670298	6.910283	7.458272	7.215448	6.581757	7.095576	7.96872	6.944061	6.725434	6.975637	6.79882	7.470506	6.897358	7.004971	7.113354	6.948032	7.995538	7.394968	7.979596	7.758162	7.975497	7.985768	7.812799	7.960805	7.341824	7.262005	7.540322	7.40297	7.813619	7.449802	7.240704	7.65405	7.489298	7.702074	7.826454	8.043896	6.529057	7.292712	6.456739	7.561429	8.11185	7.905508	7.891295	8.453911	7.359466	8.397518	7.884159	7.180011	7.981051	6.782053
4.783221	5.642755	6.048923	7.342183	4.607199	4.841635	6.665668	6.589457	4.465103	4.935198	4.566845	4.477166	4.800468	4.638514	4.804677	4.681873	6.535208	4.260789	7.166093	6.77162	6.78343	5.627934	6.385777	6.72014	6.566531	4.927617	4.459954	4.191004	6.820727	4.76579	4.673608	7.128353	6.616451	6.826007	7.250984	7.105531	4.516304	5.066521	4.338457	5.014046	6.241939	5.251229	6.511221	6.89638	4.764022	5.95129	4.605406	6.377232	6.466605	4.708538
9.271184	10.358542	9.953185	10.112198	10.546365	9.845266	9.509933	9.818971	10.224398	9.755072	10.336544	10.606388	9.781948	9.985536	10.040943	9.844121	10.098736	10.321724	10.732189	10.676077	10.471911	10.248091	9.980729	9.717542	9.95241	10.110799	9.985608	9.584437	10.019185	10.099521	9.979427	10.109926	10.29775	10.220611	10.423767	10.713609	9.86395	10.510394	9.800665	10.665959	10.24256	10.074126	10.074494	10.392272	10.208751	10.584712	10.065343	10.007484	10.548272	9.823118
9.835209	10.122884	9.465398	9.815497	9.880825	10.209572	9.438144	9.67314	10.033249	10.229488	10.307445	10.185771	10.133912	10.205649	10.053783	10.238692	9.513028	10.180593	9.570283	9.813803	9.531119	9.610008	9.71346	9.592274	9.493361	10.2203	10.14487	10.081241	9.793008	10.177406	10.101466	9.603762	9.82284	9.610413	9.650355	9.740334	10.126285	10.137569	9.959996	10.118704	9.684389	10.271108	9.762016	9.712969	10.245051	9.542538	10.14993	9.645233	9.847167	9.797735
8.695475	9.398214	8.492866	8.8274	8.768445	8.747947	8.332109	9.033652	8.869737	8.880511	8.93897	8.883086	8.603737	8.830981	8.744307	8.905358	8.707732	8.715127	8.729116	8.979553	8.595716	8.651501	8.62033	8.748977	8.707183	8.839691	8.628143	8.769436	8.789122	8.799319	8.603454	8.709555	8.684025	8.666086	8.685517	8.807854	8.617364	8.751527	8.661856	8.758443	8.654707	8.755461	8.648496	8.86498	8.878438	8.665158	8.833964	8.762489	8.792873	8.433461
7.104897	7.904955	7.328201	8.184156	7.729011	7.404207	7.554821	7.460741	7.114586	7.263488	7.48697	7.720536	7.236401	7.426333	7.086823	7.179633	7.803008	7.625089	8.539999	7.931313	7.262775	7.714214	7.553588	7.219459	7.386916	7.246658	7.494713	7.320547	7.217806	7.598967	7.596286	7.980973	7.783545	7.958372	8.212315	8.250599	7.417751	7.474221	7.55438	7.430688	8.252753	7.723497	7.713094	8.145591	7.60179	8.28584	7.519765	8.352674	8.395757	7.546801
11.628074	12.032614	11.832834	11.553636	11.728801	12.248479	11.723643	11.60844	11.61249	12.138244	11.72637	11.529752	11.955892	12.122901	11.834562	11.94989	11.554662	11.972559	11.939401	11.823843	11.960255	11.498805	11.774848	11.980075	11.60159	11.949448	11.951794	11.782348	11.857727	11.892513	12.020798	11.523662	11.660885	11.878939	11.950728	11.697354	11.972762	12.092771	11.98337	11.643744	11.966686	12.090661	12.066372	11.621169	11.414514	11.898569	11.693897	12.036539	11.807781	11.914702
4.576541	4.986995	4.844714	4.738199	4.653898	5.14195	5.094036	4.827408	4.768573	4.867155	4.815637	4.829191	4.764732	4.881064	4.88129	4.981575	4.642609	4.987698	4.652791	4.845152	4.761337	4.770119	4.72791	4.780874	4.819925	4.902708	4.72943	5.05711	4.712012	4.657344	4.780669	4.92516	4.589013	4.69378	5.243022	4.483902	4.830774	4.775955	4.725828	4.824839	4.928428	4.802334	4.854995	4.82369	4.97063	4.892007	4.674433	4.856701	4.958056	4.788721
7.30354	7.386206	7.223037	6.979569	7.321745	7.070149	6.691167	6.491678	6.927905	7.57765	7.25347	7.138201	7.258348	7.019037	7.894624	7.1611	7.30454	7.856668	7.441241	6.892999	6.780138	6.679264	6.576097	6.808299	6.116748	7.168137	6.775831	7.281171	6.839748	7.157089	7.209044	6.847628	6.778563	6.874942	7.390069	6.997917	7.070362	7.435592	6.899732	7.588518	6.875602	7.616281	7.078682	6.829775	7.243836	7.177079	7.814748	7.13457	7.405085	7.62178
8.138939	8.134401	7.764621	7.756535	7.395782	7.980976	8.052642	8.284192	8.101482	7.904357	8.547285	8.286203	8.141566	8.158379	8.069087	8.043101	8.078202	8.20238	8.223088	8.266017	7.926796	7.88118	7.917146	8.242549	7.98369	7.922822	7.94472	7.957366	8.133166	8.212079	8.110525	8.040959	8.187378	8.123757	8.086125	8.055648	8.20338	8.062884	7.798678	8.111521	8.013135	7.906749	7.949499	7.952559	7.978384	7.891885	8.014729	8.015787	8.073569	8.111671
10.238009	10.036341	10.400906	10.187047	9.783714	10.015688	10.15176	10.203412	10.136102	10.333901	9.656927	9.753746	10.141867	10.099932	9.815076	9.862723	10.046688	10.044583	9.755345	9.700562	9.779744	10.504528	10.211272	10.165745	10.069225	10.114554	9.9874	10.391331	9.783104	10.066208	9.976541	10.023226	9.584429	10.166379	9.862639	9.454535	9.735867	9.727644	10.097693	9.757999	9.678656	9.71934	9.835962	9.619244	10.18038	10.205076	9.778496	10.259676	9.966218	9.735476
8.680749	8.845742	7.130698	6.741533	8.11621	8.465692	7.122128	7.284558	8.568163	8.32541	8.481552	8.598858	8.024366	8.430788	8.18134	8.437612	7.246499	8.064181	7.079894	6.867154	7.570952	7.508738	7.437771	6.876528	7.385971	8.45679	8.588536	8.387299	6.999873	8.318347	8.321369	7.343922	7.123235	7.094099	6.854573	7.002236	8.170535	8.140499	8.323828	7.674551	7.442047	8.233017	7.889769	7.730413	8.44626	7.615267	8.383794	7.160785	7.59773	8.130058
9.360983	9.363388	8.034077	7.585768	8.796718	9.224187	8.044362	8.214725	9.234077	9.206997	9.330296	9.377252	9.078958	9.320888	9.072432	9.361352	8.271644	9.038431	8.096827	7.889006	8.620226	8.337118	8.185534	7.831063	8.306846	9.278567	9.381119	9.202432	8.410638	9.471991	9.448545	8.284619	8.336499	8.266086	8.156603	8.535634	9.385124	9.203637	9.291244	9.045427	8.371492	9.281614	9.060386	8.829036	9.423862	8.621399	9.398647	8.004384	8.509496	8.95877
5.952906	6.077781	5.521315	6.076275	5.738335	6.175553	6.029204	6.148616	6.014433	5.828143	6.286	6.772016	5.833377	5.789505	5.941465	6.016627	6.258068	5.821164	6.297097	6.051692	6.042397	5.826933	5.94004	5.526412	6.047821	5.961843	5.847431	5.813233	5.780551	5.771397	5.674964	6.333116	5.545431	6.016448	6.196996	6.133451	6.171991	6.275188	5.5643	6.023727	6.199643	6.153519	5.970666	6.23259	5.974925	6.118201	6.189458	6.414199	6.043953	5.9838
9.798817	9.738973	9.421952	9.086262	9.216592	9.527318	9.315639	9.449563	9.75577	9.654605	9.370225	9.509807	9.415382	9.795989	9.219703	9.618759	9.19085	9.367064	9.143793	9.214793	9.538562	9.528098	9.498478	9.041188	9.557064	9.57461	9.635529	9.664275	9.416287	9.632295	9.588253	9.469794	9.254925	9.312813	9.319526	9.271273	9.679142	9.653979	10.010453	9.350325	9.621307	9.536922	9.763895	9.707832	10.05763	9.732108	9.789582	9.288544	9.834544	9.468347
7.785584	7.925122	7.603891	7.392183	7.320103	7.729315	7.502203	7.770465	8.097162	7.854454	7.769606	7.660254	7.963061	8.054008	7.572539	7.873804	7.539219	7.671797	7.589271	7.593584	7.885728	7.869776	7.879769	7.598582	7.737197	7.957819	7.992034	7.963837	7.482266	7.757023	7.919446	7.656475	7.494785	7.800346	7.381465	7.413168	7.666843	7.801205	8.074126	7.418989	7.631082	7.38669	7.600325	7.694463	7.838776	7.8121	7.72761	7.511087	7.713121	7.638878
4.065923	4.382418	4.276117	4.422195	4.849054	4.461656	4.52122	4.820664	4.585135	4.769779	4.690879	4.483281	4.530811	4.846729	4.628403	4.496339	4.436941	4.475815	4.572814	4.526239	4.588738	4.587541	4.362759	4.612141	4.571318	4.199039	4.555388	4.525859	4.486484	4.524005	4.700966	4.611938	4.489692	4.387048	4.451877	4.551291	4.670816	4.483886	4.836569	4.442895	4.85623	4.41415	4.336991	4.572281	4.728153	4.454461	4.690748	4.549082	4.639384	4.334156
8.694966	9.00222	8.29174	8.710071	8.543275	8.007845	8.755499	7.863023	8.46061	8.273518	8.561945	7.78874	8.676186	7.843901	8.62447	8.272705	8.438554	8.263116	8.201409	7.844185	8.222289	7.943597	8.032638	8.09928	7.951879	8.156197	8.426954	8.390353	8.474069	8.486654	8.563012	7.963816	8.484444	7.893323	8.338123	8.009843	8.337134	8.248931	8.316819	8.435322	8.289248	8.128617	7.920628	8.599385	8.448176	8.26576	8.494743	8.043373	7.737417	8.664206
11.226345	11.333642	11.479416	11.827741	11.891295	11.418941	11.595989	11.725866	11.750212	11.715862	11.432774	11.463444	11.783806	11.61462	11.471642	11.582908	11.148331	11.28531	11.497346	11.676122	11.433624	12.016606	12.017282	11.497432	11.432784	11.524373	11.625993	11.864966	11.367307	11.73971	11.672227	11.608157	11.221298	11.747291	11.265375	11.430135	11.494876	11.542945	11.832994	11.422537	11.663342	11.865542	11.720711	11.604184	11.768209	11.532247	11.540637	11.650152	11.795378	11.616453
10.829023	10.99858	11.070373	11.49718	11.442709	10.539847	11.521226	11.248527	10.735357	10.844907	11.199025	11.184666	11.199808	10.70086	10.785376	10.66969	11.755965	10.976171	11.758826	11.626103	11.765381	11.009656	11.301119	11.453043	11.3653	10.905497	10.873705	10.596787	11.315716	11.145863	10.977237	11.444147	11.565722	11.464635	11.597951	11.709709	10.93164	11.292509	10.868316	11.029923	11.541548	11.175399	11.108795	11.086099	10.812869	11.097716	11.385605	11.334493	11.292931	10.853222
6.806574	6.42166	7.024173	7.528839	7.022256	7.724876	7.677559	7.885393	7.218897	7.263432	8.196752	8.117539	7.551926	7.634633	8.06364	7.813995	8.430967	7.611384	8.727832	8.441874	8.331113	7.313457	7.759325	8.442519	7.810835	7.49701	7.379695	7.117779	7.717849	7.261626	7.323762	8.168894	7.731144	8.303007	8.408005	8.376066	7.518689	8.242621	6.896662	7.823812	7.673492	7.085117	7.55166	7.33941	6.845112	7.143895	7.025601	8.138464	7.512354	7.760889
7.3312	6.716206	7.322724	7.67213	7.559403	7.862547	7.91582	7.796259	7.350391	7.313318	7.972934	8.125419	7.531831	7.564311	7.761234	7.754823	8.376965	7.485031	8.553426	8.075654	8.061144	7.393777	7.735913	8.227579	7.803028	7.347101	7.314899	7.150969	7.777375	7.608605	7.614193	8.258925	7.895623	7.978272	8.40111	8.488053	7.663293	8.13436	7.232392	7.804076	7.953353	7.478569	7.542586	7.459407	7.11576	7.369168	7.209405	8.2118	7.728228	7.845903
8.377354	7.836534	8.738246	8.929597	8.576085	9.242773	8.965924	9.184566	8.364752	8.436472	9.215848	9.445858	8.484255	8.715554	8.836275	8.94945	9.606976	8.739998	9.728139	9.467821	9.30335	8.71464	8.957876	9.375599	8.901078	8.570272	8.472614	8.164863	9.012294	8.409328	8.384528	9.5649	9.027279	9.207212	9.655476	9.671692	8.682113	9.302178	8.40605	8.746017	9.181611	8.859495	9.198441	8.813375	8.331616	8.550542	8.460419	9.247153	9.118853	9.017199
6.375635	6.425562	6.044044	5.255834	5.650331	6.259512	6.056366	6.09581	6.149335	6.194167	6.34586	5.894078	5.90418	6.490856	6.017981	6.228772	5.943067	5.827501	5.782849	5.779819	5.879593	6.218017	5.994431	5.943499	6.053232	6.356734	6.100453	6.066957	5.898709	6.29981	6.395336	5.836441	5.794255	6.062574	5.92166	5.514748	6.441429	6.053963	6.116868	6.128629	5.932966	5.863166	5.738305	5.955978	6.205089	5.946569	5.965799	5.833991	6.421153	5.964191
7.745381	7.634204	7.774525	7.831801	7.690942	7.71827	7.694991	7.666662	7.633591	7.847276	7.530825	7.631898	7.836816	7.735707	7.669185	7.760856	7.624045	7.813282	7.933343	7.654364	7.723742	7.840737	7.786384	7.891138	7.752719	7.795031	7.923009	7.780849	7.766199	7.660524	7.899475	7.643713	7.701497	7.907797	7.695035	7.679884	7.880044	7.903704	7.824092	7.555265	7.379126	7.788741	7.547568	7.498975	7.647276	7.447719	7.800942	7.691854	7.62377	7.689252
5.378429	5.548665	5.427357	5.71259	5.610815	5.609507	5.395477	5.537214	5.502358	5.513856	5.2007	5.363568	5.794107	5.388126	5.261548	5.428006	5.568081	5.541409	5.46245	5.453284	5.385956	5.429995	5.420634	5.55514	5.359462	5.531352	5.503484	5.586772	5.257694	5.423329	5.285835	5.397964	5.400884	5.228973	5.327658	5.334022	5.649532	5.243499	5.517393	5.282676	5.117804	5.5038	5.352564	5.150956	5.030957	5.296726	5.396753	5.448665	5.43121	5.553041
6.944842	5.92033	6.26949	6.001388	6.962697	6.553559	6.295157	6.179355	6.845423	6.437567	6.708044	6.816157	6.751688	6.227309	7.034836	6.817017	6.490889	6.639977	5.831019	6.062945	5.9237	5.900537	6.245295	5.99185	6.143218	6.655714	6.473337	6.780696	6.143804	6.84595	6.628523	6.432157	6.189635	5.956989	6.068518	6.548393	6.651382	7.06604	6.535698	6.692026	6.349511	6.719199	6.37691	6.273671	6.739156	6.007883	6.88705	6.439584	6.036188	7.028013
7.339638	8.150223	7.480764	7.196459	6.927224	7.439872	7.396371	7.523416	7.056391	7.041081	7.47854	7.699214	6.455095	7.230938	7.004203	7.233071	7.866026	7.26834	7.6029	7.390093	7.840022	7.426138	7.558775	7.15875	7.740836	7.151162	7.383794	7.004458	7.197228	7.147169	7.157217	7.557323	7.315618	7.413805	7.328558	7.713507	7.161319	7.273846	7.058522	7.438645	7.630175	7.280032	7.530388	7.777939	7.29579	8.003766	7.245222	7.599378	7.760625	6.93278
8.621449	9.245011	8.078046	7.973075	7.786077	8.003128	8.235908	7.926059	8.834397	8.80538	8.83801	8.352918	8.529847	8.802562	7.777256	8.246736	7.742559	8.350862	7.795647	7.86789	8.029511	8.862973	7.900727	7.782376	7.838402	8.583491	8.566347	9.137592	8.195649	8.456132	8.782988	7.887155	7.771938	7.995711	7.731787	7.484584	8.480044	8.306057	8.743175	7.859635	8.214895	8.528676	8.039772	8.37957	8.734833	8.606844	8.668791	7.966987	8.567559	8.564239
6.865841	7.550903	5.930634	6.055324	5.931951	6.171922	6.562731	6.196252	7.267065	7.181753	7.355318	6.59856	6.9526	7.25093	6.328274	6.58548	6.122012	6.773803	6.211326	6.442119	6.320553	7.190606	6.543015	6.078468	6.399377	7.198511	6.984821	7.584891	6.370206	7.02578	7.444022	6.018889	6.189196	6.42811	6.34132	5.858499	6.954334	6.700046	7.115049	6.469249	6.472751	6.691858	6.448035	6.745491	7.076275	6.743309	6.919497	5.959034	6.851959	6.638615
4.131992	4.330655	4.123779	4.938107	4.897181	4.513428	4.98869	4.729147	3.775001	3.678178	4.382924	4.787972	3.805291	4.174475	5.8068	4.054836	4.834578	4.266232	4.530381	4.207774	4.086306	3.721142	4.502547	4.086891	4.157992	4.05992	3.524399	3.614589	4.483506	4.391438	3.650732	4.553386	4.288666	4.30551	5.365132	4.936278	4.419745	4.807204	3.664358	5.988342	4.258935	4.013041	5.175569	4.672194	4.459572	4.033782	4.49971	4.2672	4.326767	4.452691
2.910178	2.759737	3.451964	3.264297	2.772579	2.938627	2.958372	3.24216	3.188491	2.803431	3.042428	2.944794	2.9132	2.950532	2.702093	2.689486	3.077666	2.968621	3.104267	3.000593	2.962433	3.210612	3.152224	3.081637	3.029305	2.846345	2.982689	2.96754	3.109668	2.804637	3.05794	2.807992	3.024467	2.961757	2.970406	2.737425	2.863189	2.676861	3.263285	2.790291	2.581954	2.880009	2.966602	2.823703	2.604845	3.024248	2.668568	2.959401	3.030864	2.763962
7.954026	8.150459	7.636198	7.931642	8.949191	8.586329	7.932944	8.133848	8.219486	8.318141	8.65441	8.700109	8.053928	8.276657	8.419107	8.234826	8.267157	8.065852	8.045371	8.404039	7.940654	7.607899	7.858663	7.99228	7.826595	8.113554	8.11997	8.128334	8.284225	8.308008	8.438396	8.587348	8.140167	8.121971	8.547908	8.651152	8.426712	9.006256	8.097427	8.36427	8.495108	8.459035	8.605786	8.559055	8.210523	8.325269	8.346075	8.27315	8.524346	8.665025
6.795058	6.262354	6.605547	6.624751	6.591843	6.586018	6.912091	6.604764	6.757288	6.722696	6.723626	6.659626	6.597553	6.35551	6.72123	6.44267	6.856394	6.554977	6.786058	6.516304	6.633158	6.524521	6.503618	6.530955	6.720407	6.44167	6.523103	6.64762	6.585881	6.50909	6.490202	6.6895	6.572077	6.284367	6.56207	6.613135	6.474111	6.518687	6.273437	6.558529	6.988175	6.871335	6.610689	6.774189	6.552655	6.685153	6.640207	7.070583	6.721555	6.833252
10.110932	10.057305	10.144437	10.175922	10.236233	10.122055	10.372739	10.168631	9.917464	10.087362	10.328281	10.156422	9.9949	9.862001	10.151037	9.860096	10.038504	10.020029	10.177131	9.942519	9.895997	10.039529	10.06164	10.010274	10.110235	9.93388	9.969113	10.057742	10.114064	10.024191	10.0918	10.253865	10.045136	10.007676	10.077492	10.056937	10.234218	9.951156	9.984117	9.966644	10.274245	10.351105	10.189354	10.130764	10.038256	10.289392	10.078549	10.612959	10.293909	10.236742
9.861087	7.659832	9.477826	9.989532	9.741603	9.168803	9.625245	9.352102	9.194052	9.162615	9.414506	9.232981	9.095964	9.291028	9.207135	9.245599	9.216085	9.005387	9.073422	9.161208	9.074737	9.376997	9.412951	9.396651	9.193588	9.27851	9.431341	9.544272	9.223976	9.68603	9.688376	9.491666	9.38074	9.652701	9.002839	9.305166	9.415323	9.384833	9.658378	9.824273	9.646257	9.703536	9.592486	9.515174	9.722995	9.592039	9.726389	9.743741	9.659365	9.679367
10.452946	10.51644	10.554913	9.947699	10.548097	10.239455	10.374739	10.581927	10.255322	10.34421	10.427038	10.197914	10.131699	10.332779	10.183244	10.048432	10.344941	9.850315	9.809877	10.198347	9.605252	10.321	10.346117	10.159332	10.41936	10.149347	10.564762	10.752346	10.206211	10.45245	10.552661	10.398745	10.55398	10.219725	10.30981	10.435016	10.431371	10.299502	10.372965	10.546048	10.284594	10.311768	9.921003	10.099356	10.18159	10.073274	10.531224	10.620343	10.49221	10.334161
7.415379	4.830614	5.360503	4.565557	6.549344	7.685098	7.55482	5.764757	5.198342	7.465968	7.667194	7.217546	7.269657	7.477282	7.548282	7.531923	5.590104	6.944708	5.157885	5.421662	4.591309	5.390881	5.344601	5.542519	5.930063	6.992312	7.732683	8.046087	5.110179	7.550137	7.056221	5.170301	5.056343	4.419708	5.1226	4.562179	7.270517	6.26199	7.062264	6.466898	5.131047	7.082488	6.644219	5.358805	7.176885	4.751454	7.769208	5.973232	4.987662	6.652392
6.621889	6.190679	6.465128	6.209381	7.052367	6.929923	6.656486	5.693238	6.140526	6.741494	6.96396	7.109492	7.023351	6.767515	6.945318	6.788827	6.192481	6.766557	6.189675	6.144941	6.000873	6.133474	6.116376	6.331785	5.990204	6.717875	6.858298	6.911988	6.433363	7.23042	6.984646	6.161419	6.397569	6.393907	6.051692	6.156789	6.562184	6.782974	6.77512	7.031181	6.286367	7.211295	6.461075	6.015048	6.871685	6.513825	7.055601	6.27418	6.265889	7.232852
5.571824	3.568391	3.155578	3.178529	4.687176	5.066087	4.610526	2.712805	3.017208	4.851221	5.72287	5.643296	4.47649	4.546466	5.175477	5.386898	2.732572	5.104273	2.78198	2.627971	3.005118	2.704807	2.676495	2.790363	2.97768	4.78777	4.906282	4.805558	2.886149	4.342328	4.440625	3.230123	2.686962	2.572165	2.831177	2.782599	4.962657	4.589062	4.099567	4.827247	3.119371	4.718688	4.84881	3.057662	4.835225	2.74464	5.037314	2.991006	2.638595	5.212045
6.118051	5.857773	5.89744	5.511268	6.172735	5.985782	6.012044	5.846718	5.883919	5.946888	5.604528	6.09326	6.122247	6.07933	5.991122	6.11501	5.789842	6.254927	5.923435	5.95256	6.058857	6.036676	5.946924	6.000597	6.19298	6.189998	6.097951	6.048441	5.876415	5.981049	6.052814	5.955191	6.195867	5.908226	5.825672	5.784884	6.089998	5.824248	6.077212	5.912172	5.870049	5.723059	5.904601	6.094909	6.03235	6.028457	5.737346	5.795462	5.747597	6.19059
7.305294	7.264872	8.039956	7.320048	7.655906	7.409585	6.941113	7.26889	7.619111	7.468933	7.781054	7.549399	7.893594	7.167454	7.335493	7.473714	7.761868	7.529299	7.89404	7.542214	7.623353	7.711672	7.570859	7.750168	7.347662	7.497238	7.519023	7.194653	7.738273	7.691912	7.615348	7.842088	7.992878	7.945977	7.76156	8.450503	7.82412	7.656929	7.574467	7.727288	7.664975	8.21148	7.718655	7.546201	7.92395	7.693402	7.51603	7.829949	7.567714	8.049614
5.527731	5.263823	5.49941	5.210443	5.345533	5.374684	5.811043	5.196739	5.46839	5.454824	5.708427	5.425792	5.19363	5.335748	5.58972	5.537908	5.611855	5.46025	5.793922	5.195299	5.345003	5.332714	5.279887	5.341174	5.446833	5.066289	5.593538	5.477359	5.499387	5.377563	5.496792	4.818865	5.439119	5.268685	5.597532	5.439144	5.692	5.543369	5.403327	5.740716	5.440949	5.364047	5.214696	5.337822	5.342881	5.320612	5.124037	5.255631	5.242434	5.431751
6.738913	9.447136	8.318105	8.168465	7.425712	7.696185	6.387275	9.07455	8.740609	6.947943	7.45618	7.700055	6.366999	7.55053	7.981855	7.46008	7.994166	6.703149	8.220246	9.253958	8.048582	7.722083	8.775085	8.831565	7.867841	6.821049	6.700355	6.719049	8.404237	7.366504	6.709709	8.649849	8.406419	8.319072	8.578332	8.579575	6.907751	8.294182	7.180031	8.726672	7.996584	7.128808	7.425446	7.689929	7.119504	7.818974	6.873625	8.362938	9.383884	6.19059
5.668131	8.640834	7.240501	6.936202	6.534932	6.984378	5.609819	8.254033	7.696567	6.024648	6.549296	6.808336	5.660151	6.457322	6.998321	6.432768	6.99752	5.868575	7.250928	8.207113	7.121155	6.976229	7.754008	7.775872	7.11921	5.745793	5.794461	5.748414	7.482935	6.315409	5.80827	7.885485	7.437694	7.346542	7.59897	7.787916	6.103097	7.339629	6.497965	7.68292	7.201238	6.108156	6.747175	6.824603	6.488661	7.208297	5.95441	7.393458	8.491451	5.387396
5.991477	7.574048	6.886302	6.631071	6.491456	6.509167	6.097715	7.313179	6.814436	6.213268	6.119404	6.438123	5.936108	6.189254	6.51044	5.777025	6.586432	5.803222	6.627851	7.373499	6.213796	6.315435	6.557831	6.973474	6.509814	6.093077	5.912426	6.101989	6.640533	5.814147	5.810077	6.835563	6.751024	6.318742	6.927466	6.687355	5.765435	6.404331	6.027117	7.00034	6.554435	6.017497	6.18582	6.22906	5.936795	6.678867	5.969191	6.829409	7.324874	6.07873
7.809257	7.293373	7.654178	7.614784	7.994626	8.203313	7.998963	8.008236	7.813125	7.914435	8.345304	8.472891	7.711567	7.876616	8.077236	7.854114	7.717041	7.859217	7.585871	7.944771	7.867987	7.233325	7.422259	7.573434	7.513294	7.77639	7.784194	7.548401	7.796791	8.103153	7.867482	8.369464	7.905235	7.921592	8.006707	8.140218	8.183371	8.300135	8.03681	8.408341	7.906453	8.15623	8.008491	7.800087	7.934685	7.754485	8.104218	7.902213	8.096269	8.099181
9.588738	10.071172	9.893599	9.923293	9.604216	9.66713	9.799531	10.250131	9.938571	9.514183	10.031412	9.78563	9.651668	9.578765	9.73646	9.764964	9.933376	9.576016	10.038455	10.045692	10.114529	10.024899	9.992478	10.193393	10.016889	9.508649	9.703127	9.655387	10.256698	9.662214	9.382762	10.055381	10.221773	9.946861	9.891532	10.145836	9.662283	9.348654	9.477682	9.704915	9.907185	9.744259	9.968306	10.007533	9.657854	9.961542	9.90147	9.962495	10.245104	9.619989
6.399554	7.338778	7.567296	6.923716	7.154879	6.473738	6.662462	7.105217	6.689032	6.488738	6.773369	6.980005	6.651766	6.543371	7.029502	6.412917	6.877993	6.232103	6.594711	6.990549	6.810104	6.831218	6.899889	7.22605	6.852893	6.375396	6.292512	6.386114	7.12763	6.5978	6.543857	7.134172	7.053821	6.678202	7.180099	7.262718	6.512527	6.815868	6.097951	7.386191	7.136945	6.70788	6.870302	7.216323	7.085352	6.9371	7.264285	6.74148	6.975473	6.325534
6.832961	6.375638	6.219102	6.290436	6.922245	7.127071	6.888196	6.44261	5.835797	7.246239	6.743687	6.844257	6.910274	7.23562	7.196288	6.964017	6.165496	7.050603	5.881821	6.200086	5.863915	5.796064	5.928395	5.942591	6.109803	7.01862	6.747874	6.971821	5.73319	6.48863	6.291828	6.297962	5.700095	6.140667	6.442845	5.971269	6.643737	6.287818	6.772806	6.12445	5.816298	6.439507	6.445941	5.472416	6.573502	5.688319	6.786544	6.0931	5.47781	6.627682
9.921893	8.519762	8.248446	8.669214	10.054847	9.964745	9.891999	8.616247	8.728031	10.141394	10.325326	9.925558	10.52826	10.20712	10.249197	9.910452	8.399487	10.225876	9.188247	9.087446	7.99127	7.88118	8.115661	8.10295	8.130386	9.927461	9.720162	9.8614	8.594004	9.91594	9.787337	9.44701	9.014348	8.41647	9.740973	9.357141	10.304989	10.290175	9.608731	9.886038	8.239205	9.696482	9.356094	8.272975	10.374209	8.24909	10.15763	8.600864	8.583461	9.9163
11.980073	11.788702	11.878148	11.851786	11.536106	11.975622	11.889739	11.957069	11.981249	11.980151	11.918106	11.587895	11.966229	11.978072	11.834861	12.104486	11.905488	11.862659	11.907645	12.024329	11.987421	12.078762	12.036805	12.101985	11.943171	12.061371	11.905488	12.012597	12.087299	11.83239	11.93581	11.972003	12.075325	12.105839	11.845042	12.002259	11.972531	11.836036	11.971317	11.742324	11.956855	12.095826	11.973944	11.947846	12.101612	11.907777	12.01401	11.91881	12.073033	11.86731
10.969273	10.616388	10.829411	10.720487	10.425715	10.998776	10.767076	10.83253	10.882806	10.911985	10.7431	10.445649	10.965716	10.877448	10.801467	11.247587	10.692007	10.715651	10.645429	10.867917	10.864034	10.9412	11.02758	11.087465	10.758787	11.042893	10.945626	10.943484	10.761492	10.733278	10.841562	10.752969	10.809579	10.862686	10.384595	10.602223	10.791256	10.702061	10.973651	10.565951	10.441113	10.928581	10.657685	10.701064	11.09025	10.622271	10.910679	10.76652	10.752846	10.758344
8.122256	8.062842	8.088754	8.39018	8.055609	8.209889	8.2731	8.280243	8.478061	7.940809	8.551767	8.43564	8.140154	8.08877	8.45089	8.210242	8.589537	8.302999	8.61536	8.41582	8.523292	8.169547	8.434092	8.583447	8.344358	7.920124	8.204015	7.969766	8.515265	8.20207	8.123565	8.624841	8.67107	8.667002	8.616502	8.615584	8.149569	8.480226	7.998269	8.400582	8.660467	8.505486	8.509172	8.357048	8.31029	8.46571	8.364096	8.704639	8.501019	8.387263
10.124329	9.807117	9.784361	9.921541	10.044809	9.788902	10.095117	9.966818	9.891736	9.527708	9.901596	9.839491	9.667257	9.84257	9.686142	9.630431	9.973363	9.514251	9.609774	9.511523	9.816956	9.952017	9.895481	9.480509	9.785102	9.534358	9.849609	9.655551	10.104352	9.763688	9.757688	10.16561	9.884383	10.171152	9.819738	9.963791	9.940657	9.869126	9.737048	9.251802	10.106173	10.13019	10.06642	9.944811	9.865649	10.12333	9.98385	10.414176	10.269125	9.9071
6.337485	7.074159	7.11465	7.134962	6.546536	6.521182	6.278709	7.233627	7.290971	6.494276	6.798952	6.655372	6.412094	6.626258	6.633687	6.570407	7.128254	6.327786	6.85373	7.179329	7.111019	7.009687	7.24429	6.975284	7.111464	6.656434	6.550221	6.375609	6.776355	6.56702	6.549357	7.241385	6.819105	6.910207	7.059597	7.115019	6.33874	6.58349	6.335887	6.583673	7.163347	6.488174	6.999527	7.435982	6.672385	7.045601	6.704703	7.08379	7.366635	6.442218
6.289125	5.909663	5.787323	5.945231	7.623873	7.10177	6.383555	5.963621	6.416334	7.317763	7.449153	7.15967	6.923431	7.079722	7.1906	7.079807	5.844137	6.914375	5.9407	6.695815	6.012666	6.001998	5.78714	6.519235	6.01411	6.761917	6.715432	6.356926	6.283956	7.048363	7.041991	6.539435	6.264176	6.338629	6.301163	6.535512	7.164503	7.865966	6.448228	7.638295	7.001364	7.399855	7.009793	6.409608	7.492717	6.231917	7.29722	6.187487	6.498487	7.463672
6.619952	7.134018	7.442452	7.536124	7.018313	7.195337	6.680509	7.278774	7.245124	7.398139	7.25629	7.311561	7.177848	7.534586	7.12477	7.115077	7.023359	7.14754	6.829956	7.369481	7.241514	7.605551	7.344681	7.15445	7.064094	7.222022	7.092647	7.141638	7.357483	7.362317	7.288404	7.260418	6.970298	7.235488	7.274855	7.169242	7.037836	7.426627	7.31143	7.563953	7.510289	7.382429	7.538831	7.88962	7.618799	7.576926	7.414089	7.082728	7.192464	7.158135
10.888599	10.930728	10.510885	10.645224	10.776994	10.580859	10.523971	10.658116	10.839577	10.491841	10.502974	10.291074	10.514401	10.408771	10.624935	10.818319	10.830519	10.489288	10.797489	10.685497	11.038293	10.872255	10.917443	10.965526	10.929747	10.558593	10.693163	10.67737	10.939143	10.611589	10.703478	10.45541	10.746969	10.753439	10.601684	10.83548	10.673223	10.448573	10.623639	10.103952	10.983165	10.61715	10.943115	11.108356	10.681712	10.849575	10.968348	10.480197	10.825712	10.487814
7.724595	8.592679	8.042763	8.895452	8.78908	8.28402	8.082615	8.442346	8.181224	7.981092	8.356289	8.601691	8.204528	8.089246	8.441791	8.029352	8.483811	8.166704	8.74622	8.65935	8.364098	8.124554	8.368685	8.232737	8.206732	7.954247	8.063454	7.969192	8.271984	8.089618	7.95903	8.431672	8.340472	8.237604	8.866472	8.821819	8.027594	8.311418	7.992022	8.753901	8.521087	8.35867	8.390051	8.684261	8.28476	8.505271	8.454082	8.301484	8.781172	7.979641
8.58141	9.312264	9.476042	9.511014	8.685856	8.513045	8.286488	9.081011	9.276225	8.539712	8.499004	8.360619	8.548496	8.587801	8.536576	8.307432	9.284704	8.31374	9.159542	8.900031	9.104711	8.792054	9.056565	9.130449	8.911901	8.399431	8.414272	8.459855	9.085616	8.564333	8.568451	9.044681	9.446065	9.072027	9.232949	8.988513	8.321304	8.750517	8.671235	8.535389	9.333779	8.382681	8.847881	9.415537	8.440938	9.262854	8.299399	9.149504	9.285201	8.675775
10.666428	10.961609	11.118542	11.316646	11.250521	10.836149	10.781933	10.670479	10.369337	10.785019	10.846251	10.960463	11.040035	10.800849	10.83765	10.594578	10.912351	10.688155	10.700136	10.715188	10.348709	10.296578	10.427978	10.660282	10.27223	10.715709	10.691212	10.637168	10.720833	11.130559	10.913914	10.847992	10.787176	10.878634	10.991244	11.020102	10.943581	11.216076	10.983494	11.108667	10.921712	10.837831	10.824702	11.122223	10.923047	10.830582	10.903483	10.696752	11.053036	10.984935
8.715862	9.820658	10.363103	10.33462	7.893781	8.7411	8.04079	10.653525	10.346998	8.26219	8.77024	8.603026	9.802925	8.843548	8.375773	8.904921	9.860271	8.784151	10.27124	10.564319	10.123816	10.081789	10.31056	10.646239	10.156769	8.702103	8.291746	7.941979	9.856435	8.52897	8.16117	10.130163	10.169163	9.9675	10.310218	9.663078	8.445057	9.222518	8.805958	8.883239	9.931372	8.011944	9.390493	9.938502	8.485317	9.934004	8.058825	10.135793	9.966718	7.726181
6.977494	6.652539	6.336005	6.465142	6.692746	6.968675	7.352156	6.626242	6.608558	6.696322	7.241471	7.297196	6.836157	6.957444	7.040993	6.712885	7.029295	6.811076	7.011524	6.591365	7.055709	6.255672	6.844857	6.615893	6.608643	6.725836	7.168698	6.967629	6.733381	6.976601	7.055492	6.945267	6.847669	6.855445	7.024749	7.014316	6.887745	6.94039	6.713753	6.852639	7.165571	7.272406	6.9894	6.859986	6.89105	7.145099	6.790429	6.965714	7.27133	7.000386
11.360349	10.845072	11.444795	11.57149	11.631732	12.188117	11.424211	12.033742	11.787316	11.60783	11.672432	11.710758	11.696949	11.583652	11.474713	11.557075	11.934822	11.492826	11.632105	11.730641	11.368108	11.528062	11.594426	11.639364	11.840085	11.686349	11.621934	11.489425	11.356187	11.736254	11.563146	11.94407	11.486847	11.737751	11.708988	11.509436	11.843431	11.709032	11.735322	11.288975	11.759352	11.82126	11.753536	11.800664	11.525262	11.426253	11.500414	11.842332	11.480417	11.735122
10.325082	10.407087	10.477738	10.9968	10.40914	10.481612	10.578924	10.613893	10.36304	10.408198	10.344876	10.370048	10.548722	10.660126	10.655956	10.642467	10.501288	10.419681	10.337587	10.676517	10.591455	10.595828	10.543822	10.569687	10.572706	10.395478	10.482704	10.44699	10.64353	10.537197	10.515241	10.66588	10.461307	10.563962	10.612812	10.625541	10.407115	10.524241	10.579569	10.606058	10.457074	10.60619	10.518233	10.334302	10.913618	10.400782	10.716403	10.448418	10.423557	10.456746
10.028307	10.07499	9.98547	10.3363	10.093625	10.074101	10.089974	10.106655	9.891572	10.050622	9.803434	9.966388	10.12991	10.101066	10.001145	10.130893	9.960331	9.850154	9.916428	10.074183	9.95329	10.120545	10.124748	10.129114	10.047405	9.821624	10.013176	10.102054	9.993295	9.824599	9.88807	10.150648	10.020504	10.042495	9.991506	10.052135	9.877678	9.929037	9.990781	9.923657	9.954826	10.093806	10.051811	9.753814	10.279543	9.947828	10.084592	9.932629	10.118347	9.988631
11.690866	10.881129	11.082409	10.671914	9.672748	11.104543	11.272235	11.3049	11.256421	11.287887	9.640477	9.935745	11.398923	10.74511	10.568118	11.25551	10.469746	10.784224	10.564285	9.807342	11.056033	11.003996	11.379649	11.190989	11.034104	11.120915	10.993823	11.238156	10.913043	10.925499	11.000272	10.783859	10.742178	10.349284	10.852665	9.319274	11.232832	10.319208	11.54169	9.701149	10.783116	10.820295	11.088706	10.973748	11.39213	10.568204	11.173605	10.481751	11.053915	10.816058
9.147808	9.046948	9.33053	8.90165	8.337592	8.900814	9.271218	9.43891	9.172729	9.356491	8.83234	8.423523	9.03748	9.22649	8.368695	8.924563	9.183874	9.15204	8.722029	9.035715	8.78006	9.452815	9.525439	9.349391	9.373625	9.222154	9.474321	9.721359	8.718542	8.783382	9.142353	9.051739	8.405002	8.819308	8.236397	8.122277	8.358153	8.261511	8.75669	8.73683	8.643296	8.64524	8.453788	8.580061	8.935115	9.210574	8.656748	9.150101	8.720269	8.634331
6.375635	6.050596	6.195454	6.522692	6.274439	6.47137	5.894416	5.606625	6.083045	5.985494	6.001737	6.41324	6.060832	6.18127	6.21368	6.276887	6.630671	5.929868	6.122975	6.040991	5.912233	6.26244	5.96023	6.291097	5.90474	6.139337	6.053602	6.294569	6.109961	6.368401	6.286525	6.311053	6.02859	6.331812	6.180519	6.45079	5.797465	6.599106	5.815767	6.199392	6.406159	6.471041	6.447882	6.342687	6.484351	6.378211	6.564646	6.117744	5.986735	6.354692
7.289363	7.015108	7.04883	7.469976	7.581896	7.719045	7.384229	6.840413	6.867256	7.281435	7.341279	8.032793	7.490546	7.131753	7.52608	7.280659	7.676499	7.285637	7.60405	7.119607	7.43012	6.811599	6.846806	7.319749	6.829389	7.431609	6.729878	6.52725	7.65394	7.233266	6.992915	7.354038	7.53473	7.141788	7.902915	7.807547	7.292103	8.089605	6.833868	7.386702	7.863926	7.541371	7.903033	7.340002	7.741831	7.239587	7.81766	7.230566	7.255305	7.64115
11.383785	12.017987	11.736238	12.147288	12.866565	12.390436	12.819831	11.181883	11.26933	11.617533	12.418489	12.737979	12.255709	11.697705	12.531345	12.09389	13.105638	12.806901	12.815344	11.871096	12.761998	10.844612	11.422391	11.872798	10.549572	11.745803	11.863946	11.044151	12.673579	11.918216	11.750028	12.477462	12.85696	11.884935	12.906318	13.147857	11.801737	13.005143	11.137591	12.451348	12.457938	12.730562	12.510861	12.063063	11.610509	12.00735	12.700216	12.057329	11.328803	12.525791
7.894971	7.557532	7.571653	7.572571	8.365677	8.37916	8.572101	7.478225	7.693712	7.829077	8.797668	9.68779	8.17919	7.719549	9.239992	7.911979	8.44551	8.622392	8.75655	7.774728	8.486288	7.287846	7.64355	8.029285	7.555265	7.956866	7.980271	7.607716	8.07622	7.736113	7.659416	8.257145	8.156784	7.629982	8.849231	8.948983	7.9736	9.077222	7.358155	8.414883	7.892695	8.139882	8.444321	7.769508	7.654553	8.037025	8.225205	8.147911	7.835302	8.266985
5.60341	5.6723	5.356322	5.686	5.973616	6.381904	6.435105	5.545663	5.427638	5.702826	6.510049	7.552143	5.932159	5.736925	7.172755	5.699886	6.206977	6.455416	6.591112	5.753826	6.146572	5.244063	5.595339	5.751933	5.557162	5.919074	5.838449	5.669796	5.646086	5.618987	5.569102	6.041721	5.702228	5.375122	6.889775	6.786759	5.935958	7.11337	5.372896	6.213846	5.734524	5.644494	6.065555	5.501248	5.834299	5.76008	5.743347	5.703314	5.353757	6.033476
10.004801	9.594602	9.813083	9.558852	9.543171	10.026739	9.893573	9.918539	10.102055	10.146439	9.59033	9.567294	10.127182	10.120931	9.594509	9.948999	10.061794	9.648979	9.576374	9.617704	10.060907	9.8615	9.354571	10.183381	10.064074	10.128107	9.906052	9.923787	9.816063	9.895377	9.993412	9.559823	10.042483	9.816088	9.865532	10.058934	10.016212	10.049807	9.859213	9.548853	9.776465	9.827807	9.881691	9.710407	10.110747	9.707898	10.105578	9.466712	10.257603	10.03071
6.916523	6.72232	7.118452	7.022171	7.72052	6.63859	7.349199	6.607556	6.522153	6.67875	7.504702	7.395361	6.78372	6.570566	7.552804	6.765405	7.62224	7.266561	7.330298	7.002804	6.397367	6.844907	6.755638	7.12071	6.668077	6.816772	7.097511	7.069148	7.048203	7.385313	7.183456	7.044769	6.733025	7.53435	7.493899	8.122346	7.395677	7.377692	6.964819	7.393572	7.545531	7.338057	7.248804	7.639429	6.823839	7.614278	7.350868	7.103225	7.59203	7.427756
8.314537	7.886809	8.013249	7.679058	8.197904	8.477927	8.419319	8.31925	8.019569	8.126302	8.721907	8.857523	8.124774	8.361675	8.74384	8.361982	8.474072	8.315916	8.146437	8.102414	8.358477	8.142499	8.053953	8.008007	8.181825	8.368995	8.493977	8.091849	8.188882	8.065413	8.25953	8.510221	8.111041	8.179379	8.504673	8.527471	8.376086	8.464672	8.263314	8.180196	8.207589	8.180761	8.477884	7.953561	7.985412	8.223844	8.074121	8.050249	8.121699	8.232176
3.666624	4.64784	4.593951	4.322914	4.665197	4.623323	5.092171	4.683095	4.584696	4.927567	4.566809	4.832642	4.478742	4.395481	4.851927	4.210402	4.613027	4.364062	4.405213	4.480517	4.912855	4.494196	4.719868	4.251906	4.593837	4.609259	4.471789	4.590626	4.28457	4.575493	4.203384	4.657632	4.616333	4.633869	4.510255	4.763757	4.776449	4.326041	4.830355	4.681218	4.933972	4.683783	4.731935	4.870107	4.620084	4.727215	4.214004	4.776998	4.810457	4.950472
8.554939	8.446349	8.726842	8.570534	8.68177	9.037368	8.825389	8.764926	8.665964	8.871134	9.01113	8.966093	8.663011	9.033233	8.793297	8.68681	8.508014	8.651345	8.580652	8.764926	8.558074	8.651105	8.79627	8.644254	8.83179	8.731885	8.79172	8.818774	8.701818	8.742903	8.763022	9.010577	8.754354	8.711927	8.711855	8.789678	8.901417	8.774583	8.82503	8.421698	9.025769	9.082728	8.937973	8.780144	8.737746	8.768658	8.752174	8.921327	8.64879	8.756248
8.188869	8.844961	8.455098	8.719391	8.879388	8.425802	8.549843	8.457394	8.549942	8.427803	8.691958	8.809816	8.311478	8.513826	8.62725	8.470667	8.621842	8.608862	8.69213	8.546117	8.698195	8.678116	8.472055	8.646623	8.589183	8.471282	8.390181	8.409809	8.635208	8.746501	8.607617	8.725805	8.634353	8.480007	8.751002	8.615066	8.295798	8.864343	8.531963	9.004462	8.676622	9.04073	8.587365	8.848653	8.85131	8.90568	8.79236	8.751253	9.05509	8.425119
7.530144	6.398832	6.444434	6.374234	6.376377	6.787192	7.423541	7.024817	5.720316	6.724379	6.117184	6.768059	7.212595	6.279055	6.387476	6.602952	5.887735	6.12584	5.782409	5.704301	6.1478	6.610189	6.783513	6.307514	6.692655	6.866604	6.250533	6.572336	6.074479	6.548811	6.244914	6.57172	6.43651	6.313227	6.473273	5.947825	6.419476	6.651307	7.263289	6.113487	6.444755	6.490294	6.635421	6.563637	7.747146	6.306566	7.309555	5.341975	6.250103	6.57798
11.588535	11.239951	11.222038	11.223975	11.224584	11.130357	11.441476	11.248043	11.093618	11.170141	11.196614	11.012376	11.239917	11.16481	11.26075	11.295328	11.211459	11.028213	10.975848	11.020624	11.28327	11.143348	11.121278	11.336052	11.213914	11.264312	11.335955	11.28334	11.247059	11.202982	11.250708	11.174617	11.315932	11.29262	11.204564	10.992603	11.138813	11.181389	11.299435	11.041545	11.114778	11.139613	11.187249	11.037084	11.220119	11.172743	11.283685	11.18178	11.077139	11.253426
10.488748	10.2686	10.448763	10.283465	10.339717	10.193673	10.520547	10.488813	10.38032	10.401304	10.481268	10.269785	10.74056	10.390133	10.562017	10.511577	10.376032	10.292309	10.61013	10.333372	10.801464	10.262105	10.474019	10.579611	10.375079	10.395011	10.643771	10.354147	10.488195	10.491101	10.399509	10.315372	10.671856	10.680965	10.315846	10.174551	10.317995	10.426155	10.426705	10.343911	10.184703	10.177978	10.262435	10.169373	10.335734	10.199889	10.350327	10.552916	10.316426	10.295867
3.631311	2.479834	3.401844	3.125252	3.200862	3.548645	3.97084	3.64633	3.286089	3.227851	3.637622	3.354958	3.913374	3.423441	3.659566	3.46684	3.597858	3.517874	3.139501	3.593675	3.142341	3.203937	3.227073	3.502862	3.237739	3.164449	3.399385	3.365397	2.976464	3.149531	3.119224	3.436458	3.412717	3.138577	3.379496	3.144517	3.12118	3.220188	3.309353	2.8983	2.968322	2.899112	3.255234	2.750723	2.840935	3.010289	3.277623	2.871145	2.856005	2.840168
7.571018	6.994345	6.666826	7.211439	7.117867	7.391103	7.594834	7.36542	7.475812	7.260027	8.098769	8.194185	7.097081	7.297164	7.550413	7.296913	7.442248	7.521639	7.752936	7.44952	7.657288	7.241703	7.315507	7.290992	7.379097	7.326647	7.54614	7.218815	7.433552	7.707898	7.589265	7.662472	7.519174	7.385743	7.71554	7.940934	7.404625	7.89001	6.818541	7.93348	7.784213	7.615933	7.509043	7.828668	7.427414	7.82686	7.644782	7.67827	7.661143	7.38761
7.279135	7.062701	7.181561	7.178976	7.527108	7.470899	7.716546	7.356788	7.283467	7.293082	7.857503	8.072097	7.055751	7.40274	7.416453	7.301835	7.533055	7.556866	7.682905	7.492947	7.608948	7.243318	7.322085	7.434599	7.403176	7.321509	7.610847	7.36446	7.395727	7.504254	7.580371	7.589529	7.402354	7.379905	7.557572	7.749732	7.479504	7.64669	7.10494	7.562881	7.613237	7.660846	7.706292	7.773013	7.488457	7.725512	7.318466	7.419304	7.547545	7.396451
7.107338	7.190389	7.054559	7.299159	7.128785	7.028855	7.270673	7.153874	7.136274	7.046241	7.305027	7.176315	7.333365	7.110682	7.128238	7.195553	7.397378	7.065974	7.152777	7.211709	7.214773	7.122812	7.197441	7.295214	7.216511	7.071586	7.299409	7.058002	7.306847	7.435505	7.167883	7.064741	7.257119	7.292418	7.167485	7.293336	7.207798	7.022027	7.139011	7.217937	6.887062	7.228771	7.151725	7.190148	7.247545	6.949123	7.314626	7.321718	7.245255	7.163092
6.836225	7.566472	7.635886	7.186354	7.816275	7.276063	6.920644	6.713538	6.309167	7.625989	7.237201	8.060481	6.517825	6.585744	7.177884	6.792031	7.708451	7.88357	7.76975	7.747336	6.83767	6.518916	6.258688	6.815467	6.790382	6.791229	7.221031	7.513181	7.290652	7.430723	6.997717	7.198884	7.203382	6.858157	7.928437	7.728189	6.646313	7.113202	6.375501	8.28788	7.296799	7.551237	7.325001	7.509819	7.757592	8.085132	7.697236	7.239696	7.595996	7.022303
5.182079	4.880148	5.499598	4.956326	5.453269	5.591563	5.266409	5.027162	5.40614	5.284012	4.776748	5.457665	5.144766	5.647825	5.245857	5.411408	5.347748	4.979855	5.22627	5.185192	5.173497	5.29238	5.388096	5.306194	5.07146	5.307916	5.372216	5.592219	5.186243	5.324508	5.134897	5.115111	4.978781	5.273116	5.326192	5.172845	5.403004	5.028752	5.643488	5.305209	5.327404	5.051087	5.126204	5.540677	5.22627	5.338963	5.014409	5.316762	4.852097	5.196119
6.37736	6.3812	6.72369	6.298594	6.038725	6.781181	6.573918	6.830838	6.863356	6.640555	6.510687	6.700692	6.386545	7.03867	6.144359	6.213557	6.382151	6.413518	6.320343	7.08597	6.474588	7.4519	7.158875	6.56505	6.854339	6.747339	6.413213	6.582415	6.34054	6.745847	6.9355	6.707642	6.382006	6.764046	6.779632	6.650828	6.346326	6.730188	6.445703	6.955115	6.821201	6.214745	6.543823	6.553915	7.044626	7.180916	6.560374	6.338447	7.196323	6.192845
6.976582	6.566431	6.657052	6.726357	6.855087	6.693452	7.005523	6.662866	6.586043	6.530032	7.254071	7.139706	6.516487	6.846606	6.796625	6.644359	7.059258	6.77786	6.974518	6.610267	6.838025	6.78253	6.750742	6.904334	6.755027	6.793071	6.751873	6.581739	6.970412	7.016612	6.744787	7.098507	7.012462	6.900269	6.975855	7.122958	6.632986	7.109584	6.662641	6.798572	7.133074	7.318859	7.165165	7.285926	7.126992	7.32902	6.998123	7.100543	7.335797	6.821885
8.967068	8.863828	9.004844	9.182073	8.635852	8.354554	8.499316	8.977495	8.753694	8.630453	8.88446	8.194901	8.809989	8.564579	8.620553	8.874182	8.789995	8.483557	8.515642	9.080951	8.607722	8.98258	8.827262	8.75537	8.926297	8.745861	8.638508	9.060957	8.926551	8.991176	8.87134	8.716256	9.343964	8.714119	9.067067	8.734004	9.222336	9.057138	9.026221	8.503813	9.022335	8.798612	9.023893	9.198902	9.638768	9.358138	9.335427	8.463503	9.349316	8.571878
10.28351	10.021413	9.948027	9.75067	9.294071	9.831086	10.14358	10.079226	10.072088	9.839389	9.789512	9.289551	10.090757	10.0761	9.528377	9.921735	9.981128	9.700497	9.487431	9.76201	10.033114	10.426159	10.3184	10.370941	10.142698	9.86309	10.182342	9.964762	10.20925	10.002557	10.170285	9.955241	9.991297	10.158759	9.754956	9.542836	9.903798	9.718819	10.000197	9.462867	9.918221	10.023157	9.86463	9.893352	10.466198	10.316046	10.136305	9.926889	10.332481	10.040326
8.923428	8.924487	8.89986	9.225291	8.137077	8.647697	8.951596	8.826508	8.939397	8.774264	8.462609	8.324085	8.417307	8.859887	8.278181	8.554423	8.340967	8.34483	8.274288	8.489889	8.530505	9.372169	9.072752	8.900345	8.879982	8.749951	8.826564	8.990662	8.9361	9.100948	9.17529	8.830732	8.528014	8.906357	8.586596	8.436892	8.866121	8.415183	9.180911	8.282364	8.663305	8.759913	8.754686	8.978764	9.148525	9.148683	8.911694	8.913973	9.481325	8.670859
11.18729	11.545122	11.385768	11.471373	11.303597	11.420193	11.211438	11.446054	11.255071	11.389898	11.412872	11.304089	11.449505	11.246871	11.436245	11.519947	11.411913	11.431363	11.353172	11.558405	11.137943	11.303611	11.347307	11.508552	11.44886	11.346413	11.337604	11.307042	11.704943	11.518699	11.493799	11.360018	11.586342	11.461493	11.684012	11.729463	11.555839	11.623299	11.360829	11.431601	11.379859	11.365702	11.544825	11.579252	11.479314	11.292182	11.69655	11.157003	11.345097	11.242454
11.940727	11.966442	12.148039	12.064238	12.391903	11.613093	11.7616	11.62855	11.599389	11.824921	11.900394	11.834232	11.859994	11.600713	12.041921	11.852389	12.111485	11.893262	11.888338	11.807158	11.214197	11.534987	11.624866	11.647537	11.355195	11.673165	11.791765	11.906181	11.891164	11.936822	11.880514	11.857476	11.869518	11.924323	11.992402	12.072131	11.920558	12.000349	11.848206	11.980154	11.998372	11.883247	11.810763	11.896393	11.726943	11.87978	11.958859	11.976146	12.045508	12.131646
9.522236	9.386172	9.210322	8.988728	9.161491	8.767572	9.327137	8.939881	9.017366	9.007263	9.192621	8.904458	10.054188	8.748729	9.639635	9.263964	9.488801	9.284771	9.741502	9.13332	9.469252	8.911162	9.270787	9.418905	9.095395	9.004909	9.6145	9.165946	9.634518	9.581282	9.468674	8.926904	9.554331	9.756778	9.40656	9.23055	9.783197	9.254575	9.457627	9.366187	9.066685	8.58533	9.247727	9.480608	9.082907	9.27805	9.373019	8.701408	9.370304	9.549064
9.345286	9.130572	9.281045	8.830915	9.065143	8.822755	8.956427	8.889856	8.758825	8.86008	8.7961	8.885946	9.050173	8.529548	9.022287	8.760545	9.101174	8.782219	8.703401	8.638391	8.719651	8.891645	8.674842	8.823344	8.872626	8.642112	8.849489	8.998954	9.267164	9.012107	8.787051	8.775333	9.290977	8.861986	8.870069	8.70109	9.089045	8.726602	9.236288	8.709063	8.96427	8.881569	9.183289	9.395625	9.053233	9.220788	9.351244	8.542054	9.352327	8.97242
6.769032	9.284932	6.892069	7.466252	8.411902	7.036313	7.799615	5.600558	6.272606	6.977647	7.765188	8.202432	6.474159	6.323939	8.860727	8.042183	7.529748	7.585056	8.021478	6.229772	6.636777	7.086898	6.577343	7.589496	5.024461	7.219487	6.11935	7.291879	6.733808	7.577588	7.3006	7.428313	6.983864	6.931142	7.305443	8.24129	6.381441	8.210991	7.320023	7.92315	6.883874	7.848261	7.439864	6.177092	7.652269	6.594878	7.895866	6.978901	6.222287	7.80816
9.998536	9.755252	9.960094	9.80462	9.888236	10.290952	10.134902	10.21921	10.077658	10.222228	10.104412	9.988872	10.18101	10.090282	9.966008	10.137414	9.987729	9.973489	10.036147	9.839124	10.188861	10.09774	10.241768	10.15621	10.139938	10.136054	10.070013	10.037184	10.152515	10.058626	10.163184	10.215831	10.008158	10.000554	10.102065	9.955284	10.020357	10.082302	10.160538	10.025595	10.011225	10.156563	9.976004	9.884227	10.154308	9.98572	10.101001	10.239027	9.975335	9.913116
11.412813	11.393471	11.54555	11.444317	11.176597	10.988339	10.922018	11.273295	11.11421	11.362974	10.938795	10.790405	11.425784	10.852243	11.031112	11.146006	11.213205	11.455567	11.451072	11.161408	10.854415	11.377486	11.129325	11.006587	11.097991	10.879045	10.74514	11.266205	11.199331	11.320344	11.176202	11.198396	11.029729	11.223107	11.412502	11.168277	11.010962	11.122307	11.1419	11.326015	11.112447	11.001764	10.978051	10.706279	11.681007	11.370314	11.37937	11.470559	11.1686	11.244294
9.433919	9.682847	9.441586	9.341681	9.485805	9.256008	9.251748	9.451072	9.289536	9.691835	9.245826	8.955756	9.375046	8.907593	9.289324	9.393789	9.483432	9.385637	9.32192	9.341298	9.117176	9.448747	9.292225	9.182869	9.225494	9.199335	9.1652	9.757401	8.983417	9.054188	9.180485	9.28849	9.209519	9.352881	9.110633	9.035043	9.15892	9.031446	9.393411	9.19608	9.207219	9.147196	8.851719	9.054254	9.445707	9.444116	9.159965	9.828847	9.304012	9.27552
8.667305	8.737138	8.542182	9.037703	8.749884	8.450367	8.685106	8.918421	8.640898	8.79756	8.730289	8.247461	8.963341	8.372802	8.860211	8.888006	8.66439	8.781496	8.950169	9.219596	8.811325	8.856805	8.818412	9.108488	9.296332	8.474218	8.705755	9.328232	8.903534	8.876225	8.950408	8.528269	8.858978	9.269223	8.952155	9.11649	8.951968	8.59449	8.872042	9.428329	8.927037	8.901379	8.639644	8.951512	8.845371	8.895999	8.98994	9.291384	8.977236	8.615007
6.244711	7.628961	5.830294	5.535351	5.256268	5.735189	5.934422	6.041213	5.69697	5.502831	5.709347	5.96666	5.877535	5.86373	5.53277	5.787162	5.975315	5.433778	5.788085	5.723941	5.715126	5.344681	5.670473	5.603617	5.856319	5.745416	5.545861	5.755624	5.669756	5.570109	5.829299	5.80032	5.964238	5.280933	5.497601	5.650054	5.582353	5.568003	5.594571	5.60484	5.596892	5.430704	5.696262	5.906557	5.550494	5.925587	6.251468	5.680603	5.931172	5.52174
3.528543	3.723623	3.17095	3.292073	2.850618	3.193003	3.543924	3.520158	3.387248	3.250609	3.506321	3.127508	3.116905	3.466536	2.910756	3.203139	3.158933	3.343987	3.188644	3.241067	3.147274	3.103797	3.168222	3.279048	3.666062	3.402754	3.05161	3.204389	3.294861	3.235132	3.147647	3.087928	3.446316	2.925801	3.431129	3.370784	3.331299	3.012985	3.070237	3.221839	2.942243	2.992147	3.279221	3.180389	3.300906	3.1122	3.203924	3.082331	3.417061	3.048565
2.888498	6.265698	2.929532	2.842351	2.973132	3.059997	3.018661	3.122886	2.965521	2.933638	3.184132	3.520992	3.000516	3.066175	3.187958	2.964489	3.149237	3.00324	3.642189	3.380662	2.965064	3.025211	2.92847	3.095911	2.923312	3.154189	3.077265	2.793601	2.953858	3.326468	2.994291	3.131702	3.197323	3.103566	3.340143	3.049855	2.987085	3.524901	2.870493	3.356694	2.956379	3.062371	2.940126	3.173698	2.965985	3.259004	3.118583	3.14064	3.271772	3.215376
8.616316	8.446319	8.615022	8.100194	8.31057	8.733607	8.810482	8.807386	8.71106	8.807497	9.112541	9.029386	8.533018	8.685519	8.827931	8.528053	8.691664	8.718547	8.985597	8.548483	8.61572	8.750379	8.661852	8.885243	8.693234	8.605457	8.922742	8.733883	8.716235	8.430158	8.773804	8.583042	8.666803	8.429817	8.567681	8.469142	8.430778	8.689428	8.149579	8.550788	8.64701	8.484523	8.490715	8.396971	8.17104	8.705139	8.417583	8.811985	8.43266	8.630393
9.072855	9.138474	8.955341	9.014928	9.056669	9.052216	9.15308	9.014568	9.105304	9.081692	9.363398	9.314168	8.788836	8.969917	9.107221	8.892452	8.952999	9.09389	9.31955	8.978839	8.802091	9.049054	8.897091	9.220841	8.878678	8.953634	9.053883	8.927377	9.298326	9.198143	9.167375	9.005554	9.200122	8.91107	9.119517	8.945085	8.868645	9.192929	8.693556	9.094727	9.089283	9.211649	8.965402	8.967823	8.906562	9.120129	9.040085	9.339199	9.147753	9.113702
5.963434	5.782941	5.768611	5.758102	5.656324	5.893374	5.865249	5.716233	5.621801	5.87965	5.742638	5.980284	5.840988	5.78255	5.746896	5.728767	5.622291	5.683249	5.846782	5.808885	5.518073	5.728274	5.800114	5.758838	5.973168	6.023963	5.81962	5.67359	5.44732	6.051517	6.066377	5.751567	5.594266	5.693125	5.818144	5.725833	5.815041	5.556318	5.92528	5.866203	5.65932	5.811636	5.878239	5.788462	5.593035	5.744809	5.887822	5.875331	6.048177	5.843064
7.2745	6.834911	7.172078	7.003717	7.108549	7.497595	7.385152	7.216241	7.049312	7.418336	7.254728	7.506819	7.097579	7.317678	7.499788	7.349372	7.207956	7.105772	7.114076	7.459315	6.932922	7.344415	7.504823	7.304096	7.503617	7.314621	7.426033	7.269259	7.175092	7.61373	7.248123	7.40441	7.218364	7.275379	7.251441	7.220722	7.419999	7.11652	7.413141	7.622979	7.536823	7.543683	7.64559	7.372983	7.26916	7.632427	7.569503	7.648269	7.62671	7.405064
7.817221	7.636908	7.740852	7.992338	8.084025	8.271859	7.982867	7.894637	8.138464	8.169667	7.882449	8.674293	8.23659	8.30363	8.133181	8.105894	8.277665	8.104239	8.043844	7.998037	8.445026	8.291248	8.163722	7.707366	7.743927	8.152032	8.326583	7.875053	7.863971	8.077032	8.141894	8.785641	7.882513	8.279564	8.168492	8.905858	8.284249	8.503508	8.107016	7.607923	8.49416	8.512985	8.700346	8.241122	8.579938	8.411437	8.417027	8.042907	8.51698	8.02446
6.552972	6.499524	6.63364	6.986746	6.965843	6.872886	6.481635	6.583991	6.548282	6.700144	6.852557	6.887805	6.755004	6.905801	6.947499	6.668069	7.00872	6.648322	6.995034	6.888423	6.497424	6.147297	6.62638	6.731767	6.369603	6.597953	6.563291	6.363103	6.666671	6.784218	6.680195	6.838414	6.694503	6.782683	7.138299	6.953552	6.931831	7.179247	6.741793	7.002971	7.059782	6.638112	7.464712	6.912391	7.058742	6.798119	6.893775	6.799321	6.989138	7.068217
8.362506	8.193981	8.684694	8.664023	8.179795	8.905551	8.607466	8.820276	8.855671	8.929991	8.308017	8.305488	8.681717	9.119907	8.239714	8.486041	8.549692	8.626816	8.361375	8.296834	8.789477	8.521398	8.723787	8.634262	8.279799	8.659129	8.482931	8.477647	8.541923	8.809483	8.592869	8.483947	8.10624	9.078444	8.574023	8.186689	8.76966	8.599651	9.113953	7.796482	8.827265	8.765906	9.063415	8.393715	8.506692	8.446293	8.235537	8.840835	8.997525	8.407277
8.481958	7.759124	9.029363	8.391942	8.305266	9.540566	9.069749	9.304178	9.129724	9.320665	9.695336	9.724611	9.17165	9.31047	9.590218	9.577439	9.490843	9.343824	9.57166	9.384055	9.102907	8.885592	9.087328	9.244504	9.245255	9.252492	9.269877	9.176107	9.064321	8.925839	9.057652	9.217262	9.106851	9.09411	9.232125	9.398816	9.114696	9.158611	8.918607	8.680444	9.235876	9.349602	9.362813	9.026802	8.821769	8.921247	9.32188	9.361686	9.04325	8.836994
7.109923	6.869902	7.462639	6.901341	7.142999	7.442558	7.174445	7.513111	7.249348	7.460264	7.593993	7.715406	7.196527	7.411076	7.376459	7.389377	7.47896	7.383832	7.325911	7.360839	7.185453	7.218615	7.123776	7.143145	7.390914	7.371548	7.32865	6.953773	7.08034	7.089617	7.091984	7.38837	7.336799	7.098751	7.255592	7.373232	7.480764	7.217709	7.059025	7.022437	7.25503	7.372916	7.326767	7.267388	7.073517	7.314088	7.300097	7.468825	7.310099	7.094661
4.26253	4.15095	4.28725	4.100812	3.998707	4.119157	3.93957	4.391431	4.150681	4.150172	4.028437	3.855362	4.324542	4.086636	4.054928	3.966035	3.946668	4.127819	4.035257	3.883569	4.385694	4.403443	4.218067	4.287157	4.269714	4.070369	4.200436	3.98456	4.278241	4.254998	3.984573	4.261838	3.941958	3.978844	4.100174	3.890441	4.169749	3.961247	4.197047	3.941711	4.013461	4.042472	3.632336	3.995209	4.148414	4.010306	3.992224	4.145096	3.872349	4.145756
7.646988	8.15614	8.104278	7.695937	7.265029	8.212283	8.063189	8.103832	8.292464	8.516928	7.99373	7.162695	8.16705	8.521948	7.744158	8.086101	7.814014	7.841213	7.774023	8.196258	8.292221	8.419674	8.470493	8.621271	8.159841	8.372246	8.374237	8.266139	8.329057	8.648722	8.68979	8.165345	8.27338	8.421725	8.169308	7.616325	8.422757	8.062286	8.419056	8.329415	8.28471	8.066859	8.089885	8.08236	8.663366	8.188974	8.503811	7.798553	8.476079	7.855844
8.670968	9.358585	9.436653	8.617371	8.876996	8.959758	9.18188	9.13747	9.041951	9.345387	9.205006	8.720108	8.946364	8.884172	8.895723	8.698193	9.026152	8.814166	8.979607	8.940682	8.598165	8.734994	8.818758	9.069491	8.811189	8.987916	8.767207	9.192258	8.97602	9.240019	8.886416	8.851417	8.939615	8.980842	8.808913	8.62971	8.943381	8.545445	9.124656	8.830198	9.410675	9.097586	8.81206	8.950669	9.165301	8.915946	8.913725	9.157608	9.526411	9.084398
11.285074	11.666943	11.970444	11.367942	11.33845	11.623896	11.857112	11.760264	11.63925	12.019186	11.9241	11.490997	11.520803	11.557097	11.392506	11.407772	11.609238	11.471186	11.685721	11.695371	11.381372	11.465163	11.632565	11.703027	11.544191	11.70315	11.54327	11.689635	11.783185	11.94787	11.738955	11.706936	11.661126	11.97029	11.734948	11.759479	11.893165	11.660928	11.886576	11.767263	12.105849	11.965382	11.795338	11.909723	11.836368	11.64406	11.62952	11.716742	12.228401	11.817858
5.04776	4.719095	4.659241	4.160947	4.265832	4.740189	5.07399	4.43311	4.597305	4.76921	4.661972	4.689912	4.767686	4.78705	4.780909	4.737448	4.377972	4.288409	4.073286	4.400408	4.842162	4.777453	4.764099	4.476316	4.62309	4.680267	4.504991	5.096907	4.450169	4.546873	4.598212	4.264745	4.665383	4.390063	4.293939	4.14365	4.394864	4.869486	4.720655	4.62901	4.494627	4.217069	4.655264	4.53793	5.015786	4.721556	4.468522	4.229043	4.32136	4.661332
8.762906	8.034257	8.047474	7.766879	7.829296	8.556962	8.603316	8.208707	8.278863	8.367395	7.985077	8.168871	8.07399	8.111143	8.29563	8.613588	7.668154	7.543032	7.244183	7.511173	8.322863	8.257467	8.203001	8.000862	8.18879	8.379687	8.000951	8.546667	8.186453	8.337664	8.433971	7.870142	8.589431	7.918025	7.823887	7.667804	7.961239	8.414429	8.745199	8.228045	7.775439	8.132042	8.371306	7.9559	8.947316	8.100363	8.429011	7.718315	8.213577	8.037604
4.880973	5.86835	5.284966	5.482203	5.839531	4.821833	5.465618	5.278174	5.268344	5.075531	5.776615	5.60007	5.823125	5.341499	5.996666	5.667364	5.42574	5.384159	5.922406	5.647987	5.556162	5.56118	5.801468	5.364648	5.325776	5.383385	5.634555	5.368809	5.462884	6.239548	5.848657	5.565753	5.818608	6.292449	5.600868	6.257976	5.486289	5.974365	5.971362	6.53474	6.099458	5.868437	5.323736	6.152871	5.767852	5.836929	5.833427	5.653734	6.438174	5.90484
9.377108	10.365453	10.174185	10.173633	10.608403	9.864213	9.96407	9.866833	10.112117	9.786074	9.991718	10.379607	9.929711	10.072699	10.093032	9.875092	10.014444	9.973711	10.2728	10.13895	9.955895	10.122723	10.199304	9.443906	9.797661	10.089925	9.904795	10.019101	10.008238	10.389427	10.203678	10.325281	10.464897	10.471984	10.213705	10.622924	10.28089	10.379523	10.311842	10.615339	10.580352	10.501627	10.256319	10.69726	10.639395	11.015507	10.345345	10.359235	10.991312	10.15028
7.050105	7.305449	7.452434	6.803262	6.783845	7.536361	7.099644	7.214889	7.707704	7.345131	7.421123	7.15538	6.966624	7.284826	6.903667	7.143329	7.068795	6.97464	6.985272	7.475673	7.7983	7.483059	7.320959	7.306301	7.335775	7.339895	7.249247	6.888443	7.291569	7.038644	7.180734	7.162883	7.151436	7.315616	7.279294	7.369066	7.143732	7.421032	7.22643	6.954264	7.603398	7.047229	7.417428	7.578259	7.802239	7.295988	7.221149	6.892608	7.604601	7.196239
7.636848	7.890089	7.960699	7.726268	7.268625	8.515117	8.011877	7.951976	8.460835	8.12798	8.364013	8.154339	8.084647	8.236249	7.737591	7.889279	7.850079	7.718542	7.877276	8.314483	8.667325	8.188428	8.096153	8.214547	8.072715	8.032023	8.051214	8.043001	8.398037	8.307738	8.256106	8.322547	8.153957	8.422899	8.409736	8.504773	8.429511	8.33728	8.349316	8.249102	8.47843	7.990227	8.540534	8.570054	8.695034	8.270713	8.310117	7.832142	8.473918	7.977233
10.524357	10.186856	10.383404	10.063079	10.225295	10.603671	10.547493	10.551716	10.534031	10.511912	10.52833	10.619114	10.237115	10.460537	10.442891	10.528031	10.512787	10.38426	10.483954	10.375289	10.647231	10.536276	10.581195	10.369688	10.643544	10.469405	10.612686	10.493136	10.561579	10.574678	10.560383	10.641462	10.448773	10.544924	10.303788	10.430008	10.590124	10.420677	10.497089	10.32648	10.557794	10.632136	10.533127	10.578699	10.467156	10.626263	10.480208	10.746603	10.617954	10.502553
8.388498	9.237239	8.742096	9.501395	9.47283	8.319647	8.870274	8.11951	7.848375	8.582789	8.540893	8.799124	9.002634	8.244499	9.292652	9.153056	9.311739	8.958956	9.211626	8.322452	8.323477	7.967744	7.596412	8.366001	7.506108	8.365088	8.146372	8.170205	8.519521	8.729799	8.129507	8.945542	8.651113	8.314716	8.762217	9.188017	7.812625	8.878517	8.001756	9.283443	8.476836	9.037548	8.537174	8.10195	8.788405	8.388269	9.479668	9.071228	8.254001	9.197947
9.8031	10.701725	10.167924	10.734811	10.594728	9.513149	10.089196	9.35616	9.122001	9.791326	9.521885	9.853308	10.394827	9.623969	10.364792	10.4936	10.761223	10.257643	10.06847	9.646431	9.617524	9.247483	8.97634	9.789669	8.673426	9.767521	9.569993	9.723788	10.099509	10.055417	9.907246	10.389176	10.366366	10.116921	10.151949	10.729851	9.59823	10.07881	9.441137	10.863448	10.025017	10.437183	10.129906	9.799041	10.809875	10.130878	11.194865	9.850631	9.827426	10.646731
6.611105	6.153304	6.550804	6.840482	8.185846	6.654942	6.33147	6.822889	6.626979	6.571077	7.42978	7.956123	6.406064	7.080096	7.564005	6.778393	6.686649	7.040634	7.2087	6.482968	6.362909	6.598239	6.304248	5.92984	6.459278	6.369371	6.579183	6.326761	6.385199	6.233166	6.174347	8.388116	6.212518	6.718819	7.173053	7.994236	6.492897	7.864845	6.665491	6.637552	6.934612	7.510882	6.672418	6.152605	6.763188	6.504341	6.399362	7.45024	6.554156	7.327068
8.002835	7.857101	7.396323	7.329508	7.608081	7.895184	7.825238	7.575839	7.878436	7.445197	7.676452	8.504175	7.356053	7.772877	7.578342	7.561034	7.983751	7.969173	8.072704	7.683059	8.094856	8.098995	8.052847	7.134387	7.945102	7.641093	7.830597	7.745592	7.563249	7.820303	7.796811	8.165807	7.827383	7.816943	7.630659	7.920303	7.859189	7.7033	7.868721	7.760268	8.170796	7.847051	8.144905	8.577849	8.093282	8.600157	8.106438	8.011397	8.200938	7.649305
8.222014	8.008712	7.080388	7.284524	7.718221	7.588448	7.788791	7.525658	7.927104	7.261371	7.854806	8.320211	7.359301	7.493603	7.523338	7.495776	7.703613	7.998109	8.21476	7.795694	8.258699	7.805686	8.062582	7.232293	7.755081	7.622506	7.817964	7.561065	7.857597	8.022467	7.785724	8.172459	7.830993	7.81838	7.559035	8.055473	7.836545	7.808053	7.772158	7.818576	8.210084	8.034454	8.032451	8.449783	8.059456	8.334722	8.084698	7.827492	8.176864	7.7999
10.3255	9.837005	10.002961	9.958258	9.90014	10.238416	10.335417	10.429765	10.403798	10.233392	10.385989	10.285389	10.110423	10.272728	10.225718	10.251786	9.95554	9.954516	10.021784	10.328575	10.154322	10.093905	10.360071	10.205653	10.171042	10.193982	10.087987	10.077694	10.049325	10.184031	10.058664	10.331209	10.072405	10.254492	9.772219	10.147311	10.285253	10.27214	10.335122	10.080553	10.353033	10.32688	10.203475	10.098403	10.164048	10.071991	10.055481	10.454773	10.434734	10.198575
9.925731	9.591266	9.62064	9.293227	9.521495	9.914014	9.867537	9.985095	10.064482	9.859408	9.818797	9.880309	9.668374	9.761794	9.755762	9.795176	9.568385	9.465303	9.466521	9.798009	9.640234	9.689952	9.940078	9.627623	9.787575	9.785899	9.58141	9.72391	9.484854	9.575391	9.495907	9.83563	9.501515	9.598367	9.355391	9.617877	9.757653	9.648347	9.861927	9.505593	9.734142	9.616216	9.705624	9.547148	9.493069	9.491726	9.50753	10.04107	9.85267	9.77118
9.398069	9.423964	9.362333	9.344143	9.603883	9.661411	9.567737	9.412337	9.439224	9.263028	9.943179	10.074417	9.487069	9.379511	9.782017	9.470685	9.484669	9.521131	9.472413	9.404508	9.403731	8.915882	9.02178	9.494337	9.144345	9.28212	9.44321	9.07742	9.496771	9.337202	9.26928	9.593849	9.591642	9.214903	9.936662	9.832558	9.523435	9.897196	9.240402	9.651276	9.450324	9.757619	9.57055	9.378139	9.224306	9.291578	9.69473	9.1184	9.390516	9.375656
9.183648	9.375533	8.90454	8.796334	9.245493	9.178086	9.144636	8.879586	9.356624	9.12936	9.318074	9.476216	8.98914	8.953388	9.187391	9.202202	9.32155	9.293514	9.459397	9.313166	9.639613	9.179689	9.403957	9.321387	9.141199	9.161158	9.313014	9.099001	9.435615	9.427473	9.369892	9.21111	9.486686	9.335685	9.308769	9.488874	9.143025	9.254552	9.098195	9.490048	9.396915	9.506167	9.310436	9.411077	9.568264	9.501622	9.531165	9.103321	9.511359	9.194746
9.608436	9.677202	9.343624	9.080634	9.373326	9.622762	9.499523	9.408708	9.723755	9.521423	9.437185	9.899413	9.089417	9.439306	9.24846	9.405295	9.679577	9.572246	9.470615	9.455617	9.74835	9.736061	9.651547	9.450963	9.535903	9.503887	9.558439	9.527131	9.273494	9.363165	9.37531	9.591499	9.336158	9.181022	9.253563	9.555572	9.22802	9.316217	9.359621	9.40461	9.581068	9.659965	9.507838	9.613447	9.619434	9.803115	9.472332	9.433727	9.626889	9.340164
8.828489	9.056946	8.717433	8.900517	9.194286	8.705814	8.591032	8.609425	8.45702	8.506876	9.034058	9.234403	8.707935	8.510345	8.81178	8.627997	8.721215	8.670308	8.736956	8.851109	8.436431	8.449477	8.417885	8.504221	8.257056	8.708637	8.746584	8.41414	8.539056	8.593256	8.506148	8.756313	8.620976	8.474052	8.790622	8.80577	8.460154	9.014168	8.20261	8.750532	8.819291	8.486343	8.660976	8.78709	8.753286	8.577922	8.646743	8.47275	8.710719	8.631019
10.033094	10.183153	9.634613	9.950476	10.353787	10.200471	10.132587	10.173908	10.085896	9.789503	10.702638	10.216843	9.957578	9.562032	9.841982	9.642004	10.22791	9.509942	9.685968	9.441627	9.888874	9.377138	9.837734	9.657735	9.644903	9.656838	9.622219	9.235314	10.124997	9.752376	9.66685	10.440102	10.124606	9.792075	10.199247	10.346528	10.262535	10.362904	9.772234	9.780016	10.394264	10.352707	10.083153	9.78451	9.664971	9.556361	10.171402	10.163817	10.13783	10.589903
8.965694	9.95638	9.760053	9.921016	9.808407	8.881708	9.916141	9.795195	8.866202	9.549156	9.107594	8.895408	9.51809	8.80329	8.99752	8.775481	9.025576	8.890962	9.086479	9.615773	8.731873	9.528069	8.806527	8.949574	8.793323	8.787959	9.066457	9.798837	9.680767	8.788372	8.852463	9.629357	8.962797	9.66535	8.805416	9.592337	8.55203	8.770713	8.619156	8.87893	8.936699	8.986777	9.249713	8.742908	8.773921	8.986241	9.771175	9.807262	9.751086	8.947552
9.390915	10.243612	10.311057	10.168415	10.30355	9.33345	10.209063	10.197424	9.327961	10.046235	9.535168	9.495145	9.980618	9.333259	9.346336	9.214865	9.4192	9.413156	9.50645	10.064197	9.181254	9.957972	9.356525	9.479919	9.36975	9.281183	9.418327	10.138681	10.112095	9.294968	9.363346	10.089805	9.390486	10.084844	9.312379	10.077617	9.160168	9.331748	9.173236	9.303122	9.392245	9.541482	9.753365	9.367401	9.349765	9.572059	10.13677	10.319324	10.129235	9.334806
8.09116	8.678845	8.544873	8.50634	8.473922	8.173319	8.76528	8.681702	7.795566	8.553073	8.053243	7.840327	8.375332	8.036759	7.547171	7.575175	7.821265	7.808379	7.887906	8.417402	7.908578	8.357456	7.920526	8.00523	7.883921	7.91591	8.005631	8.446036	8.672757	7.622644	7.570994	8.728431	7.935108	8.608072	8.01023	8.829998	7.842451	8.07761	7.53784	7.599331	8.072933	8.021883	8.504585	8.353767	7.541747	8.223508	8.886416	8.601989	8.788096	7.448756
8.09116	8.678845	8.544873	8.50634	8.473922	8.173319	8.76528	8.681702	7.795566	8.553073	8.053243	7.840327	8.375332	8.036759	7.547171	7.575175	7.821265	7.808379	7.887906	8.417402	7.908578	8.357456	7.920526	8.00523	7.883921	7.91591	8.005631	8.446036	8.672757	7.622644	7.570994	8.728431	7.935108	8.608072	8.01023	8.829998	7.842451	8.07761	7.53784	7.599331	8.072933	8.021883	8.504585	8.353767	7.541747	8.223508	8.886416	8.601989	8.788096	7.448756
6.006981	5.450123	5.655224	4.417341	4.682783	5.764678	5.75654	5.208935	5.312517	6.075639	5.303518	5.202461	5.115304	5.474307	4.732967	4.955975	5.312336	5.367746	5.572464	4.481349	5.50062	5.526264	5.414405	5.300145	5.367481	5.574773	5.521547	5.502558	5.364876	5.494684	5.960888	5.128075	5.392592	5.354919	6.051692	4.895294	5.78384	5.249061	5.534454	5.245609	5.505738	5.004333	5.346961	4.798253	5.18941	5.215599	5.247218	5.165915	5.560876	5.481726
6.794807	5.27741	5.424684	5.805602	5.792258	6.30564	6.655462	6.341823	6.37313	6.3604	6.420174	6.105271	6.319116	6.149449	6.303535	6.441798	6.114407	6.075363	6.250392	5.804307	6.396596	6.681248	6.609732	6.486939	6.554996	6.574832	6.438137	6.359381	6.366333	6.682767	6.59445	6.060831	6.461682	6.219681	6.269835	6.244751	6.381455	5.883829	6.274626	6.078845	6.412709	6.363666	6.6658	6.282554	6.748502	6.481953	6.563003	6.3617	6.172695	5.994014
6.454274	6.116143	6.2823	6.175878	6.141593	5.960647	6.377606	6.304354	6.207691	6.378041	6.393553	6.239944	6.540177	6.122198	6.306124	6.216747	6.63201	6.537059	6.444429	6.235196	5.967099	6.287892	5.818942	6.278621	5.965023	6.127341	6.066702	6.402309	6.176277	6.35033	6.050234	5.800296	6.027727	6.250775	6.772676	5.928056	6.316848	6.256121	6.725645	6.367431	6.275939	6.040589	6.105477	6.088866	6.311296	6.297891	6.193083	6.090775	6.858392	6.394288
6.936005	6.336504	6.701201	6.575507	6.428492	6.887177	6.721169	6.787971	6.563892	6.883678	6.212481	6.499212	7.449291	6.135414	6.73995	6.626558	6.644913	6.559222	6.454147	6.362131	6.091888	6.06645	6.372436	6.696241	6.316093	6.702728	6.551602	6.608725	6.293156	7.080986	6.784809	6.729151	6.325592	6.41188	7.121106	6.456039	7.146289	6.930921	7.082649	6.455645	7.006079	6.388112	6.661963	6.675898	7.002972	6.556994	6.819683	6.155788	7.047318	6.829923
9.898531	9.551177	9.531939	9.671495	9.754698	9.715594	9.445937	9.641235	9.567409	9.599897	9.958224	9.829738	9.560194	9.495084	9.834066	9.760142	9.598077	9.589432	9.658749	9.635986	9.647936	9.162528	9.434863	9.621972	9.512554	9.528215	9.512554	9.306017	9.771406	9.510804	9.541083	9.563004	9.788923	9.65699	9.765775	9.875436	9.492308	9.897421	9.343133	9.617739	9.469808	9.792787	9.614671	9.565571	9.580715	9.555998	9.584675	9.62867	9.733256	9.623208
9.719444	9.752798	9.554937	9.95048	9.529168	9.864622	9.829318	9.573007	9.360068	9.67326	10.005867	9.824942	10.021094	9.643425	9.883894	9.68177	9.829509	9.651934	9.776817	9.629726	9.339392	9.435578	9.767067	9.834752	9.474745	9.554	9.873745	9.718487	9.872796	10.202596	10.038221	9.762846	9.96496	9.980349	10.143362	9.729662	10.097304	10.103214	9.918994	10.113713	9.893307	9.898853	9.943467	9.953826	9.800847	9.830973	9.867821	9.738863	10.180632	10.030398
8.344943	8.455081	8.137569	8.61133	8.542631	8.467278	8.332309	8.14826	7.887615	8.080619	8.479193	8.45332	8.313593	8.113205	8.404451	8.142723	8.193275	7.963553	7.950093	7.938058	7.730327	8.071783	7.999311	8.168047	7.970739	8.113505	8.212276	8.410272	7.949271	8.351023	8.062283	8.216036	8.183354	7.993735	8.48902	7.792863	8.319501	8.473697	8.251755	8.354445	8.153696	8.174024	8.36447	8.252023	8.011484	8.125696	8.198068	8.711425	8.331277	8.487054
13.417788	13.42359	13.504052	13.417278	13.341233	13.388622	13.402037	13.451774	13.49929	13.569497	13.221959	13.008971	13.527633	13.423033	13.330666	13.46156	13.431456	13.419895	13.346321	13.407529	13.492358	13.532613	13.595146	13.470033	13.477691	13.465453	13.50231	13.514826	13.538346	13.51401	13.549283	13.386826	13.442285	13.535569	13.372354	13.321667	13.480316	13.477913	13.548273	13.295262	13.406328	13.399004	13.3941	13.435005	13.574668	13.375277	13.34796	13.423554	13.476132	13.39833
6.677463	6.735204	6.357447	6.607723	6.296595	6.743661	6.459254	6.638706	6.279468	6.393566	6.910396	6.737467	6.544645	6.623637	7.018151	6.771128	6.606944	6.694842	6.663144	6.637931	6.619157	6.545567	6.539915	6.696362	6.788613	6.726043	6.587766	6.430968	6.540921	6.684402	6.657359	6.41552	6.783725	6.703226	7.202156	6.845598	6.472068	6.889111	6.44522	6.902171	6.461712	6.438225	6.554615	6.846706	6.717971	6.548702	6.862876	6.428182	6.512028	6.448321
5.471655	5.423539	5.412322	5.217714	5.330755	5.449126	5.264354	5.342573	5.17618	5.365623	5.64409	5.327434	5.51633	5.483618	5.636869	5.417821	5.483559	5.490229	5.664157	5.818289	5.41107	5.398676	5.272633	5.576078	5.596901	5.376482	5.265344	5.308827	5.631948	5.38148	5.442003	5.142637	5.807297	5.550223	5.984331	5.627359	5.593785	5.644548	4.945533	5.779791	5.318444	5.335943	5.469093	5.779222	5.71109	5.487126	5.600019	5.131089	5.429688	5.200809
7.873223	8.160289	7.872537	7.985394	8.417456	8.249451	8.457945	8.297654	7.956528	7.991361	8.473434	8.310489	7.980063	8.056484	7.951927	7.806268	8.121788	7.737663	7.670148	7.645883	7.938889	7.76789	7.930921	7.874088	8.089061	7.84605	8.142218	7.874438	8.097988	7.903438	7.817991	8.337602	8.057664	7.628235	8.079308	8.177851	8.047994	8.244722	7.861403	8.216427	8.333968	8.204699	8.223301	8.133741	7.873235	8.184178	8.105409	8.391801	8.226423	8.298623
6.635403	6.988487	6.582625	6.696531	6.821197	6.704702	7.025637	6.789131	6.887471	6.817406	6.777476	7.098643	6.665699	7.022623	6.694792	6.531977	6.857738	6.41251	6.816238	6.841414	6.804325	7.029895	6.734525	6.414775	6.987667	6.840604	6.634987	6.855114	6.672384	6.74583	6.724114	6.918149	6.74973	6.961366	6.829485	6.993052	6.918149	6.797571	6.856955	7.026731	7.279528	6.593805	6.986387	7.323385	7.122692	7.392565	6.878586	6.847391	7.725938	6.672242
6.033141	6.334032	6.192162	5.792133	5.802494	6.268136	6.495089	6.281618	6.478176	6.241476	6.115424	6.602707	6.185922	6.387584	6.100178	6.136441	6.31116	6.035287	6.245748	6.087009	6.343388	6.374032	6.112112	5.884686	6.469918	6.480762	6.23518	6.190417	5.860767	6.116804	6.132313	6.447992	6.175684	6.267734	5.992838	5.995586	6.202374	6.200985	6.251892	6.357497	6.541386	6.277788	6.14913	6.433307	6.411218	6.726642	6.110739	6.407077	6.949893	5.901511
9.849868	9.776758	9.719575	9.896685	9.728636	9.684101	10.194001	9.889258	9.610591	9.642001	9.977267	9.729634	9.863325	9.820038	9.736056	9.632599	9.755205	9.647703	9.819798	9.626469	9.579985	9.638699	9.725242	9.98444	9.798996	9.616917	9.771151	9.870674	9.824368	9.927282	9.901393	9.854427	9.738696	9.80105	9.848703	9.729154	9.971895	9.846365	9.644588	9.82501	9.94498	9.793962	9.769522	9.770092	9.680721	9.809769	9.776559	9.899202	9.837493	9.744132
8.95865	9.159414	8.731148	8.746697	8.814026	8.636766	9.203074	8.959205	8.701901	8.600192	9.074732	8.748109	8.675985	8.788454	8.740531	8.636419	8.685204	8.685497	8.595801	8.548786	8.337802	8.738919	8.805038	8.935151	8.714921	8.600238	8.87885	8.980935	8.642867	8.545063	8.64004	8.866448	8.729238	8.439707	8.63444	8.401008	8.644877	8.602782	8.560893	8.458964	8.792459	8.665587	8.62283	8.554058	8.585844	8.704362	8.772799	9.118172	8.733515	8.770932
9.36865	9.268627	9.29292	9.421873	9.267182	9.45563	9.770699	9.515507	9.426676	9.319213	9.865598	9.766495	9.630788	9.444952	9.835793	9.538509	9.531431	9.5937	9.807525	9.506784	9.478444	9.302879	9.508372	9.537736	9.529205	9.533092	9.493755	9.560604	9.531638	9.44222	9.470551	9.653595	9.634956	9.523066	9.494698	9.539007	9.522627	9.70607	9.420739	9.803448	9.631931	9.752623	9.491682	9.586886	9.428682	9.46696	9.558942	9.76295	9.734127	9.710966
8.718117	8.525939	8.725353	8.647753	8.407718	8.871615	9.047541	8.823789	8.757364	8.744814	9.310133	9.198979	8.918674	8.889966	9.151118	8.945837	8.968554	8.962864	9.132729	8.78567	8.827597	8.930467	8.759483	8.888534	8.913428	8.963511	8.858422	9.047449	8.774529	8.703792	8.89426	8.885863	8.969811	8.868375	8.754691	8.832604	8.771654	9.001	8.649521	8.922363	8.927848	8.886505	8.817609	8.774339	8.778439	8.875109	8.903828	8.884987	8.81111	8.933779
12.085357	12.243973	12.568188	12.423762	12.706795	12.232387	12.054769	12.161429	12.068934	12.225511	12.399995	12.499464	12.481346	11.983946	12.450431	12.429597	12.518126	12.513126	12.592306	12.416448	12.115578	11.916929	11.88202	12.284544	11.892911	12.124628	12.225004	12.215065	12.340105	12.408051	12.301392	12.413189	12.395984	12.50309	12.544638	12.654504	12.433645	12.588627	12.296224	12.605358	12.488277	12.529472	12.366535	12.452449	12.354825	12.278523	12.575764	12.129567	12.460753	12.446579
7.74413	7.298338	7.509626	7.683286	7.700247	7.843522	7.630323	7.475988	7.174444	7.683396	7.520082	7.872684	7.838641	7.259257	8.004937	7.897313	7.473408	7.729075	7.574656	7.01921	7.320141	7.206667	7.066808	7.182491	7.208366	7.707147	7.001157	7.91284	7.465697	7.798713	7.721037	7.392891	7.877037	7.459447	7.872703	7.612782	7.550377	8.085693	7.948041	7.953918	7.630566	7.901642	7.979971	7.523253	8.242389	7.791833	8.06445	7.481889	7.91854	7.840682
7.223408	7.325485	7.42438	6.770522	6.383056	7.738226	7.53185	7.49027	7.177484	7.671262	8.12672	7.708896	7.551015	7.379415	7.464781	6.786936	7.676765	7.990395	8.117277	7.748848	7.248124	7.223826	7.483782	7.401593	7.737425	7.460713	7.856438	7.574768	7.822827	7.412972	7.572475	7.903363	7.486599	7.38632	8.201052	7.62555	7.761177	7.529406	7.044706	7.679194	7.610726	7.502941	7.363181	7.458805	7.172295	7.486585	7.395377	7.3713	7.718229	8.098927
7.170762	6.978129	7.131286	6.547897	6.328681	7.421905	7.146565	7.148641	6.770705	7.289838	7.714581	7.34628	6.875106	6.949566	7.009829	6.561694	7.177209	7.255556	7.264796	7.045408	6.806814	6.746177	6.892979	6.854004	7.288924	6.900328	7.038668	7.165315	6.977645	6.860524	6.724362	7.440233	6.888233	6.412228	7.33848	6.932054	7.059757	6.880883	6.499346	6.964324	7.152542	6.782323	6.893021	6.909102	6.702848	7.040739	6.95828	7.03551	7.128463	7.413886
4.571109	4.268662	4.080024	4.216835	3.757393	4.410422	4.550731	4.619756	4.010668	4.393746	3.943739	4.005019	4.355885	4.600602	3.837366	3.955476	4.508194	3.79163	4.259404	4.708056	4.137585	4.232382	4.298328	3.741107	4.285805	3.979785	4.125664	4.21988	4.320256	4.289869	4.131087	4.217234	3.903916	4.408745	4.558945	4.143676	4.146902	3.788523	4.49848	4.141855	4.405398	4.203559	4.341955	4.800969	4.604448	4.713265	4.852479	3.871396	4.576039	3.813737
12.524783	12.441159	12.461698	12.620131	12.47817	12.615148	12.567817	12.465823	12.062407	12.355767	12.673144	12.536826	12.629963	12.280154	12.764243	12.589939	12.640198	12.663888	12.742686	12.377457	12.560329	12.133599	12.144105	12.784563	12.432715	12.618641	12.475381	12.477295	12.703434	12.691032	12.513422	12.380393	12.774203	12.46275	12.641782	12.462097	12.542327	12.675529	12.342877	12.713766	12.567088	12.710665	12.603919	12.424516	12.425444	12.586104	12.759488	12.575615	12.47093	12.760414
10.802008	10.738451	10.814635	10.868984	10.871828	10.459521	10.687018	10.454814	10.328918	10.700227	10.410897	10.300095	10.608942	10.489784	10.604607	10.612941	10.754022	10.551856	10.475325	10.577493	10.357228	10.480109	10.284875	10.376769	10.483752	10.460804	10.352765	10.796725	10.476964	10.633452	10.559304	10.5475	10.570488	10.885511	10.667677	10.371906	10.578016	10.606949	10.730517	10.76152	10.737723	10.782431	10.393436	10.236821	10.718504	10.738899	10.666193	11.30395	10.880309	10.845917
11.038724	10.432826	10.371884	10.95145	11.365184	10.88962	10.693682	10.266135	10.559943	10.583584	10.668514	11.153063	10.838294	10.144735	11.366581	11.246902	11.409371	10.900134	10.99969	10.56543	10.881301	9.865546	10.322085	10.375356	10.367135	10.912221	10.457133	10.447287	10.668296	10.355844	10.316745	11.022682	10.68722	11.018871	10.465114	11.435912	10.630349	11.117878	10.628177	10.67938	10.940993	10.741128	11.255097	10.554154	10.388328	10.297386	11.061702	11.13401	10.577258	11.247372
11.095454	10.990956	11.758566	11.628135	12.114552	11.798285	11.141598	11.733309	11.869648	11.876653	12.040479	11.711235	11.655534	11.618897	11.710435	11.697345	11.778934	11.724054	11.80525	11.599284	11.263489	11.00469	11.871002	11.347479	11.365437	11.549069	11.478927	11.373469	11.629295	11.551138	11.455384	11.93661	11.704151	11.641508	11.991429	11.831235	11.786345	12.122765	11.538659	11.837665	11.685706	11.972573	11.335774	11.497283	11.608265	11.333791	11.403979	12.127352	11.753859	11.981779
11.22778	11.292322	12.045978	11.983366	12.17264	12.081592	11.74363	12.052413	12.225081	12.254244	12.43038	12.113879	12.257501	12.125081	12.287471	12.101806	12.214213	12.257492	12.431575	12.135087	11.813086	11.506125	12.325205	11.958615	11.90982	12.016543	12.032547	11.818618	11.94267	12.026017	11.926652	12.292825	12.019487	12.145622	12.305339	12.231184	12.081374	12.471752	12.034896	12.32999	12.002741	12.116345	11.723976	11.761166	11.731656	11.642066	11.644572	12.590579	11.801797	12.317334
6.825818	6.755424	7.551393	7.591374	7.590527	7.593986	7.260122	7.529234	7.714727	7.946259	7.69778	7.755873	7.73593	7.134044	7.653039	7.46455	7.677368	7.794184	7.890175	7.55062	7.170671	7.330176	7.908372	7.510681	7.255923	7.538938	7.370921	7.655139	7.841424	7.802258	7.68051	7.946513	8.008023	7.791443	8.270317	7.938929	8.070212	8.091726	7.694719	7.868123	7.55275	7.823143	7.71426	7.897274	7.663962	7.792507	7.776766	7.55723	7.876617	7.950863
10.1836	10.19243	10.988972	10.700433	11.107688	10.966696	10.376918	11.01963	10.927481	11.10431	11.18601	10.847816	10.854835	10.917024	10.815919	10.867336	10.989186	10.959544	10.937466	10.919633	10.28112	10.24765	11.114641	10.514105	10.683637	10.778458	10.650304	10.641726	10.283535	10.258313	10.336968	11.060516	10.481684	10.370532	10.79549	10.576551	10.446793	10.988273	10.638825	10.72054	10.653951	10.782419	10.360009	10.353527	10.362249	10.406261	10.2751	11.204616	10.64104	11.067353
12.755241	12.843846	12.841776	13.47891	13.180546	13.167355	12.384967	12.410657	12.815029	12.911481	12.800133	13.131908	13.037893	12.943079	13.510853	13.297929	13.063973	13.377944	13.189873	13.089302	13.030967	13.129569	12.415086	12.924534	12.337456	12.891799	12.769899	12.557528	12.543873	12.769899	12.605852	13.059647	12.623968	12.885039	13.198887	13.326963	12.261784	13.378654	12.526242	13.110638	12.891489	13.100733	12.980956	12.383143	13.117325	13.121885	12.875843	12.916626	12.334209	13.008437
9.056733	9.68582	9.801854	9.757035	10.032083	9.552332	9.934496	9.727064	9.565247	9.564114	9.888796	9.837784	9.672589	9.551549	9.689047	9.434559	9.869375	9.630362	9.791565	9.483702	9.408605	9.416481	9.634684	9.385946	9.522351	9.654103	9.613321	9.667816	9.699056	9.931901	9.818246	10.076925	9.866605	9.909622	9.830762	10.073851	9.972026	9.810195	9.788968	9.837201	10.306132	10.156035	9.933324	10.047256	9.769711	10.19197	9.858565	10.190238	10.325099	9.931074
6.356615	6.842186	6.606138	6.615328	6.665823	6.887236	6.847587	6.812259	6.859036	6.752722	6.800533	6.992994	6.393291	6.609473	6.654019	6.581119	6.627618	6.662367	6.933408	6.593263	6.900616	6.879002	6.65662	6.652152	6.783874	6.456181	6.688071	6.716328	6.782068	6.917614	6.892935	6.862844	6.606016	6.727586	6.911974	6.996858	6.714285	6.690555	6.843238	6.997706	6.876139	7.019404	7.019337	7.319556	7.275875	7.345874	6.931575	6.979349	7.284626	6.598125
8.702043	8.901525	8.554775	8.299336	9.093673	8.766762	8.621703	8.589886	8.639009	8.534859	9.045922	9.063778	8.416535	8.660158	8.584194	8.442222	8.561153	8.479119	8.650919	8.488015	8.384895	8.283047	8.53931	8.508928	8.412432	8.644715	8.64588	8.408579	8.545859	8.649075	8.662259	8.857427	8.67483	8.44683	8.657356	8.625705	8.394857	8.859265	8.203362	8.436919	8.651698	8.800372	8.700259	8.546298	8.441219	8.625569	8.584322	9.037552	8.740736	8.959241
9.890944	9.969955	9.937077	9.653151	10.372094	10.121191	9.885958	9.852541	9.950551	9.785361	10.323507	10.412901	9.667182	9.870084	9.949798	9.751745	9.923608	9.882706	10.074498	9.842818	9.712351	9.531304	9.831686	9.836922	9.598408	9.877813	10.029929	9.787892	9.847317	10.004873	10.103462	10.194492	9.993501	9.935186	10.042196	10.009644	9.872512	10.258884	9.575882	9.918504	9.932423	10.172791	10.019716	9.883688	9.695726	9.953691	9.89885	10.455101	10.084496	10.306555
8.88694	9.096478	8.991389	8.550559	9.175885	9.185771	8.843648	8.883664	9.04232	8.820649	9.316626	9.55652	8.656096	8.978768	8.967124	8.791029	8.815525	8.713397	8.946179	8.784688	8.665734	8.653129	8.711189	8.861993	8.704574	8.931241	9.051143	8.786349	8.716048	8.992698	9.109577	9.12282	8.910276	8.736563	8.894026	8.838705	8.643118	9.106358	8.384248	8.758656	8.898571	9.023294	8.831093	8.674159	8.636983	8.818274	8.750573	9.463891	8.998379	9.189603
8.16358	8.327356	7.890531	7.749045	8.430164	8.194583	7.886272	7.950768	8.133566	7.68467	8.373008	8.251278	7.741542	7.911357	8.070148	7.793284	7.816535	7.721241	8.03272	7.825318	7.687816	7.729739	7.76155	7.829429	7.805495	8.116806	8.018372	7.799745	7.711064	7.992894	8.080065	8.168795	7.865822	7.704502	7.973344	7.934038	7.728581	8.098668	7.473547	7.882149	7.977342	8.061471	7.993746	7.78171	7.831354	7.953593	7.975227	8.542875	8.163969	8.184791
8.429021	9.280919	9.461821	9.425672	9.203132	9.389962	9.254909	9.391418	9.520633	9.470578	9.456731	9.248256	9.561402	9.259782	9.801883	9.645486	9.620534	9.49634	9.556875	9.097442	9.498961	9.219019	9.226458	9.532025	9.31568	9.131253	9.54938	9.554063	9.399208	9.332641	8.997735	9.006626	9.208454	9.143579	9.404561	9.072786	9.402057	8.999638	9.108212	9.006175	9.619735	9.534445	9.50895	9.439392	9.105213	9.429591	9.614457	9.326273	9.098615	8.875752
12.445994	12.497473	12.525329	12.559869	12.667032	12.235434	12.319405	12.281429	12.199917	12.344482	12.351936	12.395181	12.355743	12.206687	12.659313	12.402222	12.539482	12.500403	12.499918	12.306178	12.325163	12.226296	12.181651	12.272481	12.144331	12.148883	12.389114	12.507601	12.276326	12.332384	12.235328	12.169586	12.236887	12.252128	12.483395	12.417198	12.336709	12.475523	12.350281	12.234262	12.329023	12.373912	12.285908	12.330719	12.176948	12.383045	12.417835	12.483624	12.213749	12.424239
10.437157	10.522426	10.598119	10.551884	10.781563	10.258565	10.181414	10.214519	10.188923	10.31975	10.339654	10.145388	10.384317	10.007666	10.818458	10.453696	10.521491	10.541417	10.478009	10.206233	10.191271	10.06475	10.048945	10.153087	10.118065	9.92319	10.391618	10.548617	10.095736	10.071542	10.032436	9.932492	10.07057	9.993309	10.409004	10.140191	10.177471	10.36615	10.3127	10.009798	10.261176	10.254973	10.16404	10.203591	9.94556	10.251998	10.544161	10.392981	10.189375	10.377911
10.20542	10.292482	10.512118	10.174207	10.392023	10.115852	9.990869	10.076045	9.98188	10.187003	10.038849	10.111783	10.15523	9.960785	10.68791	10.289205	10.423874	10.362204	10.280348	9.963757	9.983672	10.01978	9.930071	9.918153	9.873156	9.903668	10.163304	10.426649	9.852468	9.842233	9.88927	9.864795	9.786203	9.807638	10.130733	10.003223	9.951072	10.135309	10.085298	9.690285	10.024435	10.062802	9.851533	9.852846	9.662919	10.207737	10.134791	10.158024	9.796099	10.134668
8.666891	8.213542	8.315354	7.707885	8.174071	8.05506	8.570429	8.383486	8.50173	8.185047	8.102785	7.921053	7.917757	7.989736	7.761723	7.969806	7.807251	7.884511	7.605723	8.068701	8.022291	8.166907	8.296071	7.676266	8.28044	7.922514	8.041488	8.545885	8.058999	8.144195	8.184949	8.488055	8.2861	8.349843	7.576718	8.098033	8.511764	7.939223	8.658174	7.90382	8.434749	8.148955	8.14272	8.192539	8.195726	8.212797	8.019281	8.75131	8.659153	7.99084
12.912251	12.851177	12.61667	12.849107	12.713526	12.734186	12.82582	12.760672	12.794859	12.721617	12.729442	12.515014	12.792526	12.654588	12.669058	12.837848	12.917603	12.860221	12.745178	12.728632	12.63889	12.790686	12.77902	12.797492	12.776471	12.853195	12.776745	12.902916	12.637438	12.644831	12.700512	12.933489	12.628008	12.86515	12.530313	12.820851	12.725825	12.672411	12.698091	12.582224	12.590579	12.818406	12.550931	12.504621	12.717129	12.726668	12.696194	13.095725	12.593452	12.959214
8.696138	8.839338	8.686189	8.12623	8.868584	8.594502	8.905669	8.637453	8.494034	8.170374	9.010708	9.244212	8.55864	8.263844	8.785705	8.452641	8.754624	8.603893	8.692687	8.654881	8.544916	8.474875	8.440647	8.372346	8.210158	8.465061	8.402566	8.461316	8.863598	8.820539	8.624284	8.811931	9.263496	8.559907	8.821997	9.082201	9.050708	8.787187	8.535251	8.857353	9.136083	8.862058	8.809817	8.922655	8.507496	9.266322	8.893595	8.492822	8.911145	8.993968
6.333727	7.123807	7.094083	6.627343	7.046404	6.753331	6.449222	6.564104	6.572112	6.87849	6.921519	6.766267	6.498258	6.458562	6.956278	6.633649	6.698785	6.460434	6.648835	6.90051	6.884508	6.442701	6.679947	6.140756	5.915113	5.956538	6.250533	6.273108	6.29112	6.538543	6.310699	6.780081	6.767359	7.144795	6.98387	6.998109	6.781582	6.802213	6.73123	6.505744	7.270631	7.081521	6.606127	6.742075	6.528924	7.094925	6.695105	6.871328	6.661635	6.815444
7.295187	7.439935	7.291539	6.919568	6.807935	7.156052	6.789522	7.294734	7.134739	7.088263	7.255622	7.384542	6.873038	7.365889	7.123176	7.124379	7.537832	7.188296	7.332549	7.283453	7.398041	7.35143	7.181198	6.969591	7.350935	7.376653	7.263491	6.766136	6.808769	6.794688	6.860543	7.122946	6.730393	6.97376	7.155734	7.096432	6.854518	7.312168	6.636554	6.986243	7.035443	6.922857	6.90925	7.271884	7.007172	6.984672	7.096879	7.144215	7.130951	6.862952
6.093398	6.300303	6.2823	5.983628	6.004719	6.137508	6.284346	6.112797	6.034795	6.074516	5.681231	5.883324	6.257509	6.053001	5.937585	6.096542	5.981349	6.387555	6.064769	6.124079	6.0586	6.171844	6.056669	6.24037	6.26714	6.315044	6.050823	6.302276	6.018711	6.111065	6.036171	6.11407	5.910983	6.250278	6.255199	6.029743	6.332537	6.2085	6.209623	6.002821	6.153914	6.170432	5.892897	6.060064	6.003114	6.222837	5.914865	6.196274	6.169803	6.341418
6.6116	6.709068	6.169917	6.587644	6.301228	6.359728	6.176555	6.521129	6.510019	6.491626	6.299974	6.04476	6.69512	6.537646	6.394419	6.598652	6.557406	6.179278	6.217208	6.678999	6.218953	6.388974	6.637522	6.598838	6.538315	6.660424	6.129493	6.887306	6.372466	6.587968	6.578404	6.098006	6.505463	6.294682	6.575812	6.448742	6.580339	6.268035	6.534067	6.733685	6.295148	6.529258	6.722857	6.807199	6.956871	6.442115	6.819997	6.218083	6.720454	6.409272
8.217639	8.294376	8.432779	8.26382	8.478646	8.506834	8.240449	8.44349	8.487833	8.414342	8.323405	8.1575	8.232687	8.515432	8.326274	8.541173	8.453711	8.370134	8.236341	8.361002	8.545707	8.550731	8.620276	8.327436	8.365893	8.466484	8.460111	8.287929	8.380496	8.516936	8.525621	8.338323	8.239969	8.565974	8.444859	8.561507	8.338071	8.504303	8.68673	8.551022	8.125048	8.432891	8.308452	8.625141	8.563446	8.563071	8.40659	8.353407	8.643394	8.139349
6.405706	7.363695	6.22938	6.673476	7.055592	6.425561	6.348596	6.215369	5.971842	6.134593	7.441518	6.973165	5.825014	6.47987	6.701642	6.376119	6.540499	5.601705	6.224528	6.811729	6.426411	6.667367	6.132331	6.381234	6.472475	6.314688	6.394092	6.321131	6.329241	6.193684	6.223424	6.780972	6.269547	6.37121	6.642236	6.856417	6.370066	6.771383	6.071603	6.604949	6.51116	6.356897	6.302727	6.57192	5.747426	6.470546	6.539196	6.783277	6.969161	6.734221
6.286114	7.059395	5.818534	6.433142	6.807788	6.49987	6.212883	6.312884	5.819903	5.777985	7.537846	6.91196	5.562662	6.310777	6.614993	6.293379	6.581148	5.861559	6.015898	6.804617	6.124851	6.516846	5.983637	6.102477	6.256892	6.168934	6.1552	6.379825	6.340817	6.18755	6.046457	6.73864	6.328659	6.412556	6.693732	6.773722	6.265273	6.88476	5.756341	6.763423	6.467567	6.352582	6.468723	6.463159	5.860484	6.542462	6.588888	6.642501	7.106093	6.635425
8.350962	9.236909	9.260871	9.027202	9.261159	9.676068	9.334491	9.166685	9.020689	9.414752	9.4839	9.487207	9.342577	9.304329	9.263843	9.167555	9.2827	9.189823	8.988606	9.227441	9.0225	9.22751	9.197742	9.06903	9.088951	9.443766	9.147315	9.254672	9.17114	9.310493	9.289789	9.346718	9.21095	9.133245	9.360937	9.311142	9.522216	9.550355	9.562412	9.239972	9.468587	9.199664	9.676453	9.563584	9.083982	9.348755	9.514135	8.920449	9.660856	9.379899
6.273512	6.102424	6.366412	6.554151	6.156956	6.16727	6.146323	6.433367	6.08316	6.3184	6.617712	6.511178	5.890679	6.267418	6.259228	6.06689	6.205707	6.158431	6.366248	6.526218	6.05302	6.349251	6.151623	6.140462	6.296231	6.156079	6.222248	6.080514	6.205791	6.06918	5.957795	6.577829	6.198181	6.166471	6.286418	6.309221	6.484767	6.554791	6.44522	6.403495	6.420308	6.487595	6.193228	6.452908	6.288834	6.430069	6.275876	6.599109	6.639561	6.18772
5.664553	5.746443	5.459599	6.064818	5.378128	6.028301	5.938387	6.124562	6.360972	5.882384	5.805844	5.815035	4.981974	6.031429	5.346918	5.229231	5.566563	5.313604	5.254497	5.789162	5.642214	5.721032	5.68814	5.582036	6.023701	5.248996	5.678053	5.561933	5.237629	5.599895	5.365953	5.61377	5.40831	5.955807	5.224701	5.891706	4.98376	6.080815	5.289967	6.181499	5.5431	5.742023	6.019196	5.875761	6.496633	5.687293	6.15307	6.067189	5.927502	5.196297
8.308066	8.094714	8.054836	8.552197	8.117543	8.608391	8.128186	8.41213	8.10269	8.106508	8.597823	8.420835	8.018419	8.328482	8.360662	8.394541	7.964879	7.975417	8.058266	8.607879	8.003861	8.264356	8.218053	8.337908	8.415689	8.168591	8.021948	8.053851	8.466727	8.214192	8.094322	8.335704	8.266814	8.174294	8.35855	8.307247	8.043859	8.628463	8.003203	8.418463	8.291393	8.27788	8.30803	8.392531	8.157396	8.110174	8.467951	8.152375	8.356374	8.139194
5.019727	5.425206	5.551894	5.934836	5.041212	5.436667	5.003308	5.146458	5.458812	5.455543	4.951507	4.784571	5.080732	4.982057	4.947509	5.531267	4.996015	5.26087	5.387207	5.272392	5.524049	4.991319	5.229209	5.394822	5.420306	5.022721	5.194242	5.160754	5.317695	5.207543	4.944565	5.193442	4.910678	5.207192	5.36794	4.849456	5.660407	4.839503	5.362418	4.887121	5.475946	5.284181	5.882012	6.043804	5.650123	4.754546	5.317562	4.835442	5.415599	5.022806
9.441446	8.985191	9.839831	9.203479	9.209543	9.854661	10.092883	9.856153	9.811124	9.752208	10.208594	10.089228	9.767821	9.825983	10.051504	9.986044	9.894652	9.749544	9.883613	9.912984	9.684742	9.872558	9.95315	10.032347	9.952039	9.923833	9.872483	9.894003	9.810836	9.711871	9.814921	9.753026	9.902528	9.735501	9.62785	9.741141	9.833542	9.759919	9.577621	9.805741	9.759314	9.86867	9.927815	9.82244	9.80543	9.878488	9.943672	10.048948	9.875922	9.802451
10.194604	9.72865	10.498933	10.053695	10.0469	10.726927	10.784369	10.597079	10.624934	10.534215	11.053563	10.853023	10.691502	10.505766	10.785407	10.73669	10.649077	10.628679	10.827705	10.674232	10.592611	10.59212	10.665933	10.759965	10.651069	10.656656	10.767518	10.605057	10.681239	10.617311	10.655039	10.639127	10.743286	10.712811	10.620979	10.739113	10.699019	10.654131	10.45325	10.715296	10.66107	10.801539	10.746914	10.633732	10.54126	10.572027	10.787914	10.698509	10.659635	10.696597
8.556985	8.206711	8.809791	8.209924	8.214964	8.988183	9.144992	8.925409	8.812439	8.843864	9.126638	9.137754	8.837135	8.919675	9.135768	8.890825	8.88516	8.795849	8.903905	8.936382	8.716155	8.860865	8.94745	9.091964	9.043054	9.046893	8.961683	8.994815	8.744903	8.776723	8.792894	8.862667	8.859065	8.549394	8.745922	8.80293	8.79902	8.716718	8.633808	8.794744	8.779837	8.932151	8.971863	8.800341	8.603015	8.853346	8.97527	8.982216	8.876961	8.878767
11.980273	11.956276	12.848295	11.904017	11.325891	11.389093	12.413644	12.777284	12.434943	12.512881	10.660941	10.669894	11.695176	12.327249	11.086523	11.663806	11.274416	11.185456	10.858304	12.212339	12.766184	13.203416	12.850729	11.224142	12.55697	11.434045	12.154221	12.663015	12.07103	12.011594	11.951207	11.567409	11.448123	11.62626	11.670951	10.982612	11.719518	10.986764	12.879719	11.909141	11.79153	11.192425	11.536612	11.960574	12.901773	12.949753	11.839432	11.497342	12.084235	11.374831
12.707432	12.73198	13.418841	12.780828	12.302153	12.323647	13.103349	13.310964	13.126755	13.200512	11.694481	11.584759	12.512157	13.004061	12.016841	12.527125	12.12014	12.040096	11.731563	12.912908	13.398774	13.654265	13.602013	12.139081	13.279891	12.243879	12.9935	13.308715	12.948711	12.900315	12.817067	12.357297	12.310784	12.441168	12.547285	11.877333	12.630056	12.022468	13.401501	12.861854	12.682203	12.111475	12.413958	12.820397	13.43016	13.42507	12.752924	12.381814	13.002128	12.259329
7.875782	8.505422	8.173842	7.871743	8.186492	8.274724	8.268523	8.183744	8.000664	7.843582	8.180627	8.291694	8.271806	8.019941	8.251048	8.172745	8.102813	8.00632	8.169859	8.31286	8.258871	7.934223	8.193663	8.087163	8.019075	7.812253	8.026296	7.899739	8.630338	8.192455	8.245413	8.098221	8.479462	8.276511	8.87946	8.39499	8.385469	8.573194	7.95447	8.562717	8.343375	8.349792	8.492458	8.726197	8.551155	8.521039	8.370488	8.138468	8.66645	7.903155
6.626303	6.867777	6.376839	6.396962	6.676455	6.714162	6.592994	6.68003	6.383441	6.293181	6.674223	6.87856	6.43342	6.443754	6.72676	6.307281	6.584928	6.458639	6.480748	6.554697	6.672149	6.551945	6.472294	6.286145	6.538284	6.275064	6.417435	6.385508	6.446238	6.306587	6.211683	6.420704	6.418393	6.394	7.051319	6.569029	6.425828	6.790894	6.236343	6.484901	6.479265	6.473411	6.804124	6.522829	6.473957	6.817617	6.539631	6.591097	6.835808	6.35614
8.896392	8.944984	9.049215	9.998807	9.348745	8.894748	8.821594	9.439074	8.64563	8.331811	9.2935	9.488517	8.967077	8.890555	9.35215	8.394784	8.858335	8.670158	8.839619	9.274265	8.747747	8.543737	9.094852	8.977714	8.678914	8.426846	8.78759	8.210094	9.00227	9.081164	8.595786	9.158951	8.49922	8.648457	9.279351	9.04937	9.113761	9.077452	8.358951	9.62	8.935876	8.484079	8.921457	9.497957	8.895277	8.519531	8.788537	8.53997	8.579908	8.493539
7.680468	7.491175	7.858018	8.130397	7.870529	7.705657	7.566779	7.787827	7.592703	7.641101	7.471224	7.715978	7.500443	7.698771	7.478458	7.473658	7.697509	7.518272	7.520278	7.65682	7.510026	7.594583	7.552591	7.573397	7.767543	7.644545	7.416136	7.826703	7.457579	7.346034	7.364482	7.609978	7.340948	7.293742	7.702331	7.451453	7.695359	7.613575	7.397469	7.398984	7.374844	7.2653	7.348524	7.508049	7.358524	7.285022	7.295054	7.444462	7.200849	7.581303
8.16303	8.490383	8.624005	9.092491	9.30189	9.540553	8.722397	9.245943	8.870842	8.824111	9.457179	9.558028	8.968904	9.192	9.331566	9.283583	9.516686	8.891863	9.261417	9.491234	9.377098	9.018686	8.586318	9.345393	8.922207	8.908088	8.93172	8.69274	8.995105	9.037159	8.753624	9.446198	8.845461	9.425684	9.634836	9.230771	8.735819	9.518769	8.857555	9.142207	9.151769	9.266552	9.215684	8.837241	8.68087	8.980697	8.778648	9.414455	9.252405	9.288652
3.263474	2.954096	3.517276	3.37527	3.346575	3.218788	3.102295	3.239584	2.962757	3.413598	3.170782	3.175232	3.158133	3.125241	3.236259	3.249333	3.160636	3.144854	3.308643	3.148954	3.215893	3.261823	3.211595	3.18119	3.234507	3.260194	3.589876	3.132425	3.241302	3.0713	3.314885	3.176407	3.331367	3.138388	3.190009	3.304137	3.537381	3.376438	3.69869	3.184925	3.430484	3.442015	3.204304	3.328719	3.304238	3.331941	3.257989	3.323288	3.198894	2.925531
9.745164	9.483631	9.479723	9.382622	9.10355	9.63793	9.539199	9.671841	9.57316	9.565274	9.628008	9.526037	9.545883	9.703897	9.505989	9.696304	9.585554	9.372194	9.444269	9.617062	9.837693	9.641764	9.722381	9.796053	9.550836	9.834175	9.605302	9.426923	9.850203	9.853379	9.918009	9.403631	9.782717	9.689941	9.637895	9.678309	9.612452	9.842403	9.669085	9.817098	9.499502	9.439238	9.660329	9.782102	9.971659	9.439907	9.691849	9.197373	9.752384	9.421289
7.873171	8.618157	7.840069	8.266879	7.718429	8.054763	8.062454	8.311696	7.905452	8.081039	7.593727	7.80764	7.842526	7.988574	7.846171	7.629149	7.797237	7.478238	7.749078	8.10784	8.064082	7.638789	7.924328	8.181083	7.938981	8.008985	7.529595	8.111731	8.064068	8.140549	8.163711	7.958062	8.196697	7.861512	8.211596	8.123991	7.871767	8.11298	8.020093	8.509254	8.202919	8.277056	8.376615	8.06866	8.568144	8.071554	8.405116	7.736261	7.885016	7.418489
8.378089	8.006423	8.437075	8.569288	9.158724	8.72638	8.265897	8.412996	8.609534	8.492785	8.936995	9.266044	8.506202	8.360254	8.602615	8.664045	8.677318	8.94711	9.077525	8.951339	8.632495	8.385531	8.313318	8.293024	8.112444	8.557944	8.635173	8.22981	8.460139	8.700375	8.582359	8.857487	8.627227	8.62364	9.070312	9.306224	8.473684	9.398097	8.217958	9.014915	8.598803	9.033147	8.755735	8.808895	8.836009	8.718485	8.6252	8.618791	8.638922	8.649568
7.3379	7.144626	7.031812	6.459038	6.463452	7.04574	7.182846	7.102802	6.88698	7.131482	7.1894	7.025229	7.439848	6.884157	6.568881	6.668186	6.951985	6.800556	6.989104	6.839674	6.762979	6.656123	6.782554	6.923558	6.839036	6.932076	6.687272	6.616878	6.896852	7.118646	6.963679	6.76993	7.428434	6.787086	7.07781	6.723519	7.343758	7.365288	7.06165	7.010091	7.244054	7.148581	7.22067	7.078205	7.233067	7.221192	7.149972	6.337563	7.556156	6.906764
3.876291	4.468372	3.540999	4.852618	4.043852	3.809647	4.168216	3.697887	4.724328	3.949933	4.755797	4.082248	4.123926	4.281713	4.065827	4.17403	4.014345	4.250763	4.175973	4.759069	4.42457	4.708446	4.283394	4.322413	4.119647	3.641558	4.128659	3.683149	4.304743	4.47672	4.44395	4.114321	4.128464	4.375667	4.622837	5.082029	3.98025	4.748559	3.659972	4.130866	4.34022	4.549822	4.203251	3.914209	4.666939	4.370803	3.860613	4.263517	4.203115	4.678807
11.385462	11.738827	11.639078	11.783352	11.474531	11.788437	11.464672	11.874786	11.777267	11.709165	11.710903	11.461618	11.617856	11.655797	11.581019	11.871	11.600823	11.605825	11.580291	11.665069	11.676466	11.755741	11.663788	11.813279	11.830895	11.609624	11.729256	11.590351	11.895537	11.712269	11.710522	11.681672	11.819831	11.63611	11.585092	11.801425	11.731583	11.492242	11.67226	11.705334	11.585627	11.822888	11.67899	11.842193	11.730788	11.737399	11.853112	11.587329	11.776089	11.314585
6.872102	7.590617	7.086697	7.079822	7.446235	7.121429	6.564641	6.942023	7.215132	7.103897	7.299556	7.710811	6.937912	7.272369	7.121	7.004591	7.060096	7.235456	7.414126	7.301772	7.139512	7.337094	6.986306	6.757141	7.12093	7.299912	6.974944	6.767955	6.842274	7.118124	7.003816	7.073641	6.971277	7.029855	7.421302	7.298623	6.870119	7.263311	7.170609	7.391802	7.163315	7.109356	7.196325	7.452306	7.465914	7.665546	7.194673	6.930861	7.606638	6.72907
6.999259	8.448655	7.444437	7.894898	8.075223	7.651936	7.374799	7.526703	8.185342	7.510672	8.249685	8.652025	8.045186	8.120095	8.071634	8.041784	7.975763	8.265995	8.846743	8.450002	8.488316	8.043799	7.759463	7.671817	7.825394	8.067578	7.915804	7.370923	7.786135	8.322256	7.961096	7.989344	8.189491	8.239475	8.405665	8.501893	7.825925	8.432617	7.923177	8.900021	8.106609	8.362812	7.756256	8.556614	8.401516	8.223053	8.172884	7.857332	8.404572	7.512254
7.01082	8.221797	7.576679	7.648535	8.229248	7.732261	7.316307	7.713017	8.085865	7.537511	8.079201	8.681756	7.940594	8.156634	8.016306	7.959819	7.905029	8.224141	8.651774	8.399676	8.333106	7.935597	7.784843	7.380765	7.831244	8.099086	7.865986	7.462433	8.005638	8.23663	7.920458	8.047445	8.084419	8.136445	8.428654	8.62971	7.667363	8.382917	8.032034	8.803919	8.115696	8.280041	8.06954	8.524224	8.535908	8.517875	8.175248	7.57299	8.481974	7.505754
7.678376	8.693341	8.356106	8.238156	8.617141	8.412219	7.874543	8.251553	8.496551	8.271784	8.348939	9.194609	8.124089	8.431104	8.31	8.332427	8.375456	8.578544	8.850052	8.720922	8.46306	8.525431	8.237567	7.878161	8.259032	8.539413	8.250872	8.109964	7.990079	8.23223	8.069709	8.40802	8.096012	8.202375	8.707108	8.677325	8.031804	8.472871	8.208215	8.731684	8.374389	8.373907	8.476641	8.729447	8.659526	8.840625	8.386855	8.027477	8.807379	8.004439
11.281982	11.159241	11.034193	11.207214	11.25543	11.178332	11.18593	11.069029	11.025496	11.044488	11.264539	11.428573	11.130555	11.157235	11.246837	11.101282	11.349032	11.350052	11.394393	11.398841	11.261677	11.080105	11.095917	11.339767	11.185758	11.221677	11.055932	11.137346	11.046723	11.170615	11.092844	11.270742	11.214437	11.274	11.240816	11.289605	11.164496	11.224563	11.041309	11.35833	11.188717	11.117061	11.10908	10.99991	11.109649	11.299374	11.152276	11.189565	11.275586	11.368232
8.826703	8.647291	8.565303	8.508091	8.656009	8.635236	8.419998	8.418935	8.337419	8.475036	8.663599	9.043912	8.402718	8.447781	8.556112	8.422339	8.652142	8.718547	8.730586	8.702534	8.419248	8.617944	8.483645	8.43622	8.422038	8.603292	8.513197	8.600571	8.236981	8.541812	8.543781	8.680183	8.388467	8.500483	8.611742	8.746354	8.490314	8.792174	8.446945	8.611375	8.42021	8.411795	8.492984	8.553509	8.486447	8.524466	8.371308	8.450186	8.284185	8.507307
8.457825	8.346511	8.270397	8.332839	8.436967	8.447447	8.284887	8.065234	7.994334	8.302182	8.3778	8.758229	8.036872	8.346694	8.151021	8.224567	8.348624	8.499456	8.353169	8.440731	8.196165	8.192236	8.231775	8.20679	8.116122	8.310212	8.203934	8.33659	8.024751	8.262101	8.293207	8.359922	8.060345	8.180906	8.342456	8.407644	8.307753	8.402313	8.324703	8.373467	8.237713	8.10442	8.453396	8.424254	8.259107	8.291709	8.29277	8.216934	8.306381	8.225079
9.37716	9.18562	9.251685	9.279016	9.305073	9.375637	9.285901	9.184138	9.126689	9.206774	9.677761	9.999088	9.137028	9.332601	9.362395	9.253285	9.393964	9.522375	9.581462	9.530935	9.22943	9.334526	9.284486	9.249702	9.191826	9.349537	9.451087	9.234261	9.144567	9.468538	9.485463	9.494165	9.253262	9.386444	9.477118	9.648175	9.467112	9.559643	9.257545	9.520965	9.418941	9.312891	9.468398	9.576404	9.397371	9.407856	9.444184	9.331929	9.395116	9.332124
5.98237	6.466433	5.832228	5.753311	5.858281	6.01203	5.94775	6.211212	6.654725	6.062619	5.717488	6.711751	5.887311	6.510723	5.797693	5.978077	5.923908	6.148322	6.362122	5.935464	6.515595	6.402038	6.102439	5.467283	6.219094	6.146753	6.006707	6.051682	5.880458	6.252502	6.091803	6.634098	5.9037	6.109961	6.11152	6.285903	6.139053	6.258076	6.352699	6.403221	6.382869	6.034594	5.885371	6.70606	6.750764	6.851847	5.887311	6.502986	7.137677	5.669703
6.907304	6.548681	6.647996	6.23448	6.35519	6.454183	6.631545	6.561499	6.645796	6.353695	6.513677	6.579266	6.480718	6.388778	6.173492	6.291536	6.261656	6.298484	6.124941	6.387673	6.315877	6.34357	6.366397	6.22827	6.673907	6.457289	6.642114	6.632495	6.146117	6.259552	6.345049	6.352545	6.374325	6.246517	5.954717	6.354839	6.420523	6.359118	6.623223	6.257179	6.623805	6.305948	6.46653	6.140024	6.127048	6.463539	6.26305	6.865042	6.522636	6.50174
9.24801	9.115439	9.120152	9.101969	9.060279	9.071511	9.274501	9.146443	9.213656	9.124949	9.134752	9.056515	9.013637	8.957782	8.911192	8.913428	8.912605	8.95616	9.031715	9.163245	9.019174	8.977879	9.279365	8.989117	9.177785	9.022564	9.051863	9.094889	9.139558	9.148849	9.182408	9.21056	9.280836	9.376081	9.008606	9.101377	9.342853	9.18631	9.248855	9.001506	9.332532	9.242475	9.142721	9.205073	9.244492	9.341239	9.279768	9.424125	9.478658	9.209439
11.231189	11.374041	11.201565	11.383367	10.808494	11.006406	11.062836	11.393632	11.191654	11.107197	11.203684	10.88591	11.143858	11.209356	11.083699	11.32541	10.911396	11.115811	11.278887	11.343397	11.153549	11.372471	11.202627	11.377881	11.438379	11.257089	11.175917	11.224426	11.413437	11.281289	11.365454	11.052814	11.358747	11.272473	11.082759	11.044258	11.123834	10.917769	11.141323	11.284466	11.23214	11.339363	11.044069	11.277793	11.327402	11.308514	11.325571	11.118681	11.331798	10.937639
5.158864	5.453679	4.842116	5.011125	5.139599	5.024567	5.274878	5.076899	4.824989	4.883732	5.115812	5.278586	5.185084	5.175441	5.250126	5.234477	5.298349	5.264759	5.340307	5.002551	5.185779	4.809711	4.626721	5.027331	5.28514	4.730049	5.123616	5.109064	5.402881	5.167058	5.077794	5.011524	5.116916	5.127634	5.439405	4.939488	5.01703	5.31695	4.947963	5.061653	5.154075	5.293273	5.07929	5.044988	5.221998	5.268795	5.215481	5.074545	4.894008	4.988089
5.697905	5.946043	5.982791	6.095062	5.133995	6.078561	5.752304	6.004593	5.88225	5.878563	5.782381	5.492496	5.738318	6.074456	6.056443	6.220022	5.749288	5.963002	6.163486	5.760663	5.865479	5.644712	5.740759	5.984542	6.40401	5.572885	5.834792	6.069271	5.803063	6.003715	6.129985	5.64234	5.898038	5.898091	6.087174	5.720384	5.544821	6.038597	5.974847	5.808052	5.816055	6.012217	6.074599	5.763079	5.982917	5.400244	5.982802	5.770353	5.771414	5.363361
8.152729	8.181829	8.517499	8.036017	8.167354	8.365966	8.438403	8.165776	8.177791	8.615273	7.850318	8.039206	8.317884	8.376258	7.881888	8.322432	8.39435	8.318394	8.004377	8.044912	7.838091	8.323286	8.149001	8.198916	8.132463	8.38101	8.366459	8.613613	7.72345	8.091015	8.171095	8.370182	7.585541	8.150022	7.892923	7.865073	7.96563	7.913688	8.458345	7.828652	7.905276	7.992879	8.026781	7.787277	8.143914	8.128572	7.886217	8.419906	8.058315	8.188925
7.876308	7.498026	7.601422	7.894905	7.572976	7.779738	7.658647	7.790767	7.740528	7.75488	7.842439	7.422353	7.699459	7.789223	7.735439	7.988892	7.810962	7.597377	7.604916	7.82668	7.667943	8.083776	8.057926	7.906628	7.831519	7.994766	7.975833	7.861246	7.668318	7.939794	8.123143	7.818109	7.461198	7.735793	7.194629	7.853932	7.885769	7.457316	7.642707	7.18267	7.770712	8.040572	7.892706	8.007206	7.772851	7.839707	7.75763	7.970773	7.786402	7.72847
8.186639	8.2334	8.229235	8.038849	7.824223	8.275322	8.24609	8.427586	8.265699	8.172728	8.39948	8.37248	8.226646	8.154445	8.226162	8.213921	8.236074	8.169332	8.200692	8.247982	8.15882	8.260966	8.087899	8.208878	8.266017	8.165177	8.147956	8.229797	8.224113	8.106821	8.086027	8.337843	8.376849	8.076995	8.08925	8.192373	8.177914	8.225499	7.996043	8.095985	8.256331	8.031652	8.180888	8.149249	8.295747	8.284597	8.153319	8.294351	8.164697	8.174942
9.746851	9.792262	9.600529	9.505359	9.313728	9.758978	9.81575	9.853026	9.771783	9.708559	10.034078	9.751561	9.820352	9.723615	9.807542	9.706622	9.808165	9.757706	9.849802	9.834107	9.751538	9.720062	9.69869	9.859888	9.770353	9.682571	9.707158	9.656974	9.966053	9.915772	9.933516	9.888837	10.020769	9.91401	9.847212	9.936148	9.87121	9.845111	9.692967	9.751113	9.804555	9.695181	9.762608	9.695599	9.853447	9.775375	9.842848	9.708764	9.788528	9.806099
11.536293	11.268658	11.351332	11.622679	12.087829	11.752365	11.310117	11.322244	11.678619	11.569608	12.317013	12.628317	11.446003	11.620693	11.886648	11.604666	11.752911	11.999054	12.09663	11.895315	11.381786	11.203724	11.352554	11.390426	11.440445	11.603704	11.620215	11.30543	11.264469	11.520589	11.457723	11.872276	11.518415	11.657602	12.038872	11.974602	11.503141	12.348381	11.239908	11.902755	11.681747	11.609886	11.700588	11.488849	11.264496	11.635742	11.327581	11.91967	11.396686	11.937598
5.775	5.417655	6.044849	6.215657	5.700903	6.03588	5.622434	5.541332	5.796075	6.030905	5.656038	5.308585	5.637964	6.13571	5.795231	5.831021	6.028515	6.119667	5.59664	5.854761	5.687418	5.824665	5.322989	5.717262	5.268342	5.730688	5.428933	5.872822	5.281277	6.162497	5.842167	5.960945	5.788957	5.671806	6.294865	6.194426	5.51722	5.47907	5.656239	5.868872	6.358122	5.530829	5.814702	6.058825	6.120792	5.943277	5.588338	5.448133	6.38821	6.298464
10.338329	10.727634	10.966246	10.746682	10.83509	11.235414	10.59771	11.08283	10.951444	11.072107	10.733728	10.694247	10.956951	10.833862	10.933545	11.029621	10.903667	10.851853	10.896236	10.986322	10.821084	10.791162	11.039884	10.832642	10.991216	10.98662	10.810133	10.893316	10.863954	10.82138	10.769109	10.958259	10.992921	10.912252	11.119481	10.910914	11.141083	10.893659	10.900686	10.774026	11.117512	11.015743	11.042609	11.170072	11.008165	10.782516	10.873563	10.951916	11.1555	10.760307
5.463007	5.628557	5.237038	6.216234	5.950576	5.826714	6.047359	5.639723	5.14383	5.38986	6.484853	7.260124	5.805461	5.674106	6.669364	5.723853	6.143981	6.295791	6.377411	5.68954	5.506449	5.614532	5.291653	5.789911	5.46609	5.360817	5.528727	5.436457	5.917789	5.311685	5.326341	6.330219	5.599535	5.715964	6.883823	6.799507	5.729928	6.391077	5.118862	6.089247	6.111833	6.148824	6.116329	5.726382	5.532933	5.999498	5.784743	6.015593	5.913736	5.750373
7.467117	7.673935	7.316663	7.902213	8.337793	7.89841	8.101396	7.638105	7.394735	7.451778	8.360772	8.89696	7.802536	7.80175	8.64019	7.941196	8.320114	8.368899	8.4753	7.69531	7.719965	7.605029	7.320321	7.693613	7.37836	7.513388	7.439143	7.454368	8.029653	7.641434	7.431244	8.269306	7.975338	7.759902	8.477376	8.753425	7.796585	8.122434	7.527828	8.157216	8.094121	8.277278	8.04744	7.754327	7.489014	7.814623	7.95904	7.947978	7.836164	8.094534
12.282155	12.296956	12.12946	11.968846	12.313028	12.346171	12.182416	12.370691	12.385819	12.169467	12.052319	12.30955	12.132633	12.133966	12.014438	12.055467	12.061905	12.041594	11.886825	12.072102	12.126105	12.030652	12.398721	11.766805	12.218917	11.985573	12.025852	12.190923	12.157345	12.099041	12.052012	12.494052	12.081234	12.182309	11.94479	12.263509	12.42333	12.261036	12.57522	12.153421	12.335323	12.318491	12.317102	12.228261	12.114964	12.044261	12.186616	12.384755	12.433926	12.173223
10.809002	11.039465	10.572191	11.016705	10.992084	10.596925	11.000382	11.046886	10.991972	10.579885	11.539671	11.140112	10.666285	10.565869	10.787165	10.732092	10.792288	10.970453	11.12951	10.948314	10.566334	10.443351	10.787804	10.755686	10.830443	10.624218	10.613121	10.79293	10.832455	10.525329	10.522662	11.041915	10.935488	10.692273	10.682946	11.210048	10.85955	10.80744	10.53505	10.999626	10.924979	10.882312	10.597768	10.677718	10.45628	10.744171	10.740987	11.075212	11.189292	11.134476
10.911328	11.05774	10.732455	10.845062	10.990322	10.716386	11.009463	11.114656	11.029849	10.676637	11.569655	11.192623	10.698524	10.6116	10.752954	10.717213	10.742373	11.013138	11.107501	10.930259	10.554677	10.640829	10.808105	10.688927	10.982194	10.701887	10.692508	10.844696	10.739381	10.298047	10.296899	11.098998	10.910791	10.598978	10.355258	10.992955	10.883092	10.473793	10.510735	10.792615	10.759246	10.678482	10.499898	10.564255	10.39478	10.704902	10.623504	11.073621	11.030607	11.107275
9.904168	10.810703	10.634741	11.11574	10.954568	10.529747	10.395285	10.931202	10.777823	10.569638	11.008247	10.758491	10.569472	10.467746	10.603749	10.557192	10.470227	10.73104	10.928336	10.942125	10.591066	10.425566	10.733113	10.690128	10.751335	10.543408	10.521894	10.327466	10.948492	10.516628	10.457032	10.653231	10.856505	10.447593	10.875919	10.89168	10.612608	10.586371	10.263164	11.105907	10.908485	10.902344	10.656754	10.864531	10.631216	10.543197	10.741833	10.856817	10.883662	10.638673
9.554697	10.330378	10.280422	10.774827	10.418407	10.300271	9.994731	10.481586	10.467263	10.174644	10.719711	10.411775	10.326245	10.133118	10.436593	10.371319	10.031199	10.537674	10.794285	10.697714	10.35742	10.21122	10.461947	10.515386	10.354127	10.196187	10.260353	10.031975	10.711086	10.441681	10.324952	10.270217	10.596638	10.313056	10.657688	10.630709	10.352403	10.538668	10.042991	10.92405	10.542269	10.484692	10.318858	10.430828	10.246217	10.140817	10.329892	10.494132	10.348227	10.223174
9.754005	10.625214	10.490478	10.999825	10.742591	10.487	10.440449	10.821132	10.651754	10.353851	10.932326	10.663485	10.647064	10.454486	10.812087	10.607203	10.422962	10.76599	11.074638	11.0785	10.56213	10.346074	10.646051	10.849537	10.608892	10.589517	10.424819	10.212558	10.884219	10.480587	10.556994	10.57641	10.814067	10.611914	10.914658	10.865824	10.654194	10.78989	10.272893	11.258467	10.752786	10.740351	10.507169	10.701868	10.404313	10.377067	10.598093	10.742513	10.686943	10.560748
12.25384	12.295243	12.158277	12.222957	12.22879	12.128423	12.120374	12.187408	11.932001	12.150463	12.1628	12.036645	12.173513	12.085091	12.083913	12.134563	12.179111	12.111756	12.014686	12.241697	12.049063	12.112848	12.139064	12.122444	12.213075	12.108014	12.078786	12.169489	12.213816	12.085137	12.051289	12.136034	12.2932	12.151729	12.237344	12.077824	12.196498	12.344637	12.156581	12.121039	12.150852	12.072744	12.073282	12.189393	12.213816	12.086529	12.200698	12.199155	12.122908	12.177695
11.512354	11.582612	11.528397	11.377102	11.251904	11.238716	11.217833	11.274225	11.259432	11.368861	11.223224	11.124722	11.525022	11.323407	11.287809	11.562661	11.378666	11.349749	11.251555	11.243123	11.307009	11.424332	11.429018	11.375208	11.391658	11.336617	11.523717	11.390703	11.438212	11.549184	11.555641	11.151496	11.506179	11.654572	11.317745	11.251588	11.496913	11.289977	11.669767	11.390297	11.259545	11.305282	11.37124	11.553431	11.892355	11.427985	11.421309	11.163871	11.374151	11.267063
6.464982	7.17597	6.902077	7.088785	6.957701	7.303743	6.926286	7.268346	7.527068	7.29501	7.319647	7.051765	7.022425	6.97974	7.088764	7.248873	7.205834	6.880323	7.169762	7.113093	7.056827	7.27175	7.327082	7.308	7.015527	7.013079	7.003969	6.902186	7.303513	7.214109	7.157217	7.333253	7.313394	7.001292	7.079339	7.033093	6.920501	7.339135	7.233726	7.128743	7.642564	7.803493	7.263471	7.469511	7.729223	7.404209	7.571481	7.153403	7.656741	6.855589
9.908668	10.40276	10.433293	10.477813	10.642973	10.550069	10.261877	10.553355	10.629209	10.671335	10.545296	10.478375	10.590116	10.458333	10.466277	10.624718	10.441765	10.389645	10.408797	10.492277	10.522158	10.691781	10.639639	10.549098	10.46517	10.554386	10.491519	10.512679	10.635579	10.645377	10.57361	10.54525	10.458313	10.443257	10.521601	10.427732	10.567291	10.609969	10.673326	10.433872	10.575513	10.574382	10.607692	10.647198	10.757673	10.493908	10.658517	10.633767	10.555265	10.410612
12.46171	12.860392	13.032672	13.183027	13.842837	13.109052	12.812173	12.715537	12.87818	12.946411	13.378636	13.677099	12.80996	13.105715	13.29124	13.140949	13.204594	13.113347	13.10984	13.231429	12.707412	12.689032	12.525204	13.027306	12.20834	12.923108	13.076779	12.725845	12.846889	13.139389	13.021169	13.154395	13.200359	12.935396	13.330142	13.595654	12.852239	13.529417	12.962228	13.005163	13.384379	13.218615	13.1864	13.045506	12.764916	12.76264	13.322306	12.652648	13.050241	13.165274
10.674771	10.877451	10.986118	11.345413	12.582621	11.049647	10.890779	10.725243	11.024856	10.993103	11.50473	11.775565	11.10653	11.142467	11.760275	11.293114	11.393103	11.242591	11.428413	11.36511	10.861989	10.720297	10.538188	11.297374	9.891253	11.014978	11.258151	10.816516	11.071182	11.447733	11.268533	11.143113	11.477268	11.231795	11.361213	12.127487	10.892063	11.615308	11.002881	11.349447	11.454861	11.193053	11.229936	10.987812	10.909963	10.725487	11.254362	10.76111	10.958504	11.248626
5.592013	5.875899	5.604201	5.388356	5.506634	5.35829	5.790115	5.573236	5.339609	4.948323	5.973713	5.460542	5.491502	5.71557	5.165092	5.236654	5.42996	5.449529	5.488266	5.184441	5.319003	5.299609	5.919268	5.521069	5.686281	5.381543	5.524963	5.061812	5.472286	5.126792	5.523236	5.362184	5.720534	5.546992	5.562268	5.738096	5.061584	5.821912	5.129796	5.579341	5.4615	5.086648	5.445902	5.817528	5.448352	5.831188	5.444642	5.441008	5.233677	5.17829
8.344253	8.577177	8.975993	8.930097	9.144126	9.328109	8.791402	9.058929	9.213151	9.24971	9.29449	9.481577	9.122726	9.19747	9.23186	9.232266	9.12862	9.154028	9.105557	9.086526	9.035093	8.943681	8.931696	9.074315	8.815107	9.118182	9.043475	8.983858	8.704066	8.778941	8.999802	9.077985	9.114223	8.867355	9.080586	8.908173	8.902323	9.331856	8.976276	8.938245	9.117324	9.302726	9.037631	8.895976	9.085916	9.001064	8.830871	9.084416	8.920249	8.877134
5.167503	5.211039	4.894252	4.863557	4.787186	5.318993	5.358677	5.436836	5.586384	5.516164	5.591258	5.338253	5.246151	5.539178	5.018768	4.81281	5.427833	5.199434	5.295042	5.379694	5.102737	4.703686	5.106145	5.300666	5.128633	5.081023	5.272211	5.091625	5.067967	5.512564	5.46933	5.139443	5.284528	5.244016	5.342671	5.389967	5.110758	5.279237	5.230938	5.201984	5.426804	5.234836	5.319392	5.331152	4.902341	5.057687	5.302511	4.935073	5.451506	5.036835
5.736842	5.798224	5.878566	5.317695	4.91502	6.208668	6.231041	6.209214	6.009251	5.93576	6.279695	6.135064	5.688993	6.089799	5.373154	5.500729	5.899486	5.576286	5.760431	6.198039	5.851066	5.582455	5.809875	5.832919	5.614265	5.811125	5.824608	5.7004	5.470339	5.751569	5.690408	5.931663	5.656962	5.624619	5.738828	5.756083	5.752984	6.093941	5.670777	5.584551	5.92306	5.467507	5.81097	5.920375	5.354184	5.819934	5.660123	5.522172	6.276172	5.455938
8.290838	9.046487	8.675163	9.057538	9.083972	8.65807	8.769785	8.864562	8.805521	8.700233	8.928892	8.712036	8.827646	8.795765	8.783836	8.535521	8.76389	8.660649	8.875291	8.708138	8.831962	8.694619	8.783668	8.875871	8.638247	8.703216	8.705575	8.536538	8.605407	8.593321	8.694114	8.92006	8.740952	8.560432	8.877668	8.545604	8.25138	8.668954	8.636121	8.837321	9.022995	8.903026	8.781455	8.539687	8.70438	8.884594	8.855273	8.851527	8.829654	8.658913
8.348419	8.465842	9.470343	8.582051	7.879277	8.848754	8.659025	8.869472	9.534607	8.947535	8.601549	8.061113	9.293369	9.320934	8.173663	8.987731	8.646081	8.780214	8.579348	9.255626	9.131865	9.615664	9.186704	9.062613	9.145081	9.004883	9.10481	8.828722	9.551314	9.467991	9.397559	9.064368	9.501972	9.290487	9.333943	8.377408	9.162684	8.510216	9.419184	8.343831	9.52461	9.292177	9.361151	9.49511	9.754195	9.636327	9.469794	8.52578	9.520639	8.856729
6.343331	6.244987	5.982787	6.012473	5.800083	6.165616	6.404495	6.171859	6.096991	6.186079	6.510118	6.176104	6.160155	6.389623	6.239669	6.145506	5.957069	5.934522	5.949267	6.274048	6.026407	6.42132	6.272729	6.209018	6.123602	6.294257	6.375869	6.367907	6.049142	5.972361	6.306807	6.459518	5.979603	5.922831	6.038059	5.903397	5.917276	6.067496	6.534095	6.039035	6.544003	6.39038	6.188309	6.279531	5.972185	6.301574	6.201361	6.259578	6.190988	6.436172
6.720013	6.623402	6.253827	6.622907	6.336462	6.506466	6.411549	6.499113	6.388111	6.485331	6.525212	6.486892	6.14289	6.403994	6.362887	6.078087	6.484277	6.184117	6.207538	6.397878	6.431622	6.493461	6.338491	6.217255	6.483955	6.581765	6.528661	6.493075	6.302276	6.40318	6.479986	6.668828	5.999282	6.168694	6.308113	6.266175	6.357385	6.23033	6.653955	5.984842	6.701043	6.509939	6.702876	6.493122	6.271789	6.513467	6.243646	6.801747	6.599622	6.538249
5.694137	5.348832	5.265806	5.572532	5.155554	5.58533	5.715273	5.487552	5.598467	5.384745	5.712239	5.593131	5.454373	5.567912	5.471964	5.458108	5.488475	5.373462	5.415505	5.399984	5.339415	5.562635	5.623792	5.400773	5.504019	5.449263	5.534499	5.210814	5.406964	5.85355	5.690584	5.770948	5.20722	5.534865	5.480592	5.421253	5.576693	5.426388	5.671854	5.207648	6.133188	5.985673	5.738616	5.750972	5.301803	5.778772	5.651868	5.558466	5.757987	5.653845
7.60343	8.073905	8.191043	8.552153	8.475464	8.439643	8.150808	8.348909	8.341864	8.292034	8.45911	8.651136	8.384417	8.38794	8.37505	8.349689	8.497097	8.609741	8.76546	8.661325	8.586491	8.513562	8.289036	8.153617	8.510713	8.525144	8.44427	8.266805	7.914582	8.269158	8.310531	8.570478	7.894278	8.203928	8.876817	8.352986	8.044186	8.678065	8.38585	8.669619	8.587791	8.439642	8.421197	8.594067	8.669033	8.74171	8.405116	8.670519	8.593573	8.222148
9.647009	9.657464	9.561187	9.185378	9.012489	9.443083	9.444791	9.575622	9.439587	9.581435	9.520939	9.445579	9.398325	9.5939	9.294936	9.279988	9.33898	9.220315	9.320179	9.383148	9.486591	9.748508	9.603777	9.61836	9.548041	9.514874	9.421003	9.743134	9.421627	9.278971	9.465206	9.354504	9.479854	9.444718	9.261916	9.149189	9.285585	9.234065	9.417757	9.216225	9.557697	9.226097	9.195317	9.420829	9.295043	9.574115	9.474124	9.308774	9.4207	9.296513
10.430027	10.398522	10.447818	10.236544	10.073863	10.426249	10.359881	10.533771	10.322213	10.475921	10.426632	10.313329	10.271012	10.473172	10.139236	10.330498	10.248782	10.273206	10.162547	10.286377	10.319426	10.650646	10.439538	10.472983	10.471779	10.467868	10.39143	10.453608	10.445041	10.461878	10.422808	10.270986	10.443508	10.401839	10.161855	10.113089	10.398702	10.286193	10.458652	10.201915	10.466431	10.238051	10.311984	10.407376	10.483515	10.587362	10.371718	10.41746	10.452854	10.201986
10.679826	10.469071	10.284238	10.297711	10.176654	10.417629	10.368402	10.44711	10.427553	10.391013	10.279214	10.184839	10.608567	10.389812	10.368041	10.584197	10.199674	10.099694	10.195544	10.410781	10.450019	10.217751	10.506996	10.483748	10.45607	10.486567	10.41923	10.336379	10.403265	10.497811	10.497061	10.424186	10.380033	10.442221	10.303848	9.971801	10.359185	10.390478	10.348573	10.380975	10.32394	10.300992	10.387829	10.159078	10.616644	10.044763	10.449458	10.288657	10.416822	10.398912
6.019937	5.778728	6.32041	5.693531	5.873474	6.237338	6.275914	6.238435	5.845718	6.224209	6.375876	6.418298	6.247395	6.226768	6.329223	6.216193	6.145477	6.150975	6.130785	6.059984	6.11656	5.79114	6.272956	6.061014	6.231109	6.337547	6.08589	5.873876	5.965513	6.222092	6.319467	6.064811	6.486823	6.457572	6.331805	6.101592	6.313769	6.290829	6.222048	6.076976	6.116271	6.142817	6.258387	6.231589	6.342246	6.198269	6.251468	6.066594	6.432032	6.117216
11.986279	11.404817	11.628552	11.655727	11.484751	11.75252	11.700362	11.56195	11.648572	11.598592	11.589039	11.532124	11.544743	11.645102	11.609101	11.762927	11.569043	11.488832	11.465258	11.533253	11.549805	11.857157	11.761404	11.858737	11.483505	11.573162	11.608057	11.619874	11.668526	11.682064	11.682893	11.636911	11.696333	11.694152	11.446947	11.48876	11.617213	11.653555	11.61668	11.731284	11.533411	11.776948	11.633147	11.519009	11.914151	11.736852	11.687264	11.777766	11.694163	11.721177
7.077417	6.670069	6.774973	6.484746	6.444241	6.964264	6.831957	6.843554	6.983057	6.66583	7.264178	7.093159	6.768338	6.642198	6.921115	6.887495	6.845346	6.847407	7.132942	6.677133	6.646749	6.620068	6.645822	6.717961	6.747721	6.586021	6.475261	6.513233	6.657941	6.934492	6.679568	6.952139	7.004417	6.726858	6.822087	6.862858	6.906233	6.830253	6.414008	6.657602	7.001188	6.836554	7.102853	6.835801	7.299435	7.046769	7.07804	6.841857	7.37889	6.907729
9.8134	9.949211	9.5701	9.698001	10.010033	9.777585	9.81906	9.545875	9.801958	9.509816	9.671968	10.193893	9.709241	9.782069	9.479257	9.535538	9.81115	9.646705	9.816587	9.429115	9.725519	9.84158	9.925587	9.412316	9.697752	9.716335	9.858669	9.892757	9.653998	9.756627	9.751446	9.974868	9.837156	9.77858	9.589097	9.762403	9.768913	9.736024	9.878667	9.552804	9.972472	9.747115	9.956062	10.113287	9.89351	10.189772	9.979049	9.877828	10.217618	9.834586
8.552844	8.585849	8.574953	8.298769	8.44754	8.834469	8.586851	8.711463	8.976891	8.73632	8.881377	8.549229	8.866257	8.646938	8.275896	8.745877	8.574301	8.402778	8.575872	9.10342	8.524723	8.722082	8.989284	8.95457	8.619737	8.892556	8.696246	8.464209	8.827597	9.00718	8.945796	8.86352	9.00046	8.958138	8.79899	8.460458	8.869889	9.043489	9.18868	8.77979	8.988859	8.721794	8.901286	8.993863	9.055534	8.511202	8.83201	8.671074	9.170459	8.949674
10.333347	10.14353	9.986425	10.217921	10.11753	10.178638	10.452748	10.240509	10.283754	10.260796	10.610156	10.36587	10.454104	10.20755	10.433396	10.317591	10.201348	10.401093	10.376521	10.369504	10.20227	9.954218	10.177575	10.541535	10.174749	10.185748	10.268529	10.127058	10.337622	10.385566	10.359369	10.309459	10.462067	10.325486	10.551683	10.353432	10.238231	10.466489	10.168309	10.404083	10.324842	10.331291	10.25083	10.2353	10.288042	10.112647	10.33637	10.263807	10.330337	10.278624
10.120122	9.767067	9.816192	9.483592	9.780069	9.975119	9.95915	9.997845	9.702908	9.901386	10.282938	10.124726	10.041372	9.844537	9.901013	9.891291	9.799858	9.820013	9.885053	9.800195	9.837819	9.896086	9.783723	10.031861	9.932168	10.075217	9.949642	10.057486	9.649096	9.652824	9.843748	9.798967	9.898986	9.466862	9.722938	9.615317	9.70709	10.003178	9.783158	9.708049	9.780259	9.661427	9.702906	9.522556	9.546311	9.468409	9.765795	9.88158	9.791135	10.070368
10.688808	11.142098	10.875768	11.297032	10.649257	10.765887	10.876411	10.962806	10.813047	10.766133	11.113552	10.979461	10.635236	10.846608	10.939113	10.923604	10.719763	10.894836	10.992602	10.995882	10.875292	11.003947	10.900127	11.090841	10.856877	10.880631	10.723958	10.777056	10.999864	10.838392	10.70119	10.874773	10.712762	10.750581	10.923831	10.774355	10.807896	10.63643	10.571483	10.612346	10.84505	10.853159	10.758943	10.858875	10.661113	10.865932	10.767326	10.831818	10.868549	10.717459
2.303355	2.545436	2.677881	2.239687	2.475389	2.404025	2.879951	2.804745	3.019419	2.835878	2.36899	2.611318	2.565278	2.779385	2.605032	2.504393	2.932648	2.566921	2.78014	3.011119	2.926507	2.65026	2.356365	2.566324	2.738619	2.434883	2.546491	2.348346	2.893373	2.414961	2.416448	2.880735	2.090368	2.895246	2.871048	3.016925	2.239458	2.490063	2.45619	2.500499	2.967122	3.034079	2.566718	3.426332	2.342318	2.939477	2.399284	2.8229	2.213853	2.193877
7.483384	8.441624	8.160532	8.61654	8.635165	7.544976	8.083481	8.396416	8.107056	8.03049	7.58879	8.005263	7.230467	8.205714	8.236669	8.470228	8.439377	8.340513	8.338866	8.551277	8.495469	8.033854	7.729793	8.085029	8.376294	7.394843	8.17548	7.123138	8.400853	7.495609	7.350142	8.252167	7.459754	8.27594	8.310106	8.61638	7.31616	7.47167	7.160844	7.723274	8.070459	8.428711	7.883183	8.511123	7.574848	8.455193	7.491085	8.265854	7.733978	7.235567
5.860235	6.109127	5.470157	6.161636	6.281911	5.64357	5.454392	5.726449	5.566208	5.90933	6.237326	5.478643	6.279062	6.34689	6.353436	6.240473	5.781997	6.582102	6.151349	5.747989	5.63654	6.050424	5.592028	5.572388	6.59329	6.447853	5.664653	5.838025	5.984086	5.897145	6.277214	5.376673	6.196101	5.983751	6.439186	5.405809	5.813598	6.391655	5.931135	5.646674	6.138898	6.168539	5.861028	5.469556	5.908178	5.731143	5.917608	6.161599	5.307472	6.109193
5.100429	4.839846	5.345182	4.631863	4.787831	4.983041	4.999002	4.849589	5.18557	5.148071	4.725316	5.024951	5.1676	5.011969	4.929475	5.070954	4.883675	5.227536	4.857075	5.139845	5.044924	4.909073	5.2492	4.984232	5.022325	5.083471	4.997343	5.251951	5.060166	4.929338	5.023235	5.057992	4.918722	5.055292	4.86059	4.728639	5.116145	4.90986	5.407624	4.851782	4.755207	4.66205	4.746887	4.73833	4.91421	4.698454	4.917201	4.750426	4.905824	4.97304
9.943556	9.859163	10.188046	9.72574	9.575283	9.764824	10.023267	9.938091	9.995788	10.132313	9.387198	9.274533	10.222084	9.903559	9.693927	9.98382	10.327211	9.960992	9.557805	9.488883	10.28014	10.358564	10.099017	10.33368	10.334006	10.063593	10.162815	9.997127	10.026643	10.001649	10.027089	9.856752	10.080875	9.905638	9.987079	9.505914	9.84159	9.803926	10.1376	8.475388	10.187913	10.102001	10.216993	10.059603	10.533656	10.164273	10.567605	9.916072	10.135271	9.759052
7.752753	8.262167	8.099864	8.287382	8.615962	8.009546	8.122051	7.86275	7.99473	8.03145	8.126523	8.283047	7.584952	8.011333	8.316296	7.988042	8.109617	8.058051	8.268386	8.137809	7.900725	7.939267	7.73378	7.91158	7.960506	7.913898	7.910392	7.681331	7.7522	7.744699	7.77287	7.971536	7.794476	7.975252	8.190735	8.360877	7.657361	8.013587	7.514397	8.054875	8.224988	8.109617	7.938493	8.099404	7.815514	8.4347	7.733826	8.396184	7.85245	7.757247
4.741586	8.341601	8.310027	8.749387	8.903726	5.142039	8.953587	8.419371	9.09061	8.508891	5.629147	5.15929	4.255345	8.679653	8.9936	8.913835	8.866997	9.440068	9.673335	9.435314	9.157293	8.998927	8.662944	9.016696	8.530246	4.70559	9.066972	4.538988	8.981444	4.696292	4.810512	9.162041	3.892559	9.009416	9.395429	9.392983	5.268872	5.531792	4.879436	5.160166	9.015834	8.948984	8.381681	9.310402	5.424256	9.154346	4.766966	8.546279	4.893896	4.717634
2.175593	3.549723	2.712817	2.681901	2.609043	2.229541	4.20698	2.90731	3.684943	3.187033	2.066627	1.951629	2.145965	4.443116	3.505206	4.019914	3.684082	3.71602	3.98883	3.805416	3.437213	3.164835	3.17958	3.163397	3.497699	2.228557	3.200291	1.990274	3.089608	2.127373	2.133799	2.767209	1.941592	3.053411	3.156031	3.530983	2.097416	2.184678	1.862033	2.069762	4.072189	2.771856	3.87737	3.714092	1.997442	3.646187	2.158192	2.627909	1.875863	2.090611
5.076708	7.421658	7.464903	7.585153	7.948986	4.66928	8.09495	7.322358	8.121791	7.545588	4.982357	4.911732	4.763504	7.958391	8.047414	7.917056	7.965296	8.321122	8.543544	8.255369	8.02313	7.905653	7.515215	7.990277	7.541683	5.00057	7.982498	4.554854	7.543681	4.674217	4.777556	7.929726	4.728218	7.610299	7.909242	8.179445	4.888546	4.619701	4.906099	4.662471	7.863926	7.628958	7.271792	8.084127	4.940898	8.15787	4.880696	7.421572	4.933752	4.940946
2.376111	3.281326	3.071017	3.201063	3.383716	2.03592	3.178027	3.018333	3.172075	2.742271	2.348922	2.400587	2.166753	3.184043	3.445101	2.995779	3.375114	3.60122	2.951937	3.229597	2.93218	3.282123	2.793071	3.179687	2.993544	2.577835	3.264431	2.627382	3.003118	2.245061	2.518334	3.13867	1.969058	3.25594	3.177997	2.926466	2.284919	2.273549	2.487286	2.236342	3.269124	2.75138	2.905244	3.448173	2.387266	3.62798	2.299028	2.717484	2.428092	2.123347
8.812213	8.565934	8.788826	8.432649	8.654605	8.898058	8.76562	8.720058	8.699049	8.825643	8.944656	8.925094	8.925345	8.790596	8.789845	8.811335	8.762426	8.61091	8.588068	8.379702	8.679222	8.79257	8.875767	8.801643	8.545117	8.927812	8.665654	8.891719	8.641775	8.69279	8.814573	8.709634	8.820423	8.770494	8.625762	8.639282	8.950553	8.90196	8.912975	8.719141	8.858248	8.899835	8.857603	8.961327	8.763753	8.91032	8.893916	8.577718	8.896065	8.833296
[truncated: 21,712 more rows]
[truncated: 160 more columns]
