# Supplementary material for: 2D association and integrative omics analysis in rice provides systems biology view in trait analysis
Source: Commun Biol. 2018 Sep 27;1:153. doi: 10.1038/s42003-018-0159-7 (PMC6160469; doi:10.1038/s42003-018-0159-7)
Supplement: Supplementary file 7 — Supplementary Data 5 [file 42003_2018_159_MOESM7_ESM.csv]

20.55729179	20.66623026	20.45462549	20.77764825	20.77013098	21.1074534	20.21755742	20.91552176	20.50470067	19.90855503	20.69053394	20.14871054	20.35235389	20.55583599	20.75123097	20.88243164	20.43606296	20.31422561	20.56758017	20.2841373	20.77008587	20.289647	20.36480498	20.28031316	20.59861527	20.21685832	20.39276646	20.29207988	20.70603346	20.45261055	20.0578854	20.72289474	20.22526067	20.69020642	21.00236671	21.01648298	20.36131484	21.05789751	20.8959527	21.14079849	20.7299169	20.09869252	20.46662582	20.82825851	21.18789693	20.76175909	20.37093517	20.54907057	20.51862475	20.8988457
23.84496991	23.71573666	23.69052135	24.10140451	24.02722158	24.15544081	24.09702701	24.33595415	23.91330563	24.10946435	23.79013259	23.76295616	24.28951526	24.09059139	23.91316112	23.91422984	23.85142242	23.59383888	23.66520831	23.9222095	23.52906024	23.33730409	23.94673661	23.55837415	23.74098155	23.8037164	23.85041407	23.70044956	23.89947523	23.93154039	23.92976295	24.1735772	23.84318849	23.86758278	24.24624688	24.51840714	23.9858308	24.43822991	24.02152311	24.37843169	24.0827738	24.00308157	23.96914768	24.14627194	23.90581059	24.10867122	23.75988826	24.16128438	23.87940165	24.00948366
21.69904136	21.78545243	21.42180975	22.28423409	22.43023736	22.39986399	22.0462664	22.32674086	21.65156627	21.53414751	21.46748422	22.19768029	21.96240483	21.497281	22.29612741	22.11089329	21.5059543	21.45355576	21.06883359	22.39011257	22.55335742	21.35636808	21.38177497	21.46604153	21.75244562	21.89984514	21.59513918	22.02874608	21.82062028	21.35035857	21.57686187	21.67877638	21.72854421	22.33546498	22.45230835	22.22829327	21.7306797	22.28441932	22.07636778	22.65637237	21.32109335	21.5434729	21.45638396	22.19720003	22.23248813	22.28282255	21.99614413	21.55424034	21.72681569	21.66115321
22.88953216	22.6510809	22.7026171	23.18386288	23.42256338	22.94892954	22.90509771	22.87284119	22.6107667	22.46946323	22.83648028	22.70350208	22.57713458	22.81859046	23.03442122	23.09281209	22.49634197	22.53222867	22.51348698	22.49613794	22.73775072	22.91192173	22.64717278	22.65446502	22.81626138	23.05080916	23.00253017	23.00864345	22.81090671	22.73515678	22.75472912	22.71328951	22.57859954	23.42419354	23.17344422	22.94746025	22.56772576	23.17141021	23.01608009	23.26766101	23.01331794	23.01504677	22.95638396	23.15534991	22.83249969	22.66292195	22.88291892	23.02251739	22.88968746	22.84667595
18.21402395	18.13013051	17.96329243	18.40632334	17.82903973	17.8000052	17.97274002	17.61118971	17.86223026	17.77520644	17.41210313	17.75031156	17.76910256	17.81410507	17.6863486	17.67839224	17.23506064	17.53435991	17.56135246	18.48094543	18.43875765	18.19161523	17.46273997	17.92832968	18.27182977	18.05051194	17.90006295	18.00685881	17.91840727	18.61960261	18.57596873	17.5876688	18.51547874	17.96194368	17.70174888	18.1284458	17.94856371	18.46247464	18.88449662	18.56934866	18.40715357	18.29775788	18.31664057	17.58311817	18.58781752	18.46483707	18.13271137	17.71564495	18.43281398	18.25100122
24.08227094	24.3786743	24.07984316	24.35788014	24.42959343	24.35875344	24.30351453	24.1518786	24.02450184	23.71474784	24.25192603	24.23317773	24.15997165	24.07255676	24.15459328	24.26834678	23.9670852	23.80596689	24.11175071	24.00415254	24.13560604	23.81962057	24.31426964	24.10015651	24.61545066	24.032508	24.14470095	24.1844545	24.29642992	24.24928253	24.44052953	24.06019177	24.48948056	24.38577989	24.7446421	24.13222167	24.12125775	24.36071452	24.7050158	24.66422933	24.17512682	24.22555107	24.08103517	24.45205587	24.68065411	24.52749299	24.35184739	24.07426968	24.20544	24.26210131
20.21840125	20.50835452	20.09631983	20.90150155	20.945004	20.55610917	20.19448274	20.10147932	20.07235539	20.21418192	20.14514637	20.18310553	20.47679206	20.21786791	20.70031601	20.51251241	19.81775635	20.45951345	20.18056632	20.22289474	20.76927331	20.41400814	20.20276199	20.57444722	20.98010426	20.56527655	20.32277285	20.87991762	20.75308105	20.67556896	20.74788881	20.14155911	20.54471802	21.09830906	21.21395275	20.86123533	20.32187061	20.7475165	20.78911989	21.09248934	20.41256541	20.42385231	20.27132551	20.86059886	21.36125521	20.56725153	20.55451109	20.17921148	20.58807537	20.37071544
16.79759113	17.05212305	16.38400675	17.03486418	17.33550848	16.15936215	17.43410326	16.56303961	17.53643873	17.08644072	18.41921785	17.16994916	17.67527059	17.05984688	17.38577982	17.40915652	17.03070751	16.57944183	17.08755725	16.78681013	17.02273674	16.99423013	18.15527036	18.57012057	18.738621	17.11323823	17.26492687	18.09234793	17.68966492	17.54041969	18.19652401	16.67273045	17.70736152	18.40867417	17.11939181	17.59196917	17.82216868	17.84075827	18.12750521	18.49603727	17.23554546	17.61788864	16.44668095	18.72271746	19.11698326	17.28813492	17.43617049	16.62857756	17.98419305	16.93347272
17.62579671	18.94137541	19.25757544	19.96096925	19.58113227	18.35958255	19.22993503	19.46434094	18.13047224	19.01397715	18.48489013	19.30327177	19.09448512	18.487597	18.82242384	18.70115741	18.30261826	18.52377347	18.27340512	19.37240871	17.25561904	18.89411255	18.85591319	18.38329752	17.57601124	18.13445586	17.77420228	18.66386089	18.6067493	18.48599337	18.55159749	19.995055	17.63236196	19.0458628	18.58167144	19.64188792	18.47737991	18.78467691	18.22787148	18.36291606	18.06745829	18.90915652	20.11308681	17.97893793	18.43628516	18.04500038	18.89008353	19.60558958	18.89224408	18.07002531
24.29607301	24.21554661	23.77866044	24.5526078	24.79280158	23.76717987	24.33120938	23.93516632	23.88124703	22.9849856	24.66101792	24.44600507	24.56945623	24.15428295	24.42238075	24.46533953	23.40674445	23.70044956	23.85142242	23.33953558	24.26769283	23.81935725	24.55220266	24.70838322	25.18942342	24.34165805	24.10349454	24.5231133	24.49421073	24.36110298	24.60539033	23.55404064	24.53631962	24.95499415	24.7397511	23.8830877	24.00147469	24.53228748	24.39502788	24.97515412	24.29583497	24.54294188	23.78507554	24.92340742	25.36339457	24.6484656	24.39510198	23.93726607	24.62485551	24.14344169
21.74537199	21.78511007	21.2769559	22.06483067	22.3323859	21.16468635	21.82235335	21.34888374	21.3342148	20.39619896	22.1804897	22.00190065	22.12760018	21.60277483	21.91628658	22.1005668	20.85343992	21.17286366	21.36259586	20.93505865	21.9902083	21.3632603	22.17136494	22.45986034	22.98863754	21.86737213	21.67761052	22.05317461	22.14472108	21.9677201	22.24919618	20.90167074	22.27740823	22.671255	22.56215531	21.49670455	21.48400526	22.13497635	22.03786102	22.77147187	21.74650914	22.02820607	21.29210176	22.28473162	23.36240981	22.5184561	21.98478461	21.40801489	21.96086536	21.73044141
20.8453968	21.74713818	21.60192091	21.41898005	21.11701339	20.91728976	20.87126462	20.79374091	21.04888054	21.21131448	20.68415835	20.80075794	20.87863792	20.99782409	20.74256519	20.77581543	20.9123432	21.1331888	20.75455771	21.60162893	21.03974944	20.76068574	20.65601905	20.59230175	20.7649923	20.89504269	20.90661612	20.75892382	20.55343357	21.21247602	20.95673235	21.76819979	21.03024966	20.99945091	21.33713966	21.61187713	21.03062704	21.46036303	21.82866732	21.26819979	21.18962659	21.28556284	21.38710755	20.63619614	21.2515435	21.0686994	20.84823628	21.47892307	21.03235414	20.82159761
15.16027725	14.75487627	14.47994454	13.89539637	14.58858441	14.45553976	14.67043732	14.90374341	14.54682887	14.48325253	17.55375395	13.75954179	14.94404497	14.00116678	15.12110204	14.86678394	14.20930233	17.47231474	17.47662131	17.39550315	15.77286083	14.62802084	14.11922526	17.74303375	14.67997484	14.96670652	17.37267489	14.52343619	17.33443437	17.99070856	17.95900531	14.30217374	17.75362776	17.80810381	18.10772637	17.27635234	14.41682108	17.64090858	14.86221196	13.56758064	17.53225502	17.52493041	17.89814336	17.3188704	17.40834647	17.46956075	17.57100581	14.43914972	17.71172649	14.40806799
18.98715636	19.13400706	18.88215514	18.78631624	18.5182372	18.59397157	18.87247761	18.62594659	18.68333453	18.74421691	18.19058432	18.26677121	18.56054215	18.43421826	18.43600991	18.02800652	18.19138984	18.14520431	18.14121936	17.27920917	17.95863856	18.16154035	18.24586113	18.32744811	18.58811021	18.07043481	18.48908519	18.61363289	18.40284271	18.49815567	18.4919144	18.3989408	18.65823517	18.63961227	19.29385006	18.74267767	18.45562527	19.11057537	18.59910436	19.16363921	18.87761718	19.17814628	19.12214601	18.74658489	19.34627417	18.45846068	18.27461846	18.16588212	17.95482667	18.49382793
22.55826069	21.81198243	22.21992638	23.32928322	22.57894327	23.01231694	22.9348859	22.99798756	22.70692811	22.4642858	23.10946434	22.60641398	22.8284645	23.26489007	22.99405312	22.81219126	22.88495375	22.79505364	22.67238596	22.66795866	20.99690224	20.93329773	22.39664391	22.58737462	21.50429318	22.61188591	22.51872184	22.40258651	21.516491	22.558342	22.64631295	23.17377058	21.8441561	22.49868726	22.92704147	22.90993727	22.59436072	23.1437945	23.08405221	23.13411377	23.06494311	22.53241686	23.0110501	22.11934897	20.31429351	20.57284778	22.03822666	22.76522939	22.46068352	22.47839091
18.08915459	18.71218031	18.46577328	18.63836562	18.72923638	18.69289376	18.3866156	18.26614728	18.51607953	18.04914044	18.52255364	18.32931907	18.62752281	18.8416413	18.4628947	18.49494402	18.4062815	18.13945656	18.10239069	18.83384319	18.15065111	18.53052643	18.23568176	18.52659152	18.72119727	18.46648289	18.00023639	18.12841945	18.58253796	18.5164336	18.52638915	18.51637717	18.4051211	18.72385744	18.78084673	18.34137324	18.1918325	18.92142761	18.62499832	18.41399779	18.44005916	18.26897243	18.65272664	18.50053015	18.91019158	18.87317564	18.50124307	18.12434925	18.40343099	18.3198682
24.19024579	23.90282582	23.7693707	23.66805612	23.29607301	23.66805612	23.57376086	23.89430128	23.50897763	23.40194559	23.63745116	23.23537429	23.49775417	23.3565682	23.60725906	23.37685272	23.79780494	23.50318364	23.35009867	23.62082438	24.132435	23.3508554	23.61499194	23.49207627	23.31566073	23.32994531	23.74186178	23.36587492	23.48000519	23.41607473	23.5521073	23.62462915	23.76725064	23.34560507	23.95376563	23.47572419	23.54799487	23.50948366	23.42976295	23.40282582	23.63846715	23.60853895	23.59613037	23.31618997	24.03226298	23.62583556	23.37484365	23.72798394	23.41693789	23.61516673
16.42013071	16.77106604	17.10355557	17.32756144	16.95870525	17.63330497	16.90548019	17.70597428	17.67898219	17.61431406	17.05340311	17.00569333	17.02590323	17.58098218	17.16086876	17.095803	17.52816806	17.6153883	17.93803738	17.45393209	17.28420986	17.5619307	17.1146365	16.45941629	17.46560815	17.25314018	16.82963818	17.60402826	17.14456029	17.03239554	17.01488259	17.48025531	17.60790716	17.48938886	17.49903913	17.26498503	16.6288375	17.3786612	17.84040476	17.48240975	18.14497253	17.62165845	17.43811744	17.54792351	17.39632774	17.2375419	17.58233196	17.91633558	17.49916525	17.91396232
17.12392506	17.36461505	17.1481936	17.24976232	17.226155	16.98806673	17.3000052	16.99882888	16.84211573	16.99461096	16.98968706	17.10009184	17.00852052	16.76296992	17.2870076	17.32689454	17.32740144	16.99587892	16.81475675	16.71008095	16.97994454	17.1731269	16.69430796	17.28006402	17.14049402	17.08472536	17.05690386	17.35271447	16.81724939	16.97870012	17.16935177	16.96296101	17.11036146	17.01845211	16.7097357	17.04745188	17.34494796	16.97934852	17.23357386	17.04666516	16.75967305	17.32971793	17.20216143	17.00385805	17.46499136	17.04256031	17.47753152	16.75873501	17.09270803	17.02476814
16.76492688	17.49036822	17.56017528	17.96362371	17.50285502	17.23512127	17.11409902	17.2420588	17.24973263	17.51445059	17.23989421	17.11520937	17.43401124	17.48597196	17.65242079	17.48515806	17.62558507	17.36258594	17.2672207	17.20995543	16.32853665	16.65508751	16.82223047	16.48112475	16.93285546	16.60497997	17.15031029	17.21751083	16.76618212	16.75295687	16.70251033	17.6265722	16.85441195	16.69386522	17.56898625	17.71421118	17.41300372	17.11162146	17.17084431	17.26492687	17.24385767	17.02229721	17.3203262	16.81423546	16.56713701	16.675896	16.70181871	17.70802267	16.75035607	16.74095327
21.63860927	21.65914997	21.43881763	22.47576236	21.95878445	22.03707467	21.76216403	21.65601905	21.56204057	21.13372042	21.16729238	21.33915133	21.51579332	21.61402985	21.79813726	21.72218996	20.93052186	21.19707836	20.9169954	22.52534359	22.6886739	21.51520739	21.02848598	21.25731832	22.53281661	21.63138656	21.30507963	21.45394922	21.55215307	21.51902742	21.55057983	21.55778397	21.40754894	21.74098155	23.11555111	22.21056153	21.42749954	22.12561166	22.0960227	22.28882322	21.70802759	21.45422016	21.58615667	21.58287432	22.4758514	22.04153228	21.4872178	21.65325918	21.40399779	21.5223584
25.53722071	25.58965276	25.48509536	25.78811789	25.79816523	25.61635089	25.75041535	25.68823498	25.49442382	25.33982843	25.51728208	25.59679175	25.532508	25.62342612	25.67427696	25.58391535	25.39228451	25.40560615	25.19436323	25.84438587	25.66350954	25.48588633	25.52354131	25.39906267	25.3827109	25.64278232	25.60814198	25.57924642	25.4145076	25.70807599	25.69298192	25.61806638	25.67612376	25.62755551	25.6096845	25.82880697	25.61665071	25.91070355	25.85265534	25.88691617	25.61560897	25.55958444	25.75292838	25.55507244	25.86335199	25.7535981	25.61834918	25.68242995	25.63668824	25.63457007
19.6553423	18.57669111	18.66680733	18.38136367	18.75324363	18.9712013	20.19690361	18.87647199	18.73190136	19.78525145	18.62632555	20.36589615	19.64144587	18.8056068	18.54712746	18.4934255	19.26698874	18.4264142	18.84135035	20.44024093	17.94795472	18.9119549	18.12238524	21.20655098	19.55983239	19.96266398	19.56744276	19.0086398	18.71996023	20.88287552	21.42060231	18.82966476	19.79806348	18.88418856	19.06848285	17.87935638	20.06519264	17.86917237	19.71564496	18.81179913	20.45233025	19.50084476	19.12501377	20.45197973	18.83493269	20.12906157	18.88787051	18.13796692	20.21014371	19.13220904
17.90715357	18.2870076	18.43594109	18.31643752	18.1999929	17.93332076	18.2299045	17.92110565	17.72314132	17.81113796	17.94308693	17.94585315	17.97574251	17.65024211	18.23919385	18.13605708	18.20294622	18.22654617	17.87159707	18.03407962	17.78429481	18.28753625	17.96532185	17.5519199	17.49916525	17.72054809	17.77618058	17.96123514	17.83745204	17.67894943	17.80796684	18.32954512	17.9141397	17.97525383	17.92960384	17.962961	18.07627572	17.91719558	18.02972101	17.89574577	17.89898909	18.19008444	18.21213338	17.82161777	17.91345359	17.87741814	18.35193513	18.19408984	17.67973532	17.90810805
18.5775542	19.08335667	18.58404367	19.12448838	19.41321685	19.06178618	19.1068964	18.72963733	18.90597663	18.28437974	19.34660535	19.06219556	18.54588742	19.16659489	19.13940464	19.35412289	18.31262985	18.27162811	18.64516997	18.47414491	19.35652818	19.19695554	19.43044239	19.69836021	20.07169042	19.41178736	18.78264023	19.41463612	19.60514059	19.55492462	19.63863634	18.35339008	19.34262771	19.90679531	20.51151231	19.1368824	19.05079081	19.6493722	19.68017292	20.02924237	19.51140125	19.71436716	18.6772191	19.91348317	20.3403802	19.62417916	19.17921967	18.73230464	19.45082178	18.8616074
21.18735319	20.44415386	21.01821225	21.46115102	21.27332698	21.77049181	20.88212269	20.80541265	21.24361902	21.01421906	21.49597921	20.18525532	20.51550442	21.36509177	20.96806735	21.20133411	21.3024962	20.91448841	21.03037548	22.26815455	20.94772481	21.09828044	20.96604153	20.09378955	20.10239069	21.15003592	20.80901232	21.02004907	20.04759193	20.81003751	20.94894055	21.68133208	20.64230815	20.61960261	19.99374588	21.23312951	21.25130043	20.9704806	21.5129314	20.88329984	21.55983239	20.21045741	20.67299271	20.30173447	19.33863458	20.33919232	21.25659469	22.26252886	21.91355991	21.5107694
17.65543962	18.65741284	18.43117605	18.94306421	17.68686727	18.35604776	17.92751767	17.91796048	17.83933005	17.53962525	17.66790603	18.02255364	17.51042676	17.61374049	18.00032033	17.74599549	17.64510989	17.66599054	17.97447124	18.29864655	17.45556387	17.98955927	17.52354999	17.7003508	17.49828194	17.40180907	17.41508498	17.81154701	17.63845226	17.79632538	17.65226781	18.5102198	17.27920917	18.21369619	18.0451483	17.99623778	17.36865622	17.87184786	18.65392331	18.18342408	18.35615669	18.10380104	17.98836548	17.73840229	17.83551639	16.70652635	17.35374372	17.73171868	17.87561189	17.82612018
17.51284376	15.83700217	13.07262317	15.80086897	12.44779874	15.44737684	18.31899182	17.11323823	15.38695946	18.10362831	14.75544226	15.68098443	15.54805551	17.4181016	12.47931707	15.00724466	18.27241284	15.81591744	16.24163842	13.22880303	17.03603942	14.61698951	15.09777096	19.68871809	12.77299198	16.70726388	17.21903106	13.11986277	14.57723003	18.62734246	19.80785724	14.87835909	16.27348416	14.33786484	16.55390203	15.50918413	19.6648221	15.09612059	11.96457501	15.4127384	18.17681667	17.55711725	17.00168305	14.69840422	17.55045321	16.07245793	12.83244789	14.91030808	15.1717516	16.79032254
13.29640969	7.30331827	9.90900083	8.83975723	7.35468733	10.31639468	14.79310588	12.28086178	9.00781642	14.07838801	7.53913796	5.71913603	10.435375	12.40473002	7.7103091	9.19804314	13.66816348	10.19266159	10.96995602	6.60806978	11.84258656	9.89302152	7.94998997	16.24900637	9.05984547	13.82567035	13.03741977	7.62004161	7.73842056	14.71769716	16.21911164	7.72389677	10.01009255	8.06238377	11.3920634	8.71252598	14.83254112	8.4386181	10.21050437	7.16025926	14.49773796	13.2091093	12.93572667	11.76706023	13.00771008	10.55474318	8.88828077	8.22621715	10.81848575	11.67762715
19.34105928	19.41350388	19.17125423	19.46903499	19.34279742	19.35244888	19.65228375	19.40732069	19.01053539	19.3781487	19.48528664	19.12708726	19.47556472	19.33516359	19.11932242	19.20978083	19.89623684	19.26629969	19.11681812	19.37564931	19.18197979	19.51749863	19.04779089	19.29598422	19.20299177	19.3405488	19.46837725	19.57182228	19.49118424	19.39152461	19.39301153	19.16470515	19.53009866	19.48566151	19.16316635	19.20532705	19.53232026	19.0940522	19.560127	19.36192684	19.14242663	19.07929843	19.04596129	19.22260183	19.39783654	19.00030722	19.77132551	19.02655104	19.03399951	19.55879303
17.7135869	18.00448424	17.82196718	18.57772858	17.94449404	16.61636089	16.90351499	16.91139134	18.07524562	16.77580254	18.13271137	17.98090231	17.21368058	16.78872606	16.79667334	16.71697644	18.59298952	16.68414006	16.690436	18.07447918	16.60224495	17.66778958	16.95870526	17.55711725	17.26312737	17.68880899	16.3174679	17.87761718	17.62009601	17.68732081	17.56352806	18.20442626	18.01946435	17.22314132	17.40669975	18.73494318	17.48440761	18.32601331	18.09855519	17.69431438	16.94094832	17.73123128	17.89690924	17.27031593	17.97411227	16.69303033	17.91257726	18.87653427	17.84171321	18.39589737
25.66317237	25.42523611	25.48644473	26.01234868	26.01886447	23.93790877	25.79430283	25.23167371	25.47516738	25.0546182	26.17283391	25.94230844	26.0668418	25.45834148	25.6758552	25.61218134	25.29693949	24.83506084	25.31987145	25.24213663	25.26049574	25.18875301	25.70246537	26.42205783	26.21699925	25.62453751	25.29566489	26.07824979	25.72583455	25.56515503	26.39575373	24.78510144	25.65054862	26.55057685	25.85119999	25.12486628	25.65063181	25.7967357	25.89750057	26.20462995	24.97537292	25.43583891	24.73763422	26.302281	26.79297234	25.39178967	25.40589819	25.04609212	25.86211202	25.06315622
14.5594727	14.64822369	14.72555327	14.60400936	14.03678674	14.49059967	14.53196989	14.57113214	14.62532678	15.04493765	14.74819247	14.8005103	14.55022062	14.63484048	14.49084465	14.53171277	14.85038915	14.59704315	14.78886562	14.22756526	12.84702514	14.41289002	14.27313921	14.32720512	13.52784494	13.91061232	14.39725791	14.59197509	14.80587613	14.52535861	14.26752328	14.50805562	14.5789663	14.10050661	14.49320853	14.51681151	14.38112111	14.03949361	14.12286063	14.38191284	14.37233817	14.64425233	13.40902278	14.48716117	13.94193068	14.19599176	14.45327835	14.43859399	13.90758858	13.66451465
17.17681667	17.03201407	17.22337548	18.50189247	18.30361122	16.65258393	17.4995855	17.47870012	17.62215488	16.85820904	17.79774399	17.54032043	17.82684117	17.14846707	17.45115181	17.19293393	17.00243668	16.58244433	16.7831331	17.6557442	19.57228417	17.11118971	16.91325947	17.71769716	19.27416639	16.61343917	16.87521016	17.77635234	17.81643752	17.07069753	17.21841715	17.44469807	17.28154335	18.3581081	20.20298979	18.76530121	17.42954597	18.08989633	17.36599412	18.4804279	17.51722323	17.86299222	17.25074175	18.43097971	19.38746574	17.70390424	17.5416097	18.13638732	17.81407791	17.53992327
15.18175244	15.15790635	14.35278245	15.68023129	15.15285302	14.43806712	15.23550911	15.2085782	15.21345199	15.20537127	15.42255812	15.83733683	15.49473955	15.6818412	15.65456309	15.65191755	14.84739047	15.43633377	15.42830927	15.98419563	15.70093832	14.95749488	15.28498414	15.45547545	15.78452239	15.34331987	15.3871873	15.45339301	15.40754124	15.51660145	14.8150064	14.86282974	15.51581976	15.2400026	15.66342282	15.17718461	15.01315304	15.18446787	15.14591155	15.48129024	15.66538052	14.51627311	15.83860464	15.20003522	16.18293681	15.26540133	15.26804237	15.08310919	15.22560241	15.30765444
16.07902049	18.24738243	15.86748661	16.28443635	16.69148001	15.63987172	16.29063692	15.77313921	15.54877165	17.42597467	15.39407486	16.54666516	16.05162289	16.11767466	15.10579846	15.62296262	15.62680469	15.41922958	15.18009	18.29618615	19.64440564	18.88385879	15.8814775	17.2944156	18.12750521	15.85086845	15.36658997	15.35547982	18.05942166	16.40512589	16.57754383	16.73254041	17.07154595	17.25189755	19.76968422	17.32712136	15.78380202	16.6579873	17.25500012	16.50773999	16.24976232	15.58286368	15.57276167	16.67870039	18.43277366	16.33683372	17.39814336	15.51627968	16.19999449	15.45891864
17.03298942	19.03613927	16.69621699	17.4831021	17.80930807	16.8160204	16.81813599	16.65675851	16.60693758	18.22119727	16.13034609	17.7194958	16.76827514	16.9904746	16.06422364	16.63872944	16.41439504	16.58416512	16.04049908	18.80104326	20.69068506	19.84676114	16.71349946	18.11331897	19.43338408	16.6743941	16.2400026	16.39593982	18.8818708	17.39268272	17.56481493	18.17076147	18.08866276	18.30641722	20.51601793	18.31121979	16.54768773	17.65790635	18.15474539	17.5249304	17.47471045	16.95907864	16.60718371	17.30237256	19.50105443	17.42330382	18.20466342	17.00898096	17.00541	16.71013116
20.6005668	20.54142389	20.43688689	21.11837876	20.47343056	20.46083073	20.76287642	20.3743948	20.09994448	20.33301672	20.25731832	20.47760462	20.58160114	20.38107903	20.42759021	20.69680374	21.32273091	20.62292986	20.10739404	20.51707588	20.20613206	20.39053265	20.11860143	20.62701245	20.32428107	20.52004907	20.52608549	20.80149262	20.29880958	20.47298798	20.44230844	20.57560017	20.32662094	20.65601905	20.46820449	20.49933601	20.66390271	20.42562914	20.60825845	20.27132551	20.15156627	20.42668297	20.36389442	20.31476014	20.66154664	20.16390271	21.16866977	20.46593837	20.23512126	20.42693711
19.21079448	19.91889196	19.46768048	19.89099065	20.28134439	19.32592312	19.91445887	19.56007147	19.84500651	18.83434523	19.97542219	20.06431102	20.16411176	19.70851323	19.7895943	19.59362824	19.29317746	19.41276387	19.40804843	19.6822805	19.65403036	19.66333586	20.18028534	20.30356298	20.62942903	19.8198143	19.31433594	19.80798567	19.97209519	19.72461033	20.0497261	19.22899379	20.035515	20.36559585	20.44301877	19.56331176	19.36331581	20.09454957	19.8321065	20.08685497	19.66026696	19.67114246	19.12401124	20.49848184	21.07869514	19.78318981	19.45020204	19.6654003	20.21808129	19.51896352
17.35235389	14.21638442	13.39512294	13.19112599	12.77373224	16.96243041	13.78753203	13.65521348	15.80243883	13.3889808	15.5369208	16.97131054	14.54792351	17.51967889	16.4505558	16.31594996	16.47538852	16.78454956	16.54241779	13.47737869	15.63800992	14.49121197	16.32756783	16.66431407	16.74313866	17.16140608	16.19074034	13.79831009	15.23861406	17.10631462	17.23935205	13.40990629	16.28719372	13.57454507	16.04044668	12.70581665	17.1788839	16.83483042	16.31797389	16.79119797	16.42875341	17.55698147	14.03739935	16.6228493	15.24565924	16.60874545	13.96437403	13.36756572	13.464086	16.04009249
23.20920057	23.71164709	23.39025461	23.56002672	23.28390083	23.38770188	23.49440445	23.43303232	23.30428809	23.03975914	23.53336493	23.59460352	23.63698503	23.47349437	23.5455931	23.48137924	23.21839216	23.37213167	23.43308856	23.22499597	23.53297332	23.34420699	23.80844437	23.86006142	23.72404982	22.86682861	23.66435178	23.65477941	23.73888669	23.38371427	23.27080174	23.1633798	23.6204775	23.72697436	24.12255631	23.46586099	23.67797586	23.54242979	23.50715297	23.5857836	23.61280352	23.57795945	23.27380964	23.78144155	23.88711474	23.880098	23.07914998	23.29213184	23.22007146	23.55043646
14.71208143	15.55219179	15.2640469	16.77568221	15.60116555	15.52408623	15.45667494	15.34761041	14.20025919	15.08091462	13.91367795	15.09064916	14.82809237	15.52470322	15.11618363	14.90765578	15.7730587	7.45532137	14.91319317	14.67887472	15.26175113	15.730685	14.66838693	15.11744635	15.16019656	15.05165416	14.48370619	15.50573332	14.91398077	15.02753462	15.2930844	16.46657635	14.88111319	15.45149858	14.79168686	14.5485393	14.84464596	15.08694263	14.86087707	14.08651372	13.71190718	16.08989633	14.9708525	15.25804008	14.9153721	15.08310919	15.45679621	14.97676008	14.949383	14.91281421
17.09617056	16.58916943	16.51627147	17.166224	17.37367606	17.28216831	16.68027839	16.90038841	17.07396776	16.95959395	17.52794593	17.30974548	16.99950147	17.71042604	17.37517522	17.29533627	16.92192022	17.47279452	17.37925711	17.48900526	17.17523765	16.95429006	17.22952279	17.57897156	16.7986743	17.6853426	17.02881385	16.82852067	17.08882055	17.40863247	17.64565907	16.69398717	17.05984688	17.65642057	16.91286159	16.8277214	16.99240785	17.85267585	17.2784104	17.22178412	17.2604343	17.29734094	16.93731639	17.20162189	17.89258527	16.97349181	16.67233378	16.79667334	17.60962245	17.07427087
14.25645991	14.96041057	13.5064328	14.67427803	14.74150385	14.77739583	14.75293913	14.60440474	14.55494242	14.29170479	14.61529669	14.28590676	14.81547508	15.19672862	13.91549296	14.7021094	14.81628153	14.77028129	14.96476918	14.70978467	13.62890914	13.9686527	14.35765993	14.31815112	14.14905468	14.66496375	14.52463181	13.93821351	14.5268359	14.35633298	14.4849283	14.96041057	14.63002078	14.56973071	14.66707717	14.2224507	15.20986503	14.45961526	14.32203059	14.46229593	14.18538806	14.43635212	15.16186786	14.17149741	14.06532597	13.98666861	14.63810978	14.71191118	13.928517	15.18049812
22.56745134	22.49974426	22.33479505	22.41886764	22.05615091	21.79058496	22.33602364	22.14831539	22.03138119	22.15853804	22.43514838	22.30794287	22.18129382	21.91960372	22.00809831	22.02275582	22.08493301	21.98673349	22.01019151	21.94690434	22.64133802	22.44542428	22.17308949	22.01131455	22.35831692	21.93970084	22.15584728	21.84209711	22.43416076	21.94690876	22.02077452	22.17737008	22.28587188	22.00401595	22.23217912	22.0021051	21.78939447	22.23933558	21.86481488	21.9855422	22.19491599	22.49841814	22.19456541	21.83769446	22.84214687	22.69037335	22.38548499	21.95405411	22.00977092	22.23393636
21.85796752	21.7824817	21.52660732	21.75267675	21.30496142	21.13744438	21.7464567	21.47536788	21.30166538	21.26267132	21.74038238	21.63516336	21.41965872	21.33359535	21.3724596	21.24956183	21.30798567	21.2275399	21.22654617	21.20133411	22.09612319	21.73899415	21.28048883	21.34551872	21.68871809	21.36019084	21.51992144	21.11041495	21.6761345	21.34043136	21.38467716	21.55160359	21.39333334	21.15787947	21.57737035	21.26317256	20.89665338	21.65955106	21.19727802	21.3514073	21.45230397	21.75331198	21.56632456	21.35806736	22.1690656	22.07709036	21.58198187	21.29878791	21.25317343	21.49157862
19.73479347	19.73060918	19.65842481	19.25641768	19.27470991	19.31282377	19.42472671	19.44436649	19.25414455	19.55159749	19.05501946	19.35888719	19.84697206	19.41538898	19.44102807	19.32769307	19.85906588	19.5030432	19.39688502	19.67023523	19.03983636	19.18113306	19.29754944	19.28323943	19.28534864	19.07234352	19.35123235	19.62530278	19.20745404	19.17058334	19.00221695	19.32780137	19.13214568	19.4243523	19.2800213	19.26934648	19.9987842	19.34833182	19.1369562	19.06925092	19.0030432	18.96276208	18.47920808	19.04959136	18.56414298	18.69857546	19.11910887	19.5660145	19.36436172	19.33053824
23.72551357	24.19776602	23.84864606	24.08352742	23.89699637	23.8964049	23.97077742	23.85434496	23.72532608	23.37299401	23.9019456	24.06519601	24.04969528	23.96652167	24.31840193	24.40352924	24.13183753	24.26094209	24.32413131	24.25906556	24.52251739	24.35428223	24.71477638	18.46257968	24.38006774	23.49155788	24.32890646	24.3433318	24.48936353	24.00573059	23.95392956	23.85644313	24.26485811	24.45499415	24.79280158	24.15204467	24.36446613	24.2576684	24.04525621	24.22667495	24.22966345	24.18316342	23.85161133	24.32989665	24.56092225	24.53984451	23.73848172	23.9127274	23.93145585	24.20015835
16.41761884	15.5521168	15.94838783	16.41256967	16.44069764	16.77031593	15.831868	16.41004747	16.11857293	16.08977771	15.77432515	16.14562613	16.46296631	16.16028129	16.17476591	16.40647703	16.32862079	16.73802505	16.3639116	16.8934132	16.4653756	15.90283118	16.15281225	16.50567167	16.41753129	16.23318618	16.77635234	15.86467786	16.20609735	16.29776344	16.36621806	15.36448536	16.1952157	16.15828676	16.18680505	16.3715198	16.50197622	16.25116753	16.02441103	16.1260224	15.96496667	15.91040697	16.09156987	16.3256156	16.08704982	16.23838962	15.39776899	16.33306289	16.2902428	16.51303759
22.26974177	23.37650001	22.19402041	23.01733213	23.20434429	22.00822805	22.50361012	22.02532577	21.93127997	21.2475165	23.42582003	23.35059694	22.82718388	21.95666268	22.94164186	22.86809619	21.91400814	22.06051139	22.14738005	22.90808476	22.21976917	22.26713032	23.36190102	23.22621063	24.37630534	22.40735081	22.23661148	23.36263307	23.04152068	22.08939878	22.59715245	21.55278598	23.01444417	23.30230206	24.00608645	22.51503473	21.98868544	23.38429216	22.18227859	23.56935149	22.62653608	22.68555467	21.35149799	23.41150001	23.78517911	22.44413614	22.52963011	22.32096723	22.76220965	22.03067026
19.42593455	18.56510752	18.76668056	19.40305887	19.33116529	19.48976958	19.28376023	19.52499632	18.83179511	19.1207467	18.75644343	19.16535439	19.63908552	19.39170607	19.21070239	19.36412415	19.25912356	19.7323807	19.73697529	19.57279796	19.66584772	18.89416421	18.93733929	19.70798727	19.56915555	19.55834541	19.14681612	19.09832166	19.53125053	19.35187069	19.31096405	18.57723833	19.22169149	19.75291011	19.37422299	19.20746192	19.39275733	19.49963801	19.53764404	19.55826069	19.20051776	19.16534396	19.35500897	19.43091185	19.98153259	19.53442497	18.86348706	19.35460459	19.77034208	19.11294658
18.41584622	17.94288244	17.68681866	17.05845431	16.6434323	18.91261281	18.33988071	17.64802263	17.01268287	17.25293322	17.13890263	17.93714462	18.25544226	17.4446074	17.66650739	18.05501946	17.8849677	18.56414298	18.83132445	17.19460298	17.73062157	17.99301226	17.81016897	18.99006231	17.53723668	19.7612112	17.67655374	17.64225429	17.90212173	18.83739286	18.27763932	16.62434925	18.69578022	18.25544226	17.56959652	17.668488	17.73046906	17.89759916	18.675896	17.65090662	17.27037365	17.18009523	17.41546275	17.47466697	17.68673764	18.11538829	17.47093906	17.68589445	18.55043364	17.44930733
19.98504421	19.84847914	20.17469407	20.55789751	19.88872837	20.29759461	19.72081092	20.14708584	20.03094136	20.21451336	19.73578396	20.37782237	20.40631736	20.0811909	20.20810134	20.43156857	20.45061105	19.85109688	19.90459711	20.29017372	19.63554403	20.07621432	19.80339068	20.0653904	20.56082803	20.33119513	19.92063709	20.78724995	19.81413224	20.35235389	19.87942152	20.22772413	19.97477025	19.82063921	20.46792333	19.5544393	20.4003161	20.25234159	20.21256153	20.25488032	20.79443915	20.03549626	19.93031233	20.0013688	20.27599444	19.84083844	20.35892548	20.40751165	20.41212091	19.81413224
18.49093714	19.04924829	18.91837201	17.40658027	19.1104065	18.17909685	18.95437393	18.17421603	18.57032055	17.85591319	19.1761345	18.02723872	17.78114537	18.31516375	18.21395373	17.8869349	18.097318	18.66159069	18.63154894	18.30093952	18.96391068	18.59286955	18.73539399	18.68157389	18.01220414	18.13319153	18.56735312	17.79220677	18.57181871	18.37262479	18.92090069	18.27803924	19.09767563	19.35040943	18.76616906	19.57616002	19.62895624	15.06305808	19.05076636	16.27886695	18.34099385	19.63879872	19.15844588	18.89018744	18.409222	18.3953636	18.58562084	18.9939973	18.56509793	19.76677121
14.85836337	14.98232369	15.40528486	14.27580254	14.18684135	14.82653043	14.34011553	14.94939742	14.79199168	15.41731095	14.54086101	14.14894539	14.27673696	14.94728288	13.8091746	14.02717241	13.90422691	14.49807484	14.75234277	15.09843944	14.55013288	14.54014968	14.96748	14.60869345	13.8005103	14.82576957	14.42320107	14.36720401	14.85564396	14.99855967	15.04963134	14.26722649	14.53254807	14.74449699	14.64956811	13.86604013	14.84773073	14.54426823	15.18557508	14.91298098	15.24004113	13.95750913	14.36712324	14.48387109	15.48520264	14.83802463	14.37193713	14.20577544	15.04350333	14.34556196
17.42075426	17.85718104	18.13295585	16.80691401	16.84680917	17.39758706	17.59536167	17.68958422	17.40147222	17.9185248	17.34166091	16.59155508	17.80915765	17.67944071	16.52585461	16.77195939	16.78915364	17.25011864	17.43811744	17.83011658	17.14668765	16.88672369	17.63852156	17.07699685	16.76597307	17.08774317	17.39258527	16.89878621	17.32836089	17.90284272	17.83313909	16.67629729	17.32515774	17.57188047	17.67014818	16.86869652	17.84040476	17.20183776	17.90212173	17.88237758	17.96511256	16.77006187	17.2135869	17.37305049	18.46249123	17.76218798	16.44230048	17.13828936	17.74325855	17.15675851
18.51100593	18.52285879	19.07294385	19.08160114	18.5964002	18.91887728	19.66374587	19.09512481	18.91522667	19.00569333	18.37832579	19.2747404	18.26511588	18.37729372	17.52135212	18.44028155	18.47577508	19.42063709	18.07587897	18.34107236	18.04372704	19.01517045	20.15342493	17.91470702	18.92709681	18.05092288	18.51947457	18.34295404	18.11996269	18.1254263	17.89939952	19.08790116	19.9969813	17.5820697	18.49060222	19.54524196	18.93983099	19.29548263	19.94449404	18.7582582	18.06548627	18.38333454	19.09538926	18.38193262	17.60173462	18.83485351	17.60310076	18.56210407	17.72289474	19.37815958
16.11217516	17.81392848	17.84533827	17.93591814	17.91372574	16.53857764	17.94298469	18.25391574	16.72042437	17.85559267	16.24385528	16.49104874	18.33247073	17.17405112	16.37106207	16.65501978	16.11080523	16.57022914	16.35773665	17.81982778	15.85795448	17.34484383	16.86299222	16.4934255	16.20492263	16.24238293	16.39392312	17.53783456	18.19197731	16.48369074	16.41635821	17.81078327	16.28930547	17.97783468	17.10355557	17.64190948	16.56380868	16.56910834	15.81732079	16.00677895	16.27914074	16.32464392	18.36108581	16.39928656	17.79063692	16.34597793	17.29094556	17.93402275	17.87951767	16.06932806
18.94840869	18.9062576	18.93941726	18.85839557	18.89727243	18.81171056	18.97361431	18.86772686	18.92149198	18.79283306	18.79537809	18.8066437	18.75470521	18.71852338	18.81664057	18.72356491	18.7183334	18.75582154	18.86043648	18.82753144	18.59661139	18.58213527	18.64585632	18.6220441	18.48926101	18.68428642	18.86837596	18.80526313	18.71620523	18.72483422	18.79716019	18.76714822	18.62554097	18.79930886	18.83302664	18.94939742	19.38706535	18.83686004	18.82304121	18.81785094	18.82285337	18.90769062	18.85800586	18.85366015	18.66970031	18.72173781	19.28671138	19.21323551	19.21417217	19.23637987
17.84615726	17.78134439	17.88625928	17.83733368	17.85625919	17.76727867	17.74340838	17.77681019	17.81314006	17.65486397	17.68800057	17.59822548	17.48761836	17.48094543	17.55039448	17.58075696	17.54283732	17.64524722	17.72053262	17.63793224	17.41236394	17.32891998	17.42297685	17.46988916	17.31878943	17.48150566	17.63096264	17.47753152	17.47338291	17.58405302	17.6486721	17.56088954	17.38301981	17.61569237	17.67307736	17.7778393	17.73098746	17.62859512	17.65221682	17.7290339	17.72924783	17.77935171	17.66197654	17.62562035	17.54364799	17.43875765	17.63194245	17.58124483	17.61886855	17.67287914
16.05553981	16.30772022	15.88092304	16.8726849	16.66258677	16.33645458	15.73325183	16.26305156	16.54628723	15.55954074	15.98390372	15.61547417	15.97591836	16.1194217	16.26781531	16.5445525	15.71543817	16.07355078	16.09635427	15.87585781	16.3563668	16.22185081	16.06896182	15.37241435	16.16072093	15.38911713	15.58217462	15.63863382	15.98290178	15.98750302	15.58560145	16.38617325	15.89986953	15.89559439	16.62237461	16.72962053	15.23317889	16.65221682	16.00620304	16.52561719	16.14863384	15.81027876	16.43289878	15.5506466	16.85235389	15.91244074	15.99613225	16.81566268	15.76559196	16.76568261
21.25150878	21.8676579	21.55352495	21.35255513	20.67895557	20.87933622	21.07486131	20.99094777	21.08199651	21.01421906	21.49918824	21.72199104	21.48591443	20.97533394	21.26335474	21.2243383	21.22159306	21.51845211	21.53316132	21.3613546	21.68754924	21.07537859	21.06479694	21.12442213	21.43970975	21.10392602	21.20539219	21.272192	21.43127997	21.03388935	21.0162104	21.17459107	21.40169894	21.08909081	21.43298283	21.6108722	21.33529755	21.27807226	20.99470811	21.00032033	21.1836245	21.1533719	21.33637869	20.8348131	21.68985984	21.04915638	21.2272886	21.47957297	20.85716824	21.40560732
20.47363473	20.35158866	20.34470552	20.51486203	20.56263479	20.45463946	20.32486675	20.24303375	20.38493692	20.3635378	20.39759916	20.23620966	20.36234778	20.09828044	20.36036005	20.28775641	20.24467131	20.24162715	20.37704481	20.23179861	20.11865709	20.09736386	20.19540403	20.23127508	20.14695741	20.31361424	20.22289474	20.27087498	20.09433086	20.06614501	20.17634004	20.2798326	20.05670376	20.17818728	20.14601495	20.23179861	20.22654617	20.30049846	20.20888755	20.31284929	20.3453968	20.26485599	20.15860387	20.33606996	20.0298721	20.22289474	20.1670322	20.17469407	20.24078188	20.18324294
15.18987859	13.09407263	13.08471909	15.04465354	15.02754755	15.25543283	15.86818054	15.231124	16.24626832	15.50172996	15.8071631	15.2085782	15.1099578	16.29295685	16.20042204	16.31600414	15.0148793	14.52644743	16.16033105	14.11063237	15.70408145	15.72758487	16.1688735	15.54924242	15.15433531	16.17612496	14.20724875	15.31969679	16.04353021	15.28278592	15.50904814	15.44746716	16.42105881	15.82575674	15.93106796	14.4119798	14.7003508	16.48558226	15.73540975	14.78568978	15.96444108	16.8780648	14.56544869	16.18507627	16.73554546	15.2190075	16.43257429	14.29215301	15.40972206	15.57171019
19.48948472	19.47691401	19.57839507	19.60844927	19.5053652	19.41203198	19.44965353	19.47894334	19.59927247	19.45189557	19.36557688	19.58753632	19.45371947	19.43339847	19.50973193	19.7243383	19.53448752	19.33733368	19.58884143	19.50923077	19.18635063	19.30991969	19.17471054	19.54456384	19.22042437	19.33473473	19.41006673	19.5541241	19.03311275	19.03825777	18.93339847	19.11110423	18.70911539	18.95384257	19.27139397	19.07867749	18.66998648	18.98836548	19.08975268	19.22376892	19.04245144	18.99084944	18.97607625	18.95042133	18.96793293	19.05740812	18.81238482	18.77615194	18.764636	18.67034714
20.42911181	20.48205739	20.39608531	20.66159908	20.45078666	20.41518977	20.36630689	20.4467013	20.33301672	20.37618851	20.14569337	20.36855389	20.38401291	20.25183276	20.35029802	20.22086889	20.44415386	20.19008041	20.31144477	20.41219501	20.13906929	20.22477081	20.1540187	20.12292986	20.13912339	20.38938638	20.09673304	20.64459358	20.16905911	20.11921342	20.13227459	20.34197461	19.99992676	20.22443444	20.4003161	20.25924448	19.86512143	20.52545245	20.31653905	20.57062043	20.51653107	20.27015354	20.25308105	20.27773753	20.17582608	20.17634004	20.08743637	20.00528705	19.88558303	19.75883217
16.7400026	17.28613271	16.44503346	17.06300883	16.78393799	16.61224704	16.72641274	16.59114075	16.84040476	16.19265753	16.95710285	16.55826069	16.61071448	16.58556118	16.74437253	16.57838801	16.06720739	16.56875726	16.09613823	16.57084598	17.02419993	16.34253892	16.60397737	16.87423611	16.98781055	15.51562256	16.74122981	16.76894062	16.82836089	16.62468843	16.37935638	16.11325976	17.06293187	16.96662912	17.45081476	16.63134073	16.95907864	16.76281243	17.06343194	16.97074232	17.16428732	16.86151328	16.98985741	17.32062239	18.15547347	18.13397655	16.5164849	16.38011535	17.06898625	16.95335001
16.661943	16.61521653	16.40683832	15.29443904	15.91489602	16.84009038	16.20903841	16.07517487	16.96560816	16.57236982	16.666224	15.85601316	16.1726313	17.1247732	17.20756623	17.28709221	15.32354224	16.75967305	17.77195938	15.69248906	16.33447345	16.75896963	17.09374116	17.15017392	16.28497848	17.63480425	16.30501173	16.40737321	16.45843844	17.12243839	17.34510411	16.24926676	17.75532438	16.64003772	17.06069656	15.35088084	16.22422523	17.33567459	17.48857881	15.76797519	17.14531588	17.68981017	15.30178477	17.11495879	16.65911972	16.36505056	16.42942512	15.84641446	16.56924567	16.0035506
18.68055713	19.75445075	19.80945846	19.71077097	19.15922705	18.69938008	19.49163437	19.21843421	19.24029305	18.48257644	19.62379244	19.45973825	19.3698516	19.52226998	18.5634031	19.19247588	19.79295021	19.62934129	19.79999655	19.96703798	18.23570447	18.52781464	19.15796327	19.4721702	18.32448862	20.37933622	18.36413365	19.08116511	19.05761167	19.44267222	19.54834819	19.58671885	19.20755049	18.73473472	18.16614897	17.93535578	19.70041341	19.97848386	18.92566405	18.78127332	18.66595719	19.17441388	19.27141918	19.46741696	18.59207081	17.99738702	19.69179227	18.41045308	18.98814143	19.53173662
20.4467013	20.51826023	20.3481553	20.60392602	20.48225914	20.31509932	20.35315852	20.49713281	20.40069265	20.54506941	20.55187839	20.39623684	20.5211967	20.45512834	20.60783485	20.53288713	20.74886521	20.67941615	20.69179227	20.67726425	20.5595002	20.47587684	20.67746947	20.18755556	20.64402962	20.31093336	20.66939638	20.70460216	20.36867196	20.36381518	20.29737743	20.67569753	20.71314764	20.46072682	20.61402285	20.69879861	20.4171426	20.6117788	20.54759193	20.53638883	20.72822155	20.53119272	20.57444722	20.47496046	20.59308064	20.58370726	20.58104433	20.84393213	20.42333446	20.56233398
16.63020588	15.88606311	16.80963615	17.24055631	17.41781932	17.63236196	15.86986417	17.73007239	17.61409902	16.00937646	17.48985742	15.95717415	17.05922829	16.46971841	17.57123409	17.90351499	17.58169488	17.46384447	17.69799335	16.10454423	15.98278482	15.94802693	17.41922959	15.71128491	16.21166074	16.41697184	16.82583159	16.60195338	16.39973252	15.95546473	15.80759743	17.85433487	15.57002341	16.21825584	17.32740144	17.2876842	16.39752899	17.81697887	16.61375483	16.62533808	16.98355328	16.01775928	16.56872672	15.95528249	15.69529514	15.60590869	15.77808607	18.06400851	16.24661919	17.39593981
17.69357633	17.61938469	17.74342336	17.48161335	17.52839011	17.61934911	17.38385879	17.55464977	17.58498665	17.53259623	17.61225064	17.53526014	17.41120141	17.50262496	17.34855684	17.24869234	17.43777424	17.55320813	17.90872778	17.29063692	17.70054161	17.40002678	17.7003508	17.40007501	17.32622704	17.13124273	17.33472482	17.39593981	17.33870022	17.35454038	17.42096512	17.82062239	17.37893439	17.29122601	17.20305554	16.90882308	17.71726233	17.10135894	16.60839869	17.07698553	16.90183313	16.98514092	16.86207777	17.04273444	17.18479033	17.3623319	16.90183313	17.15132887	17.24019524	16.95785108
14.98187604	13.87816821	14.93338155	15.51572117	16.22203848	16.12468843	13.15767962	16.00214034	16.0610053	12.84562853	16.27278259	12.08539164	14.90988193	14.4350154	16.30497432	16.67985313	15.63744655	15.87744402	16.18121439	13.53760344	13.6250331	13.58764738	15.63726608	12.91434398	13.43380877	13.71931291	14.91871093	14.42037081	13.92521591	13.68192996	12.80729562	16.52415932	11.06832412	14.5170215	15.20985499	15.64578258	13.47335241	16.2139865	15.02689415	14.01370695	15.32623558	14.22858384	14.9518434	13.64279875	12.89323094	11.4781037	12.97973729	16.63671047	14.26894062	16.18556989
16.99663864	16.8722239	17.16822201	17.04965016	16.77419653	16.80761059	17.12857756	16.86512144	16.91974599	17.014323	16.73529097	17.02994259	17.09026692	17.14290898	16.81853568	17.04831629	16.75363663	16.94861331	17.13257163	16.80752835	16.66867413	16.96789452	16.94596177	16.63987172	17.1119451	16.57627571	16.86499994	16.82794528	16.78233866	16.87985253	16.76706993	17.31627503	16.99356955	16.38527297	17.01216286	17.01499364	17.44379083	16.95414242	17.3153536	16.92133982	17.03308569	17.25390835	17.18556989	16.66105015	17.01262511	16.90290997	16.71416749	16.7785531	17.31078327	16.93704154
20.72441041	20.51460491	20.71941836	20.78753625	20.6265722	20.51394884	20.69647904	20.59062574	20.8698516	20.77179827	20.51758827	20.77015354	20.70578688	20.66614689	20.77082991	20.67314755	20.61020381	20.6940016	20.6764171	20.74073489	20.52917937	20.45780434	20.38518313	20.61048531	20.18628982	20.60247607	20.61673442	20.72704919	20.26509226	20.17266229	20.38484457	20.35536262	20.14923352	20.48417293	20.55200048	20.54482284	23.61852315	20.60724139	20.36520843	20.62320368	20.38247025	20.45160097	20.47049769	20.41663095	20.17976906	20.33662969	23.6247585	23.50749798	23.63320243	23.4544484
19.76573708	18.30260445	18.2754501	18.47074232	18.3678498	19.27692819	19.08428187	18.93311348	19.14748594	19.42560005	19.83593819	18.39650951	19.64932953	18.71600296	18.50479192	18.44019032	18.36238272	19.51794161	19.67818728	19.18696448	20.0002482	19.24446004	19.79137058	19.29194245	18.27129668	19.67050876	19.19279735	19.00842715	18.4565735	19.46258797	19.58780822	17.90751165	19.00915303	19.06383559	18.89219533	18.32889337	19.44170125	17.50444251	19.02258416	19.10533337	18.94351843	18.10416455	17.91072637	19.50168305	20.40497143	18.5746117	17.65287951	17.33704428	19.10469359	18.85840834
24.28196181	24.63973511	24.42976295	24.47370703	24.38436737	24.45507598	24.41698102	24.3906275	24.33484338	24.08939244	24.45513053	24.42012265	24.46434396	24.37386753	24.51610515	24.58271667	24.42066638	24.48530789	24.54279699	24.45075374	24.5129908	24.40423196	24.71651536	24.60602115	24.51651855	24.00229007	24.47950442	24.53799913	24.53133113	24.3577709	24.32386964	24.3341503	24.52524461	24.49440445	24.77755371	24.5129908	24.6038053	24.55013769	24.48394656	24.53653891	24.52850371	24.47953078	24.24098155	24.61724999	24.61694496	24.62929279	24.12108444	24.31327436	24.31234419	24.42959344
15.55367132	15.25971523	15.46049928	15.82924246	15.72566383	15.50519326	15.33248264	15.30263757	15.13795999	15.06101764	16.09816245	15.88820777	14.63779906	15.83790479	16.11338176	16.03938675	15.54505127	15.309822	15.68858919	16.79043483	14.99247574	14.95499652	15.44804137	15.26933383	14.18426495	15.32560704	15.56115344	15.17944071	14.89266518	15.3539679	15.55171044	15.60963759	14.67830829	15.00673236	15.42969549	15.74802101	15.25744322	15.61664383	15.81775121	15.62786893	15.12922372	14.51990276	15.56848238	15.0993766	14.7957109	14.7529959	14.7290339	15.26710125	15.24568791	14.39793928
20.08534112	20.00801721	19.99465855	19.99492287	19.98500402	19.94927496	19.85615829	19.78251252	19.92172749	19.81750291	19.85787165	19.90249733	19.81237291	19.78511537	19.95216903	19.83855006	19.7650332	19.75884042	19.88728705	19.83682879	19.63763632	19.73322448	19.79508529	19.92491602	19.72449692	19.7802491	19.94782355	19.91981638	19.71709532	19.83276859	19.8956457	19.79477058	19.84953061	19.80878658	19.93149643	19.81905253	19.92724922	19.82144385	19.97769936	20.01998526	20.1251616	20.08149567	19.84227184	20.04105213	19.66040669	19.82976196	19.84911829	19.8453277	19.90916545	19.99479733
15.93186582	16.11846605	15.91261328	16.09827531	15.86879323	16.15352124	15.99312375	16.14622291	16.07401172	16.04616751	16.3009907	16.00463277	15.8695181	16.15631239	15.9461491	16.03785847	16.22745255	16.30161674	16.45358648	16.52934619	16.62298386	16.04226417	16.16100985	15.79750775	15.74910626	15.59529692	16.00283494	15.93059103	16.06248229	15.68322869	15.7076821	16.6436663	16.14239079	15.70991023	16.10188922	16.54966584	15.78535514	16.03106635	16.11086573	15.84171739	16.25973632	16.03491219	16.25573686	16.13964479	16.27643135	16.14048434	16.12651724	16.59619996	16.061849	16.02111566
19.35244405	19.07987422	19.05562223	18.67525823	19.03811341	19.28075606	18.8312913	18.52654093	18.88506619	19.1318113	18.77340512	18.47323041	19.10837701	19.04164438	18.84028688	19.01390508	18.80047597	18.75205669	19.11520937	18.88421629	19.30670031	19.26845893	18.93581202	19.08931227	19.23983211	18.62523219	18.76116552	18.82062239	18.87690787	19.11788864	18.69250803	18.74153329	19.06965847	18.65339736	18.96419755	18.33988071	18.84713102	18.67709182	18.89165881	18.52994259	18.97864877	18.68446933	18.94551361	18.55593314	19.4633656	19.23357006	18.63988037	18.28174226	18.95743698	18.84283657
18.29573347	18.75713461	18.36875696	18.1281119	17.76539203	18.75950824	18.90373094	18.85229914	17.85187713	18.14492101	18.02992245	18.99690224	19.33922512	17.13483909	19.60473672	18.48845082	19.2530792	18.58416512	18.13005163	17.74231392	18.31864772	17.0451759	18.2608585	18.26995502	19.24700613	18.63284235	19.01931618	18.92763373	18.98802137	18.45519537	18.70928034	17.78199793	19.26921459	19.38247951	19.20438278	18.52331627	18.66668237	18.27863871	18.08266901	18.82966809	18.42998564	19.58790116	17.53583969	19.44680018	19.77490175	19.41950251	18.98364564	18.70715282	18.03516017	18.31982778
17.59774896	17.71879858	17.41922959	17.6486721	17.68686727	17.89213438	17.65608246	17.63690845	17.31318087	17.39814336	17.32963818	18.00189247	17.87892197	17.57838801	17.96926506	17.78311892	17.68997152	17.32622704	17.38262466	16.45479985	17.82450201	17.46523373	17.54501024	17.68296809	17.74788881	17.57362662	17.68981017	17.44469807	17.31318086	17.64464619	17.67345712	17.65002046	17.62410183	17.95583176	17.7959494	17.66569027	17.47218384	17.9603152	17.66017974	17.80900719	17.2003508	17.36299222	17.62312901	17.78827571	18.24759843	17.63820963	17.23512126	17.1486721	17.62999904	17.26335474
15.73013831	15.49663864	16.13943995	16.98810942	16.82355082	16.65221682	15.94011391	16.50309838	15.09056029	15.84594883	14.94061741	16.7941643	15.8687489	16.46998109	16.21452311	16.25500012	15.62200456	16.15453191	15.52297105	16.6800298	15.48444107	15.53858481	16.21745865	16.38940694	15.89240202	16.15739883	15.34280629	14.95952289	15.86126395	15.76279493	16.06721352	16.20097392	15.50798919	15.65438955	16.59146632	16.16238566	15.94623777	16.06256391	15.66454139	15.93835987	15.46797178	16.28517532	16.79817458	15.52512507	15.2352231	15.91576859	16.09064916	16.0894217	15.92349992	15.52412846
16.61833778	16.74617161	16.44849607	16.5867982	16.50250363	16.51958899	16.36408803	16.64268852	16.62536631	16.64631753	16.64769425	16.58486722	16.51554039	16.56695335	16.61716086	16.62530278	16.57321703	16.6226793	16.58122983	16.64757107	16.5374759	16.49511841	16.42338787	16.36354033	16.20867379	16.2959494	16.43667491	16.78658439	16.23512126	16.28505881	16.54408656	16.44593009	16.2986299	16.37746791	16.73036533	16.45523781	16.91697184	16.47023492	16.56971089	16.66418701	16.38428284	16.44867643	16.39399705	16.3437288	16.29197151	16.29973922	16.85978657	16.76666968	16.85080649	16.8786612
14.81597814	15.6989653	15.30850911	15.38561058	15.77480494	15.42028829	15.28893763	15.48608327	15.35783995	14.94469807	15.03158417	15.93609525	15.38488989	15.68871591	15.92809962	15.51883018	15.1658184	15.68654055	15.29631702	15.25118651	14.52317601	15.17407751	15.58973025	14.80301285	15.34189097	15.6875125	14.1153883	15.15469321	15.37315562	15.09532636	15.35826526	15.5659884	15.16686397	15.43804516	15.1705328	15.39827585	15.62753688	16.07640565	14.6510844	14.28029864	15.02930426	15.72188785	15.40807561	15.23001134	14.46533331	15.06347039	15.81110196	15.83672842	15.20351928	14.99410314
11.94476944	12.62045425	12.96803498	12.46568509	12.35908247	11.80157817	11.89954475	12.2424799	12.2924175	11.33862884	12.42421366	11.89512791	12.53988529	11.66975974	12.5190422	12.08118552	12.09831517	12.58284332	12.80247769	12.33557334	11.94354299	11.19529022	12.53199045	11.99589447	11.64922514	12.50551601	12.12890914	12.19275375	12.2395092	11.78573607	11.8115402	11.54156759	12.70762124	12.08756551	12.26615109	12.04286524	14.95983548	11.71916141	11.98777147	12.0564946	12.3469454	12.66700383	11.93657222	12.17589747	12.28551615	12.44032761	14.81735541	14.54030216	14.59107562	15.38960661
17.95112934	17.97251105	17.9151086	18.09513171	17.97705489	17.93184552	18.05437725	17.80785724	17.90615	17.93633102	17.67104309	17.83686004	17.89106085	17.68631617	17.78561009	17.76698874	17.7931023	17.74806745	17.84181778	17.73799486	17.69866314	17.63961227	17.54313402	17.68686728	17.33231844	17.6365437	17.7120395	17.89710296	17.67513885	17.70139961	17.63845226	17.78886674	17.3985736	17.58109475	17.70235176	17.68680246	20.10426676	17.5695012	17.67183763	17.74352822	17.65019096	17.6928536	17.75171985	17.70494791	17.47825888	17.6202915	20.03969977	19.69385118	19.97445085	20.31919922
15.20408145	12.38015592	12.8727967	14.92763373	15.45682474	15.66842151	14.71876944	15.19211598	14.89593982	15.77946915	14.42064084	15.73151888	15.6209998	15.84821594	15.13421607	15.33542144	16.15058296	16.43759114	16.4100703	17.13476942	13.22396524	14.33033972	15.08192279	15.1615135	13.34394902	15.50656595	12.4078268	14.689987	14.74974332	14.98975521	15.82048777	15.72369333	13.03182591	15.12136894	14.2443821	15.89930973	15.81378119	15.6715795	15.70183776	13.05828145	15.84134708	14.30215606	15.08343242	15.42529042	12.25342835	12.37176637	12.77710307	15.43602919	15.00752395	15.58540454
10.95717672	4.46	10.55305712	15.01420774	14.61633802	15.5225512	12.86619542	13.28841896	14.8717606	14.74705815	4.46	10.72202596	10.99757242	11.50753365	14.38639347	15.04049908	14.39054939	14.92962883	13.92142036	13.77175407	4.46	10.54370908	10.78417879	10.97722755	11.11103384	10.62096405	14.95568979	10.34450566	4.46	14.27827338	13.57206896	6.67905086	4.46	14.8253161	10.22324962	14.92466425	15.03909408	10.34656961	15.62640449	12.98935715	14.09164384	4.46	11.7819281	10.23296489	10.58780938	10.81173553	10.55460342	14.9781325	10.82777801	14.19529514
19.63510896	20.43317179	19.66421627	19.75208259	19.56889919	19.80731757	19.60411912	19.6644315	19.99821881	19.89793782	19.62579671	19.70479975	19.61456038	20.15786629	19.289032	19.58056924	19.53476516	19.30331313	19.66161586	20.47251105	20.83547271	19.98317302	20.04541447	19.60554651	20.13686938	19.28058533	19.3719983	19.14173701	20.14695741	19.64662555	19.42408559	19.60526307	20.31936779	19.65044877	20.28753625	19.70302544	19.82478981	20.21114314	19.85064511	20.03863097	20.15844588	19.52570066	19.66054954	19.8818368	21.39361851	20.78753625	19.74312742	19.50596406	19.76427951	19.28420279
18.44578526	18.63945656	19.02641698	19.03850411	19.68392656	10.34656961	8.40513519	8.973953	8.43709816	9.18370098	18.50461463	19.09707719	12.24515076	9.87881397	9.34626859	10.06837293	18.96956076	19.02605511	18.90061735	19.45148309	18.16123822	18.81081056	8.34423444	18.03723668	18.94094832	18.90968018	9.38352867	19.35251167	14.08832292	18.19055208	17.42507617	19.67294109	17.71382107	18.75611599	8.59639683	19.40462107	19.32996545	19.53111356	19.42388876	9.4072662	8.71321429	19.13435785	18.33467862	9.06316823	17.1247732	8.82956592	19.08882055	19.89608531	19.04528386	18.88297043
16.91020347	16.85391855	17.14401027	18.07906564	17.33919888	17.11824512	17.22541812	17.17034714	16.21769716	17.09111855	17.15058296	17.71710697	17.56339349	16.78465144	17.36976359	16.94717808	17.68140249	17.09954341	16.83667577	16.87395114	16.35079616	15.776888	16.45979819	16.67839224	16.81782256	16.2473109	16.29811903	17.3314438	15.31059985	16.74229891	16.57544419	16.77221853	16.20010649	16.7941643	16.59171778	17.05273995	16.72513545	16.77458689	17.08438927	17.18822702	16.14664654	16.58940686	17.32558565	16.24871613	15.14869944	15.62292862	16.34039428	17.84937218	16.26053262	17.39165881
16.95068439	16.95317082	17.6155314	17.91099956	17.35738573	17.46083627	17.29508529	17.04208516	17.66169137	17.46604841	18.24381276	17.47685981	16.89775157	17.90929937	17.86764805	17.52395627	17.29992209	17.01715763	17.69652401	17.54917966	15.92919171	16.81177597	18.19542805	17.21825584	16.58987409	17.29449934	17.58586318	17.95144379	17.0100956	17.37347594	16.9906958	18.11302287	16.67670494	17.41704251	17.46119083	17.23625392	17.5400623	17.15164539	17.86287798	17.47030055	17.94576262	17.52053639	16.40096665	17.00906389	15.475246	16.28892863	17.14032813	18.16268061	17.7051375	17.655575
20.24551204	20.07554109	19.98583415	20.05358586	20.08309361	20.08615667	19.98298496	20.3403802	20.15305359	20.30766455	19.99492287	19.95328282	20.16838411	20.19026186	19.69259645	19.65426348	19.81582802	19.98795199	20.1265722	19.92437707	19.92307174	19.78452922	20.0224061	19.92274322	19.91322425	19.52890461	20.01556864	19.9960056	19.86475751	20.00392461	20.19440258	20.41071152	20.07108429	19.77233368	20.17076976	20.52545245	20.22979764	20.21241493	20.26471964	20.6230405	20.29541991	20.23017921	20.43899615	20.29411193	20.33276859	20.25014646	20.03576477	20.26335474	20.03812088	19.99611774
23.04273902	23.05364677	22.90219217	22.88067275	22.81728822	23.07969632	23.01261315	22.76266562	22.94092571	22.91522206	23.04676232	22.88142708	22.88282969	22.89689112	22.99050127	22.97113174	22.82201494	22.91676534	23.33380189	22.71594794	22.91493146	22.83451916	22.9389783	22.86840505	22.62128895	22.58085375	22.81018956	22.88185226	22.76637962	22.41010798	22.70313708	22.73505022	22.53116916	22.67124368	22.71705046	22.66944177	22.17453634	22.67097684	22.40578022	22.54504245	22.4588843	22.57269765	22.45747648	22.62854263	22.5980514	22.30629012	22.0741661	21.88539848	22.01395367	21.90452222
18.19752252	18.22474198	18.44281995	18.47238018	18.50868648	18.1153883	18.48926101	18.2158162	18.48695598	18.09815219	18.21763506	18.00242621	18.21405516	18.15682608	17.69641209	17.86461505	18.02421008	17.98419305	18.09734552	18.11667527	18.00202856	18.20824292	18.2078181	17.84183085	18.26575523	17.45522887	17.83123161	17.64889416	18.09425717	17.94754844	17.86665109	18.48344159	17.72709037	17.77129669	18.24862542	18.40599457	18.64837308	18.20006449	18.55589428	18.25011863	18.261896	18.51592039	18.43347042	18.18739367	18.23840229	18.20473455	17.99521352	18.28956971	18.51393597	18.09637264
16.6557442	17.40177059	15.17944071	14.22003823	14.12778452	15.92193145	14.82331913	14.21032693	14.89634325	14.20125605	15.82740144	15.17796193	16.05589428	15.27827338	13.7865573	14.08137087	14.03502259	15.23098746	15.62540583	17.63758536	16.23244915	13.98557284	13.30108409	15.65994903	14.35465852	16.73951475	13.88197615	14.94892886	16.11369314	15.70780047	15.91214107	13.87395614	17.69000378	16.33149684	16.71236176	14.37036287	15.51251948	14.10341821	16.17047711	15.12833581	15.76946794	14.56267016	14.45728107	17.88336539	16.57068611	16.02524185	16.73717932	13.93692424	16.08225854	15.12732293
16.05013288	15.99664539	16.72544269	17.3623319	17.22354181	15.60735741	16.82365806	16.33110427	16.90371654	15.8149695	14.40121322	15.47119868	16.13480704	15.23318862	17.18822702	16.84207915	16.05431962	15.58192279	15.79131013	15.75472055	15.97456259	16.5290236	16.14732054	16.25712697	16.58098218	16.84120581	16.61493731	16.87968388	16.61262787	15.5619122	16.25145915	16.74499464	16.59825479	17.00028676	16.8091385	16.06707579	16.30265966	16.66188932	16.45704938	15.48003779	16.18270739	16.5374759	16.63683552	15.59258986	16.89360787	15.81702216	16.76842565	17.12286347	16.60474761	16.87105002
18.18312283	18.13112896	18.52192258	19.17236271	19.01763309	19.45447456	19.15695698	19.17373561	18.13124272	18.77559339	17.95512835	19.43891761	18.74448622	19.33099282	18.59464854	18.79146432	18.49818724	18.51664391	18.08338005	18.95358514	17.90875161	17.72787148	19.25916204	19.16728197	17.77273656	18.85181268	18.09773063	17.88518928	18.44048678	18.71311834	18.77393307	18.71763505	17.70844738	18.48422524	19.16139979	18.75318451	18.9230878	19.01986272	18.05826069	18.79084736	18.49968002	18.84989584	19.36720653	18.24974747	18.01562257	18.44242782	18.37729372	18.5008867	18.4292855	18.17086917
21.12270852	16.86465641	21.42251316	16.91898975	16.92126172	17.01673311	17.07767466	17.06477666	17.19225443	17.19381074	16.89115296	22.29415284	22.52840714	21.29385006	21.78915284	16.95016394	16.84978274	21.12712247	21.10140808	20.73630423	17.12365845	21.96670312	17.10103291	17.18442213	17.17650386	22.02486243	17.01274775	17.13217505	21.91399891	22.88082997	21.36559585	17.02267016	17.1080705	17.04974804	17.26340998	17.10981923	21.19270946	17.23900386	16.90520562	17.08131784	16.88163008	17.04211467	23.07560017	16.92352655	17.24191839	17.01474318	21.89589586	17.00672813	16.84978274	21.30140623
16.53804172	17.77132551	16.47870012	16.99452635	16.79139985	16.02502288	16.99706035	16.49748183	16.82268159	16.37738331	16.29198048	16.17288245	17.29391291	17.05457192	16.74919186	16.7730817	16.7959494	16.11667527	16.67996437	15.6774762	16.95200497	16.58984444	16.51757736	17.33027597	17.01992399	16.09277892	16.05311764	16.42819054	17.57838801	16.57642679	16.62072139	15.458022	17.58047535	17.39550315	16.91593468	16.25283504	16.44469807	16.94939742	16.70460019	16.75888166	16.68556989	16.38085371	16.82718805	17.33851641	17.11588906	17.41215055	16.83424947	16.21965684	16.66607727	15.90939079
19.84004452	19.35636808	19.44272052	20.02498998	20.16615731	19.71633356	19.66421627	19.41892133	19.57713458	19.74969179	20.00231113	20.03013642	19.93996648	19.83007506	19.92086409	20.02600955	19.65519418	19.72618186	19.73071306	19.90157299	20.15139609	19.90854758	20.41761343	19.56620486	19.7960025	19.72788678	19.72164131	19.70906433	19.82991728	19.87639879	19.87069975	19.68101056	19.74025543	19.59614759	19.97547649	19.92577458	19.66746925	20.15677963	19.73935205	20.28871991	19.74542801	19.91441454	19.97949028	19.6219333	20.45092713	19.96162686	19.75841962	19.67273458	19.78951525	19.85420319
18.91414856	19.16690103	19.53011376	18.85710746	19.24974005	18.7522306	19.18025877	19.55705178	19.21341123	19.42408267	19.06099083	19.00533915	18.89165881	19.83194088	19.00261973	18.98836548	18.70744027	19.28216831	19.27180817	18.5653089	18.23973613	18.76983227	18.76078538	19.14049402	18.64635353	19.00510207	18.53492019	19.00619305	19.25670822	18.84052916	18.91414856	18.95122201	19.16860434	19.31672178	19.03516017	18.84437185	19.21385619	19.72081092	18.65359251	18.10275492	18.64874044	19.18939049	18.61062264	19.13975714	19.13288601	19.24693905	19.26577702	19.08306204	18.86438073	18.69425825
17.0599628	16.86278911	15.25988393	16.02354999	16.87262479	16.03686335	17.24586113	15.96512181	15.20646202	16.16915253	16.91500468	17.28318981	17.29625577	17.42133982	17.1754023	16.53296536	16.50444251	16.10570564	16.70780551	17.22854469	17.48968706	17.08360444	16.85993954	17.29728533	16.8277214	16.81641585	16.43579423	17.59067434	16.15971756	17.12030927	17.25171985	16.4323253	16.93041349	17.2076292	17.14518543	16.8150064	16.8265048	17.77532111	17.50241575	16.07430875	17.44849607	16.24819247	16.77438026	16.02190629	16.88897022	15.9222832	16.50323968	18.27725347	15.65164539	16.28505881
15.39860453	10.23296489	4.46	11.53582542	11.44289214	13.30664946	16.18369103	16.11354249	10.78080011	11.36186377	10.62096405	11.03661767	16.09944684	15.30464411	15.20386879	15.15911972	14.93667491	15.10532258	14.9530346	11.13905086	15.01325198	10.65266159	10.88470255	15.47370087	11.50339985	11.33094414	10.86488407	14.9633852	14.54922986	10.68431629	10.91812635	4.46	14.74961025	15.37882811	15.64602404	11.11814077	14.72778085	10.92184944	11.30412516	10.40017441	11.21091859	10.86488407	15.89645183	15.44542667	15.10797657	13.72255335	10.57890374	15.72368348	15.7092018	10.44469326
19.73992433	19.24231579	19.17696863	19.26468509	19.12444201	19.0220244	19.31488735	18.63984578	19.05395123	19.49998712	18.84407548	19.11929128	18.85884889	18.76458508	18.88518928	18.56454623	18.85491271	18.90661612	19.64229307	19.38237758	19.09841782	19.05827037	18.64545318	18.83312918	18.71692827	19.2420588	19.03518766	18.60873823	19.36765751	19.1796003	19.22053456	19.32747144	18.92759021	19.02856165	18.9468934	19.26401749	15.91862821	19.50419209	18.54961586	18.85411967	18.99616391	19.29496675	19.49946076	19.20257375	18.6999929	18.93983099	16.14270505	15.81760632	15.58641838	15.64958449
22.83276859	22.98434057	22.88808268	22.6876267	22.81496685	22.98457205	22.69784394	22.68492666	22.82619062	22.72312952	22.7068958	22.7417738	22.71527285	22.62170472	22.90874351	22.71802856	22.47011742	22.52899623	22.87164929	22.53380719	22.61291923	22.59702701	22.75158979	22.47146669	22.56076773	22.61530303	22.64767248	22.81646237	22.86636611	22.42641058	22.48786651	22.95103904	22.53759641	22.66923425	22.63493043	22.62743869	22.45304392	22.7110697	22.39217247	22.73373028	22.49154751	22.73134649	22.48411216	22.55973803	22.70331651	22.64480495	22.22945764	22.24671306	22.49933601	22.09988165
21.50905456	17.20844738	18.49492816	17.87041714	16.61687526	18.4095374	23.15486212	21.07237319	17.61751057	23.032846	15.84818692	17.87173501	20.46177214	21.34649335	15.88562239	16.57145469	22.75258142	17.66895324	19.44341626	14.75764536	21.24098155	18.93416651	16.27517662	24.60867122	17.72599541	22.01854802	21.66750046	18.70345706	17.33798048	23.43810985	24.57148992	17.78682142	18.72411137	16.71290583	20.21670288	16.30321144	23.74591892	16.61939892	19.34533827	16.43590896	23.29148885	22.00676717	21.33746848	20.48914513	21.87166643	19.11248419	17.71751083	16.42372398	20.05451109	20.20351446
13.35070321	13.63766585	13.35106668	13.66673602	13.55354659	13.68862281	13.17220891	13.32724269	13.55524118	13.62286063	13.60959431	13.83008469	13.61346213	13.52317601	13.0862162	13.53121884	14.24307871	13.96533331	13.76051624	13.58479555	13.09659671	13.40607808	13.87504981	12.93354952	13.28939117	12.01860656	12.06554194	13.29959555	12.82681644	12.52298029	12.82351272	12.75434762	13.0717187	13.5968787	13.91170651	14.06532597	13.21454257	13.46794509	13.45693885	13.59334579	13.87286722	12.97505687	12.83962702	13.0178593	12.61436532	12.77599245	13.17194642	13.18725604	13.06159324	12.3458149
17.82024539	18.4264142	18.06562046	18.20369849	17.91257726	18.06749653	18.07981783	18.02993252	17.84731265	17.46037065	18.0785104	18.15706253	18.23921645	18.18591067	18.44821981	18.58765021	18.21088852	18.39029133	18.58003864	18.49818724	18.79801488	18.6225624	18.91342104	18.831868	18.45994911	17.5366383	18.34197461	18.59103065	18.56560129	18.11457381	17.9788947	17.93265266	18.40556993	18.57387302	19.07978024	18.3879165	18.54036013	18.37574908	18.24418698	18.43000299	18.39362003	18.35748806	18.06676965	18.53288714	18.72254786	18.75173096	17.91993368	18.29280158	18.04760913	18.47748279
19.30643095	19.25131988	19.38058062	19.40918033	19.34722346	19.21940287	19.32678779	19.19030217	18.95574247	19.09585814	19.1857687	19.31825788	19.17134942	19.10389421	19.03819803	19.26924892	19.21288395	19.14996931	18.86186805	19.04784493	18.66427896	19.02133174	19.3468585	18.91576954	19.02862723	19.04712746	18.91661254	18.9359755	18.91031045	19.09327782	19.21030057	19.36345853	19.05432857	18.83643877	19.08412775	19.15700131	19.58685497	19.3359036	19.29401243	19.57362425	19.62997493	18.93358552	19.04333422	18.97202018	19.15926704	18.80428621	18.93424413	19.33291417	18.61287926	18.81888389
17.40536051	17.32987742	16.99617447	16.27820486	16.62573323	17.07130256	17.0599628	16.54963448	16.55184175	17.03486418	17.344323	15.42122556	16.10241692	15.64483514	17.27420228	17.32945205	17.17114245	17.07567106	16.95113833	16.8654251	16.63562579	16.39243906	15.01597091	16.7774507	16.06047729	15.87856581	17.37417613	17.36223026	16.4452328	17.37267489	17.13768944	16.783887	17.63082257	17.61323823	16.44703349	17.08848636	17.43937445	15.80880909	17.51537599	17.65922074	15.88754463	15.17727919	16.62392505	17.24703669	16.82912753	17.82431455	15.75916666	16.84389043	17.64132292	17.32478312
23.09483725	23.00734478	22.94574264	23.38188124	23.28017747	23.20267438	23.14596806	23.10443973	22.98734404	23.15224391	22.98876874	23.0262822	22.84796422	23.19610188	23.06593641	22.87807369	23.11385304	23.06500306	23.08544494	23.28562079	22.98367399	22.93096306	22.89254615	22.86788201	22.80672577	22.77786028	22.88103551	23.10286816	22.81712048	22.7614167	22.91430373	23.06758017	23.12255631	23.10276239	23.1564648	23.43896937	23.20718045	23.08920677	23.28921326	23.33974043	23.09201396	22.98595624	23.45545772	23.33749673	23.23646821	23.13763754	23.25511068	23.27380964	23.14684252	23.01682256
23.64553924	23.63081217	23.89906267	23.96563525	23.62091108	23.60933222	23.78951526	23.7201319	23.70289107	23.48984972	23.36854897	23.64470095	23.44574264	23.59095294	23.46813057	23.59325361	23.55837415	23.66062831	23.62991377	23.54284528	23.25763971	23.52102547	23.68823498	23.54597792	23.27600144	23.62462915	23.79993865	23.61843617	23.51044414	23.43578288	23.30531598	23.27985763	23.46960224	23.4645378	23.68133208	23.86650428	23.90071147	23.77544886	23.46174901	23.51647096	23.52102546	23.71858147	23.61223344	23.6614483	23.4453889	23.42641057	23.57641665	23.57454707	23.55446851	23.55969651
17.52839011	17.42012132	17.65483009	17.43041349	17.31878943	17.64844998	17.44923976	17.73840229	17.12135687	17.72787148	17.10009184	17.6788839	17.55285702	17.77843894	17.16968371	17.32247754	17.22307968	17.2363326	17.44775161	16.69190491	17.32408686	17.38600115	17.52069961	17.52901553	17.58435191	17.15911972	17.22307968	17.43410326	17.4904746	16.9374721	17.06860456	17.42110565	17.27789643	17.40248231	17.62752281	17.33115202	16.9881521	17.82630717	17.43191474	17.68296809	17.50970216	17.34938511	17.6153883	17.46499136	17.747144	17.4503876	17.25455771	17.36805149	17.39180517	17.54658644
15.64465375	16.07247008	14.86586215	15.65765803	15.90118626	15.17891666	17.11988269	16.70092307	14.28406035	14.84913156	14.81591744	15.5215771	17.04674387	16.7250371	15.81224675	15.88563814	16.52472757	15.2668971	15.44578526	14.87821594	15.43271812	14.30527798	15.11401299	16.90786955	15.75987456	15.38647997	14.69324235	15.7611129	16.02777222	16.19971441	15.93716798	14.35633298	16.51453702	16.62598714	16.27931409	15.27717627	16.17055799	16.63737714	16.64946436	15.9546246	15.30696559	15.85595164	17.35080649	16.16468711	15.17312691	15.04367408	14.84168183	15.54087371	16.3829408	14.00044204
15.15275518	14.59595005	14.33961225	14.31711306	14.66229715	14.33853742	16.27198819	15.84247624	13.66153068	14.74317463	13.71002573	14.84689224	16.39268272	15.91996371	14.91995057	15.23790912	15.72055056	14.30436221	14.39690149	14.26212492	14.51017841	14.15696661	13.61858718	15.81027003	15.21459047	15.00045546	14.19052371	15.40115929	15.34931785	15.50215542	15.44396874	13.89440158	15.73895421	15.6228493	14.75764536	14.23098746	15.63023392	14.97503739	15.56096826	14.69754647	14.62733419	15.11785155	16.32028525	14.95555405	15.00399168	15.28278592	14.46648838	14.53971745	15.77642562	13.077061
13.89256383	15.98479794	15.15936215	16.08929261	16.27164252	15.66348709	15.2840105	15.36370671	14.61669241	15.42800499	14.52135212	15.64054654	14.88222929	14.2930307	13.6455273	13.62818959	13.7190075	13.63305949	13.72575964	16.34218367	13.7746833	15.12023819	15.39321848	14.45370827	13.70466342	14.89872823	15.9422277	14.21219157	15.54698939	15.18807952	15.1078146	15.39329637	14.59964582	14.44278063	14.36455021	15.37858171	13.84190436	16.29252033	16.07430875	16.19713766	15.62854945	15.37423611	15.0085006	14.37480372	13.46803499	14.00792274	15.68173938	14.32475956	15.20434972	14.23394675
17.36238271	17.35799947	17.2511865	17.14514423	17.49179232	17.47973729	16.8566127	17.30892511	17.38215514	17.19901373	17.84287573	17.18287034	17.18335895	17.34796093	17.31516375	16.75370752	16.98344159	17.06135246	17.45335001	17.2465476	17.22756526	16.70028719	16.85928152	17.26666968	17.22741211	16.89493023	17.2768388	17.37016585	16.90140002	17.1863486	17.40442636	17.28759966	17.01017841	17.6939294	17.38577982	17.58513593	17.4811394	17.45236389	17.0101784	17.47135423	17.55917027	17.5249304	17.16515614	17.32202092	17.45572015	17.22781025	17.24636858	17.25379022	17.43410326	17.12392506
22.50652341	15.45233996	15.32739781	15.27822027	15.31908247	15.49780747	15.31278245	15.21585703	15.33561838	15.28042961	15.22066603	15.18379186	15.17106935	22.40118186	15.46611312	22.53434303	15.21826554	15.09535298	15.40381261	15.26029767	15.35377914	15.38688321	15.3396938	15.19381074	15.13690079	15.06030086	15.14226399	15.333572	15.333572	15.16591685	15.27600415	15.27600415	15.1150401	15.2465573	15.21101575	15.23724946	14.91121111	15.4221685	15.0542896	15.38688321	15.08095435	15.20858288	15.1150401	15.06030086	15.24424158	15.1684977	14.88115062	14.95407605	14.98463181	14.86954692
13.00526102	18.36162647	16.35224053	11.23536369	11.39185364	11.56425302	12.13244248	12.21668219	12.43436231	13.26566634	10.93903743	11.65481811	12.36987383	12.01396582	10.45561406	10.86727378	12.38851927	12.32742704	12.69043291	12.72344498	13.99369121	18.08615201	10.77297431	12.90094075	10.05170794	11.64894539	10.62886311	16.31772526	15.08777588	12.28952789	12.32274215	14.27914986	13.50381796	12.4203252	12.05564729	11.82460879	12.53982426	11.30900093	12.53797677	10.83185375	13.05834094	11.91203809	14.12430967	12.86384953	12.70180719	12.6910765	14.58379138	11.89128399	15.66992527	12.28854866
10.35680166	10.20842689	10.54683857	14.74052262	14.83853742	14.96147435	14.89985603	14.84071062	14.94044232	10.85984318	10.29753746	9.79532813	10.22324962	14.77098299	9.96770753	10.51817198	9.79974005	9.80412516	10.7195724	10.06837293	12.51526353	10.82459793	14.75069311	14.9761215	15.92889521	9.98151364	14.97530857	10.51979481	15.77676442	10.60529745	10.33409643	15.31936893	10.38274503	10.47636727	15.2041422	10.37881397	10.4518531	10.95717672	10.40967846	15.20174888	10.54370908	10.53264767	10.56988678	14.88455095	13.33741385	15.95728108	12.10517069	10.19329317	15.33567881	10.26366516
17.97342647	18.09425717	18.31241886	19.13113771	18.44520223	18.06067727	18.09121105	18.20494791	18.36699198	18.14584775	18.51678751	19.00168305	18.73981141	18.57510374	18.60193971	18.50806912	18.2120395	18.26394469	18.15024211	18.36730116	18.75491166	18.53655848	19.0782232	18.78953458	18.69376092	18.71941836	18.20665248	18.16023859	18.44281995	17.94892435	18.11742494	18.59773063	17.87256216	18.28092496	18.13745523	18.65022506	18.33805669	19.07572068	18.18127187	18.40302285	18.78625624	18.81502811	18.99499951	18.00939138	18.45403278	17.90844182	18.51305511	18.9504382	18.2339079	18.46947315
14.61511344	14.69103939	14.43635212	15.06096826	15.12052247	14.7304898	14.9083274	14.1830984	14.33897426	13.63873083	14.20825614	13.90013384	14.16758858	14.37765897	14.11143872	14.4969423	13.72278228	13.36804342	13.40443556	14.48222041	14.89493023	14.08479555	13.8772768	14.04760913	14.40465641	13.90786955	13.80770268	13.83820121	14.29907383	14.3654251	14.36341451	14.39651387	14.11447172	14.51308707	14.86457453	15.02871056	14.11541119	15.40985148	14.71839234	15.29423802	14.22783964	13.74024917	14.9490226	13.85580808	15.23259516	14.30875436	14.37339587	13.35383628	14.36038808	13.64288693
21.05901674	21.02660732	21.82409272	21.59493791	21.08176224	21.52408953	21.07364795	21.38306842	21.21453773	20.88512927	21.19460298	21.59901	21.15506719	21.17910913	21.089989	21.33676956	21.30489694	20.97685981	20.85628801	21.42671928	20.44223736	21.35016681	20.91041446	21.15957736	21.73301078	21.34892418	20.83935629	21.81844017	20.86737213	21.31676111	20.74275265	21.23603232	21.55729179	20.74319767	21.46555999	20.74656158	21.50249748	21.58656409	21.59022061	21.00058259	22.08106998	21.37883196	21.1028175	21.0316638	21.28139991	21.0839409	21.33364699	21.49449329	21.4449686	21.36190102
20.78311892	20.35796752	20.7383344	21.56816239	21.01870786	21.46086536	21.47651253	21.33061457	20.80450991	21.39084756	20.48249445	21.15107425	21.31816588	21.17640426	21.99959863	21.73674143	21.40377292	20.60783485	20.48725119	20.3743948	19.71425017	19.46483707	21.19670384	20.57500915	20.41607473	20.00248768	21.11947754	21.0950098	19.99157862	20.67979974	20.77429199	20.34152526	19.55909291	20.73720198	21.09943882	20.42838764	20.52354999	20.54241433	20.75455771	21.45612255	20.93068438	19.91664937	21.03915935	21.01725206	19.08612872	20.48057619	19.81892099	21.37016585	19.96211103	21.0696829
13.44299878	14.8335623	15.78857072	12.74243381	15.91716968	15.84967375	13.31797129	13.30553841	13.01534771	15.97125111	12.30253989	15.42230378	13.0165463	16.03200684	15.63692721	16.05452209	15.95108172	12.20411122	12.83023976	16.20337234	14.36396636	16.16306119	16.01986681	16.1934479	16.3005103	15.6667147	16.06054987	15.89559439	15.36396635	15.9642858	16.05070922	15.01387831	13.99331702	16.33467625	16.20098789	15.43264068	13.52463181	16.04130524	16.21125985	16.23533339	12.79347881	15.86360527	15.73973522	13.84592803	13.79030457	16.4188068	13.67219622	15.17314804	15.93451534	13.0302609
21.3744924	21.82219072	21.87114207	21.50064814	21.75884363	21.98808541	21.44452592	21.85124606	21.77306867	21.43084686	21.05674621	21.38475414	21.41441455	21.09613037	21.0216425	20.90459711	20.68826341	21.16713628	21.53370154	21.29100691	21.38067275	21.0690721	21.38308771	21.16402031	21.05783695	20.89435944	20.86754952	21.084933	21.44264593	21.19133953	21.07604313	21.40302285	21.15665292	21.38823829	21.2184376	21.34758824	21.11819779	21.35556703	17.73010291	21.29496239	20.98775184	21.58906181	21.22539508	21.04064917	21.03730833	21.16445135	20.31031065	20.80509037	21.10811728	20.62758987
16.64524722	16.88921505	16.4468708	15.80294664	16.35533616	16.44505158	16.2675708	16.62296262	16.65723812	16.72060994	16.19865038	15.45563978	16.25408314	16.67898219	16.12814459	16.19210568	16.71453558	17.04516801	17.38237758	16.80387303	16.09126064	15.75222912	16.10123561	16.35012458	16.10396283	16.50519326	16.72975489	16.15670175	16.81600414	16.98592915	16.71670288	16.88954789	17.0959868	16.56552078	17.24833533	16.06334734	16.69708655	16.55699698	16.65129142	16.56365493	17.49312883	16.32841202	16.05632935	16.89889249	15.36382032	16.45553261	16.32049854	16.35900283	16.86946678	16.65590658
16.63068246	16.66873394	16.64545318	16.65934868	16.55924376	16.7916465	16.81838448	16.55795853	16.87021611	16.60967654	16.37224595	16.59178434	16.64070133	16.76632146	16.75896963	16.39678329	16.90192934	16.38175457	16.71769716	16.6731269	16.47193942	16.34092842	16.43833243	16.4774033	16.38270371	16.57935157	16.43580341	16.71446073	16.43069088	16.61165743	16.58680564	16.41173119	16.60145744	16.62821911	16.65775791	15.99954516	16.52302962	16.51977776	16.84588436	16.77325421	16.58113978	16.49944264	16.32464392	16.53335996	16.32306268	15.96815962	16.54477351	16.43334839	16.37358001	16.25786037
18.05670982	17.17345712	17.44777418	16.47197871	16.5437547	16.7963393	17.47705489	17.40409072	17.29625577	17.60783485	15.91975162	16.12352184	17.2003508	17.09998218	16.16587712	16.16778958	16.7986743	17.02598424	17.35902121	17.25911624	17.40284272	17.04271862	12.73431582	17.25464621	17.39608531	17.61136964	17.73906575	17.97476481	17.83231844	16.56818447	16.5051449	16.13764364	17.41690117	17.32689454	16.64744102	17.72119727	17.36805149	17.76643755	18.12060239	17.53399951	18.08856993	16.83847439	17.07865161	17.67658661	18.03435992	16.86039826	18.37467585	16.42906201	17.62991137	17.63236196
16.73439956	14.29759892	14.21098913	14.83947799	15.00771008	14.55882159	18.47675683	17.84314976	13.82011243	14.21662328	14.72543533	15.05374616	18.45039322	17.62041588	16.93772847	16.99062349	17.12662152	16.40868966	16.60707514	14.60188922	17.00980571	13.04705045	15.11283043	18.1005668	16.61118971	14.65413785	14.71620523	17.42930287	17.25520648	14.37216174	15.3190323	13.88291235	16.93474703	17.76571166	17.02222393	14.45214785	17.50105442	15.70223123	15.81032465	14.70936264	14.36607248	14.981628	18.63314789	17.91215055	17.03239554	16.33202065	14.245163	17.36704247	18.499596	13.68609431
17.17345712	18.87868294	18.08752935	19.50721484	19.63197524	18.59762062	18.44330271	18.17273045	17.76383548	18.34342369	18.02630818	19.28542814	17.98968706	17.25379022	17.20652635	17.04256031	17.28432311	17.46384447	17.25967305	19.54510885	16.81762254	17.74363306	18.49581558	17.84746829	16.57679379	17.97388374	19.27515985	17.41584032	17.80888407	18.4849866	18.48327509	18.78830035	16.82290705	17.39007131	17.29349374	19.01811694	17.24381275	19.25164395	19.23064444	19.24640775	18.84287573	18.63876409	18.09543525	17.45267781	16.44876659	16.14835906	18.31643752	18.14357168	18.40065349	17.57516049
18.43490788	18.11171137	17.41357193	16.09497897	18.01546847	18.91578723	16.86764805	17.03480017	16.65721787	17.88341475	17.5249304	18.73265447	17.24055631	19.11531002	17.66044871	17.93989945	17.77208897	17.10631462	17.41470702	18.19911728	19.20396754	17.78425233	18.9209944	17.80777503	17.99060222	18.7484841	17.86512144	17.37935638	17.71218031	17.94218903	18.79054571	17.35843388	19.27438528	17.91979292	17.67411709	18.50322087	17.25426262	19.01791985	18.12562035	19.31561796	17.8277214	18.20865178	18.43108366	17.68414006	18.78874365	18.08692476	18.71718466	18.12980616	18.01269938	17.90377892
16.83667577	20.48427352	16.46233132	12.56304931	12.26913539	12.59203801	19.226038	16.41251469	15.51600376	17.49134627	12.34010008	12.0874405	17.82031273	16.07113518	12.59660641	11.97161728	15.06451551	16.87751767	16.42834915	15.65844588	20.54875792	20.14986272	12.22324962	19.05802585	24.1213444	18.11431406	18.51765358	16.87836306	23.28704065	17.57959226	17.35054826	12.68399361	22.49469366	20.14547891	15.74744202	11.92693752	13.06209451	15.81724506	17.41094018	15.40068915	17.99916525	16.25973046	15.27284012	18.37515026	21.18149789	23.90849219	23.12865413	12.00959171	19.49942137	16.4440359
19.37597039	20.02809486	19.97823372	20.08745962	19.77520644	19.84171321	19.78443812	19.7027818	19.46250366	19.7686	19.14170251	19.37273124	19.54222501	20.52094182	19.23630044	19.36198245	19.64465264	19.73053198	19.68247921	20.45638396	20.61837876	20.37933622	19.86467045	19.63109394	19.46560815	20.02113299	19.44233686	19.44776008	19.71030057	19.83527077	19.70791843	20.22979764	19.62166731	19.5811909	18.66782286	19.98780522	20.06692274	20.31476014	19.83954971	19.89994689	20.10537872	19.2985494	20.11365306	19.67754129	20.4357403	20.26972033	19.99124002	19.40189627	19.86467045	19.50944319
21.98562587	22.21618043	22.18290891	22.1943462	21.81135423	21.88989288	22.03203258	22.10115152	21.88646472	21.94448164	21.44012867	21.77465634	21.70680345	22.1640987	21.35920465	21.58126418	21.83478732	21.93666756	21.86083263	21.86399345	22.10851249	22.09022784	21.78750872	21.78167744	21.52251739	21.8631463	21.59782946	21.6981945	21.89764641	21.85198145	21.57124479	21.87681138	21.88385879	21.73478969	20.29876623	21.72653419	21.86736227	21.96682764	21.66811783	21.70888755	21.96544385	21.68856656	22.02519511	21.72275023	21.90575219	21.89080463	21.96076146	21.64051508	21.71622905	21.61172261
18.47910004	18.53813332	17.80105709	17.54354918	18.4399679	18.30447206	18.4327679	17.97688149	18.5807335	17.80974548	18.61332794	18.02583233	18.26764092	18.46043718	18.34687797	17.67767053	18.11086573	18.45852183	18.42472088	17.96455046	18.42278411	18.68056121	17.60490011	18.20564285	17.91901822	17.76247985	18.22995029	17.57876455	18.18566727	18.10647766	18.32067622	18.25339879	17.72979764	18.58370726	17.99916525	17.62920968	18.20257375	17.5466258	18.6857119	18.39122565	18.53188352	18.52966057	18.42119933	18.25474208	18.65782201	17.86633531	18.66239571	18.94934112	17.9606035	17.86131485
11.87684038	10.87979874	10.25201147	11.10565364	9.62939802	10.73657464	11.14588832	11.16937907	10.91062202	10.9464899	11.0668559	10.60096502	11.72324962	10.99506047	8.20190789	11.7323615	10.82777801	11.26482024	11.32565952	10.7353734	11.86221196	9.24587632	10.24729677	10.67054764	10.54007566	11.58188452	9.88274503	11.60745394	9.74486911	10.95540654	11.14588832	9.98727452	11.06228557	11.71631275	11.15266159	10.14734178	11.2819281	9.43574359	11.35170377	11.99924221	10.90684037	7.38632482	11.10024041	11.10385619	12.25757993	11.21091859	12.10699677	11.03898923	10.79859437	11.82830667
13.42317417	13.39868185	13.20307288	13.66988546	13.56291648	14.2861056	13.19451577	13.53545764	13.57903855	12.667517	12.77285945	12.55242797	12.81285805	13.86282974	13.41208302	14.09730149	12.48769275	12.70886794	12.49242251	13.02092414	15.47574642	13.75010439	12.31877324	13.17201247	14.43923742	12.5589375	13.31366987	13.31294582	13.66613863	13.5961735	12.58337209	13.46938204	13.53821536	14.19336569	13.64894539	12.61488799	12.65506784	13.01098872	14.27852913	12.99129629	12.94104882	13.30206767	13.83542144	12.89646424	15.47516257	13.99206831	13.68904475	12.80309088	13.69766907	13.92246836
19.93880335	18.70835695	18.91108268	19.68899076	19.8892946	19.98104781	19.00757589	18.49553045	19.93354955	20.06418499	20.02817058	19.40873374	18.91017375	19.62339445	20.04709428	19.86608575	19.04049908	19.51365277	19.71143683	19.8270213	20.01795953	20.31246651	19.97599894	18.78323943	19.95540058	19.61909107	19.67682078	19.45521212	19.10339187	19.68392453	19.20077806	19.14004464	19.98868544	18.9545668	19.80182946	19.61840103	19.25019655	19.95233726	19.67490002	20.38990243	20.01091805	19.83220585	19.69508371	18.59786812	19.36431105	20.2641285	19.31924136	19.46891171	19.14070133	19.37849041
16.4422277	16.97078605	17.55791203	16.42475001	16.52759282	17.36131485	16.86329678	18.25656113	17.23627208	17.71297771	17.43401124	17.06308578	17.17124181	17.17233378	17.38292105	17.64894539	16.85688924	16.88705768	16.96578428	15.45750913	16.98206547	16.50612644	17.68370079	17.01537599	17.20942169	17.04271862	18.00118019	17.83705743	16.8064584	16.69735487	16.96846498	16.93318258	17.76481054	17.14290898	17.66308262	16.48048485	16.88237758	16.81799551	17.70114549	18.08501465	16.55126319	17.63429903	16.91993368	17.32215525	16.86341349	16.66226496	16.76492687	17.51373002	17.20876182	17.33641244
12.63721276	12.51715534	13.33920938	15.91385587	15.63286505	16.14061012	15.44892886	15.94230048	15.32387678	11.95918998	11.94649872	12.57333235	12.7476181	15.79152094	12.58000894	12.1070635	11.88918137	12.18645963	11.84207296	13.01421037	13.1348806	12.76869441	15.83729896	15.31154701	15.53442717	11.52765049	15.32609453	12.01171881	14.4490226	12.62611327	12.50841163	15.59750692	13.16322997	12.30667757	15.90765578	13.4687425	13.02862017	12.45135831	12.09387448	15.81892868	11.75561573	12.02552048	13.22284542	15.59605296	14.19369447	15.72369087	12.38448094	13.04833828	15.64085333	12.00616427
17.21321208	14.62430967	15.4114597	17.4188068	17.48866412	17.41451796	17.17259825	17.81887039	18.04971875	17.58311817	17.02012818	17.23263166	17.74187867	17.44169983	17.18745034	17.03331826	17.10362103	17.81751981	17.92159731	17.41763108	16.96228885	17.57368348	16.77707333	17.04674387	17.45763739	17.66615731	17.49663864	17.72411137	17.22781025	16.99811358	16.67053279	18.31459388	17.52395627	17.73299653	16.82937226	17.38262466	17.80621127	17.56659739	17.4636237	16.81148157	17.48146258	17.99943844	16.83902045	17.38262466	16.82242384	16.88960661	17.6153883	17.61135165	18.09886644	17.20662095
17.91036989	15.38960661	15.62776202	18.02972101	18.87078137	18.60875628	17.75169023	18.62172052	18.66562352	18.55714634	17.97815934	18.06720013	18.69467511	18.70977102	17.91905345	17.89727243	17.4878319	18.88364914	18.86053838	18.36987674	17.32646741	18.25568531	18.2601416	17.60444615	18.18429455	18.40219386	18.26858192	18.25910158	18.25797196	17.46648838	17.51249307	19.19297812	17.79528051	18.69013283	17.78296294	18.51488259	18.99495987	18.87026637	18.42860786	17.52277743	18.61667527	19.01611545	17.95008394	18.69351212	17.666224	17.51714123	18.35867015	18.70676282	18.85866377	17.82692123
14.08822782	15.86580955	14.64177288	14.28496604	12.79893535	14.63570929	14.42819054	14.30511957	13.16605325	15.42482084	13.24092681	13.52803107	14.33570834	13.63474685	14.01326122	13.92550796	15.74657146	18.0585511	16.79171376	15.26708733	15.12317786	15.96925411	13.76927926	15.94300423	15.96498078	15.02200404	14.26793117	14.62796458	15.61211766	15.64938244	14.59929465	15.7013272	14.23812744	15.01474768	16.18958422	13.45785108	15.53103739	12.65354731	14.91795107	15.33786483	15.16406527	13.74934403	14.99430631	14.48920987	15.73161635	17.49464268	15.35401725	14.18818821	15.00463277	13.69770993
16.37991205	16.33741364	15.37459991	17.24355817	17.44592103	17.09447821	17.50262496	17.10935188	15.49842503	16.09819323	16.18187253	16.89952019	17.19286966	16.59998218	17.02102594	16.52467888	17.00460941	16.1153883	15.89380249	16.88385879	16.40210249	15.72946414	16.25480549	17.30406587	16.41554772	15.95763738	16.58030633	16.30873137	16.5998652	16.42860786	16.04879991	16.47120916	16.13820269	17.15065111	18.1356745	16.90672364	16.28363881	17.3630176	16.90212173	16.77920917	16.22743416	16.06905798	17.07944184	17.35152902	16.5176167	15.43209468	16.79728533	17.16046552	16.98704148	15.47783468
20.5158575	24.68371987	21.75838523	18.37524386	17.226155	18.98430302	21.9524529	20.22716891	18.09569269	20.72477081	16.64153689	19.31831358	20.28240963	19.41152337	17.85267585	18.26716271	20.33327303	19.61043352	19.59894423	18.80810381	23.43221637	24.20344023	17.30387303	22.52727094	25.32514847	20.77301251	21.05747355	21.63132503	24.11553582	21.76344012	22.09323919	19.02775404	26.12320471	23.32279906	19.86396572	17.35721174	21.43988804	17.37157198	22.21073913	17.13445586	21.14708584	20.08281292	19.94627735	23.45697177	24.38834241	26.47578631	24.73501174	19.47944303	22.88243164	19.38835318
17.78848685	17.66965053	16.81751981	18.4626847	19.11585777	18.59935136	19.03221989	18.83198726	17.67976804	18.15188524	17.87909577	17.91183036	19.11201251	18.68512337	18.37984013	18.22297951	17.81747925	18.38673842	17.92419054	18.59413742	17.7327381	18.15030177	17.88735224	18.20463971	17.91379672	18.15053184	18.14689319	18.00387893	18.06011734	18.10548076	17.78897926	18.51327672	17.94233686	18.75035607	18.27264306	18.66665738	18.60009184	19.02285879	19.02680647	18.52035273	18.25610496	18.12222576	18.73504549	18.36665109	17.43115295	17.30632112	18.22470355	18.57779455	18.67970259	16.83814866
16.19291979	17.01088186	17.00456769	16.7135869	16.76116552	16.46492347	16.85993954	17.00773168	16.07032817	16.18880123	16.6864783	17.14689319	16.81160153	16.64428533	16.32705572	16.33686005	16.41847779	16.05145089	15.76186329	16.24754212	16.1076034	16.04154628	17.32440829	16.21227667	16.28123636	16.71812552	15.88128349	16.8131863	16.50102926	16.26341303	16.26953383	16.89650224	16.15518639	16.28646811	16.98382815	16.87751767	16.43638147	17.32891998	16.18665855	16.89399705	15.94469807	16.94914515	16.42785651	16.76722649	15.73027746	16.34482301	16.30508436	16.32131016	17.00168305	16.28843337
22.7032299	22.31253032	22.23526332	22.04931723	22.24426227	22.2559911	22.8713553	22.37604489	22.41614382	23.34876617	22.11992908	22.71620778	22.35470991	22.15256922	21.90453158	21.9696001	22.77419667	21.76506046	22.30930882	23.45139002	21.99682399	22.51432358	21.59818025	22.81659457	22.3238415	22.88546097	22.42360118	21.90237997	21.79517485	23.15097281	23.54642982	22.69904136	22.61212814	21.6196304	21.48983413	21.95549479	22.81956791	22.22213572	22.51981972	21.80450991	23.11310153	22.47969107	22.42180975	22.55039632	21.94752198	22.85496565	22.54454342	22.10449383	22.7068958	21.82051511
18.37881023	18.53561991	18.58964144	18.5541241	18.53464011	18.41678338	18.47541676	18.55449406	18.4904746	18.33845732	18.47703322	18.32545196	18.35890633	18.38070758	18.31464818	18.45602145	18.38406838	18.36102217	18.49815567	18.2986743	18.34406245	18.09248645	18.29811903	18.32387919	18.24151826	18.19676378	18.2051454	18.20600584	18.36562747	18.26910256	18.28467691	18.26371897	18.30162392	18.31857349	18.45863856	18.52714774	18.46179982	18.25885233	18.44267222	18.44661652	18.27420228	18.47767229	18.44007627	18.39212828	18.21844197	18.24565207	18.3989408	18.36131484	18.39374167	18.48180715
17.86676474	17.79203874	17.87177264	18.2005575	17.2269831	17.88625928	17.29215076	18.09965313	17.9981241	17.90351499	18.38341475	18.28352999	17.73212966	17.73926165	18.00065601	17.8590595	17.86890805	18.17312691	17.64894539	18.12720608	16.97418843	18.27374276	16.72582964	17.42519262	18.00404596	17.589989	17.6626471	17.90866821	17.04615333	17.65145141	17.32440829	18.96882129	17.13377601	17.28545464	17.7060374	17.1098929	17.340719	17.33896272	18.66860434	17.7160652	17.72722828	17.17104309	17.49903913	17.5076486	17.53902885	17.06570863	17.50285502	18.49426187	17.44754844	16.46912264
10.99059967	8.57908787	11.01124487	10.04775904	9.72060688	10.07547853	11.96460211	11.53083788	10.01466384	10.34855166	8.98867351	10.69305123	11.92589282	10.22415496	11.32688613	11.24398673	12.04342414	10.86706703	11.38133782	7.83686157	10.86233686	7.86095011	9.23531752	11.57774266	10.57497649	10.84744758	10.58585595	9.2980075	10.04735329	9.07033002	11.47874164	10.97753617	10.5105198	10.50337944	10.80814878	7.59637565	10.95663025	10.70669207	10.5056696	7.11043098	11.01738203	10.54343871	10.92068235	9.37003859	10.30355677	10.03994549	8.4435627	10.24608796	11.38787667	7.85587381
11.78340609	17.62079775	14.17944071	14.51493195	13.40095432	14.73774486	12.02596855	11.66912064	11.82807668	13.87464388	13.26193057	13.53540647	15.57054143	11.19664678	13.47732878	13.34625401	13.50109165	12.83397849	11.27198413	14.34957858	16.27263068	14.57454506	13.6889124	17.97399258	18.41050062	9.52946886	11.75932274	15.9229918	14.5742542	12.41061597	12.60234079	13.86989958	14.52200404	16.83820121	18.37405114	12.81166303	13.55342183	15.09179765	16.36282974	15.06718903	10.36594123	13.08594145	13.92163008	17.57386544	17.17210229	15.57954413	18.92187226	13.03673567	13.87352077	13.59569358
16.12941745	17.39577003	17.73062157	16.23237614	17.27115254	17.37267488	17.06300883	18.60373741	16.79215077	16.88940107	17.12332368	18.11996269	18.81951778	18.64295203	15.85724245	15.75207519	16.05667101	16.8614675	16.44284608	16.78762221	16.48146259	17.78914801	17.67150668	15.87683068	18.595803	18.37807723	16.99990472	18.98566151	17.41765461	15.49946785	15.55771982	18.62817342	16.41072637	16.94746716	17.25041542	17.05148216	17.10713305	19.0512016	17.02132766	17.68842106	16.73820615	18.28855722	15.91644402	18.35753921	15.47135597	16.78063335	18.11638947	17.30761059	18.73701308	15.71630976
16.49993831	16.31676563	16.2926043	16.68069687	17.07631349	16.84364536	16.71389287	17.35039328	16.53102533	16.61521653	16.55958405	17.42012132	17.71246185	17.57294385	16.84197461	16.37770673	16.53171277	16.72517233	16.28318981	16.42035581	16.18055304	16.72682982	17.06300883	15.97924136	17.72575595	17.23935205	17.14846707	18.21960419	16.56644041	16.13178997	15.90844182	17.49134627	15.69396149	17.00092863	16.46307592	16.93754536	16.77473609	18.05806701	17.11588906	17.3977806	16.74875183	17.6800298	16.09620878	17.21227417	14.81028532	15.96171525	17.05667101	16.93343128	17.78958376	16.18987859
20.46262943	21.34409502	21.12431446	20.06380676	19.55907477	19.65560673	20.10566211	19.37860997	19.53911586	20.06524658	19.40304086	20.24813071	20.84793258	19.55564166	18.92258547	18.8959186	19.86547728	20.37618851	19.9140451	21.05816991	21.11158212	20.2143038	19.76204201	21.32726725	21.55783696	20.14412633	20.97414491	20.49157862	20.74432072	21.61428887	20.87921988	19.22668801	21.06302566	21.32028369	20.7383344	19.72042244	20.28413731	19.47103741	20.01556864	19.17605226	20.37704481	20.69849973	19.25171985	21.17105447	21.60256145	19.65104499	19.56439983	19.45607026	20.50163068	19.26103944
16.699396	16.85315723	15.88820777	16.94427634	16.72861198	16.25438067	17.56791701	16.76028211	15.88238351	16.49706035	16.12505004	16.44752135	17.54898353	16.840719	17.13584842	17.1486721	17.16086876	17.07793589	16.92763373	16.06688141	15.89827585	15.65977947	16.04899138	17.47423195	16.92607237	16.59108894	16.39888283	16.57157637	16.35212715	17.43460912	17.08169488	15.52784494	17.07548201	16.98515807	16.7846854	16.77827338	16.88577982	16.88400674	17.05636042	16.2352837	16.46648838	16.37651185	17.0743845	17.20403083	15.3676077	16.26645148	16.1454669	16.46880704	16.79694045	15.6220386
19.37706037	19.03864092	19.00893016	18.86834762	18.26854575	18.80673633	18.81246651	19.12851168	18.65675851	18.47674057	18.7596291	18.39784108	18.59483724	18.50293866	18.7977683	18.45455842	19.01157171	18.62817342	18.55135313	18.62308034	19.10799754	18.24878157	18.59882983	18.56380676	18.20054161	18.31907951	18.89886834	18.43304438	18.57535437	18.49727112	18.67250735	18.68986261	18.65907762	18.49097434	19.13935922	18.68443275	18.53454005	18.54858621	18.46202114	18.36182991	18.81689431	18.71837217	18.6816963	18.32852067	19.00906752	18.62392947	18.56604204	18.95843844	18.48564009	18.83485351
17.73244916	22.20071349	19.70231608	14.87558645	15.52537806	17.30249404	18.62385875	17.43041349	16.84009038	18.52843552	15.46775052	15.35370875	17.22981596	17.18900287	15.51852577	15.90047132	17.39828842	17.30431374	17.77635234	16.11056321	22.10367036	22.39981687	16.49788621	19.30453572	22.14036658	18.85466237	18.35559267	18.99987952	21.34341472	19.26760832	19.43141852	16.71940907	22.94452592	20.43408888	17.46765304	15.55964589	18.85885527	16.4605525	19.36559585	14.95598976	18.53781962	18.64188361	17.53500019	20.31118911	22.57969448	23.46539331	22.39491464	16.37241435	19.46742245	18.56383559
10.50505621	14.28764024	12.45885321	9.98151364	9.79088905	10.47808681	10.81926644	10.54839824	10.76250823	10.92831897	10.4464899	10.27740553	10.72080022	10.34656961	9.65400865	9.66998009	10.37088699	10.23054831	10.82671954	9.82989031	17.31649167	16.43486009	9.60960401	13.78621042	16.44641869	11.15937185	10.70967382	10.84553837	16.81524512	13.16601056	13.2986299	10.24492781	15.95602546	13.97923963	10.62797429	9.9134453	10.53264767	9.87486137	11.08262779	9.8128162	10.88762892	10.91719257	10.37486137	13.24882653	17.37026637	17.10249998	17.8618744	10.30630775	11.13905086	13.15614036
15.47952997	15.28778902	15.67138088	15.11724081	14.87137529	15.29698051	14.80672851	15.00003237	15.21515904	15.35547982	14.30411546	15.36048998	15.53594356	15.18614103	15.17322202	15.07499931	15.26772725	15.40862485	15.50408187	15.35974373	15.65419156	16.39086793	15.12159034	15.765306	15.40848377	15.6315171	14.60469532	15.33364691	16.37583387	15.93992774	15.35862086	15.38188515	15.45172129	15.73128003	15.46938204	15.6426389	15.1492459	15.19257394	15.24108554	15.20212971	15.37866121	15.56293187	15.45896131	15.64460702	16.0416097	15.82339207	15.81284133	15.40465641	15.58286368	15.13971122
17.03455206	13.9983981	13.72906129	14.13211364	14.46397866	16.83853742	13.78837571	14.24995238	17.32321827	14.13504329	16.62296261	16.61872966	15.24993813	17.51459462	16.62038034	16.75758426	15.96518526	16.85672026	16.99316275	14.32475956	16.06806986	13.80747812	17.14796107	17.13330497	16.79934006	16.94469807	16.99735963	13.75960555	14.38374632	17.33719162	17.08036268	14.08860817	17.24187867	14.14010853	17.47827186	13.8283822	16.96968338	16.8104011	16.48304622	16.43671158	17.19336762	16.77055836	14.22599541	17.06828379	13.39719594	16.54083245	13.32512949	14.39589325	14.23818925	16.930136
20.61189118	19.95951345	20.13717321	20.52227889	20.55352495	20.52380394	20.67428198	20.52101829	20.60426676	20.77568113	20.12894636	20.37716928	20.47289262	20.40167074	20.5269708	20.19994317	20.59137754	20.58189402	20.67030362	20.59828044	20.58836565	20.57693116	20.0019579	20.49373264	20.49851471	20.43473554	20.33192432	20.41510491	20.29620356	20.44895815	20.47983444	20.62223795	20.58475803	20.49959863	19.48897862	20.60440869	20.61715283	20.67787974	20.48417293	20.55704936	19.75312724	20.59747849	20.58790116	19.9736007	20.50749798	20.37984013	20.58519539	20.48118251	20.63633193	20.45317082
13.59422357	14.46698084	14.47441121	12.40481588	12.87819367	12.28438653	12.98051073	12.28597906	12.55490258	13.1306152	12.32923258	13.11381106	13.16881449	12.33173975	12.261624	11.46173339	12.08346401	13.49450943	12.73857545	13.21702916	14.7443055	13.61592395	12.36549634	13.83283424	14.2193942	12.59489298	12.66987696	12.89792689	14.02756048	14.00656595	13.76186329	12.15473138	13.05445519	14.35080236	12.98073156	12.55738263	12.54187599	12.64626488	12.27297431	11.80069453	13.12168841	13.04571996	12.92652626	13.57284669	15.61922526	12.91983286	12.91654358	11.68546288	12.452808	11.36049242
19.70977101	19.92311554	19.89650951	19.59454957	19.72640238	19.84402987	19.24408222	19.1437394	19.72412676	18.89306632	18.99386499	19.23478969	19.15733266	18.62436692	19.36920068	19.09900143	18.8611049	18.76182298	19.03776484	19.16965052	19.55620022	18.94884548	19.38168222	19.16259264	19.1198538	18.8044583	19.17559982	18.71110006	19.00700436	19.10126042	19.07157637	19.34881092	19.03188352	20.15876182	19.11717514	19.07939012	18.98757298	18.97650745	18.72017687	18.69108385	18.95008394	19.4047768	19.17469407	19.06926284	19.2153413	19.12202637	18.84281047	18.98938087	19.27226712	18.83253693
24.42120971	24.77940892	25.03566136	25.81259761	24.31699961	25.10560066	24.56002672	24.58619305	24.13286145	25.58566697	24.84158623	24.97359406	25.18805729	25.94899556	25.05390509	25.2210285	24.94236395	24.57399219	24.89726236	25.68629774	24.59831398	24.55143943	25.3063399	24.63648678	24.80901232	25.53452627	24.72983119	24.50726714	24.64768292	24.56378987	24.68991105	24.5232622	24.68268613	24.43173762	24.8006147	24.86825987	24.38382567	25.19350635	24.32373876	24.52677723	24.41866113	25.34420699	26.28442256	24.55730978	24.85255513	24.60399391	25.31706979	24.25320807	24.36229816	24.72579473
18.62740405	13.13905086	12.87188264	13.44006886	13.12605325	13.47053336	19.57878338	19.14701307	13.1518184	13.41121111	13.0668559	12.98129994	19.82021846	19.33594973	18.69969053	18.21751083	18.65250576	18.31277275	18.15608246	13.52282781	17.19267681	13.39030103	13.37188264	18.7420588	17.67233378	13.67260795	13.72971574	18.31615315	18.44520789	13.82532794	13.44850577	13.61946556	18.78963997	18.91254171	18.00809507	13.22018657	17.92419054	13.49976323	13.55489298	13.45407605	12.98662357	13.35298163	19.07123409	18.16294864	16.72960831	17.09015576	13.22018657	18.48099932	18.7754501	13.35298163
22.60645113	22.26143097	22.4812267	22.31832677	22.41898235	22.2654522	22.01993341	22.17821611	22.29307477	22.26799337	22.03822666	21.77155067	21.84737547	21.87315413	22.04710042	22.18190587	22.15836687	22.34179848	22.25056203	22.28455752	21.94585315	22.0485126	21.96738127	21.48193128	21.47795983	22.36075804	21.9243962	22.2617163	21.86462692	22.10568124	22.14394901	22.39824394	22.07020762	21.82161336	21.51624247	22.38286105	22.03754191	22.14494248	22.31539597	22.32556946	22.27453865	22.14425123	22.50649496	21.83833092	21.65696965	21.4449509	22.33498836	22.28827901	22.26119121	22.01131858
19.23500191	18.07430874	16.62286347	18.19368869	19.1182273	18.4824205	17.76182299	17.80513937	18.24363306	18.12479969	18.63024444	17.7623923	18.62284133	18.55544728	17.69127712	17.87421362	16.89652162	18.49586309	18.1105416	17.67441387	17.89530899	17.72719764	15.19142591	18.03720678	18.81736771	18.1289727	17.19303033	18.0695012	19.05551532	17.54073722	16.46056403	18.28491031	17.99796622	19.30376453	18.18719126	17.91733685	18.45117427	19.13334423	17.73390789	18.00458855	19.03663331	18.9773799	17.71522447	19.00605775	20.61323823	19.56748219	18.69330338	18.3262404	18.42819054	18.92678028
19.06538561	18.51648491	17.27520644	18.05355906	19.10280043	18.8816513	18.00858276	18.21882958	18.39204904	18.05544728	18.08752935	17.67634004	18.72249388	18.96556136	18.13815763	18.36162011	17.41463613	18.39778061	18.1154688	18.29120498	18.34050297	17.9052887	15.66593317	18.36329678	19.01537599	18.78579375	17.4338732	18.45160097	19.44213927	17.38518928	16.74510226	18.85810171	17.9231637	19.09662976	18.10946012	18.1155314	18.82376193	19.28187011	17.6327463	18.22658451	18.69594824	18.84316607	17.61942028	19.29780304	20.09039427	19.11260991	18.60255462	18.23165016	18.58731548	18.95710285
13.703651	13.91494894	14.58974804	16.57743824	15.58574463	15.19745962	13.11040643	13.69566402	13.17286051	15.57930944	12.84039051	15.42984729	14.40281389	13.83853742	14.52803883	14.67497415	16.17398118	13.80552434	14.25340263	15.68556729	16.90183313	16.95460313	12.69349722	15.52176942	16.83421777	15.03915771	13.49273094	14.54765944	17.25788386	14.88135081	14.54391433	14.60087354	15.47742236	13.4925572	16.65871549	16.72572525	15.43323786	16.00867984	16.0611843	15.87748383	13.52862017	15.56504978	15.46805605	15.57317758	19.93266419	14.83866346	17.41319317	12.68119621	14.35834703	14.44691419
17.26495595	17.53526014	16.80761059	17.34658587	17.06300883	16.71767231	18.37244943	17.93947719	16.44623777	17.10732847	16.41620826	17.05273995	18.29708371	18.01970953	17.63539614	17.52069962	18.0709297	16.95843844	17.14401027	16.85562858	17.08202848	16.14003772	16.87542478	18.0689767	17.42316371	16.90661851	16.72278992	17.35871484	17.49206831	17.69588424	17.56289339	16.33182559	18.08965535	17.96189942	17.62547923	16.87269492	17.66127179	17.77305294	17.93773991	17.33651778	17.2094845	17.39278016	18.22011498	17.49089993	16.64924589	16.92404127	16.75118651	17.20963523	17.53863097	16.39983866
22.24174447	21.93449311	22.26001408	22.08407958	22.18213526	22.10373428	21.81557602	22.01787633	22.06497683	22.01243181	21.8612552	21.54693139	21.47451032	21.58870656	21.85243439	22.00286923	22.14938287	22.06649659	22.21825583	21.86790417	21.58678953	21.87874464	21.65728623	21.36417167	21.26680748	22.00424019	21.89578216	21.88255711	21.62042892	21.84612294	21.82016795	22.18735319	21.74240698	21.55598777	21.09007586	22.08229289	21.80021726	21.96136302	22.05532348	21.81931511	21.80102814	21.7068958	22.00320405	21.37921988	21.34025741	21.1265722	22.2285711	22.2030721	21.9518044	21.74727207
21.84560507	21.59531166	21.82240055	21.71323917	21.81433595	21.59660394	21.84691934	21.75809858	21.75123675	21.69365057	21.25924449	21.53068991	22.05799589	21.85646815	21.74451357	21.46803306	21.78822952	21.55332695	21.77116786	21.93617496	21.49297118	21.99113874	21.58160114	21.63965065	21.86016595	21.37620799	21.73792764	21.53824221	21.84442069	21.71070239	21.58462677	21.75324271	21.7243383	21.48971768	21.84288777	21.81617939	22.28067781	21.98389625	22.10924236	21.64486869	21.7822322	21.86694327	21.95300891	21.94079664	21.67515738	21.64139195	21.56867703	21.84211753	21.8859366	21.62462915
11.72701307	13.71411133	9.05819737	12.84930709	11.6426647	10.630102	11.49409339	9.26091522	10.00746246	12.44940549	9.93034649	12.15168916	13.73381074	5.89002379	12.17636227	12.55458375	13.49572148	7.55556783	8.29274537	11.75606206	15.39781544	13.18142026	12.7209488	15.30358642	15.8270173	10.28174618	11.52743529	14.28764024	13.68198425	11.15849981	10.97340818	9.46670702	13.25106129	14.2212257	16.13681606	11.78268006	13.14188106	13.00183718	13.65020338	13.06291648	9.89706513	11.43226841	11.42122736	15.85241572	16.42274322	14.16852523	15.61189908	9.56809255	12.81884233	11.07152404
15.63133793	15.89749027	16.10827151	16.47805114	16.25497063	17.12889369	16.21199256	17.27520644	17.01249307	17.22141354	16.55656231	15.93501541	16.56842128	17.05008117	16.38801949	16.79008105	16.95992248	16.5907558	17.60319174	17.1949876	17.30985479	17.48502947	16.60879601	16.56420828	17.09932392	16.90710581	15.86817247	16.73005408	16.83725476	16.16472319	16.22058273	16.15704362	17.57121507	16.9592386	16.94711482	16.3875142	16.38394757	17.4468708	16.9041099	17.08878343	17.14996931	16.79489003	16.55023785	16.79124284	17.18277258	16.95798462	16.83935629	16.31611577	16.73372571	17.42295349
19.38078034	18.58952555	18.81118911	17.56337425	19.05374908	19.47192196	18.32515774	18.51870786	18.28693708	18.2366956	17.73776841	17.85259859	17.22547956	18.84870574	18.56377794	18.51705923	19.19214421	18.65028046	18.56476696	18.60724705	17.22317213	17.29986668	18.41167614	19.1159114	18.14837308	18.85391405	19.20804431	18.38828425	18.47074779	19.12269745	19.42240431	17.44469807	18.67086917	18.62633876	17.83535814	17.98704148	18.98863213	18.93152241	19.21166974	18.89610956	19.12899025	18.66471768	17.45285713	18.97431897	17.09514091	17.66123822	17.79961727	17.55793141	18.5802312	18.41897124
16.5904151	17.90239819	18.31318087	17.83031581	18.41873631	16.31529936	17.43297527	17.34510411	17.28825882	17.16204363	16.83424947	17.42012132	17.82008377	17.65082146	16.91167614	16.59149147	17.34881578	17.06860456	16.7778393	17.84615726	16.75331752	16.93483895	17.68629995	16.23578533	16.38124983	17.32301438	17.22449596	17.66712379	17.4164063	16.44636441	16.39086793	17.78006402	16.99950147	18.17944071	17.06293187	18.35541312	17.05503891	18.14070133	17.25967305	17.92948809	17.16935177	17.68495281	17.5416097	16.60509613	17.75891099	15.62967287	17.36792544	17.64380391	17.51013701	16.73254041
23.94077995	23.90866672	24.03125751	23.54847426	23.91906263	24.20499651	23.9253427	23.76597562	24.17659287	23.74160515	23.9309484	23.78628282	23.75277496	23.81691703	23.88891062	23.28424653	24.07271897	23.85305799	23.88549461	24.04236213	23.74904668	23.93977773	23.92959343	23.76252886	23.58546497	23.94052953	23.5442446	23.94203077	23.57500914	23.90458307	23.79348435	23.34907583	23.97551212	23.97333483	24.05586445	23.0442446	24.08391535	23.72161116	24.43995879	24.1943877	24.31970283	24.13286145	23.5790627	23.79861852	24.09613037	23.2799828	24.15138014	24.1875437	23.84953061	23.95782543
26.07029946	26.12278602	26.13614469	26.105227	26.03566136	26.10814198	26.1019109	26.0935463	26.12772728	26.06802923	25.99854103	26.10225849	26.11658531	26.03663026	26.04121939	26.03140474	26.13758883	25.98277626	26.09643311	26.16031031	26.03845484	26.04564121	25.99862127	26.03461788	26.10174956	26.04545926	26.09115059	26.16023336	25.92968879	26.08599973	26.10392458	26.13037915	26.09652139	26.09954285	26.21963358	26.07544784	26.18549066	26.15942483	26.28806847	26.26576733	26.23869343	26.18211396	26.16498918	26.16498918	26.17297255	26.14773512	26.19035406	26.23233791	26.13053956	26.15359718
17.14070133	16.90629346	17.0599628	16.86623424	16.65498591	16.95580944	17.14318446	17.31951778	17.14456029	16.9234439	16.70567442	16.60247812	16.99181356	16.67041345	16.40258324	16.75189754	16.63395388	17.09866506	17.14613926	17.03603942	16.3926223	16.31272376	16.8335623	16.84915226	16.46237733	16.49901391	16.7784104	16.52803883	17.03715693	16.19483377	16.6579873	16.49686386	17.07703081	16.76471746	17.01554039	16.9674554	17.20844738	16.63044421	16.59352728	16.33180439	16.87532497	16.51394421	17.39939952	16.90394683	16.60963326	16.10780592	15.8903011	16.98627159	17.0952145	16.89268272
14.95994201	14.71243182	15.46870882	14.76223702	14.63562023	15.93989489	15.3431529	15.26871385	14.12446798	15.17008715	14.37002508	14.97088748	15.35044288	14.71749841	14.74587426	15.22126525	15.02551426	15.87224194	16.34601952	15.11610928	15.17268286	15.73965571	14.18511785	15.49702326	15.39003316	15.99900382	14.61803981	15.47344999	15.38264442	15.19572548	15.42660064	13.90465641	15.55195428	15.30246533	14.46041057	15.80484225	14.82469103	14.85815078	16.11148477	14.92258804	14.30870182	14.42133045	14.59079134	14.73135803	14.58867947	14.9915791	15.16937568	15.01186554	15.38213437	14.60699261
19.58323977	19.61932242	19.5507688	19.8398889	19.6526247	19.51054056	19.57553282	19.64209807	19.51869763	19.45692738	19.4293376	19.60724705	19.50413469	19.34124898	19.46119083	19.31923462	19.52512304	19.40386888	19.58507995	19.7085889	19.19044326	19.24057511	19.22976902	19.33467697	19.31136978	19.6281866	19.53084834	19.9163179	19.49801358	19.46397828	19.42410308	19.68187783	19.34973749	19.48530672	19.70603346	19.71829461	19.15490631	19.8315101	19.60456194	19.78883861	19.66812433	19.58929372	19.50832858	19.44198998	19.35863823	19.32775139	19.20418705	19.15008014	19.10196021	19.00028885
19.9736007	19.79447666	19.41067885	19.42301919	19.56993005	19.50274653	19.8899521	19.38891665	19.38114092	19.13933975	19.51720274	19.48852548	19.52892226	19.53393943	19.69605723	19.52691013	19.67011086	19.26137013	19.49078299	19.53068362	19.56758256	19.29233978	19.71139768	19.50655981	19.34226858	19.41358968	19.41820742	19.37585506	19.56723838	19.37329452	19.55069909	19.40973372	19.54037006	19.65198622	19.70614389	19.87254964	20.16336934	20.33730409	19.70285114	19.43897473	19.72971176	19.63167357	19.59053085	19.92095926	19.76080914	19.58041902	19.66008306	19.74633781	19.66620733	19.26639039
17.90329897	17.90672364	18.27699611	18.58980829	17.50419209	18.70638443	17.56562046	18.59702443	18.2672062	18.66340072	18.25503698	18.40007501	18.03918794	18.24512916	17.29338193	18.01373002	18.28209732	18.28428772	17.26177917	17.71718466	18.13222216	18.66611562	17.6520638	17.5731146	18.68932994	17.64349425	18.1219333	18.48545267	17.68396113	17.83914641	17.86575392	18.85353799	18.97642611	17.6254263	17.97724991	18.0653904	18.30579919	18.50080282	19.20570599	18.77387921	18.32651414	17.87537487	18.21288395	18.26597306	18.17970259	18.61129767	17.85109043	18.7525746	17.8934132	18.04135203
21.09103065	20.9548141	21.23457645	21.27822841	21.30344453	21.30579919	21.48983412	21.38869775	21.20930488	20.88306842	21.97381333	21.99693107	22.07499067	21.80976	21.49591323	21.2985494	20.77554682	21.51787633	21.66209708	20.67941615	21.93258225	21.73769764	21.71574883	22.82811334	22.22397167	20.32201756	21.5731146	21.72872341	22.42606312	21.59194087	20.97719845	20.69179227	21.61874057	22.61965992	22.5474806	21.57533427	21.70925579	21.69167282	21.37618851	21.76159933	22.42605631	22.14876926	21.30792146	21.90077734	22.83709598	22.58396098	21.67582608	21.36464671	21.25554815	22.09655014
13.82075698	17.8718253	15.65960449	12.32583595	12.8326011	13.1248722	14.36172387	13.38946332	12.27763872	14.33027172	12.13765164	11.90987828	14.08960566	13.7114503	13.20746647	11.94991724	13.09777096	12.541596	13.36461505	12.752517	17.16895324	17.90797688	12.08656711	14.6143456	17.4313377	13.8424261	13.36403125	14.52744408	16.95482667	14.53617361	14.56474892	12.79586926	18.29709066	15.86496348	11.72450403	11.85026812	13.47745633	11.19221377	14.58436536	11.39050373	13.28366148	14.18893308	13.4837062	15.34247624	17.71670288	18.8976173	17.61788864	11.41659909	14.55054639	13.53545764
15.87985451	16.38558303	16.4332268	16.69954886	15.80564528	16.20271325	16.64003772	16.60580717	16.43174398	16.77198819	15.8725807	16.24820914	16.87420112	17.34588436	16.29827455	16.34915226	16.15200463	16.08453866	16.26369275	16.46483267	16.58159739	16.47562482	17.54188709	16.86296176	16.550324	16.7122116	15.86856756	16.47349182	16.84124244	16.32245606	16.02624341	16.81716283	16.88159131	16.63359112	16.92358395	15.92121057	16.60759617	17.08409039	16.51906576	16.39345214	15.81786148	17.06058076	17.54723562	16.18024961	17.73258604	16.3109972	17.53456007	15.94136835	16.71877688	16.36408803
16.21314959	16.94795472	17.05311452	17.55583599	14.95806472	16.49424706	17.22141354	17.16492232	16.25882887	17.18326126	16.48567221	16.62403819	17.90327496	17.97568823	16.57680437	16.52115236	16.38492338	16.25363663	16.65058296	17.26869765	16.82148872	16.28630212	17.63820963	17.09506731	16.70879954	16.97182155	15.83641244	16.76865136	17.10935188	15.99176259	15.70945309	16.88911713	16.57014533	17.41215055	16.95244911	16.12333076	16.45195291	17.8491005	16.99387451	16.5010125	15.8162772	16.39380249	18.07623794	17.18198999	17.56625274	17.15699498	17.32478312	16.41057429	16.84989713	16.40885071
11.52708752	19.80893537	11.05533277	19.74875368	20.17023109	19.85763992	12.20094859	12.36398453	19.9643823	10.73376099	19.3905693	19.62882345	12.00664583	19.75037462	12.33134875	11.87740421	11.92657862	11.73984228	11.481526	19.64573626	9.90004866	10.62686374	19.28160374	14.18228486	10.19811842	19.52493041	19.52513572	12.34734133	15.16867413	19.45759564	19.49948046	11.91655565	9.20535817	11.54314069	11.30249466	12.49129629	11.80420006	19.70430568	19.56353287	19.77763931	19.60964048	19.56318195	11.89851607	11.21387483	10.75803467	9.41872158	20.1629926	11.48345548	11.51987086	19.76343671
19.84843867	18.46820723	19.19311868	20.14724633	19.91905345	20.27893736	19.52760252	19.52433695	20.06607317	20.14288422	19.70755049	19.13255853	19.24267204	20.28938349	19.6344624	19.71687776	19.47938093	19.13374985	19.39178688	19.92900323	20.20583621	20.36559585	19.48515806	19.12564681	19.08169488	20.06951907	19.13798859	19.53416347	18.67587955	19.9714061	19.98462211	19.71451336	19.29575785	19.05065628	19.10039101	19.90039143	19.65927019	19.71767387	20.0972836	20.03175797	20.1223487	19.19321907	20.10837701	18.66909025	19.1214101	19.42419054	19.89931354	20.0001039	19.60596919	19.96414101
17.97388374	18.14091722	19.54878735	19.05445512	19.10151352	18.31350719	20.03935196	20.30104326	20.08935169	20.05320813	18.46808107	19.09512251	19.2250225	20.35364086	20.09766188	19.80339929	19.72081093	18.55262285	18.45763739	19.13641339	17.23317889	18.25844163	20.35187069	19.45694827	19.6583616	19.57153359	19.73288252	19.58481636	19.15777351	19.55563194	19.41376715	19.14542314	18.05871563	19.58982914	20.33524603	18.14320167	18.36028361	20.41093424	19.65903552	20.35887363	18.25530964	20.17048494	19.27207458	18.22289474	18.10058506	18.61921565	19.29479935	19.36401959	19.86967871	18.73869263
12.44218403	20.88610949	18.14657629	13.11288328	11.84918256	11.0587017	12.00252304	13.26922746	7.92268377	14.09499664	8.6437074	7.26636972	13.14382978	8.31916139	8.76607141	8.38237102	9.02582752	7.10548784	7.96780124	14.21273202	12.99658599	19.44592386	6.94693515	8.09092553	8.84186741	10.31761816	8.90951573	18.1859269	15.7248748	9.11558012	7.93235908	15.82522195	8.64227651	7.66521338	6.83445357	13.95571122	8.63339327	8.16469672	9.14141753	8.74963488	7.44899834	8.91155921	13.95742362	8.50777286	6.37639938	8.6380622	15.95437415	12.83277325	17.02211807	9.25321966
14.88341475	14.98056595	15.00256723	15.56769074	15.09526749	15.33551427	15.13981638	15.28807297	15.18048766	15.25669527	15.02066698	15.21470023	15.16006204	15.05698146	15.53305199	15.53878219	15.19446447	14.77449965	14.76794044	14.89950861	14.43814032	13.79813237	15.23806369	14.4413392	14.37074872	14.0160629	15.38907795	15.07775497	14.05777563	14.68823996	15.19328861	14.6731269	11.50753365	14.67887472	15.08819215	14.85489679	14.76060986	14.23205966	15.16380836	15.61830784	14.6634121	13.99266579	14.81617752	14.92462696	13.44776985	14.87587377	14.18777406	15.22057283	14.51903959	15.12533807
16.78068457	16.7601416	16.67500709	16.77186146	16.57886242	16.54363614	16.68631617	16.56234674	16.66515614	16.66145979	16.58868689	16.77789072	16.7135869	16.65345337	16.8153536	16.60081512	16.77278259	16.61771746	16.69751454	16.7562021	16.6790084	16.5735887	16.56233904	16.72556556	16.8908777	16.67312691	16.81179232	16.85465338	16.6264806	16.85465852	16.89325256	16.62857756	16.76708733	16.82643003	17.01246831	16.73187092	16.7434623	16.83519987	16.91480152	16.94621967	16.92192022	16.9244237	16.83763349	16.74661323	16.85096138	16.69129967	16.62584609	16.72198169	16.6119451	16.67063886
22.11843095	22.39929845	22.37040634	22.18163816	22.7517055	22.7393856	22.51971001	22.92055882	22.1874449	22.33354887	22.28646202	22.61338716	22.6071177	22.94192745	22.2534505	22.47934093	22.04605485	21.91247283	22.39059469	23.47104424	22.36059887	21.9338732	22.6638537	22.47642569	22.34772498	22.36036005	22.67263615	22.58813707	22.73997678	22.4579178	22.96361335	22.63109942	22.42875887	23.09540327	23.07613537	22.70433811	22.47518329	22.51498453	22.62226045	22.94797164	22.61022493	22.74245386	22.13815235	23.51653107	22.13690194	22.49024155	22.40135113	23.13510896	23.11752222	22.89557604
15.20050345	11.54996089	10.91859452	15.7003508	16.39217387	15.74698183	15.7893156	15.56563886	15.85167344	14.91430616	16.21977573	15.47101337	15.92695756	15.76842913	15.77707333	16.0759795	15.35652562	15.03296536	15.62038603	15.93312362	15.65295628	15.34062684	16.4376534	15.41158122	15.38668831	16.37469183	15.52784495	15.84964479	15.97027868	15.67590126	15.61151067	15.84380389	15.76126491	16.30154929	15.77014271	16.10795633	15.32851855	16.42236363	16.09929758	16.35044701	15.72824611	15.91062943	14.85998033	15.77852456	16.50399168	15.54442617	15.44311873	15.73288222	15.97218384	15.9118185
17.63576147	18.39402137	18.29608868	18.55975026	18.25123096	17.46096925	18.15947323	18.54776633	18.04723562	18.2818559	17.53946626	17.63164515	18.18472533	18.09230175	17.65438955	17.51906576	17.43226073	18.17439739	18.05806701	18.52740043	17.32419402	18.02714774	17.62815584	17.54603516	17.55829942	17.48477222	17.4094184	17.84915226	18.16712379	17.64737256	17.5267736	18.42163827	17.91108268	18.25189754	17.98708423	18.53648863	18.05862853	17.87972852	17.70770792	17.24142813	17.56416218	17.79424807	18.73378265	17.72011498	18.20325514	17.95607723	17.96738951	18.50918413	18.33501516	17.331868
13.90634127	14.49881542	14.38070907	14.51978511	14.51652266	14.39558274	13.73034337	14.01742819	14.60554315	14.02004652	14.36493918	14.13682162	13.50525996	13.68659242	14.10788402	14.03024544	14.43815496	14.42342522	14.28438653	13.90936413	13.49721212	13.82609453	14.02341018	13.16439484	13.90826637	13.71928516	14.07357505	13.90332105	13.69075065	13.85304605	13.73291627	14.65763643	14.29238597	14.20227183	14.60440474	14.81847088	13.83506688	14.4319212	14.28002528	14.37882016	14.53671013	14.68621887	13.66648006	14.29645957	13.82865486	13.88070907	13.68151219	14.34838589	14.01988968	14.44015771
12.95721264	13.10075904	13.10926181	11.2353734	14.0659884	13.72927644	12.87362964	13.24721076	13.73248809	13.62516866	12.99814597	13.47184513	10.75083568	10.9419899	13.64981923	13.48271601	13.58517772	13.65495339	13.62746932	13.28296475	13.00834256	13.33654475	13.34942629	10.71340172	11.10385619	12.94718372	13.35054455	11.22933698	12.79036207	13.01583159	13.21009803	13.96553064	11.16602026	13.0512075	13.57517487	13.46216284	13.01232138	11.28754173	13.75222912	13.2724175	12.9722362	11.19201758	12.94829777	13.02530049	12.77339826	12.85555861	12.9439288	11.27627044	10.99338097	13.14994846
16.26180721	17.16536316	16.49125277	16.73342198	16.24608923	16.07436935	16.35039328	16.30221792	16.1480705	15.56147431	16.35549008	16.56573546	16.34076298	16.06768769	16.21329831	16.05850697	15.68438983	16.09737193	15.92640723	15.5378266	15.79233221	15.70537127	16.57194888	16.38187328	16.40114966	14.78780254	16.31494128	16.26144027	16.40281389	15.90355146	15.83036947	15.78134553	16.62879535	16.76526996	17.37091947	16.57235159	16.87417613	16.68608912	16.67054605	16.97740157	16.85932745	16.78505881	16.09672891	16.96156293	17.16274762	17.21095904	15.56977341	15.77918408	15.65506719	16.24353421
13.3226803	14.45755188	14.32235724	14.88108942	14.2901608	14.20117472	14.54440722	14.91296582	13.46634762	13.77765189	14.4294066	15.09986813	14.74961025	14.66937568	14.75192597	14.53449762	14.39179932	14.52317601	13.95571122	13.84835273	13.79116657	13.58044366	15.04672813	13.87517123	14.37526707	14.43859399	13.48961891	14.7416288	13.98683284	13.78549444	14.31517134	14.8249651	13.61668784	14.1037534	14.57353865	14.57415721	14.06767851	14.85804446	13.36364179	14.20300231	13.21160664	14.64763266	14.07696439	14.03243247	12.72821732	13.39570696	13.91889889	13.7541965	14.38108942	13.97849251
14.12731167	12.27768902	14.73268275	12.39753869	15.11020002	9.3315757	7.89518236	9.29444249	9.74016642	9.23151591	13.95712425	12.40232376	12.6434334	9.30587176	8.52977568	9.28999795	14.17576437	14.89343656	14.53402355	14.90500136	12.09478252	14.51486614	9.19482091	13.64894539	12.43153211	14.43777571	8.68766361	15.11698951	9.20089972	14.26119007	11.77056806	12.62166815	13.55661387	14.29838828	8.68971581	12.52080723	14.96929792	14.85958867	14.95682474	8.94863996	9.4305238	14.47296891	11.98662357	8.58396376	12.94725542	8.67103238	14.36316766	12.72477628	14.73200122	14.47476611
16.7768388	17.12165845	17.44005916	17.52915669	16.92201379	17.43299831	17.81671501	17.57415722	17.50659258	17.61100974	17.70212971	17.82682916	17.0678788	17.23392004	16.77717627	17.51836615	17.75023737	18.49979553	17.38345916	17.72948308	17.98842949	18.80953364	19.24827953	17.2236342	18.18109223	17.47793209	17.53872648	17.87985253	16.98776785	17.08035141	16.92984451	18.3690591	18.45752605	16.58280379	17.35209622	17.93773991	17.3780648	17.80410719	18.6627937	17.30063098	16.81410507	16.94233686	17.52069961	17.04714123	11.6492531	17.40082213	16.67241974	17.88833327	16.91300372	18.18159838
19.88247025	19.39305871	19.1645088	19.27553428	18.96916647	19.47236383	18.82024539	18.80554152	18.74508059	19.38463521	19.15058296	18.81951778	19.69076765	19.18378216	19.19888228	19.43634536	19.30689755	19.16582374	19.4365603	19.22514544	19.838413	19.16687813	19.40565368	19.26319078	19.4234439	19.48852815	19.38107593	19.74855848	19.32880021	19.42809197	19.00834674	19.36417167	19.93568293	21.11926904	18.62653697	18.75713461	19.60079504	18.74027048	19.05715119	18.81410507	18.44939742	18.98457921	19.42090069	18.85554779	18.777207	18.83442777	18.4264607	19.0425702	18.99977978	18.98090231
15.08885767	14.70755112	15.22380171	14.97768918	15.02543644	14.887525	14.75024686	14.81565726	14.9633852	14.8698159	14.72063221	14.99125277	14.9091508	14.86669504	15.13428299	14.67757337	14.94334768	14.77607749	14.92073083	14.93482425	14.66322997	14.93850621	14.68733894	14.67545892	14.79759892	14.83263093	15.01627311	15.09613823	14.73018714	15.21849159	14.86493918	14.97290613	14.70708744	14.85408305	14.90800693	14.81898049	14.99023885	14.78893763	15.05547138	15.04421769	14.9552396	14.97913591	14.63570929	14.64417532	14.70969426	15.07281632	15.0005763	14.76354358	14.95870526	14.81341584
21.69306095	21.90167075	21.89769367	21.75424648	21.6732701	21.67021295	21.51273805	21.50504279	21.65549039	21.81513111	21.50163068	21.29866866	21.64139195	21.755387	21.43204631	21.38536004	21.41624974	21.63680697	21.62454635	21.05443809	21.12855121	21.91493146	21.59579294	21.20888755	21.23868791	21.3032722	21.27164071	21.2801886	21.46488013	21.50658842	21.45029483	21.64738005	21.5950098	21.15810345	21.45069886	21.5189076	21.4169862	21.42809777	21.4179149	21.22908166	21.68171466	21.73907069	21.71802553	21.19284757	20.98246083	21.497281	21.16903317	21.37770579	21.17852031	21.55916786
20.45082178	20.5213241	20.74378281	20.34283168	20.59137754	20.68755556	20.26744171	20.22979764	20.76834678	20.22180535	20.10187249	20.21534129	20.19875877	20.04235246	20.42889463	20.26662616	20.16810873	20.01776752	20.19560416	20.24788881	20.29306384	20.16962978	20.44198856	20.12384217	20.16686043	19.9292855	20.27611078	19.91428157	20.35549489	20.06982286	20.01829861	20.47848386	19.83856893	20.02253329	20.01910409	19.96221474	20.02255873	20.1601293	19.5721892	19.97721877	19.76061717	20.21665429	19.87037003	19.96972498	19.87699813	20.04180166	19.4042226	19.57396776	19.83851969	19.61210462
15.41745409	16.15547347	15.75434762	15.76808407	14.76425186	15.88187328	15.48462639	16.00429227	15.62394202	15.94430628	15.31106268	15.46817191	15.2269034	15.71274703	14.55915093	15.33013571	15.78615078	15.89694799	15.27118137	14.80187319	17.26597306	16.62970094	15.11521653	15.29542994	16.35140727	14.88207109	15.46703359	15.9283575	15.66921629	15.47911517	15.40905936	15.97966128	17.11945586	15.55571707	15.46307415	15.52646686	15.70017776	15.60116555	16.20415739	15.65571713	15.73820615	15.26046005	15.7272246	15.65785237	17.62137462	16.75260788	15.87440804	15.51017841	15.27520644	15.45910352
16.58915458	16.31148158	16.52213435	15.77744841	16.08481346	16.78352999	16.37402614	16.40496304	16.62975706	16.88193263	16.26279493	15.68233443	16.33075395	16.04332621	15.94247511	16.12031495	16.08296848	15.80120091	16.10880467	16.60744424	16.97705489	16.6153883	16.69138984	15.97093294	16.23202922	16.51778877	16.8436245	16.30079924	16.38912692	16.31183265	16.41106843	16.01303099	16.23244915	16.53555996	16.7172064	16.21125985	16.08774317	16.34147263	16.89867991	17.22443444	16.84744235	16.10081513	16.4188068	16.71654118	17.04198217	16.60158875	16.57294385	16.06944705	16.59258986	16.54229109
19.24569874	20.86539822	20.59885271	19.96750481	19.49406346	18.80212126	21.13836562	20.9656288	20.76061718	19.17410059	20.1334751	20.2138796	20.21607103	20.67048494	16.78041706	17.3850785	20.66911101	20.53197767	20.90532684	20.27903095	19.00557095	17.52760251	19.88019653	20.31164497	18.6786545	21.30270105	17.09399184	19.81831359	20.39076169	20.40504626	20.36859325	20.64144587	19.81653905	20.16390271	19.94121314	18.58975731	20.72462667	20.72948747	20.48074466	18.66783117	20.24974747	19.83781357	20.52741306	20.20149786	19.44070904	17.64002043	20.19138984	19.0023896	20.2534505	19.82843329
19.69579222	19.89745548	20.0317203	19.86753769	19.51910281	19.26973116	20.05291555	19.76562813	19.56607317	19.73605644	19.71152198	19.50163068	20.04289667	19.68254441	19.27897391	19.37196696	19.91790755	19.68850998	19.91219501	20.19370073	20.20415739	20.11173385	19.18061025	19.17149427	19.76784913	20.53507768	19.8977806	19.17579523	21.15665292	20.4523653	19.60315308	20.27890617	20.67389545	19.82296742	19.67839224	19.34829457	20.7302984	20.41160198	20.1117788	19.2879096	19.74420943	20.15844588	19.98467572	19.81144477	20.87947192	19.53465261	20.36859325	19.57349154	20.17634004	19.93714462
20.19138984	20.08993687	19.6058151	20.25511068	20.4293651	19.46432715	19.94467823	19.75029487	19.88944757	18.92013305	20.19214421	19.98164027	20.16614689	20.1135746	20.23578396	20.24243393	19.41076201	19.51077586	19.80339068	19.43102591	20.13271137	19.70844836	20.25236933	20.19820073	20.64724633	19.98104781	19.93012443	20.1627937	20.3655168	20.0820697	19.99547104	19.40881266	20.36719076	20.5286121	20.46221474	19.62270188	19.57356501	20.21192605	20.04214209	20.37921988	19.94756255	20.29310755	19.53118016	20.30206256	21.13093529	20.43641414	20.17070763	19.38063482	19.90549514	19.94585315
18.97344008	19.45711121	19.75099011	20.29898298	19.5786422	19.23372571	19.45990195	19.85487741	19.63528302	19.82612018	20.15054462	19.9219249	20.27239665	19.85722422	20.18339559	19.84588436	19.98708423	20.07948297	20.14481904	20.17867396	20.30661454	19.36633532	20.08615667	19.68800057	19.8235106	19.61585777	19.75635331	19.6731269	19.89721343	20.0416097	19.71941836	19.96635092	19.6601293	19.4935023	20.2841373	19.99568887	19.91490931	20.18166366	19.88056824	20.2475165	19.98755162	19.99768589	20.1394479	20.19780186	19.45783773	19.99465855	19.20159411	20.22376122	20.07228417	19.8181034
20.41137947	19.46957718	19.86869558	19.14009866	18.46216496	21.1314549	19.69044326	19.61552246	18.9058391	19.59900143	18.56033943	19.38107903	19.61315187	19.34786372	19.37623525	19.88270186	19.55304966	20.46710665	20.85158866	18.98326972	19.85029802	20.45708057	19.22525299	20.80661454	20.15040616	21.41333338	19.77333147	19.79257421	20.04829175	20.50937843	20.67033471	18.6459678	20.25146712	20.21730505	19.6865938	19.80579919	20.28627565	19.92484321	21.25924449	19.32775139	19.3697353	19.62663826	18.97176915	19.27319671	20.00664042	20.02187167	19.76269867	19.45673235	20.99161181	19.58218679
16.70971686	16.75544226	16.28949101	16.34425631	16.15836362	16.44850509	15.8265048	16.22353565	16.08091462	16.14001006	16.25076904	16.08516876	15.94654531	15.57778512	16.04848905	15.35270829	16.20824607	15.73149939	15.87441604	15.7011976	16.58339501	15.40228329	16.09464173	15.74967679	16.8810914	15.95405919	16.02760251	15.22673171	15.79278899	15.60536612	16.07573155	16.5485126	15.45575051	15.71243182	15.93704154	15.53499379	16.04622422	15.46348415	15.94407764	15.38985318	15.46882809	15.89375773	16.42063709	15.6067493	15.66441838	15.5570125	15.67217505	15.62716806	15.59043584	15.61593769
19.71737106	20.10511791	20.0731146	19.2910858	19.65249302	19.61141911	19.23595049	19.36242718	19.80376625	19.40691475	19.48636252	19.42987141	19.48688383	19.79731661	19.49442454	19.52548158	19.95759564	19.53128445	19.70975532	20.00856201	19.95878445	20.10647766	19.36162011	20.07837153	19.70076315	19.84181124	19.55823043	19.47066853	19.88747188	20.23084646	20.04541447	19.60377377	19.93536727	19.82373513	19.9783757	19.93505865	19.85872601	19.74418043	19.74340838	19.9636237	19.56536883	19.60990192	19.92943022	19.69625418	20.3403802	20.26934106	19.62768112	19.95986034	20.30798567	19.70994267
20.49826813	20.83003354	20.83409095	20.95357324	20.55674621	20.54235246	20.69595424	21.1252912	21.47223839	20.70344023	20.5863313	20.62964832	20.931821	20.66612083	20.29955058	20.5863313	20.1669281	20.81218993	20.80753606	22.10571311	21.09483725	20.57772387	20.73512126	20.0746543	20.35235389	20.65601905	20.48633243	20.09569958	20.61034457	20.4951871	20.55516777	21.48369496	20.50749798	20.86185136	20.77920917	20.86030033	20.96262943	21.30149262	21.03863097	20.88078885	20.96266398	20.80534821	21.15878814	20.88310699	21.13474166	20.87630534	20.14601495	21.2154873	20.71670288	20.54777616
18.31946385	18.39468369	18.31105613	19.07035388	18.05133358	18.15610782	18.82220226	19.06707818	18.64114599	19.21251267	18.23229703	19.00327834	18.71718854	18.88570603	18.35093557	18.50748759	18.30254925	18.50848421	18.57779455	18.57377826	18.1320998	17.66515614	18.9468934	19.08600295	18.56302806	18.5611789	18.36371534	19.1027185	18.5297462	18.58597499	18.26146511	18.18198999	18.07415722	18.52035273	18.69538001	18.45261055	18.23663511	18.848764	18.47156172	18.7400184	18.12197762	18.6265722	19.17259206	18.23973613	18.05300334	17.75296279	17.80361122	18.57680437	18.30641722	18.30614947
14.74298278	16.34975235	15.2224507	17.41025102	16.30892512	14.8822293	14.14262236	14.06728695	14.01691651	15.7774507	14.08181244	16.06660122	15.01017841	14.11541119	15.62868998	15.38101416	17.32524067	15.14390022	15.08403059	15.61063237	17.74292282	16.30566068	15.20591685	17.14365942	17.29784957	15.37296337	14.60619867	17.03867077	16.56626423	15.5965967	14.94305694	15.00782971	17.00685881	14.67441942	16.61043352	16.17497415	15.60891877	16.60377377	16.01303759	16.00739097	13.8059113	15.96792964	16.14081187	15.97688149	20.06567796	15.79658428	17.66105351	13.76763455	15.39036954	15.78495699
16.41533716	18.34783132	16.24739196	17.26387917	17.17001551	16.92893228	17.20995543	17.04965016	16.76149871	16.54363614	17.02900747	16.56707579	16.92623982	17.52638915	16.57289072	16.42343082	17.17259825	17.18848574	17.14014836	17.07523237	15.06451551	15.72173966	16.81261488	16.63591103	16.49638549	16.72017687	16.45297366	16.37165225	16.25175539	16.7938291	16.28461748	17.37940601	17.04081658	16.51860762	17.78942918	16.95460313	17.8836368	16.73507277	16.52748127	16.20138818	16.45817152	16.84713102	17.53867077	17.03171277	15.6217152	16.33127406	16.96894733	16.88580442	16.52664008	17.99640659
15.00725797	15.40572905	16.30835578	17.39048684	16.59137754	16.81591744	15.73368441	16.59787362	16.8786612	16.23632049	16.30701826	16.12970094	15.98781055	16.14910932	16.48592915	15.87616496	16.49283205	17.08259413	17.11140562	16.60566212	16.27635234	16.94415386	16.09633223	15.94721422	16.75235934	16.62588135	15.49505077	16.83935629	16.15149838	16.03565588	16.13403757	17.39243907	16.82021846	16.95317082	16.38445042	17.00168305	15.55309111	16.21358691	17.13893727	16.62785346	16.99966952	16.85066189	15.99709408	16.34647679	16.05035532	15.10935188	16.57947192	17.54303514	16.39258527	17.10300977
18.57793589	17.98676356	17.63105018	17.94415386	18.73599968	18.5702539	18.28536984	18.29843836	18.70369849	18.70801874	17.94939742	18.05206641	18.2625528	18.14401027	17.89078001	17.73690726	18.03151183	17.86429838	17.47932692	18.84671571	17.92470341	18.07043481	18.52433694	18.60712943	18.22417292	18.45962725	18.9824205	18.66006624	17.9528123	18.55045321	18.39886834	17.91633558	18.23219813	18.51516017	17.59115555	18.14792002	18.75852966	18.72705973	18.72927839	18.55641381	18.20647904	17.95650103	17.68516397	18.24166845	18.05862853	18.14561618	18.6266999	17.83250383	18.68842915	18.16274763
17.68166366	17.06192299	18.37507538	18.52865245	17.42714617	18.47662131	17.38136367	18.4185248	18.08442662	18.51953587	17.90544428	18.49240785	17.92647232	17.80083577	16.86512144	17.67767053	18.01177054	18.13202987	17.04848905	17.58233196	17.41593468	18.1583616	17.59712536	17.21572591	18.46952243	17.76409757	17.76597306	18.58833778	17.12273951	17.44272336	17.18159838	18.32130854	18.69279735	17.05327833	17.7120395	12.93511538	13.755148	18.56906256	18.88553997	18.66040249	18.23379404	17.70203452	17.77227611	18.1523698	17.55670982	17.83001029	17.34322804	18.23863607	17.6949876	17.75093451
15.64086714	15.55602483	15.53248385	16.50195109	15.90544189	16.1325297	15.72219155	15.69310101	15.45836727	15.17193689	15.59913072	16.42425583	16.11596057	16.20451165	15.36915575	15.5044592	15.6207356	16.31474264	16.08672374	16.55337192	15.10090858	15.50242663	15.44033651	15.73557211	15.05745931	16.28847841	15.38922288	15.58606071	15.14456029	16.14850945	16.23244915	16.41095443	15.19443368	15.75911271	16.00439911	15.51110516	15.91448014	15.78786565	15.92816457	15.91033851	16.33093444	16.33687584	16.53587964	15.75314018	15.40582857	15.68754359	16.30859671	15.59956389	15.91919201	15.9389304
18.18443275	17.43152241	18.21789119	17.88374781	17.05636042	18.19627616	16.86014345	17.02784495	18.11029841	18.76650647	17.38514004	17.70120903	17.6305248	17.06806986	16.3466617	16.21705476	18.77936597	18.3758613	18.25287408	17.13445586	18.10920754	17.7215062	17.91968733	17.03687771	18.1934479	17.76379179	16.61988269	18.23734552	17.40468995	16.87021611	16.45945183	17.15790635	17.30166538	16.3887449	16.64313626	18.03393943	18.8212951	16.5987793	16.53866281	16.24289884	17.37021611	17.33630708	16.75189754	18.22658451	18.01876922	17.98129024	19.04253804	16.97384021	16.95335001	18.90525578
13.84841905	13.98617572	13.98521635	13.95052072	13.96648838	14.51670648	13.99396767	14.16177123	14.45098105	14.24194592	14.03307446	13.95785109	14.14014836	14.27648057	13.99559171	14.21411133	13.69073002	13.67790943	14.0057933	13.98885518	14.36901077	14.07903855	14.03913226	13.98436556	14.41426833	13.89353001	13.77221854	14.36815635	14.11657811	14.07206896	14.27980653	13.98535348	14.00108629	14.04984454	14.55069669	13.83374843	14.09282618	13.99059967	14.47160758	14.08993785	13.98271601	13.86907521	13.6731269	13.8784227	14.75757016	14.07051097	13.9767462	13.85810171	14.02877511	14.11456343
16.8340064	16.58352217	16.77955123	17.53038554	17.33835883	17.67132459	17.85067739	17.82008376	18.00926704	17.93206469	17.95902753	17.5731146	18.10788909	18.54669467	17.58655246	17.37878539	17.51726423	17.85695069	18.04372704	18.43324592	17.13222216	16.38314523	18.17497415	18.46885965	17.58244433	18.41781932	17.68454655	17.34907462	18.00569333	18.13964687	18.11563872	17.9100489	17.29122602	17.93041349	17.31440383	17.03579973	17.53526014	18.51759724	17.84209221	18.41257726	18.32558565	17.56761123	18.14898809	17.83190775	17.39898909	17.33870022	17.40929938	17.70054161	18.33327799	17.34058808
17.09947025	16.57166761	16.83704428	17.54768773	17.48857881	17.04437879	17.03082822	17.13570929	17.50124307	17.06308578	17.90284271	17.50752395	17.22609363	17.6486721	17.34207915	17.53633892	16.81272376	16.44181818	16.80883208	18.02505208	17.85684828	17.30356987	17.71732446	17.56185362	17.47947813	17.0678788	17.24331848	16.98746885	17.60500902	17.49987952	17.53631896	16.76335474	17.36016894	17.49030439	17.67104309	16.97349181	17.11413487	18.04497079	17.24586113	18.06872863	17.31727644	17.51537599	17.54939534	17.49130377	17.98187174	17.75603135	17.6592039	17.13539614	17.58468802	17.21258694
21.31818698	21.2558243	21.95858471	21.45654076	21.31061354	21.67625012	21.19922181	21.57909945	21.40386663	20.87455095	21.27739148	21.54885755	21.23578396	21.2065633	21.16421627	21.09183979	21.34021647	21.26212412	21.07317388	21.54420604	20.89146743	21.42205648	21.31399641	21.19064728	21.67720652	21.44344464	21.13844684	21.59456396	21.01044616	21.52576903	20.83470998	21.16128438	21.70229501	20.97066853	21.60362063	20.99793924	21.87068601	21.61315411	21.56182231	21.05550196	22.00077513	21.53802442	21.08410148	21.35305799	21.50789556	21.04072668	21.40605585	21.54188833	21.59587193	21.67876997
11.03469997	17.68819306	14.05921282	7.31447335	7.11459717	9.46762857	11.79993464	9.80598788	8.44592151	10.99320853	7.84829362	8.13097399	10.58280192	9.26508123	7.80712486	7.8014509	8.76790726	10.21055575	10.25421464	8.31605031	15.39576906	16.650133	7.7236062	13.94781029	18.668488	11.83418412	11.61487882	12.61566304	17.01602101	12.53720338	12.61120474	10.32270257	19.45666268	15.98073846	10.42632724	8.57352792	12.06020628	8.08084151	13.59175742	7.83272348	11.48431723	10.20467475	9.63897059	15.32245177	16.29892292	20.02213257	17.73874917	9.74124545	14.39084644	10.2702362
15.01102577	15.18018943	15.31135069	15.69151349	15.48248891	15.32491372	15.71223662	15.78225917	15.09633223	15.59705489	15.39377914	15.20955359	15.90606392	15.60090858	15.4203183	15.18507627	15.11365154	15.17690079	14.79751887	15.20373205	15.428517	14.95309196	15.36416103	14.84147263	15.63930704	15.50659258	15.25382803	15.55871756	14.86368237	15.15965834	15.03421578	15.52320529	14.21833277	15.60244898	15.86731505	15.34642692	15.74337602	15.37940006	15.41710751	15.77992959	14.83920938	15.01253929	15.13840928	15.6371411	14.84004845	14.39503903	14.84901561	15.33580535	14.75476302	15.1409224
13.74809531	14.79934006	15.13041337	15.01437898	14.56973071	14.92341028	14.44535058	15.10048791	15.23069476	14.73599363	14.53227831	14.32855263	14.67842372	15.07496298	15.02317601	14.92461951	15.02241445	15.14198259	15.50301894	15.05029581	14.76191936	15.25658231	15.03449762	14.77172088	15.11063237	15.53639082	14.6564476	15.07528987	15.04828802	15.01597091	15.14763266	15.12349495	15.26540133	15.59825479	15.28920763	14.91377638	14.65901733	15.08838236	15.04988216	14.95279795	15.46516411	15.2572081	15.15623124	15.47525295	14.93125642	14.89795475	15.26995791	14.95717415	14.72380171	15.30018247
17.98806673	17.52151515	16.71685833	15.90947076	18.98283986	18.27609467	18.82254132	18.68260146	17.55729179	18.81383337	16.29643953	17.37629756	17.07917853	18.66046552	16.64045255	16.39459015	18.34287573	16.75907519	17.02785706	18.21358691	15.35014111	14.59440748	19.10275492	18.538422	15.83171956	18.9327218	17.65527036	18.73051863	17.41289002	18.08516391	17.98027689	16.60345372	17.11813819	18.34635211	15.53437593	16.62967287	18.51479004	18.84383439	18.62666908	17.81154701	17.69834427	16.35777449	16.2076418	18.13419446	16.06257777	15.99342551	17.10658632	17.28406544	18.64697026	16.51931107
18.12562035	18.17773617	18.29233978	18.52492026	17.99613225	18.22011498	18.09248645	18.61727329	18.94970418	17.97502566	18.22289474	18.01906576	18.40567761	18.11495879	17.89112189	18.18699688	17.70647905	18.4773799	18.43344739	19.19616021	18.4282833	17.60326452	17.88433953	17.63068245	17.25544226	17.95614417	17.8527016	17.50606816	17.72658451	17.75522122	17.70320762	18.68251181	17.43704154	18.23739084	18.20520069	18.27986464	17.88687351	18.40525278	18.25464621	18.18002981	18.41383812	18.19318293	18.38306302	18.11191814	18.53855635	17.86300491	17.40915652	18.57038245	17.92309364	17.9245286
18.22289474	15.99545652	16.48590346	17.03107359	16.11244108	17.1896165	17.56481493	16.89898909	17.45285713	17.5202915	17.54917966	16.4449827	17.20684163	16.62211943	16.24592682	16.4473136	16.03401073	16.8104011	17.30116773	16.36185406	18.34283657	16.93415386	17.07336117	17.55729179	17.03867077	17.79702112	17.33414379	18.09208005	17.31177597	17.65758581	17.74124784	16.35993954	17.95061245	17.45092713	16.7130871	16.35348655	17.83341685	16.51429007	17.96119083	17.55880271	17.77017158	17.57793589	16.20952847	18.26475963	18.96453392	17.24732282	17.2290339	15.92638491	18.16633237	17.5138536
18.31914021	18.53930723	18.15058296	18.21895358	18.25603135	18.38769575	18.36824682	18.20945309	18.13901518	17.80637604	18.56426782	18.23171868	18.24291382	17.84925576	18.20463971	17.73527279	17.63048976	17.76736563	18.2120395	18.16621567	18.19840008	17.80486427	18.34801277	17.88459825	17.92573968	18.30915765	17.91357193	17.89625502	18.01177053	17.79332601	18.76339846	18.03098913	17.98344159	18.2511865	17.97092813	18.01278188	18.37460716	18.69825655	18.02065881	18.18856656	17.46070327	18.09538926	18.10841315	18.19368869	18.12335907	17.95074733	17.90915652	18.21999892	17.9088469	17.72307968
14.90346699	16.0005763	15.38935995	15.46595333	15.02357925	15.19009025	15.38582704	15.23923152	15.1308842	14.44752135	15.37432008	15.73219601	15.51753311	15.17944071	15.2768102	14.91068075	15.01903959	14.84459596	14.75544226	14.60442799	15.05890951	14.89848854	15.75189754	15.69209796	15.95397326	14.17576437	15.70009122	15.53568146	15.79323653	15.18501389	15.1037534	14.9344712	15.64132292	15.93425046	16.46034847	15.54599734	15.9087964	15.67970259	15.48387109	15.578388	15.99155871	15.86299425	15.35298016	16.1264806	16.19673501	16.31148158	14.88496081	14.61958962	14.98584694	15.64349563
16.51798538	17.12392505	16.68414006	17.39078001	16.88403633	16.430136	17.00570166	17.37086926	17.05952218	16.99709409	17.44641869	17.12020265	17.57049193	17.39487194	17.39952019	17.65772079	17.70832157	17.21918601	17.91697184	18.32517112	18.73998454	18.04703896	18.31566539	18.07211797	17.95692459	17.24073677	17.68360314	17.63643945	17.55975026	17.1247732	17.04073722	17.08945137	17.56469979	17.48225915	17.09829876	16.76731925	16.90695297	17.16675735	16.70145043	17.20307139	16.73390789	16.57046527	16.27159642	16.99062349	16.49006859	16.42969178	17.22541812	17.2273202	16.9579045	17.02200404
20.1800298	20.0327743	20.11391082	20.12784269	19.76052574	20.32394619	19.86718287	19.84758824	19.96610342	20.19944576	20.10761448	19.73688081	20.9116576	20.33729176	20.38559072	20.535515	20.36790811	19.98624885	20.36906539	20.289647	19.58673863	20.17572324	20.40339798	20.3524344	20.40531563	20.54937084	20.61674558	20.38001448	20.16358901	20.63917749	19.94277024	20.25511068	20.7977683	21.01870786	19.54173355	19.87267489	19.81589576	19.92022686	20.22564464	19.5229465	19.41568401	20.09802277	20.35058054	19.99865933	19.80579919	19.72551987	19.69615221	20.17818728	20.0013688	20.13065618
17.24940584	17.56644423	17.7331485	17.38215514	17.5309489	17.68958422	17.29692376	16.9313377	17.35039328	16.90649424	17.95753719	17.56562046	17.07604903	17.28850093	17.67726014	17.46543198	16.91257726	17.24025543	17.90485765	17.63372369	17.24672657	17.30116773	18.01484146	17.04917966	17.48090231	16.82793463	17.28114537	17.39952019	16.93410326	17.78046259	18.15790635	17.64792002	17.06730532	17.58360444	18.1800298	17.22995029	17.27821057	17.17970259	17.53363893	17.05008117	17.06730532	17.51537599	17.6727635	17.32612018	16.70073236	17.8297578	17.53098913	17.344323	17.80116773	17.4141397
19.48023373	19.81199669	19.51708486	19.41992196	19.52926757	19.88944757	18.92711133	18.60185768	19.18113306	19.34594935	19.49782409	19.25456877	19.06474297	18.9002257	19.40125559	19.31892943	19.50048163	19.49040678	19.71538802	19.04566577	18.77860304	18.85370515	19.74693439	18.94928199	19.25987624	18.8635156	19.03269154	19.42570186	18.53466011	19.41271944	19.56116685	19.54482284	19.1331828	19.44451671	19.7989379	19.09227866	19.16399052	18.79611652	19.05446242	18.96906786	18.99452635	19.35558786	19.04777616	19.28880344	18.84099385	19.91490193	19.43580341	19.44756538	19.19787766	19.82362371
16.89560021	16.84236654	16.47362858	16.61431406	16.48025531	16.83636503	16.08572226	16.50449259	16.35908247	16.31539699	16.86216927	15.98754062	16.27083532	15.82617361	16.12610842	15.50305574	16.31688145	15.93741715	16.06725635	15.83402753	16.66683732	15.67681667	16.24587188	15.99612212	16.81464818	16.01763801	16.21272452	15.33570834	15.74393672	15.70879954	16.23065207	16.63118672	15.67280976	15.82008053	16.13124273	15.65239088	16.36189474	15.63990492	16.11246263	15.64834676	15.7814092	16.19682707	16.96977971	15.8611418	15.93157596	15.91850411	15.84221084	15.81314169	16.02129994	15.88469285
15.86371889	15.75493289	15.90628198	15.93738967	15.59492008	15.55524118	15.66028263	15.76588942	15.78724335	15.46516411	16.32746544	15.93476542	16.00337008	15.09063731	16.13648254	16.2186665	15.92732173	15.99213623	15.83963323	15.56581365	15.22838807	14.95069338	15.29533627	15.00195109	15.01908539	15.43859765	15.97480786	15.69270767	15.33618062	15.7210032	15.81238401	15.7491562	15.58901209	15.66077738	15.71171084	15.8108706	15.29959288	15.5807044	15.49894326	15.74288684	15.67127492	15.99732676	15.60087646	14.97174732	15.34830299	14.84317794	15.3654251	16.3069195	15.02944616	15.99666901
20.20295513	19.2738433	19.6339384	20.93713746	19.91290601	20.39076169	20.42059315	20.07297231	19.79211926	20.73407865	19.61739818	19.60451653	20.12970313	20.31284929	20.93919246	20.5416097	20.32545196	20.0116608	20.15723348	20.56308578	19.51691569	19.03359635	20.30708616	19.63366264	20.06811761	20.29245176	20.4494509	21.02913211	18.98934891	19.63887233	19.78233867	19.90351798	18.96160057	20.50163068	19.7481121	20.02285116	19.12049582	20.58798827	19.68520457	19.69026186	20.49386499	20.14612211	19.80752321	20.14964949	19.09012797	19.7295037	20.93318978	20.1787815	19.25498538	20.51653107
14.6647927	15.29004397	15.17407751	14.28947752	13.97022267	14.85863312	13.98235812	14.35209004	14.95008169	14.10165585	14.45585407	13.98074812	14.94838783	14.04321359	14.58522547	14.86552224	14.59424244	14.88749359	15.16800383	14.78075399	14.69506962	14.95856297	14.79612098	14.47477307	14.82442543	14.60640158	14.53875036	14.02395107	13.95056677	14.96412695	14.66247951	14.56951721	14.89530317	14.74027229	14.78297202	14.85810171	14.54477351	13.66307565	14.46634762	14.458022	15.05843883	14.04978435	14.25645991	14.37483569	14.09069656	15.53769909	14.12597924	14.93090162	14.82089478	15.26747692
20.71529262	20.92759021	20.98811875	21.18432352	21.15379609	21.01899547	20.90556993	21.03682535	20.95836755	20.74600202	20.67556896	20.7138796	21.04510022	20.7899543	21.23223855	20.99224208	20.96928354	20.92693711	20.70947665	20.914119	20.4752321	20.5951823	21.10837137	20.5540121	20.69370073	20.68400586	20.66520831	20.97240882	20.80263637	20.81505693	20.89133396	21.19459046	20.71641133	20.90452222	20.87386753	20.9556169	20.97770613	20.93525604	20.87110776	20.85037876	20.85267585	20.92773526	20.81284929	20.74914393	20.2474234	20.73776841	20.91052587	21.32870371	21.00038591	21.13306606
23.34727287	21.74997947	22.07637147	21.83738115	22.04192702	21.70758493	21.70677267	21.52130021	23.00747769	21.30760031	22.91168541	22.05413003	22.35756799	21.34421716	22.76378155	23.43104991	22.46602004	22.95349234	23.17032629	21.93295583	22.17045904	21.95369131	22.21655408	21.75832791	22.27116786	22.08652045	23.25262331	22.79469809	22.25586457	22.68380091	22.08824955	22.22142415	22.12871588	21.9170138	22.18601423	21.42286005	22.43868372	22.53694223	23.11867187	22.02448599	23.20379581	22.01863194	22.22751896	21.51637075	20.39501993	22.07222853	21.93550269	22.37526784	22.55788237	22.84653901
18.0820697	17.72686048	17.91609978	18.49782409	18.14280565	18.21584733	17.90192934	18.15577803	17.84596234	17.83044861	18.45853295	17.94954378	18.36958753	18.18573219	17.83997244	18.00856201	17.72569454	17.71089635	18.31623441	18.31173782	18.61145059	18.00131641	18.43694417	18.21737106	17.71218031	17.81708709	17.88055895	17.40870396	18.02473771	18.47972649	18.36658795	18.05276922	18.00881092	18.29127508	18.4208597	17.76887121	17.90691475	18.51818603	17.96947315	17.80930807	18.22054036	18.07081553	17.98627159	18.28038432	18.77154167	17.83107242	18.03799392	17.59060028	18.09290185	17.8122827
22.29335058	22.34840831	22.31621378	22.35364086	22.27030014	22.32851131	22.20331651	22.29203064	22.36491378	22.25204674	22.21467172	22.40530815	22.27778217	22.24253003	22.31798119	22.26737378	22.34828435	16.2135869	22.32303755	22.34306108	22.07390707	13.77172088	22.104696	22.22997653	22.34458347	22.16221498	22.22781503	22.44306536	22.08964145	22.26595435	22.29059318	22.43216344	22.23082562	22.21416913	22.36038991	22.16675891	22.33440053	22.29240528	15.26833882	22.41536039	22.41921858	22.27044953	22.19196512	22.26737378	22.15899539	22.1172783	22.25237049	22.38325163	22.19038594	22.12580112
13.90872397	15.65311386	14.08558355	15.08844179	15.58844179	13.72422523	14.34376217	13.56326119	13.3321224	12.04331482	15.67990155	15.45098106	14.81496299	13.3338161	14.91109123	14.74890647	13.64676056	13.8668809	13.55359648	14.37899497	13.43943619	13.53817458	15.42972511	15.36140644	17.22729262	14.10589128	13.82208218	16.03059001	14.99881542	13.66005128	14.37164823	13.12592914	14.77859305	15.77827338	16.81475675	14.48647697	13.77506514	15.56842128	13.93741091	16.02251701	14.47079654	14.59043584	12.53336701	15.88036816	15.95805938	13.65234737	14.14023687	14.21331205	14.3270173	13.5065766
19.82632053	19.55163413	19.37766692	19.0564672	19.37828851	18.89846969	19.30208846	19.0598034	18.80892511	18.9231637	18.7798326	19.0194337	18.94408013	18.69812097	19.03658592	19.09239872	18.92589092	18.68855444	18.74460962	18.83563504	18.80166538	18.50072417	18.8689584	18.93304438	18.60053485	18.76421765	19.60569611	18.87718172	18.77928044	19.14029097	18.99276844	18.89610652	18.67196997	18.63742921	18.89898909	18.87572725	19.32672606	18.85009292	18.52665222	18.54712746	18.4391689	18.80990944	18.81951778	18.84572838	19.12235867	19.05072722	18.64438416	18.72985107	18.76466509	18.70741664
18.19417004	18.44183639	18.41345359	17.22030063	19.27635234	19.4842695	18.44623777	19.4685623	19.4189962	19.44564095	18.56246996	17.40404276	18.03365897	17.97817016	18.43460912	18.55361753	18.44234823	19.33757038	19.58964144	19.54326749	18.13758536	18.65859755	18.39048684	17.67401813	18.84924282	18.18467658	18.54135203	19.46860752	18.46441814	18.35769267	18.44415386	19.60887815	18.97066853	19.25699496	18.56630062	19.60058507	19.64031257	18.21999892	19.535515	18.72569454	18.34996692	18.26655363	17.19719516	19.60706609	18.03102935	19.00217771	18.44418788	19.72465358	19.77203768	18.49703401
20.62953868	20.35748806	20.30736042	20.94631268	20.37727816	20.85374131	20.35816321	20.45278918	19.86043966	20.21197495	19.98621542	20.70763413	20.80854196	20.46831076	19.83235486	19.82478311	20.33183321	20.2016715	20.17839224	20.98618198	20.31433595	20.10289145	20.36188711	20.90726922	20.01393597	20.8743948	20.09676746	20.11209339	20.1305248	21.00470067	20.85466478	20.59362823	20.25261897	20.7730799	20.79201423	20.49699448	20.6025899	20.52466037	20.29294147	20.64612211	20.41524511	20.9474426	21.25536398	19.92227572	20.5951823	20.44528716	20.29077898	20.54710042	20.85826702	20.28009961
17.22952279	16.08098218	16.45437416	16.13320584	15.70537127	16.09373674	16.29079855	16.8359382	16.17944071	16.6119451	15.75823736	16.19446447	16.07178925	16.68917087	16.51397715	15.85150839	16.04465985	15.91511143	15.61541692	16.21727973	16.60935188	16.12446233	15.99266579	16.14485163	16.1870241	16.78546595	16.40237271	15.98606785	17.15343979	16.25670234	16.30811477	15.88412903	16.331868	16.02482656	15.97346568	15.75927922	16.34475428	17.47357893	15.45832101	15.93059103	15.97173335	16.9430733	16.09725159	15.6955001	16.79619451	15.3842434	16.46126172	16.37131105	15.70669409	15.74173453
18.49520823	18.39774432	18.51742819	18.81004263	18.78016724	18.97758026	18.40260246	17.930136	18.85695069	18.62958692	19.29648546	18.75391574	18.39729664	17.7799501	18.74595817	18.57410039	18.38977785	18.11361495	18.37113286	18.97603285	19.28730721	18.57157637	18.85145164	18.17801507	17.94490204	18.11391977	18.53902885	18.04437879	17.7152712	18.97192196	19.01217834	18.60365558	18.05563194	18.16647406	18.66528553	18.64064951	17.85716824	18.57421878	18.46741696	18.73683924	18.68430268	18.13257163	18.27726776	18.64425525	18.99346788	19.23780616	18.49242906	18.32266548	18.30786409	18.7522084
17.03546403	16.2733462	17.36060205	17.46947315	17.43566571	16.91837436	17.30387303	17.10992896	16.98219459	16.6626471	17.47727158	16.17690605	16.57264019	16.57218446	16.11761759	16.60891877	16.82889337	16.46679181	17.10696654	16.79198272	16.460525	16.82394752	16.71519643	16.48592915	16.65105989	16.46617163	16.91357193	16.64456029	16.98793865	16.97738424	17.28352999	17.14483514	16.9569959	16.55404229	16.43859765	16.88298031	16.68556989	16.65675851	17.3359382	16.88695946	17.54917966	17.05624391	17.95011769	17.33609631	17.11681812	17.22381895	17.57089165	17.41086892	17.70865178	17.5521543
19.75072878	19.44301877	19.72332812	18.14173701	17.36009248	19.26729316	19.88995975	19.31866459	19.07048717	20.16390271	18.1311027	17.94265517	19.35454038	19.31903904	18.03393943	18.24382773	18.95132027	18.76838658	19.16986414	18.76872296	19.60149528	18.73531824	19.69216331	19.90757131	19.51087927	19.14409194	19.55606062	19.78351759	19.54518773	19.29616352	19.22304886	18.18091254	18.9315426	19.41042932	19.09242412	18.1183164	19.61030516	18.75023737	20.19610422	19.28140124	19.38448738	18.3432476	19.42138811	19.87124109	19.20655788	19.69760235	19.05787329	18.19952338	20.28236528	18.8495985
15.92063709	16.56420828	16.1541563	16.57188047	16.80471016	15.53983824	16.44977564	16.20040168	16.53840807	15.57245793	16.56640824	16.37762713	16.7010883	16.47776713	16.68385375	16.37676094	15.96917874	15.80111241	15.96101712	16.56356267	16.22211008	16.40266974	16.8784227	16.58091462	17.25747261	16.46207646	15.81091426	16.54628723	16.60226681	16.42465679	16.60173462	15.86872876	16.99295926	17.12304051	17.05035532	16.29687368	16.08122983	17.14070133	16.4216956	16.63758536	16.44013125	16.51900032	15.74845435	17.06139103	17.90546822	16.78743055	16.05782833	16.04792351	16.48869824	16.19517983
16.19303932	17.19138984	17.07123409	16.77135434	17.08967389	16.35692918	16.60714029	17.0400623	16.70901327	16.66590381	16.68556989	16.94641869	17.22267892	17.12815584	15.95667495	16.01208358	16.58692476	16.53970632	16.43124533	16.63944271	17.27635235	17.44131279	17.00980571	16.75926281	16.37961442	17.11656811	15.91850788	16.45965434	17.5318333	16.81361594	16.85451469	17.11581754	16.69887989	17.05573883	16.96012663	17.2339079	16.82290705	17.36228108	16.58586691	16.42177516	16.7028654	16.83086012	17.14456029	16.51627147	17.46136804	16.58635207	17.06791701	16.74618952	16.71968161	16.83851641
18.217604	19.16809522	19.00438774	18.56356651	18.66612396	17.93731639	18.47289262	18.59002606	18.47631765	18.24475543	18.33707059	18.92094169	19.24453296	18.74322858	17.74971777	17.90561181	18.31156064	18.15359251	17.93651445	18.07948885	18.91220983	19.04542925	18.63495227	18.39749027	18.22247075	18.91115392	17.50442164	17.99155871	19.27857272	18.71906205	18.97176096	19.20776695	18.26921098	19.09828731	19.1214988	18.94433531	18.74500959	18.97034868	18.42094169	18.7604343	18.49320302	18.76401749	19.09070212	18.61918895	19.50672363	18.54194652	19.18025877	18.9541894	18.75517332	18.74989596
15.60116555	16.28271329	16.49168614	16.06047729	16.56938298	15.78702226	16.05314728	15.86015976	16.26247985	15.19870521	15.49295078	16.16432744	16.06267016	15.70446105	15.57524448	15.83083677	15.79376428	16.00234628	15.72744274	16.56216956	14.75203967	14.93800855	16.72124053	15.57803839	15.49278116	15.82669703	15.94884232	15.08109476	15.80977827	15.91908305	16.21877936	15.7961388	15.30332175	16.03994472	15.87880427	15.71258694	14.89415267	16.68819468	15.5107346	16.23847168	15.91630823	16.16831512	16.27563063	16.02745702	14.98171758	15.68631228	15.55949435	15.71603595	16.00117181	15.17542205
18.71718465	18.86434589	18.81277275	18.09299413	18.71805414	18.78954161	18.86277324	18.7782748	18.63906712	18.9850509	18.49727112	18.19068103	18.44578526	18.67362217	18.67121697	18.74833533	18.66958414	18.6648221	18.87893129	18.9539265	19.20092307	19.11424239	18.70676282	18.82527812	19.01924464	18.77565428	18.7070583	18.53246579	19.17958189	18.98665129	18.94818033	18.98671277	19.2449853	18.88263084	18.67992757	18.70384094	18.90083116	18.77896321	18.96000181	18.81141069	18.80854196	18.57472055	18.23504549	18.99348377	18.83816508	19.17449423	19.06334541	18.80155482	19.09763895	18.55967295
19.81318087	19.02935828	19.20320762	12.56569897	18.88487536	19.49219566	18.8836368	19.0741951	19.01676956	18.69660394	12.71931371	18.72410753	18.88154306	12.28730831	18.24400738	18.67448806	12.08713127	12.51514565	13.02312917	12.9134356	9.35065323	12.07625879	12.23460006	12.79792472	18.72260183	12.29570091	18.98450414	18.92523337	19.02227889	9.35360878	12.27284472	12.59680539	18.66097374	9.0420772	12.64873552	18.88305684	18.78328905	18.90672364	12.54455275	18.24187867	12.20089653	12.64651408	12.85225232	18.90082213	12.68920353	12.19023476	12.77372782	18.63731207	12.72273176	19.32811948
19.38132655	19.79976277	19.63225274	18.85587474	19.81615823	19.3897595	19.6670322	19.28580435	19.66075957	18.92987864	19.74672284	19.22394594	19.06103423	19.12563137	19.25776272	18.95604934	19.20460216	19.55364677	19.59298491	19.27340512	19.66567254	19.47222338	19.48051418	19.36946175	19.16931441	19.18205524	19.42801513	19.00599529	19.31865447	19.36557688	19.73838343	19.22396903	19.77319671	19.77211777	19.58664089	20.16962978	20.10033849	19.56306774	19.70303535	19.09033638	19.49592907	19.99328248	19.71417217	19.65865652	19.44641869	19.38117186	19.55110137	19.59242874	19.41839552	20.22404982
16.14134501	15.18591781	15.46849481	15.21130998	14.97613539	15.30234164	15.05654679	15.4338235	15.3685595	15.43085726	15.49810516	15.0788037	14.80743952	15.17357067	15.38475197	15.02983946	15.20466342	14.32623131	14.68829171	15.37171245	15.8937733	15.1925225	15.39589325	14.8520653	14.65156372	15.89370129	15.70818566	14.75830311	15.52180853	15.28550891	15.45716702	14.87997155	15.30662311	14.98584694	15.27256853	14.73623576	14.98295681	16.14233013	14.72864256	15.05430716	15.06407306	15.48719536	15.12335907	14.62442275	15.77240276	14.82804122	15.1420488	15.24173453	14.90654013	15.20791379
20.30412269	20.50911935	20.99041609	20.27715697	20.65997165	19.97122178	20.56191263	21.0713785	20.62215488	20.80127662	20.53813332	20.63974525	20.44620666	21.30075794	20.42110565	20.36055907	20.20415739	20.71641133	20.88328056	19.9171426	19.86059886	20.2128058	20.118735	20.52548411	20.12154537	20.495055	20.16611562	20.46262943	20.48457519	20.21840125	20.25016502	20.53081565	20.41463613	20.75869468	20.57863631	20.3506209	20.60033849	21.29759461	20.11726436	19.32076707	20.10147932	21.08978628	19.89481881	20.7220031	20.38022751	20.59638872	20.57683975	20.44063638	20.32762143	20.09881839
21.75150878	21.87135284	21.92620167	21.93550269	22.41727137	22.08171831	21.48710927	21.37142145	21.85054019	21.79100691	22.2171764	21.93136115	21.60564936	21.38861162	22.24275265	22.32122733	21.75653722	21.39427399	21.69052135	21.94197078	22.7687989	22.58528648	22.03923314	21.35227338	22.20222686	21.30730043	21.80847779	21.92040087	21.75839669	21.80299207	22.03274609	22.30320487	22.03119272	21.92078081	22.72244906	22.58379854	21.47156479	21.57615382	21.64230815	21.54230607	21.20854369	22.07641204	21.97631765	22.01450847	22.89575373	22.99517884	21.98079519	22.58742184	21.40561667	22.46064455
14.77660878	13.98241319	14.53410044	13.70073541	13.34394903	14.62109068	16.05099721	14.78076309	14.32352508	16.47040118	13.43327839	13.69320124	15.7461537	14.74115768	12.88146958	13.17364672	13.95451012	13.92368813	14.85059578	14.18466448	15.88400674	13.67204804	15.32847594	16.36408803	15.05684488	15.1023324	14.92067084	16.13924888	14.75331752	15.21432099	14.65399894	13.01996288	13.87586738	14.67680616	14.04726189	13.64626488	14.17483076	14.76040386	14.96065892	14.33254281	15.43308308	14.13139953	15.41011026	14.73661333	16.49916525	14.36344698	14.65517014	12.46578429	15.37290728	13.33170174
18.34750719	19.10363285	18.89186615	18.08759443	18.8836368	18.25603135	18.53692758	18.69775	18.8366626	17.98146258	18.40749375	18.44775161	18.2875433	18.63834395	18.56347039	18.64186636	18.76142858	18.60772637	18.49823986	18.33417682	17.70888756	18.23170345	18.61067667	17.88352578	17.71258694	19.02760252	17.84445324	18.08392221	18.12312901	18.63429903	18.71333704	19.0346226	18.70799907	18.75916754	19.24982172	18.612017	18.96318197	18.89273753	18.10020147	18.1119451	17.92317538	18.78945728	18.02703653	18.83928415	18.07294385	18.70120903	18.0401318	18.33347636	18.464567	18.92522755
15.30592009	15.7483258	15.68766012	16.16867413	15.96730252	15.82090339	15.29051118	15.34370377	15.17752085	15.32429688	15.33840295	15.71032693	15.592117	15.48332128	15.22864256	15.32676109	15.62739613	15.60442799	15.52537806	16.09946001	15.70268282	15.1433497	15.52848456	15.79727198	15.31001436	15.81001436	15.30875436	15.28874858	15.56594242	15.75133351	15.82963817	15.8958331	15.34946271	15.77723116	15.71820371	15.74679576	15.71530859	15.63055634	15.6372994	15.63709944	15.96041057	16.05472139	15.74499464	15.40825111	15.63924888	15.86907118	15.98500375	15.66048165	15.83326608	15.75439955
13.13594079	13.4969423	13.20198755	13.50056556	13.25063616	13.59804312	11.3013517	12.13396526	12.28203473	12.13819853	15.57458141	12.70539957	12.24677725	13.13716832	12.75808518	12.32463621	12.34674603	15.54276294	15.55190427	15.59889646	13.18518853	12.16223148	12.36470582	15.98920987	12.74300197	12.2270319	15.21745865	13.50153692	15.07410872	15.4236941	15.57877359	12.76392241	15.29251138	15.38589787	14.72476658	15.37339587	12.37684342	15.50559001	12.96397866	12.46729753	15.70852789	15.59981256	15.92799756	14.68451469	15.07990503	15.62593072	15.06847321	12.59477989	15.86425834	12.8897076
11.02433257	12.37643531	9.11992977	7.3655269	7.49697779	7.16867157	11.58399233	10.29848067	9.65194833	10.76544318	8.20971678	7.99841326	9.85103391	9.9785822	7.35534942	7.81211215	11.03227009	9.44083183	9.03378808	7.00840414	13.09047851	13.7819293	9.630904	10.35389525	14.50972784	10.87831074	12.07839476	11.13707588	12.90594338	12.0165505	12.34628062	4.24392002	16.54963448	7.89558144	8.90508497	7.96	11.86476806	8.84186741	10.46680427	6.89438465	8.14446908	4.79622852	9.58423201	10.65076596	15.79299042	15.96505129	14.81451136	7.152924	10.5406741	8.24302468
12.75101575	11.62205153	12.04244376	12.19735682	11.71489695	10.99705239	12.72573134	12.75517064	11.21608335	11.95132612	10.59995656	10.35778496	13.03006091	12.73678946	12.6859282	13.61605209	12.95085449	11.56792509	12.3182092	11.97039068	15.66835502	13.05403544	13.57585251	13.64920765	13.66412949	11.57085402	10.57385028	12.13262853	12.96154521	10.99968968	11.54142146	11.62011034	12.99337127	13.44543753	14.22532719	11.84829702	13.73396618	11.9941324	12.52167555	12.86967039	11.49963806	11.65760187	13.16022346	14.04848905	16.99100622	14.1011165	12.53242836	12.1007123	12.42332959	11.64099048
19.19388127	18.96653237	18.94627735	19.47559594	19.59763093	19.33020624	18.79880612	19.15183421	19.53902885	18.85090653	18.73624181	19.107437	18.59067434	18.98793599	19.00857757	18.88663095	19.28390188	19.04743714	18.93686111	18.76341303	19.04271862	19.21011233	19.1362635	18.03884983	18.81823256	19.01202867	18.64828334	18.83546694	18.45856074	18.60873823	18.58338005	19.60710342	19.05184664	18.53120027	19.04372704	19.31599737	18.89459865	19.19820472	19.09913181	19.27492326	19.12701245	18.78930969	18.71615855	18.88311857	18.7375419	18.95422016	19.09565132	19.27325421	18.95474844	19.37727816
20.29976277	20.24707879	20.04253804	21.31263666	20.51649901	20.9494509	20.31772256	20.17741817	19.8481715	19.82680864	20.36310168	20.72212366	20.88995975	20.81127434	19.9459168	20.20888755	20.13123616	20.80790006	20.78382751	20.98104781	19.7600492	19.9922885	20.18298845	20.45881918	19.57033127	20.83011658	20.01505481	19.55017665	19.85190291	20.4931699	20.56722164	21.09332567	19.59309217	20.46086536	20.86973373	20.00236998	20.39646407	19.99247415	20.50202333	20.20581648	20.79280158	20.81131695	20.90751165	20.25183276	19.97218384	20.21251267	20.60557144	20.22979764	20.4474426	20.19149047
12.15784374	9.41312527	10.01182033	9.90769634	12.65030811	10.28470531	10.24638136	10.9616427	12.61937285	10.27013214	14.61921387	10.09373404	10.18679157	10.57788162	12.12262489	11.6082264	10.11753732	14.75101575	14.92317118	15.041356	12.34417319	10.65142152	11.78320288	14.91061232	11.11485682	10.39302152	14.99613225	10.32758541	14.48332129	15.2963883	15.42709879	10.89078391	15.05921282	15.56885192	13.98617572	15.78321249	9.30453164	15.43235297	11.50015408	9.39546694	15.8255771	15.23812164	15.87260274	15.23018714	15.85457634	15.12297961	14.84472928	10.9376887	15.45120752	10.29618928
15.71336203	15.12446798	17.44700638	19.04102981	17.01290562	17.03411967	18.31440383	16.22723196	17.19856749	15.56469979	17.23618129	18.9904746	16.26341303	14.68675838	19.20593484	19.19792155	18.56158381	16.07103777	16.42454492	17.2138117	19.29385005	19.2566788	15.64656978	18.51135733	16.87251957	16.95348438	18.49263059	16.67748671	16.88484457	18.84492518	18.85696029	16.42819054	18.44469807	16.18140641	17.90204959	19.19013283	15.68229008	16.2679775	17.10872378	18.53630898	16.34163999	15.01493195	18.78657381	15.02500828	16.74759098	18.71258694	16.15885026	17.50469285	17.04878735	19.1731269
13.88127953	14.1234723	13.63249615	14.11297979	14.767143	14.32445114	13.33419495	14.48557284	13.15573337	13.40189086	13.74208041	15.55204492	14.09270803	14.34547874	13.86493918	14.01068165	14.25649758	13.96719179	13.80664947	14.44874856	13.56335964	12.87072943	9.7177334	13.74713446	13.73710678	13.12116338	13.86628599	13.87074872	13.43554451	13.32113241	12.86734613	14.28496604	12.80942663	13.29620297	13.66863584	14.8005103	14.19097753	11.09758095	13.08258454	11.46376168	12.69827032	12.49692719	12.26713743	13.20139428	13.19040814	12.9231383	12.62171383	15.66542859	13.81705765	13.54103366
17.00810545	17.21769715	16.2901653	16.46469158	17.00814697	17.74586113	16.38029877	17.26884229	16.92063709	17.05051194	16.43649152	16.52180853	17.07256425	17.18387979	17.80332175	17.32531824	17.35456606	17.20895041	17.05340311	16.58530755	16.44126268	17.38029877	18.39106085	16.72719764	16.40350539	17.00460941	16.60198254	16.87627264	16.58046409	16.81154701	16.91357193	17.50744084	16.62090606	16.85810171	17.59348302	16.72076455	17.24325855	16.94051528	16.76219966	17.1666907	16.67749327	16.72739985	17.19431438	16.72370811	16.35872301	16.52536023	16.40546104	17.51296748	16.16359419	16.69293394
16.41836495	15.73197442	15.63659929	17.50569333	16.30457805	15.47707222	16.3074132	15.97626731	14.92838347	14.84947927	15.47223621	16.42437708	15.28210016	15.38464555	15.79596054	15.13034608	15.11081676	15.55132576	15.41448014	15.45424532	15.28169112	15.05367132	15.45882974	15.09267258	15.72028578	15.49200039	15.48488713	16.12236185	15.52726297	15.43594109	15.35781541	16.17001285	15.28196384	15.96516411	15.54126718	15.75703171	15.56787116	16.19506449	17.0384439	16.22476658	15.44652361	16.03808951	16.2548692	14.97139792	15.26219966	14.96411283	16.15104626	15.40070072	14.95740937	15.59006534
23.65403459	23.75924449	23.65947875	24.07246405	24.12531877	23.47868661	23.32388599	23.01537599	23.72292183	23.50364276	24.06897894	23.85274374	23.57924642	22.86794849	24.0334628	23.9398613	23.3443342	23.48394656	23.59814625	23.44816993	23.96622632	23.89929845	23.62082438	23.3232969	23.52355991	23.2133612	23.63728169	23.37080864	23.12190733	23.82617236	23.8528066	23.81747836	23.68823498	23.54933638	23.95239815	23.92106677	23.00589736	23.40936447	23.31790731	23.35594263	23.59072699	23.66992142	23.60371653	23.69421151	23.9524529	24.15923218	23.6807339	23.93404395	23.18112477	24.05624383
18.168488	18.58629173	18.37086926	17.61758548	18.73834949	18.03456007	18.6799521	17.93318258	18.23231224	17.69428231	18.7685566	17.99638549	17.82891998	17.80125069	18.00243667	17.65922074	17.89923055	18.3224037	18.38889063	18.05008117	18.50119591	18.47525383	18.54481297	18.17439739	17.86382945	17.86014345	18.14874044	17.88193263	18.00785629	18.00053015	18.47010255	18.15286253	18.58645935	18.7316197	18.47891632	19.24574168	19.05072477	18.38149358	18.76938441	18.11043352	18.02845066	18.90598859	18.63381089	18.24736753	17.93410326	18.16968371	18.21573058	18.62575263	18.23254041	19.4873193
22.05917541	22.07778277	21.63312061	22.49022908	22.68371987	22.46042367	22.57284778	22.64394901	22.18340195	22.04953547	21.89316218	22.46027638	22.42720024	21.93260476	22.71356708	22.48561332	21.74680043	21.83111223	21.54259988	22.39155083	22.38903736	21.79692115	21.96301798	21.76703405	21.98201115	22.20529349	21.98649957	22.6264036	22.02727094	21.71785578	21.78589947	22.12195061	21.91349057	22.49534395	22.6076053	22.54870426	22.04135807	22.46227091	22.27008869	22.91010798	21.73626286	21.83061457	21.74415705	22.34949272	21.60352828	22.18605224	22.06144962	21.97853878	21.92086775	21.94099691
19.02131645	19.31476014	18.71430087	18.89748119	19.08558355	19.65461621	18.84938511	19.34852285	19.15093855	18.85457891	18.75444706	18.48240975	18.9177958	19.03037044	19.60405097	19.42152125	19.39268272	19.2465998	19.07038245	18.62286347	18.28778282	18.66457147	19.88038241	18.43131461	18.05445512	18.61029841	18.5733991	18.73795335	18.21620523	18.69386522	18.54099511	19.60962921	18.40178502	18.84547808	19.3481715	18.64513564	19.02173418	18.7049163	18.64681612	18.95109284	18.54899334	18.53051133	19.23716232	18.64056313	17.95941629	18.12749641	18.30219721	19.56524658	17.72400366	18.72090367
11.81260582	12.58441317	14.38099435	21.87403845	22.58852162	15.47013865	11.64673162	14.95492501	23.11956613	13.98893705	13.73156079	22.54847426	22.55119121	25.36132043	21.19064728	22.55347355	15.0920697	20.24115768	22.14717946	14.70881966	24.03799913	24.81344033	24.23478969	14.71648395	24.77432843	12.60655619	12.62998711	11.795621	11.49872552	13.20022255	10.88318034	21.95390551	13.13478252	13.87296336	24.61534147	21.56010406	11.42290389	12.83136233	12.84081953	12.30903455	13.46792262	23.30545024	23.48037397	15.52886548	25.52425409	24.17556896	16.41614223	20.70706814	13.30235754	22.65823517
17.38546	17.35328074	17.83603043	16.75023737	16.74811508	17.05125537	18.01799153	18.1533719	17.28378502	17.29489003	16.97740157	17.5601946	17.4811394	17.90568359	16.65716384	16.76341303	17.13347947	16.94903701	17.18971334	17.1621107	17.47848386	16.92246276	18.18901095	17.39024244	16.80607394	17.39058457	17.51259623	17.06366262	17.73717932	17.14983287	17.04287689	16.48798135	17.44775161	16.86815231	17.48657109	16.71020646	17.37667128	17.11108173	16.82242384	17.2465476	16.82665431	17.2895416	17.46123514	17.27377149	17.85383371	17.51030259	16.98129024	16.56987708	17.00752395	16.73587858
25.25378515	24.98253015	25.16342271	24.48457519	24.84732512	25.19435344	25.16292195	25.13354325	25.06355525	25.20506884	24.80622676	24.53906808	25.05356016	24.96049676	24.60288372	24.79372317	25.09800644	24.76950299	25.07608809	25.11724999	25.4377237	25.10253921	24.95980615	25.08068006	25.18511901	25.17076126	25.19925487	25.20692273	25.08730083	25.05136784	25.07449507	24.61911002	24.96222041	25.28003495	25.10779998	25.04849822	25.21130014	25.0334628	25.44764311	22.16129422	25.18674792	24.87369199	25.05962573	25.2222442	25.49295669	25.06068669	25.13151727	24.94608102	25.32525868	25.06282156
18.80750093	17.76632146	17.50460941	17.4579045	17.67054605	17.7941643	18.67513885	18.60548076	17.61332794	17.57430874	17.76341303	18.29696549	17.7106142	18.5374759	17.58412775	17.2486031	17.85774381	17.79119797	17.55845431	17.67953893	17.93440222	17.33535814	17.96653237	18.18550495	16.96578428	18.87810209	17.65596408	17.29658984	17.55234956	18.61315747	18.09917756	17.85844666	18.13685635	17.61099174	18.49853443	16.74639842	18.3349096	17.45493842	17.89505408	18.35997778	17.77532111	18.15052332	17.87055532	18.03488018	18.61807581	18.32836089	17.26472327	16.97349182	18.14320167	17.77170014
21.35674827	21.34831724	21.22822155	18.90855503	20.5895835	20.75731832	20.68977789	20.41993368	21.19209394	19.89823402	20.25713461	19.37154689	20.55816991	20.24054691	20.35739213	20.56853536	20.8348131	20.61704128	20.85484532	20.63453753	20.19909737	20.32023529	20.25160136	20.73701308	20.09483724	21.23887638	21.26335474	20.38465984	20.26204201	21.00822805	21.15130036	20.12932484	21.09325361	21.44818315	21.02963601	19.88247025	21.57922437	19.49853838	21.60661915	21.67775156	21.34503091	19.52076336	19.70296999	21.64629622	19.92290385	20.92191028	19.56608514	20.4001805	21.55588153	20.5839409
20.34152526	19.78592618	19.93201567	19.07490507	19.91502003	20.23179861	20.25869468	20.03576477	20.16264709	20.34152526	19.69539602	19.061027	20.06067727	19.88625775	19.38865181	19.51267359	20.04589481	19.57189947	20.02227889	20.20029116	20.71786791	20.11312607	20.01460491	20.36266531	20.13227459	20.6105416	20.28178843	20.23017921	20.06212334	20.18125554	20.10136532	19.4121387	19.9800503	20.33495743	19.88770189	19.89350446	20.00749798	20.0084064	20.30270105	20.60033849	20.55172573	19.62096642	19.92759021	20.18400586	20.60738274	20.1169855	19.95986034	19.74477132	20.40136993	19.94780239
17.13483909	16.93937444	17.03843195	16.67996437	17.38754856	17.08755725	16.59176215	16.77778217	17.08019363	17.05426042	17.00810545	16.85810171	17.30925337	17.01554039	16.94433531	16.82371167	17.19447473	17.59712536	17.59932392	17.49236542	16.37171244	16.80930807	17.28432311	17.61860143	17.10107796	17.60946012	16.5659884	17.6153883	16.92381731	17.51426537	17.29856328	17.47447124	17.09208005	17.08878343	17.23254041	17.1150304	17.3363861	17.05736935	17.13347947	16.86466571	17.37836306	16.25984879	16.90250635	17.25797196	16.38445042	16.82253125	17.04065784	17.87847488	16.91979292	17.2968403
15.87345592	15.55483659	15.69376637	15.6063726	15.66266184	15.84200597	15.26074092	15.25607846	15.37775448	15.27884412	16.30242447	15.45452085	15.47115323	15.45083723	15.77587357	15.95592549	15.2422821	15.82502932	15.21687201	15.72737167	15.15362984	16.84942133	14.6320935	15.57429056	15.42390317	15.67509537	15.59164384	15.49313731	15.69636028	15.46705117	15.72077073	16.18469933	15.69444907	15.50156574	15.66915253	15.54289588	15.78315352	15.84817863	16.76682633	15.90835791	16.55262286	15.80323351	15.46852639	15.51580004	15.75427443	15.76386751	15.77346117	16.12488339	16.16875787	15.84584693
19.06651603	19.38369231	19.383424	19.62379244	19.41466271	19.51302934	19.26268773	19.27595148	19.43591814	19.29417128	19.56379475	19.40757429	19.14636423	19.19471718	19.42080405	19.42204186	19.29305336	19.44309261	19.38334226	19.68516397	19.19751454	18.96166699	18.24570434	18.89893174	19.2180134	19.01496742	19.04021123	19.09141684	19.06971565	19.19358436	19.23723976	19.02620696	19.14753513	19.20534284	19.11108173	19.45128659	19.04792596	19.41951571	18.79864655	18.53127063	19.04966241	19.11717514	19.07102008	19.37730305	19.26002083	19.2360186	18.83839823	19.47635019	18.75021139	19.29189693
24.34085966	24.36650428	24.38142829	24.1331172	24.30145888	24.51780733	24.329491	24.21188784	24.50838259	24.18248716	24.20397353	24.25520784	24.28350306	24.33329511	24.26352549	23.93955483	24.46037494	24.01648098	24.26001337	24.41122182	24.24021047	24.23282522	24.24341788	24.12277251	24.03619777	24.29403011	24.00078127	24.29198141	23.95638396	24.27621815	24.27078061	23.87940165	24.34063595	24.34312479	24.44650205	23.64196976	24.41106239	24.18894532	24.74048595	24.54382268	24.57690057	24.4039978	24.1331172	24.20074065	24.36922823	23.83344041	24.46191654	24.45920979	24.23353008	24.26547916
12.02771669	14.25745357	13.15837037	13.20652257	10.65698511	12.03164487	13.00059241	9.4247331	11.70777599	13.14464825	12.08456615	12.11919975	13.60776369	12.8211875	12.51611545	13.01974328	12.96221381	10.69654857	11.60517069	13.40384628	16.69952338	13.88207109	14.00442715	15.09863283	15.95225982	11.59563144	11.25742348	14.18418586	12.33758216	12.49136374	13.07300213	12.93586766	13.43271222	14.03765446	15.48251988	12.7469055	13.68218049	13.15454314	13.72473706	12.25730009	12.14951176	12.61259644	11.80286771	15.55556469	17.17312691	14.66801448	14.89725791	12.17374811	13.11548905	13.78854866
12.58157729	13.32051232	12.86757864	13.54571996	12.23394753	12.3462753	12.44756296	12.51642653	11.91309618	13.02945028	12.03933179	13.19589017	13.63651034	13.0808858	12.04950339	13.38510893	13.23069476	11.7857245	12.03180946	13.06520029	15.64070133	13.87571735	13.83095142	14.47890767	15.27836473	12.94060778	12.1130432	14.10710149	12.8685595	12.40843724	12.34188026	13.024933	12.91995057	13.51033736	15.19837871	12.84562853	12.70814982	13.83672	13.40817481	14.26216229	12.40764356	12.68092692	11.99615387	14.67149741	16.58607562	14.04154629	15.16340675	11.84592138	12.28191839	13.66301563
21.58604021	22.3239331	22.32762143	21.3166871	21.19675379	22.00151612	21.4095969	22.05370767	21.62632445	20.90362297	21.63138656	21.57480217	21.37755032	20.91273203	21.38308771	21.57542292	21.7003595	21.71681218	22.22498696	21.19727802	20.78232092	21.23550003	21.28743716	21.32067286	21.61220712	21.09637437	21.40561667	21.61789142	21.68213526	21.3537614	20.94948608	21.52592728	21.43358552	21.54018393	21.39195341	21.20166902	21.28475649	21.18125554	21.50971834	20.96844442	21.54828254	21.07018902	21.24242456	21.89058992	20.76396926	21.46724398	21.15878814	21.80059578	21.87046033	21.54677769
13.18257283	15.92789363	13.8716065	13.0898904	13.59391222	13.31123026	13.56162483	12.96658747	13.34115453	13.21423913	12.55165191	12.97099519	13.01466342	13.61999931	12.34529294	13.30420006	12.30265294	12.69654857	12.61626163	13.55299749	13.92479848	13.77166557	13.26752328	14.08832292	14.97509303	12.68950115	13.24360035	13.31314082	14.4133447	13.45230863	13.2690054	12.70011993	14.3505214	13.76750103	14.71888848	12.87412254	13.11769292	13.3527429	13.45277357	14.46182859	12.80469343	13.23252703	12.69978918	14.06096826	15.02290272	14.62440014	13.34574835	11.96502196	13.59064916	12.55384193
15.71530859	10.3384675	8.43406764	11.72542942	11.09958215	11.54761416	16.71670288	16.48806673	9.68233879	8.93030103	9.91890635	11.38890056	16.66867413	16.05829632	15.95571122	15.61928505	15.94957755	15.46158064	15.79226502	9.78891171	15.61113069	10.02047125	10.63056999	16.06497611	14.77313921	10.35470348	8.4435865	15.74028673	15.3479713	10.37363757	10.28438073	9.08135301	15.33624807	15.66570094	16.01228671	10.27207849	15.7230427	11.51425253	10.15452943	10.24663064	9.60304931	11.27930751	16.91357193	15.4402015	15.10959431	13.88355687	9.4812348	16.2372446	16.28910864	9.71694857
18.76997668	15.49787947	16.51900032	16.2373002	16.00581829	18.10964048	16.59127395	15.93448959	17.43119915	16.63427463	17.49663864	17.59315098	16.21276203	16.99591693	17.4680262	17.75946795	17.3309132	18.18055304	17.8971756	16.60935188	17.37552458	15.70791379	17.80632112	18.20390424	17.72897277	18.5841838	19.13920778	16.44083439	17.36291606	18.40377892	18.83054487	15.18000625	17.78914801	16.65808849	16.51900033	16.58169487	17.44428995	17.9234439	18.34542281	18.38514005	18.08468803	18.17411709	16.90929938	18.06414297	17.69887032	18.31849924	16.06213874	15.84044247	17.45462549	17.28429481
13.22769071	12.7560907	12.78664399	13.24132693	13.17538517	13.29700099	11.89456083	13.24859049	13.49645638	13.20131297	13.09711173	13.06703233	12.799963	12.86324172	12.49925941	12.95350996	12.88888049	12.27618305	12.71634461	12.94842247	13.51742819	13.18371524	13.07294385	11.85132563	12.46785968	12.86545489	12.97070419	12.91525122	12.54034079	12.78484293	12.67153809	13.27657581	12.99579717	13.00466642	12.73295518	13.42940068	12.58471909	12.75139515	12.98062115	13.02186328	12.1766585	12.62609883	12.10255715	12.29920802	13.34629392	13.07198141	12.7498125	12.60513725	12.47629314	12.97653081
17.38319262	16.38809402	15.90432664	15.99981569	16.39215047	15.71323207	16.38930513	15.67386637	16.70567442	15.60740951	16.31989084	15.37339587	16.30951587	16.00854707	15.7509019	15.49244858	15.29529166	16.48932067	16.43333826	16.23792603	16.65103264	15.99326956	16.37402614	17.03123042	15.79626579	17.31773608	17.00681722	14.67268286	17.01480033	16.40741522	16.53687771	16.00018686	16.71912403	16.73874917	16.37390613	16.42849104	15.22756527	16.67299478	15.46640393	15.09976283	16.56299344	16.71321208	16.90212173	16.64685209	17.5693868	16.77325421	16.44951451	15.52823589	16.33948323	15.61681812
14.79892292	14.73131903	14.63118672	15.00316945	15.40695297	15.1897908	14.58355209	15.2190075	15.26014161	15.42008568	15.06788644	14.97066361	15.10494512	15.331868	14.63309971	14.79688704	14.35424752	15.01493195	15.25447982	14.76956041	15.15717735	15.304763	15.35834703	14.33719162	15.5667574	14.31148158	14.81161243	14.96719179	15.15122605	14.44360924	14.31121979	15.19340679	15.23399533	15.09911901	15.56612633	15.42934733	14.81221407	15.03515057	15.09447821	15.1473041	15.1423577	15.04311741	14.9559612	14.33719162	15.34054723	14.97228508	14.98200003	15.51216286	14.99874813	15.16157794
20.4867502	20.49108063	20.04079178	20.0416097	19.98239361	20.20652635	20.94133058	20.2841373	20.1305248	20.9775031	20.23179861	20.92531997	20.62367638	20.23512126	19.8859366	19.79102445	20.4919436	19.69147035	20.17180454	21.11504438	20.11391081	20.46648838	19.8023163	21.30715045	20.76476509	20.33225552	20.58798827	20.04204308	20.14708584	21.13031947	21.55747355	20.51160916	20.98256166	20.08529449	20.41219501	19.94571877	21.22417004	20.42562914	20.49742916	20.10457329	21.41561395	20.7538659	20.43749527	21.06981691	20.63453753	21.62118497	20.26757754	19.84601432	20.47210201	20.0624844
15.63535576	15.72975001	15.62456126	15.76853793	17.15888394	17.10935188	15.94104219	17.16113747	17.01216286	17.22741211	15.72030063	15.7748669	17.21196126	16.9468708	15.86820474	15.92897491	15.59983888	16.89029132	17.23536369	17.20466342	16.23028112	17.21321208	17.32043391	15.92277126	17.35799947	16.97973729	15.63040216	17.18443275	16.83618062	15.60927394	15.6115193	17.15699498	15.75003313	17.11556718	15.66082307	17.23241873	17.03098913	17.23390789	17.09745557	15.75398867	16.99053841	17.15170663	15.60007283	17.14805683	16.02567635	15.94514401	17.17259825	17.2601416	17.24151826	15.77065069
16.5411022	16.76426933	15.29265468	16.66504926	17.61596057	17.93894046	14.86323588	18.08377269	18.16382743	18.85128396	16.96216496	17.83630708	18.19460298	18.29673595	17.78669728	17.53393943	17.61940248	18.41227504	18.6202915	17.40413388	18.07761548	18.92763373	18.34436859	17.27382894	18.62296527	17.7848891	17.54481297	18.09202461	17.92693711	17.07938918	17.25023737	17.62211943	18.22927839	17.93765981	18.54022116	17.95692459	17.35070321	17.66340072	17.80512562	17.74027048	18.23973613	18.12175598	17.23801901	17.38923953	18.57278729	17.3619405	18.1747435	18.61291516	17.94210941	17.91877155
23.53214044	23.6874449	23.82763835	23.28771513	23.65304032	23.56907209	23.5857836	23.92252343	23.79409829	23.68061421	23.44772922	23.47979439	23.7023105	24.06827989	23.52845444	23.49223172	23.44164186	23.68823498	23.71801341	23.4039978	23.16378672	23.62462915	22.90219334	23.41040982	23.36773672	23.6807339	23.31618997	23.52672785	23.68101312	23.3635378	23.41647767	23.38405143	23.56851298	23.72794658	23.66992142	23.54847426	23.7938255	24.37536167	23.44247499	22.96336318	23.55761742	23.81645444	23.27044953	23.64954952	23.60906789	23.68133208	23.55856321	23.64821523	23.58528284	23.17518311
25.14039463	25.00103723	25.17962096	24.6312289	24.81401266	25.26766189	25.01670012	25.08630675	25.30190168	25.29849993	24.94560448	24.50374474	24.99873039	24.80393504	24.60129317	24.75046063	24.77135261	24.51106272	24.82987232	25.14773512	25.44514836	25.08725542	25.16420892	24.70828723	24.91688757	25.06519601	25.41644889	24.94548011	25.0678718	24.93497004	24.94437369	24.80833574	24.98347474	25.04743717	25.19374148	24.93282139	24.83048038	24.95135712	25.4040783	25.52394427	25.38219813	24.77896515	25.05504573	25.2682982	25.51997927	25.20898769	25.19662541	24.78031302	25.26910603	25.15160864
21.73160828	21.70583621	21.43010636	19.94301877	21.61828828	21.76125116	20.58104433	20.88206475	22.06923602	20.7466781	21.12772728	20.20711738	20.42759021	20.88532158	21.3453968	21.40823845	21.41137947	21.40672812	21.68419012	21.46172199	20.85514612	21.72881896	20.92442807	20.43236162	20.55352495	21.87892896	21.6262143	20.57014438	20.79280158	21.53483549	21.64144587	21.17569753	21.59183979	21.95669752	21.86192585	21.54064917	21.75852278	21.04222873	21.74418043	21.38965401	21.55156542	20.94631268	20.50632833	21.5863313	21.15403459	21.87144106	20.80990944	21.31160451	21.77822284	21.59278505
24.01003988	23.36980249	23.79061237	23.45974653	23.7639522	24.4668974	23.67299271	23.90721093	23.9095388	24.41011959	24.02388229	23.43067761	23.68823498	23.92100959	23.58768333	23.62888995	23.97905606	23.87776409	24.27621815	24.54998228	24.81784958	24.51591717	23.92520058	23.75421766	24.01545325	24.05543741	24.26249324	23.94485796	23.96633373	23.87484365	23.80287487	23.83730409	23.88950826	23.88717467	23.95883003	24.61636725	23.79228908	24.16093592	24.16062831	24.25060549	23.86933575	23.86452798	23.99873039	23.77201203	24.92399852	24.40796831	23.94236395	23.94316852	24.15548213	23.91133774
18.38865181	18.1754023	18.23840228	17.68414006	17.95607723	18.52337725	18.14979023	18.23458308	18.57212747	18.49950147	18.11130667	17.60935188	18.10107796	17.85070321	17.69431438	17.84279742	17.83229195	17.57536855	17.88625928	18.37421362	18.69267681	18.25826554	18.32880021	17.80183119	18.02881385	18.30660939	18.6008635	18.12222576	18.16794762	18.00008946	18.05874465	17.86643638	18.04914044	18.20931175	18.28917613	18.02035273	17.98387109	17.99954348	18.66422463	18.79491793	18.60373741	17.88914161	18.15422005	18.45527355	18.66982474	18.3589893	18.28724025	17.82669436	18.31923462	18.27058288
19.15637831	19.12985439	19.1312471	19.27364939	19.15034012	19.15490208	19.0025962	19.21341513	19.12371286	19.11464098	19.04593175	19.18666066	19.13401578	19.12030927	19.27791785	19.189447	19.28473526	19.16535439	19.09712536	19.17821803	18.75435854	19.08094934	18.99885779	19.06077376	19.30340447	19.03582221	19.16545663	19.28275372	18.90738634	19.12255354	19.13105893	19.25041542	18.86060524	19.01683878	19.19857745	19.02395627	19.08957191	19.01691569	19.32008376	19.30088765	19.14749022	19.05714634	18.98349529	19.10331228	18.90123152	18.91675982	19.12064902	19.22389592	18.99040014	18.76962282
17.31916718	16.99939221	17.36663847	16.47125811	17.34873811	18.44242782	16.83303326	17.8277214	18.29172357	18.18842106	17.50016083	16.83171956	17.41122516	18.28454956	16.95266884	17.24135002	17.78435143	17.77034479	18.58856528	18.70906433	17.51092322	17.80087727	17.76481054	16.22578052	17.19709932	17.85168375	18.33689952	17.7094845	17.0943677	17.24583126	17.54143132	17.62238524	16.80332175	17.29596054	18.08440794	18.32517112	17.94142664	17.86238271	18.02145402	18.34440115	18.09026692	17.49882888	17.18398391	17.6788839	17.93859765	17.10311168	17.28454956	17.29736318	18.06050354	17.15760269
15.63767695	16.23484965	15.94971262	15.88478152	15.4128976	15.47156915	15.38182975	15.6845693	15.91227195	15.57792081	14.80385098	15.89928656	16.0058766	15.25287289	16.003701	15.77649202	15.7655199	15.97624649	15.83950736	15.60686227	14.8240397	15.03308087	15.66915784	15.13409893	15.43718814	15.76329645	16.07246552	15.15218417	15.22671208	15.83669683	15.4479836	16.22711183	15.22387067	15.70320762	15.58580726	16.01881709	15.55345926	15.58453866	15.40013384	15.05902714	15.74046967	16.33649671	16.15638811	15.79866098	15.33723792	15.86527935	16.38807833	15.93445648	16.03233933	16.41634973
10.41331536	19.87810209	17.65354161	13.01906314	12.02927071	9.67958737	8.24047397	9.51161728	9.88987891	12.80162912	7.94096325	7.62283577	8.59764765	8.02933413	8.72354969	9.73789838	8.8738867	9.35069554	7.30466152	8.35096456	12.91468282	19.39637319	7.29451246	8.83960259	5.79435732	8.9165933	7.37511796	18.08617995	13.95532537	7.4599903	9.61226937	16.340719	6.72379993	5.74872635	7.41713676	10.97758939	7.48554722	6.99051603	9.49950727	8.68775732	9.46618813	6.97208149	14.20480505	6.82259278	8.11961279	5.96045553	12.89591809	12.04215182	16.8520653	6.1990779
17.38341475	17.36946175	17.89839719	17.86228108	16.82963818	17.11086573	18.39723612	17.56791701	16.87521016	17.29878531	16.38287166	17.41640631	17.0935199	16.67144709	17.25535385	17.5240578	18.42686741	16.93142544	16.9906958	17.63883336	19.39268272	18.46906786	17.03747589	18.78573725	17.05711725	17.3122827	18.23001134	17.26944945	18.10528121	18.35187068	18.4243013	16.32674294	17.84633912	17.08617995	17.85569525	17.56803165	17.26982505	16.6241796	16.91295161	17.39234158	17.32355082	15.93641816	18.02281811	16.09064916	17.99295926	18.53482017	17.46538793	16.68395788	16.9991106	17.82309487
16.7135869	17.14921858	17.24484514	16.70935259	17.42218219	16.72658451	15.94649105	15.64083951	16.52857174	16.29106224	16.96468276	16.71782755	16.27270664	16.06393474	17.19357633	16.77497704	16.61611071	16.92893229	17.00951571	16.54457618	16.78352999	17.16492232	16.59547938	16.09578829	16.14776404	16.3887351	16.86380409	16.64763266	15.24722507	16.62963078	16.54081657	16.72067179	16.64368006	17.01640282	16.65802777	17.29360555	16.16199935	16.69364054	16.77209761	16.56303961	16.74089915	16.99295926	16.12912402	16.59357891	16.69267682	17.00951571	16.61634659	16.9256815	16.12832034	17.00235298
15.74747777	16.89647316	16.61549563	16.82242384	16.66145308	15.32530754	15.8659026	16.76341303	17.35932745	14.74253174	15.68221181	14.86325212	16.90363497	15.64215086	17.54506941	17.40679531	14.4427719	14.62360816	14.29098707	15.64311835	15.47523558	15.31435061	15.58158689	14.77795356	14.92922877	14.38162792	15.11610928	14.38374633	16.17199247	14.39567591	14.76051624	16.51742819	15.99478015	15.47844752	16.64368006	15.55321281	14.77580254	15.83942973	15.8335623	14.80889447	15.4116002	14.89742057	16.52598424	15.94230048	16.02200404	16.65244118	16.28704483	16.91319317	15.23396132	14.43249684
15.53499059	15.57289527	15.6110299	15.66358349	15.43439763	15.06469979	15.69267682	15.24766842	15.1234723	15.24770655	15.51398045	15.19287223	15.36894229	15.08077048	15.08518965	15.11744635	14.91904923	15.11270402	15.4123592	15.08057825	15.72019914	15.54656439	15.25297698	15.33306289	15.55337192	15.12304192	15.41499429	15.06347039	15.73026526	15.43665657	15.3317238	15.38244677	15.30081142	15.35264237	15.27243961	15.43769002	14.87254663	15.3567264	14.94415386	15.17376078	15.14910932	15.55151031	15.21006087	15.0521543	15.6426389	15.80053687	15.33542144	14.93271812	15.17849716	15.30353349
17.78590676	17.7514236	17.73533339	16.97445819	16.95442425	18.14950873	17.56667395	17.97677309	18.11000106	18.25384929	17.77265025	16.22988924	17.40442635	17.10481297	16.9164063	16.87344091	17.33149684	18.58412775	19.15665292	18.24989596	16.90873732	17.22011498	17.46780672	16.45350767	17.34484383	17.75943865	18.61124369	17.99983753	17.31895135	17.1468932	17.37627264	17.25561904	17.61519147	17.12332368	17.11938469	19.41846604	18.01845211	12.38146958	18.52017412	13.5540853	18.48996919	16.53509618	17.31160153	17.57089165	17.68939049	17.25106793	17.86987674	17.78610447	17.28216831	18.1201671
20.06854729	20.06137656	19.55154862	20.2450918	20.66781246	19.20473455	20.0951823	19.80270105	19.88475991	18.84784428	20.62717748	20.42749954	20.52911636	20.08089773	20.31653905	20.51845211	19.42896703	19.71484075	19.96222166	18.96489218	19.800732	19.80483675	20.76437866	20.82978439	21.53414751	20.37513622	20.40039143	20.65044877	20.58344434	20.38574446	20.68232636	19.45197692	20.48457519	20.80881994	20.80433784	19.82591978	19.8800261	20.39563054	20.19415199	21.05813965	19.99277241	20.45928789	19.67839224	20.89487194	20.85700828	20.57216546	20.30947384	19.92191028	20.45708057	20.10102321
18.40418663	18.41722502	18.96552007	18.37068091	18.46375617	18.9653604	18.24623429	18.69947561	18.61652792	18.10248177	18.54897863	18.68341594	18.37417613	18.29656201	18.33366806	18.22715167	18.57472055	18.45749822	18.21095904	18.57726662	18.20463971	18.68151677	18.36226203	18.30380414	18.75060085	18.67366342	18.22289474	18.81191495	18.17693167	18.58053169	18.04258009	18.38384646	18.86494108	18.20641597	18.72161043	18.20523228	19.0817886	18.71844197	18.76119476	18.32392609	19.14532017	18.63770678	18.15145141	18.38877429	18.58614269	18.26747431	18.55090331	18.74549898	18.75836826	18.76237041
14.52463181	13.50890018	13.96825967	15.33719162	14.11229016	13.29667334	15.01359488	14.65159639	14.03466412	14.80931463	16.39092655	15.23753223	15.11108173	14.04134331	15.3492599	14.68370274	13.33864498	15.27088147	15.48064876	14.72879913	14.48073156	13.74277169	14.09800559	14.27232908	14.55043363	14.75544226	14.55613671	14.76083451	14.42674938	14.42899159	14.39855814	15.49548356	14.58479555	14.6348962	15.07903855	14.7768102	14.04740785	14.85549623	14.19091566	14.16867413	13.8772768	15.25974335	14.92236363	14.39530316	14.20212971	14.43410326	13.8685595	15.44288244	14.77133358	15.22126525
16.34129476	15.50659258	15.14330564	15.15911433	15.44030733	16.03697824	15.80895795	15.49096711	15.74742056	15.67300799	15.27895822	15.02419018	15.62163007	15.40806035	14.85430507	15.49037163	15.35194157	14.73503397	15.29023719	15.30875436	16.28752075	16.26708733	15.59407735	16.17896909	16.30619808	16.14368006	16.12346523	16.30504805	16.36815231	16.38351739	16.46449754	14.89790058	16.41048874	16.57385407	15.20387386	15.22597086	15.78702226	15.51044331	16.50871966	16.23722284	15.80198149	15.64069304	15.68654055	15.99130377	16.47456259	16.35960295	16.30112348	15.02629199	16.56183821	15.67621179
16.88323705	15.94160878	15.5262434	15.33471216	15.8384933	16.57966746	16.12169675	15.84055142	16.01451726	15.92601654	15.62011023	15.37247047	15.96693865	15.67198982	15.31975717	16.12786893	15.75299117	15.00871966	15.4452781	15.35864129	16.7694032	16.84258071	16.12451886	16.80188645	16.60935188	16.57974265	16.49400154	16.70098663	16.72501252	16.94379083	17.13643945	14.9156138	16.78536419	17.06623359	15.69281567	15.70065607	16.35908247	15.9973335	17.01454936	16.78318981	16.10497272	15.89110236	16.00467282	16.38731297	17.07218446	16.77324271	16.83735998	15.35437084	16.90327976	16.05796163
18.83996917	19.05880513	19.11343558	19.36997732	18.43773991	19.5667553	18.52102594	19.51814508	19.10556691	19.50170923	19.1817167	19.17108035	18.81697887	19.18529998	18.24025543	18.77305294	19.20893666	19.0485126	18.25127542	18.63998844	19.10219029	19.55302528	18.43799734	18.48756497	19.6438727	18.62363327	18.73947257	19.34534803	18.70865178	18.7310789	18.92248029	19.66421627	19.93708736	18.65090662	18.84452812	18.81730686	19.19663991	19.18856656	19.93054353	19.53363893	19.25756075	18.74969178	18.98908519	19.05722149	19.06031047	19.55238129	18.89251826	19.58744799	18.68932994	18.81219078
15.64179496	16.69808269	16.05753995	16.39952019	15.66631737	16.52419992	16.04705863	16.33326608	15.93581442	17.44415386	16.01644058	15.80650233	16.47914974	16.3335623	15.86323588	16.16792932	16.75432165	18.11688954	17.64637923	17.48721246	16.74352822	16.61855868	16.05356686	17.7135869	16.93676658	16.51129533	16.31154701	16.7044484	16.99811358	17.37267488	16.69138984	16.84902804	15.73233233	16.79783013	17.3478054	15.81492175	16.9244237	16.14650947	16.96468276	17.30524938	16.89966496	15.7895135	16.23578532	16.40209287	16.49586204	18.19065685	16.76677412	16.88400674	17.09947025	15.66260822
18.53669816	18.56380676	17.88740132	17.81643752	18.52865245	18.26440321	18.17911322	18.07944184	18.40180907	17.7375721	19.0373264	18.15019097	18.3780648	18.53793914	18.62419462	17.96596038	18.04032043	19.01197705	18.56090883	18.24043597	18.51403893	19.28091785	17.61860143	18.44198998	18.02398673	17.92105881	18.35348655	17.7051375	18.344323	18.32954512	18.58049413	18.7870076	17.80732271	18.68573219	18.14067542	17.86499487	18.43525245	17.70621094	19.00806912	18.30507748	18.70539812	18.77166413	18.52620696	18.52816806	18.78678192	18.08725967	19.02297573	19.37501921	18.17765412	17.97947813
16.39025222	16.37584185	16.77997858	17.52426083	15.98234779	16.86991949	15.87339587	16.43821351	15.87238628	16.82068161	16.81940992	16.7420588	17.1939294	17.09022246	16.80977827	16.77398404	16.68277258	15.67608023	15.07499931	16.43429829	15.64565083	16.79447701	15.93251897	15.74587427	16.68608912	17.32841682	16.90350539	18.02359063	17.10566212	16.55174797	16.76666968	17.63347947	17.30894153	16.3437288	16.97722825	16.74331848	16.56192299	17.43193781	17.91843078	18.24974747	18.71202385	17.09326168	17.33149684	17.4344712	16.56644806	17.52881385	16.93712401	17.30752835	16.91056954	16.8908777
19.65819302	18.85009615	19.21580063	19.01818603	19.5132458	20.05516776	19.03028741	19.2895943	19.98758499	19.76689811	19.80339068	18.94534378	19.11603207	18.77776789	18.80859671	18.88768962	19.26010135	19.22686048	19.50459376	20.17658661	20.20257375	19.98077835	19.3336945	18.71878308	19.17469407	19.42137347	20.27822841	19.20641597	19.47563259	19.60523812	19.54204307	19.48104781	19.1927632	19.08370727	19.40649962	19.80314939	18.89726941	19.53273668	20.01250596	20.23644605	20.02775404	19.23065207	19.45671424	19.31445135	20.12745243	19.73712643	19.67168045	19.12013822	19.76706124	19.48730594
15.68575166	14.51453701	14.84702514	13.82674401	15.86346322	15.81422459	14.91828972	15.08317504	15.79610539	15.21651879	15.80178477	14.14052443	15.23942436	15.89264764	15.91576482	15.64234391	15.48753036	15.40966495	15.7787323	15.91796612	15.71710075	16.13721053	16.14377914	15.20293639	15.15561967	16.2678941	15.32642789	15.27588962	14.87882016	16.33436358	15.97923963	15.17594338	16.27772503	16.49420474	15.70074762	15.10393956	15.30305257	15.85679196	15.7696575	16.10155082	15.62516301	14.82110142	14.42246837	15.45955842	15.76928296	16.09706664	15.29849666	15.25020887	15.5833606	15.56714619
16.86653743	16.35270829	16.20556454	16.65472168	16.41840257	16.12708639	16.45033362	16.29170479	16.26104273	16.58612033	16.30138342	16.69209796	17.28861351	16.61939181	16.59635427	16.5341517	16.33982199	16.35973557	16.63141072	16.88287166	17.03106957	16.55135548	16.69209796	16.46376412	16.57316392	16.69209796	16.14837547	16.21227417	15.65512679	16.59774896	16.50444251	16.60451517	16.46351241	16.45616915	16.97857037	17.03363893	16.54628723	16.71321208	16.04537307	16.21788095	16.39795475	16.83530539	16.77920917	17.01722324	17.04745188	17.1557442	16.61273562	16.08368371	16.13776576	16.55134532
21.56778922	21.70499111	21.51624247	22.18933019	22.77352906	22.91965414	21.33833092	22.6916068	21.42959117	21.50283247	22.23129889	23.49373264	21.49512105	22.68695461	21.42596544	21.99080243	22.32851651	21.64703233	22.12072727	22.39726827	21.97975854	21.1430887	22.51472545	21.28747019	21.38060501	21.46363061	21.83679012	22.14368027	21.42592	21.5786069	21.62953868	22.92049702	21.2662634	21.58571988	21.81361424	23.06944459	21.59873829	21.7510457	21.91922317	23.1489494	21.7098875	21.43809421	21.20928034	21.89756608	21.38818083	21.09325361	21.02848598	23.93235711	22.20447864	21.98955961
14.94195107	15.01343005	15.30372753	15.23505337	15.41662503	15.2338496	14.97229904	14.95279078	15.03760344	14.95112485	14.96212602	15.06393166	14.59819323	14.87171245	15.57281632	15.32475956	15.26764382	15.51232138	15.11063237	15.27680562	14.57418146	14.66502788	15.08894082	14.73451969	14.8118828	14.61956686	15.19583815	15.01216286	14.76533158	15.00940299	15.13101867	15.52350772	14.83811713	14.89719594	15.26411212	15.6715795	14.9794885	15.36178897	15.33681266	15.14358097	15.22481578	15.10622766	14.88514201	14.60630883	14.34289401	14.80812354	14.45476767	15.70733947	15.31838448	15.30446793
18.65343978	19.00777582	18.78163926	17.41286159	18.39790759	18.33755066	18.60344189	18.34542281	18.7971741	17.92159731	18.41935872	17.70122492	18.3421902	18.3395661	18.12731167	18.357552	18.17716162	18.21139768	18.25967305	18.08692476	17.91122516	18.18406687	18.3784314	18.39832468	17.86360121	18.71767387	18.6891321	17.99916525	18.19969053	18.54489189	18.56959652	17.79076319	18.86912832	18.74598802	18.36730117	17.58893191	18.63793224	17.41025102	18.61820057	18.47514518	18.32828098	17.78876827	17.63987172	18.91369025	17.66580705	18.37107638	17.73855313	17.77520644	18.4730125	18.20756623
16.71271201	16.53687771	16.66915253	17.06768769	16.40781229	17.28213992	17.27852456	17.07944184	17.21502192	17.95563085	16.46481503	16.97366603	17.6230051	18.76451961	16.93483895	16.51123746	16.61211766	16.76481054	17.17497415	16.88999795	17.70257375	16.7959494	17.59543525	17.21117839	17.50934994	17.73935205	16.5880331	17.08438927	17.32963818	17.24875183	16.74043597	17.54057847	17.51669007	17.47753152	16.96468276	16.6265722	17.05946032	17.89753867	16.63124273	16.93041349	16.84842733	17.54398386	18.30438258	16.73244915	18.41359559	16.71208644	17.89574577	16.34760626	17.30116773	16.2611585
21.32244775	21.4579504	21.36969443	21.30203235	20.98390464	20.88501387	21.94649376	21.7222442	21.12867472	21.60893569	21.19169168	21.24939934	21.48061831	21.73957094	20.77767057	21.0493402	20.92651954	20.64839551	21.13404737	20.94976748	21.75511068	21.25595084	21.78405987	21.78475649	21.56992856	21.18432352	21.19994317	21.47685981	21.77749197	21.27116786	21.40446605	20.73597319	21.90466731	21.45836755	21.10627952	20.87533121	21.3122644	21.4858308	21.02962027	20.76735114	20.96676323	21.59123302	21.31533241	21.45175179	22.17884998	21.33293402	21.48808541	20.56344636	20.93160464	21.36077793
19.62646651	19.40786955	19.54493134	19.06890992	19.4592386	19.61139212	19.50138452	19.5044725	19.77686652	19.90390036	19.81530953	19.3320651	20.0289273	19.56661892	19.04452684	19.1150125	19.56661892	20.1372817	20.02760251	20.20810134	19.04768773	19.34169523	19.53881005	20.67216637	19.3059692	19.707944	19.61018917	20.19184759	19.63016228	20.29785513	20.09454957	20.13782386	19.22284657	19.8890498	20.13912339	20.01402606	19.95303079	19.34079754	19.69955522	20.49831746	19.99426187	19.10800432	19.12176042	19.89496681	19.3744557	19.42868608	19.22434599	19.58957191	19.79684899	19.72875494
17.49682844	17.03687771	17.1153883	17.04760913	17.63099766	18.02938852	16.98985741	17.05845432	17.69489146	17.595803	17.70647904	16.62358552	17.00602651	16.73007239	16.73717932	16.66822202	17.04398386	17.0249304	17.37455095	17.86382945	17.90452222	17.66994916	17.14757791	16.85871484	16.79400789	16.97921889	17.98721246	17.20942169	17.26142858	17.25248954	17.23699796	17.17362217	17.07906564	16.80930807	17.23799486	14.65221682	16.85163218	17.21246185	17.77440322	14.75113908	14.07167978	17.14049402	17.41463613	16.84590516	18.02421008	17.3630176	17.24869234	16.90284271	17.51088186	17.20857318
15.44765139	14.47441121	15.03438874	14.54999499	14.74705815	15.30397001	14.4014289	14.58722842	15.88390811	14.32609453	15.10025409	15.53857844	14.73505337	15.014458	15.02122167	14.69538738	15.14956811	15.30896013	15.35402548	14.65758244	15.49411331	14.14739173	15.3101717	15.13971122	14.95313498	15.25736329	15.24681962	14.08641838	14.13677716	14.99907108	14.73613892	14.50696527	15.25023736	13.67166688	15.1015158	14.56241143	14.96189942	15.14154103	15.03706759	15.17471055	15.19352496	15.15664227	14.00138137	15.11366875	14.04813721	15.12708639	13.59504375	14.3851814	13.88491353	15.02784494
19.97373679	19.81518918	20.05492462	20.77550204	20.22716891	20.79607301	20.78753625	20.60825845	20.11424687	20.65691687	19.9164063	20.48246083	20.4931699	20.52329595	21.26232937	20.97767229	20.6374715	19.93006661	19.83902177	19.94585315	18.91265428	18.61583095	20.59146423	19.6931749	19.68615805	19.25318636	20.50018917	20.42362625	19.36941615	19.99492287	20.16781246	19.70112167	18.82864049	20.0485126	20.36977302	19.97394088	19.84870574	19.71407856	20.31003751	20.76324088	20.32075698	19.3654836	20.31003751	20.26335474	18.08141363	19.82960577	19.17693167	20.5907993	19.3045168	20.27478522
16.98592915	16.56806986	16.62215487	17.19138984	18.50083427	17.92218219	16.49423013	17.59642775	16.43401124	16.08242935	17.23696773	18.60402826	15.98704148	16.96232424	17.00465948	17.39540608	17.5304258	16.9579045	17.18296809	16.73007239	15.39148704	15.6329349	17.14524722	16.33183513	15.76666968	16.30675486	17.0688336	16.28809324	16.00397665	16.70926463	16.72048623	18.02318414	15.86122934	16.18604241	16.56380868	18.36031546	16.71436716	16.23599363	16.94083439	17.79198272	16.72096858	16.34842733	16.53779472	16.67035377	15.51017178	15.69778144	15.38886638	18.96184132	16.86177778	17.20320762
19.82204527	19.9349725	20.04802172	20.08189402	20.21670288	19.80702444	19.83873303	19.88107903	20.0800175	20.02049558	20.50018917	20.20613206	20.42442807	19.93151086	20.23889994	20.09299413	20.25676704	20.5678788	20.63118147	20.90504626	19.65018244	19.56716785	20.21221942	20.65786629	20.02227889	20.28205473	20.30270105	20.53310649	19.99742916	20.56951907	20.50580788	20.41074865	20.0806631	20.47875418	20.25593934	20.71309881	20.2870076	20.45763738	20.39437843	20.60964048	20.30062822	20.26244337	20.22946361	20.495055	19.42316663	20.04912573	20.17273458	20.85110494	20.25308105	20.31898845
18.83276528	19.09497529	18.11260991	17.94883421	18.23000371	17.75379022	18.3808438	17.55246671	17.50460941	17.52377347	18.31176507	17.96136804	17.96786159	17.75788387	17.97289262	18.06004974	17.93708736	17.97387286	18.83595796	17.7870076	17.83473802	17.50080282	18.49299106	18.04712747	17.37026637	17.84299319	17.72787148	17.35235389	18.51645412	17.8263873	17.94953252	17.25603135	17.45445779	18.47357348	17.89009576	18.08061617	17.89063344	17.85541312	17.35317782	17.39574577	17.62392505	18.45932745	18.00731616	18.06883359	17.92734355	18.53698742	17.70718827	17.37480072	18.01957674	18.36665109
14.32417687	14.34808741	14.38070907	14.70720843	14.18476433	14.54167312	15.39329637	14.76521996	14.38273533	14.67513226	13.97499567	14.63732161	14.32290704	14.01110516	13.30676188	14.16673602	14.26462436	14.52090848	13.85241984	13.95856296	14.16502788	14.70512866	15.80999687	13.97298983	14.62888666	13.99125277	14.53897952	14.44289699	13.91718287	13.99748183	13.90921481	14.78822616	15.49300505	13.74728707	14.43756916	15.12866187	14.5559378	14.97039068	15.58242935	14.63363578	14.33688847	14.53587964	15.00017343	14.62367607	14.25300536	14.84422922	13.81378119	14.54735752	13.92735888	14.93923742
10.78080011	14.30372753	10.99169754	10.62377632	10.9518531	11.25902625	11.28754173	11.0042285	10.8638787	11.293112	10.78305432	11.08411205	10.81712276	10.85680166	10.71587633	10.7437404	10.98322098	10.92277722	11.18560556	10.95894257	17.07703081	16.06768769	10.91905893	11.20467312	17.06354729	11.13214796	14.22787883	11.098789	17.69684369	11.293112	11.293112	10.74492781	16.35561319	11.37684038	11.02464151	10.69201758	11.15266159	10.90967846	11.17260795	10.90399107	11.49924221	10.7195724	10.98577442	11.41062202	17.86625951	17.66063356	17.40689087	10.16203857	11.34139863	11.03423829
14.00116678	17.72776432	18.32656087	14.20046682	18.65143865	18.6557442	14.63937349	14.53085075	18.99996875	18.51092322	14.39051812	19.2534505	16.28467408	18.40096664	18.17842503	18.09959827	18.41977532	19.46076146	19.38593661	18.86243988	17.56940587	19.66040249	18.12817342	17.92620494	18.46296101	18.06556295	17.59514091	17.93651445	18.67199065	18.34137324	18.16407832	14.10139907	12.87018274	17.99738702	17.69457092	18.50420774	18.42604795	18.40387487	18.30304595	17.99651208	14.10456748	18.91934111	14.18188819	14.35808535	14.04823775	18.64674333	15.39888283	18.45217324	18.14565907	14.32708561
22.14399603	21.97043789	22.14537501	22.59524698	22.06396438	21.91466381	22.40956901	22.11308751	21.85511604	22.33884378	21.77305744	22.52467423	22.6163716	22.18031727	22.36974109	22.18704004	22.03508549	22.14352571	22.24827255	22.3016141	21.82390432	21.66889042	22.01681955	22.01888763	22.3755237	22.51588959	21.8949763	22.089989	21.77088625	21.90751165	21.93875961	22.44032912	22.18533905	21.99733862	21.90902964	22.46998064	21.59660394	22.2818994	21.7473943	21.19121371	22.13344102	22.39856258	22.1583932	22.04221326	21.92589274	22.23868791	22.29854398	22.26565083	21.72601882	21.98048773
25.78742787	25.73058551	25.80196491	25.84258707	25.77272354	25.67248847	25.81284679	25.71268979	25.69483775	25.83372283	25.78256398	25.79320279	25.83416643	25.75193506	25.84462431	25.72329803	25.72260662	25.77805065	25.8325561	25.77963287	25.77617009	25.6536619	25.79063378	25.73463236	25.78930937	25.80750167	25.72051427	25.79556282	25.65784364	25.80223886	25.75188084	25.7210285	25.75462064	25.80544688	25.73834361	25.86546276	25.73097866	25.80657659	25.64799087	25.54580658	25.81637594	25.86650813	25.8488831	25.81927083	25.87366146	25.88989086	25.8164689	25.80689276	25.66622667	25.86879417
15.58869135	18.48502411	18.86681525	18.94499834	18.92315203	16.59341662	18.16154035	18.99190379	17.28242382	18.09673074	17.09359366	17.8814874	17.95890531	17.1468932	17.26335474	16.96034847	16.20529546	17.52802671	16.74489897	18.38763443	15.66394218	18.10542634	17.77708191	16.69361486	16.29063692	15.96405281	15.98640852	17.49283205	18.82449532	16.88649275	16.90786955	19.5084064	16.78450428	17.88385879	17.30761059	18.85260825	17.06924568	17.22381895	16.21272452	16.08884728	15.52165208	17.05589428	19.50460941	16.38614375	17.9256815	16.78771238	17.55074679	19.03962525	17.95696916	16.10245627
18.9540216	18.64253002	19.18039775	19.53121786	18.62004269	19.30780586	18.69764625	19.06799822	18.80615291	18.88892124	18.86125123	19.20947665	18.82361114	18.70281548	18.63483909	18.86381994	18.73603752	18.92223188	18.3163969	18.495055	18.65291773	19.03112989	18.54049908	18.61636714	19.12271738	18.78081473	18.68784283	19.34956617	18.56308577	18.80959515	18.62942903	19.11535028	19.2781606	18.55951832	18.92901916	18.92946205	19.05324713	19.38111616	19.59675828	19.40786955	19.59476131	19.05487355	19.27781074	18.97614949	18.96325377	19.03749084	18.83229195	19.1493658	19.02751663	18.91584032
15.73674882	16.68973916	16.91911686	16.37730865	16.35334249	16.11537399	16.69866313	16.72141353	15.71463537	16.00659258	16.20934253	17.13257163	16.56883359	16.70395488	16.38301981	16.12699625	16.02682619	15.80040399	15.57911682	15.95883507	15.81585674	15.20588655	17.07974265	16.04713729	16.12289605	16.42484321	15.63570929	16.77176928	16.0521043	15.93138573	15.83326608	16.67742105	15.77365427	15.98255085	16.58123733	16.49754924	16.10962028	17.11165743	15.59570299	16.46476213	15.41143692	16.61267816	16.05362767	16.43799391	15.15378184	16.20234161	15.65570089	16.06699162	16.50314771	16.25160136
15.28349825	11.89154388	12.95162963	13.80787807	12.92512052	14.70117472	12.45930371	12.68226399	14.511211	11.60826341	15.18476433	15.22280102	13.64368006	13.35531563	14.97994454	14.84235923	14.60931724	15.80028216	14.58326483	13.69324236	13.22987458	12.23480501	14.2341216	14.32098088	13.18815094	13.51458969	15.84370377	11.2730921	11.38467519	14.345229	14.35908247	11.4008384	13.70413714	10.78361505	12.33964984	13.70413714	14.21139017	13.73053861	13.39326833	15.55673311	14.15763643	14.12557519	13.12572329	14.0514978	12.74844883	14.87384412	11.75684549	12.7753734	11.54708267	14.30675486
24.39418259	24.88280135	24.99245188	24.19827237	24.14746362	24.88858172	24.26714448	24.93653885	24.4485003	23.9083758	24.52172208	24.59172065	24.37563577	24.08664773	24.46652167	24.63776881	24.50124192	24.67709426	25.02952532	24.07148992	23.85261801	24.10630871	24.25551362	24.2565559	24.76820544	24.07148992	24.37172767	24.65251155	24.62489862	24.25428971	23.8798256	24.47471631	24.19823344	24.57239452	24.4404182	24.08023307	24.19223138	24.2945073	24.60478111	23.96826448	24.45570301	24.32558513	24.26074573	24.63865749	23.66292195	24.59860463	24.32129693	24.61150923	24.70378035	24.61216763
19.31281527	19.29444351	19.437335	19.58358341	19.31730855	19.20555602	19.50719146	19.34999439	19.31361424	19.62480852	19.4458588	19.40897791	19.61273338	19.4109669	19.48326972	19.42158122	19.30858131	19.34722995	19.4692144	19.41156342	19.37477887	19.21805802	19.43949003	19.34033764	19.38766356	19.43589806	19.27751072	19.44411983	19.1987508	19.35013168	19.39011104	19.24002969	19.42719842	19.33719557	19.43643134	19.60870437	19.28604092	19.43098116	19.16545455	19.01246212	19.42295349	19.4928506	19.46586683	19.42502958	19.628886	19.39535754	19.3459331	19.31830346	19.17355203	19.52714774
19.14581559	18.27244881	18.13068245	17.64565907	18.0215661	18.19594824	19.4322319	18.34227511	18.42781938	20.56500681	17.96714785	19.37968512	18.79955491	18.40700432	17.66903628	17.57548201	19.38993682	17.43440222	18.41061945	20.77804995	18.08967389	18.99234155	17.30952681	19.71553596	13.34081953	19.76241601	18.57831267	17.75065277	17.49410314	20.30573908	20.917069	12.78642724	19.25731832	17.2566788	17.21421118	17.73935205	19.61938024	18.29294147	18.65509682	17.5668462	19.93149643	18.74682722	18.50377452	19.23432522	17.82945205	19.81127945	18.87392613	17.83804355	19.15231031	17.42777297
20.66677193	20.56302566	20.88953932	20.31898845	20.53401453	20.65728623	20.52993504	20.81454808	20.79642109	20.21680004	20.28196597	20.42431879	20.02227889	19.86992232	19.905869	19.82273092	20.37921988	20.15469668	19.93490788	20.54432944	21.22805419	20.33235486	19.0129082	19.74639656	20.0224061	20.11110423	20.5158575	19.5496722	20.31993641	19.89920037	19.94017322	20.58045775	20.4346278	20.00825075	19.81216014	20.45008394	20.11491852	20.52285116	19.72833629	18.77708191	20.03515892	20.37921988	19.98876541	20.42635608	20.70677267	20.81761697	19.95542152	20.52059123	20.04179547	20.41938366
15.90517952	16.01059229	16.07109561	15.58083054	16.00858027	16.1876912	15.61947578	15.91150148	15.99329668	16.16944738	15.96258963	15.64023687	15.71670288	16.17731597	16.30190855	16.44005916	16.17578543	15.76629823	16.06946841	15.930136	15.84149774	16.3393353	16.64126769	15.73884567	16.0671217	16.1482018	16.10393665	16.04706492	15.51397057	16.05010155	16.20090019	15.34117127	16.06346424	16.27973359	16.07503564	15.65175971	15.78238863	15.99698447	16.41547219	16.53529612	15.94391791	16.05484437	15.471335	16.38445042	15.78698165	16.45627355	16.17696124	15.79098707	15.9589062	16.4064082
20.67141667	21.32699629	22.37200927	20.77778217	20.64483514	21.94552157	20.30536969	20.91993368	22.15635586	20.95666268	21.34421716	20.97709688	20.84568125	20.63603317	20.62110177	20.61034457	21.70854369	20.92537453	21.34070755	20.94576474	21.68001064	21.1269987	20.9852786	20.79030534	21.13403375	20.4003161	20.67386967	20.38092428	20.96635092	21.37762806	20.98798535	21.45258428	21.68868021	21.27452744	20.97363473	21.3483982	20.62580112	21.1334751	21.11801677	21.07990006	20.98928499	21.09836631	20.35364086	21.36574404	21.15588692	21.58112495	20.88662788	21.25511068	21.46635092	21.16789044
18.39304805	17.9088469	18.28240963	18.93329485	17.90178502	18.72071817	17.49074684	18.32852067	18.37690787	18.44778547	18.49811358	18.37890956	18.2336346	18.04516801	17.76530484	18.19560416	18.06432542	18.36764805	17.58716666	17.48806673	18.06292225	18.78204053	17.57216546	17.87977813	18.38270495	17.93437923	18.25873501	18.40653248	17.6304372	17.77132551	18.15022506	18.87441978	18.29613741	17.84676763	17.96003788	18.38341475	18.09368585	18.49060222	18.86252244	18.8336945	18.05970195	18.0716524	18.22178412	18.12752281	17.98515807	18.17966168	17.93493086	18.68492031	17.92832967	17.92110565
15.04531629	16.51062539	16.11165743	15.11697809	15.59855958	16.16715843	14.80701826	14.88849795	16.1167567	15.72466819	15.79001701	15.82697887	15.19908765	16.73078014	14.97407702	15.38798417	15.38931296	15.20506799	15.87746791	15.24937731	15.50105946	15.55845431	16.33244027	15.46524166	16.02543643	14.81946385	14.42306655	15.75889222	15.70779292	15.33588548	15.16652272	14.93433876	16.89778061	16.46012663	16.00362414	15.55986543	15.46147435	15.6350355	16.36112144	17.08543437	15.52783525	16.24255094	14.18847384	17.20995543	14.83699796	17.66965053	15.77659046	14.18263959	14.66801448	16.98695598
13.22349229	16.80725964	13.61793485	13.13006072	13.09045955	12.64920765	12.55387984	11.51154112	13.07553507	13.82309595	12.62408345	14.18092692	12.98955348	13.13201295	13.48194493	13.5502557	13.45254974	14.69023476	14.12485231	13.83729265	14.02803107	14.87882016	13.2123005	13.33719162	16.78965402	13.4053921	13.20691803	13.39651387	15.11618935	14.46478329	13.74184216	13.16319911	15.16512407	12.83364555	14.76219966	13.10142055	13.7084977	13.04327534	13.48948804	14.21257193	13.0717732	13.67117107	13.7400026	12.82338779	15.34716216	16.68556989	14.44445141	11.86836859	12.20245695	12.85479656
17.05289604	17.64380391	17.58438927	16.38541571	16.65303236	17.35958255	16.6771452	17.31892437	16.99916525	16.40639864	16.84009038	16.89802246	16.48147034	16.25363663	16.80577721	17.12604355	17.46455046	17.4003161	17.80402455	16.5821896	16.24893501	16.77432285	16.64313626	16.46639689	16.8908777	16.43718814	16.93222383	17.18287034	17.02135212	16.81105613	16.46849832	17.23874917	16.76837356	16.62160169	16.6465643	16.9642858	16.57458142	16.51791985	17.0613139	16.50962675	16.99727112	16.32991675	16.63562579	16.90019556	16.15082828	16.65885026	16.37057793	17.01216286	17.17259825	16.99903913
14.52538455	14.01514249	13.84376217	14.02649924	13.82674401	14.40878496	13.97566304	13.93351416	12.6135907	14.52059516	13.7768102	14.37683068	13.57407477	12.23437951	15.49874813	13.03502771	13.4044601	15.53857844	15.64859557	15.43185474	16.37335583	16.08477763	17.22985565	16.66272082	14.42958291	14.75487627	16.53488018	13.73142043	14.91015591	16.42282734	14.91804139	14.79548793	16.8784227	16.80250508	16.40317893	13.59262295	17.18476433	16.19293393	14.21271201	14.37651184	13.96129007	15.746476	11.59730149	15.58403059	15.34425423	14.55915093	15.14941521	12.67386637	12.50779515	11.82040203
18.28196952	18.76996946	18.58789187	18.5486598	18.31982778	17.96780672	18.67942434	18.7310408	18.74598802	18.27520644	18.29723667	18.40194137	18.79652721	18.96332556	18.40974561	18.56279718	18.17096027	18.48029846	18.41979292	18.56114515	17.88029877	17.93779713	18.4467352	18.41476608	18.23208401	18.47688149	18.30901403	18.29878531	18.92016237	18.56338387	18.53428485	18.47740157	18.41686584	18.47544934	18.87060556	18.39029133	18.62952553	18.44957755	18.18589445	17.73244915	18.47805114	18.35549008	18.9771822	18.25500012	18.24878157	17.7916465	17.71620523	18.47534072	18.57043481	18.33424947
15.01495827	15.13886938	15.1680677	15.01416821	14.09992662	15.09570299	14.94990168	15.18830723	14.80117436	15.42103071	14.20724875	14.25175539	14.98448913	14.77004108	14.65590658	14.86897854	15.23824719	14.70708744	14.69231669	14.76928296	15.26006666	15.51544504	14.68815716	15.02816805	15.55014541	14.71482992	14.9416889	15.07141209	15.30642546	15.08393492	14.98485969	14.62112475	15.39284057	15.10702736	15.46568214	14.66313353	14.79898507	14.66202887	15.08235444	15.02635676	14.60651751	14.46971841	15.20559359	14.90770923	15.719186	15.48069016	15.26344567	14.32032619	14.71534846	14.52025557
20.08212825	19.71723126	20.0485126	20.37999511	20.25123097	20.21670288	20.00662742	20.27267542	20.01591526	20.26571892	20.15728623	20.33458621	20.11609239	20.10681719	20.24439085	20.11391081	19.8262621	17.89778061	20.30854196	20.70846999	20.74712071	20.62712247	20.18644182	20.0269076	20.34718292	20.1069869	20.0286121	19.81267494	20.24172101	20.36401325	20.20534284	20.10918949	19.69562917	20.04625178	20.18207155	20.46731263	19.89946438	20.45064617	19.85940399	19.69889423	20.23383199	20.28647855	20.16264709	19.97251105	20.50606815	20.38482148	20.1831208	19.95681594	19.84340413	19.9485003
17.46947315	17.36309375	17.91799576	18.02261468	17.55899618	18.06103423	17.31318086	17.82864049	17.68880899	17.7771534	17.74421691	17.81154701	17.8758613	17.94715323	17.24738243	17.26212959	16.97131054	17.7534505	17.56602289	17.74907891	17.68360314	17.41307476	17.84770169	17.08982219	17.34837553	17.09756561	17.02699608	16.99706035	17.60834088	17.22289474	17.23323967	17.37417613	17.66246275	17.24878157	17.5409356	17.8321065	17.85093556	17.86271293	16.60311896	17.01857488	17.3414517	17.53603942	18.09543524	17.37076881	17.49321361	17.40002678	17.23998454	17.60891877	16.9181016	16.94379083
17.81947733	17.92536726	18.10738274	18.26165502	17.78375669	17.95259934	17.77031593	18.21502192	18.27394384	17.80903455	17.82995714	17.99587892	17.88982677	18.0633358	17.61108173	17.59315098	17.96189942	18.01645412	18.18179421	17.95874971	17.70718827	17.23299653	18.0883285	17.63340967	17.37305049	17.39165881	17.37297538	16.95412005	18.06320118	17.64863794	17.66487222	18.07167141	17.99948046	17.4221588	17.67744074	18.03245575	18.17715341	17.96361266	16.92372398	17.00105442	17.66675735	17.85597727	18.35014138	17.7465476	17.61000106	17.85691229	17.62863026	18.09536167	17.49966952	17.44564945
16.89598832	17.93728204	17.94296197	18.58446397	17.45696916	17.71433597	18.46020428	18.08720387	17.42670476	19.65597888	17.62662504	17.05484437	18.73906575	19.17267675	17.38735224	17.66356809	17.75544226	16.98296885	17.82215525	18.45720868	18.48708423	17.86815231	18.63455604	18.37985253	18.98938886	18.60402826	17.40385089	18.06127532	18.37746791	18.11401837	17.77325421	17.7511865	17.93362005	18.28872607	17.48958057	17.23998454	16.7802918	18.45627801	17.57680437	17.14049402	17.75237118	17.98220535	18.51603847	18.10282774	18.66358901	17.76800299	18.87309742	18.14290898	18.02953967	17.57803011
21.22884285	20.97988504	21.0823624	21.34185209	20.89475809	21.34099385	20.76893448	21.27352906	21.2104084	21.30339068	21.14784787	21.42015357	21.2443441	21.15273513	21.23682412	21.18661913	21.33970458	21.20724045	21.11819779	21.1847299	20.77822841	21.20517008	20.82685034	20.99074843	21.41483918	21.0799441	21.16769547	21.16259473	20.80792146	21.08685497	21.06082803	21.41089713	20.83386385	20.8617123	21.2197087	20.74392785	20.97902439	21.03388935	21.54031578	21.4636651	21.26653549	21.04037006	20.94459677	21.22854421	21.06051139	20.79865782	21.21999892	21.50470067	21.08732013	20.40452222
17.75171985	17.89603682	18.02657128	17.36991446	17.9461699	18.47599216	18.39206123	18.74219387	17.774891	18.45941629	17.84718292	16.98129024	18.12822615	17.70715676	17.38563223	17.28630212	17.82963818	18.64996931	18.69388127	17.6196693	16.35958255	15.97608678	17.96282839	18.16046551	16.88222929	17.84099385	17.58945137	18.23257083	17.78318981	18.4003161	18.51789937	17.94892435	17.80486427	17.72658451	18.15933016	16.98866412	17.93786578	16.98206547	17.83935628	17.10239069	18.54503982	16.86562747	17.61467232	17.10384649	16.27026743	17.48129024	15.63875023	18.5665926	18.55644778	17.5076486
17.14173701	17.90744004	18.28093207	17.53938675	17.20235176	18.54495107	16.54481297	17.73299653	18.6220441	18.00629712	17.60326452	18.07362662	16.84801277	17.74220888	17.19408984	16.980169	16.84197461	17.79491792	17.58692476	18.12738205	18.62927549	18.57307192	16.0040017	17.52344838	17.89889249	16.97683813	16.25541868	17.76282993	18.15296443	17.28148651	16.82073545	17.6934479	15.91129068	17.51669007	17.97375312	17.62000713	17.74220888	18.17218497	17.46960455	17.17312691	18.32612018	18.19229097	17.88737678	18.35266298	18.54633054	17.40334698	16.51414186	17.88923953	17.74475543	17.40241021
20.49157862	20.9361884	20.84172954	20.38823829	20.45878445	20.69043318	20.30166538	20.6601293	21.00834155	20.25418883	20.65514656	20.78841648	20.41474689	20.69219447	20.56966801	20.49597921	20.2879765	20.9939973	20.71903106	20.57480217	20.14225429	20.03878642	20.81774368	20.47257921	20.27069469	20.34977304	20.10647766	20.10766534	20.23720198	20.58534112	20.49555026	20.73346185	20.65834053	20.15177893	20.75095305	20.40605585	20.65496135	20.53563989	20.2638555	20.00091028	20.52424814	20.37929744	20.60477757	20.66272563	19.8681594	20.22850837	19.56818447	20.59345535	20.4467013	20.20479975
19.87828851	19.76829251	19.87555732	20.39076169	19.7450918	20.25841962	19.28116669	20.00503953	19.97114667	20.00979277	20.01893156	19.77437272	19.72872341	19.60300522	19.33644371	19.71171084	19.83235486	19.84516103	19.17405524	19.27513476	19.84004452	19.96384447	18.90542334	19.63526126	19.8074204	19.37504261	19.70163182	19.93354956	19.06246996	19.46078778	19.92798179	20.42668297	19.74265893	19.57594275	19.82300767	20.13270045	20.02451453	20.0873085	20.71082485	20.47211906	19.81186216	19.77406768	19.57604667	19.89034937	19.71685832	19.81250905	19.67681256	20.26800299	19.61102773	19.69532396
17.64318446	17.99943844	18.10330091	18.47599215	18.59784979	17.97423195	17.70203452	17.86933594	18.38607491	18.05427989	18.48921306	17.96094709	18.72995029	18.29151337	18.08061617	17.73671072	18.26756849	18.19713128	18.00974358	18.43699572	17.45870525	17.32609346	18.31345281	18.06903394	17.47740157	18.33845076	17.95045506	17.82995714	18.30152718	18.46345809	17.54880697	18.61317093	17.80785724	18.27132551	18.0820697	18.81141069	17.89632774	18.57736092	17.97631765	18.55022806	17.7730817	17.96846498	18.41061944	17.84228817	17.8412686	17.5695012	17.93895188	19.00143428	18.09893965	18.09499369
11.17260795	15.69077128	11.72629972	9.30149729	10.13214796	10.78530151	13.16276692	10.81389525	10.6983731	13.06644438	9.97464362	9.90208526	11.21711046	10.87585155	9.79088905	9.60385619	11.88021176	10.55922252	11.05537533	9.99506047	17.00670907	16.19160879	9.9607041	13.43013526	17.125091	13.3350196	13.15530015	12.63347946	17.82805454	13.25074246	13.77596019	10.06533567	16.7042523	14.520791	10.86988997	9.02076676	12.56675802	9.96770753	12.75549506	9.60385619	13.09800559	12.71353594	10.69329317	11.75318535	17.8246225	17.97499306	17.84977304	10.293112	13.82144914	11.44289214
19.31462443	19.11000106	18.82914615	18.00918413	17.65574419	19.22795184	17.97861363	17.01397715	18.28120224	18.78102451	18.40452222	17.63643945	18.69661993	18.68313097	16.831868	16.05859369	17.24759098	18.53086845	18.84069936	18.5834642	18.25803069	18.4415974	18.55845432	17.98938886	18.11619292	18.24708438	18.38745654	18.58904326	18.49532975	18.60740535	18.60164345	18.42082455	19.14063655	18.5973822	18.73508338	18.25111981	18.34016898	18.37016584	17.45361872	18.22196934	18.95188155	17.87657164	19.10034762	18.49257756	19.73722843	18.63893727	19.2454803	16.83961855	19.13096483	17.47457998
19.22587493	22.26982922	20.98515806	18.64158175	18.49391262	18.83504156	19.6732136	19.22008597	18.66740683	19.58982914	17.56653996	19.82220226	18.96085844	18.54526661	18.32529149	18.50913749	19.01108862	18.93643134	18.70986127	22.07400329	19.69781982	19.668488	18.48099932	21.05668556	21.70921898	19.25281863	19.37632871	18.99853443	21.34411538	19.91993368	20.0286121	18.91157232	20.32862052	21.39244858	20.2154143	19.58982682	19.54676847	18.81887039	20.01033622	18.94330271	20.14783451	19.32695459	19.00057473	21.11762673	19.35486778	20.18203077	19.61480662	18.31240524	21.28632418	18.09596843
20.00684841	18.0996257	17.930136	18.84305191	19.14767629	19.4292855	18.08392221	18.62180032	19.11498565	18.08289362	19.88652039	19.77824625	18.78851148	19.58043545	19.31756036	19.08944674	19.63621787	20.07378418	19.63689759	19.24951726	18.99015011	18.34277784	19.81492975	19.45973825	19.43516058	19.09482804	19.3534142	18.09368585	18.978892	19.0599628	19.56783103	18.20892684	18.99096903	19.18120247	19.70276199	18.42805137	19.90403527	19.53834238	19.17332711	19.70455276	19.34326391	19.96530533	19.06860456	19.47075326	19.25656113	19.63292529	18.30121613	18.46768597	19.03138119	19.44372416
18.21522447	17.78616095	18.04753051	17.55587485	17.54368752	18.44805625	17.58165738	18.13997548	18.23595427	17.74187867	17.43168398	16.76350628	17.2986188	18.31924136	17.18527765	17.71670288	17.59067434	17.8004206	17.88960661	17.78695118	18.13445586	18.01660801	17.15483009	17.13709944	17.43203009	17.78996308	17.66915253	17.57838801	17.54202574	17.99903913	17.49283205	17.87856184	17.68629995	17.59585814	17.62815584	17.40291477	17.66935177	17.6345604	18.32183281	17.31318087	17.83200051	17.57838801	18.54924829	17.21321208	18.0201486	17.66033105	18.37416988	17.2407067	17.91527389	18.14469773
15.30482024	16.3265048	15.80120091	15.59835738	15.88410536	16.02075673	14.91959017	14.67938832	15.42532768	15.53405559	16.2813387	15.8425807	16.17725292	15.93903824	15.03184134	15.01847666	15.68766012	16.65150246	17.00377452	17.23065207	16.02324757	16.24697706	15.42056209	16.76422857	16.68836286	16.12895689	15.69402824	16.08030784	16.74229891	16.49748183	16.13638384	15.70540159	15.72740843	17.11000106	16.41272892	15.84888309	16.3171466	16.47087349	16.38737188	16.96964834	16.14056451	15.82313887	15.94988908	16.67645512	15.14704115	16.55320813	16.94795472	15.62690611	16.64073588	16.28433104
20.71534129	21.15899868	21.38966356	20.35466478	20.28524262	21.19366311	20.54482284	21.4139989	20.84409502	20.23185569	20.70257375	20.72601882	20.52671797	20.23185569	20.62359347	20.91175029	20.81856674	20.95429006	21.46513837	20.53800886	20.13554403	20.36709611	20.40628001	20.495055	20.82109335	20.19370073	20.495055	20.94716029	20.97506233	20.64954285	20.31029358	20.90628001	20.5840139	21.02652828	20.83984795	20.55816991	20.61681812	20.69385118	20.99555026	20.24256519	20.80185968	20.53438994	20.63183754	20.88823829	19.96941019	20.73868791	20.53034402	20.82545196	21.04273902	20.87650001
15.56647257	12.83743675	14.295743	15.15968526	14.72009765	14.77037365	13.15642597	13.90336714	16.05589428	13.47011064	15.98290865	12.58472673	14.89508564	13.96510771	15.90835029	16.44273699	15.12564292	15.90124018	15.87707169	14.84227563	14.17047975	13.85169407	15.73458521	12.66861032	13.16465155	14.25487627	14.98777639	14.45403771	13.9598994	14.32249473	13.57614273	15.19770993	13.09488261	13.22368151	14.97355454	14.74888744	14.11803981	16.13380043	14.72552379	13.60447914	15.18937757	13.9814488	14.47969583	12.66344596	12.56589521	11.56093368	12.8137812	15.58213865	14.18130741	15.49907108
17.70954731	18.01611546	18.13136523	18.17258999	17.45493842	18.51533489	17.45317082	18.38096761	18.21014371	18.52760251	18.1372817	17.99966952	17.76481054	18.06129461	17.14986698	17.65795695	18.12648412	18.09659303	17.30431374	17.58364183	18.26009037	18.59291108	17.37297538	17.56500681	18.62458333	17.58614269	17.8211606	18.23926165	17.69599624	17.77886695	17.96423064	18.59965313	18.95019642	17.58644072	17.75803069	17.69108385	18.18101056	18.13204735	19.00003174	18.51151231	18.29455516	17.82322901	17.78728959	18.11921565	18.16357646	18.60603829	17.97323041	18.56023323	17.81664057	17.80050366
23.41593076	23.53721098	23.28160113	24.5140723	25.22198992	24.58732921	23.21638247	24.62365825	23.29416648	23.0566704	24.32551985	26.02863611	23.61567774	24.92380629	23.69017492	24.43958269	23.94883051	23.36017342	23.67310562	24.82561776	23.79006059	22.93637652	24.93923428	23.09418981	23.19044263	23.33911289	23.67145871	24.12691101	23.19975047	23.14273554	23.65202806	24.97777537	22.97657184	23.23477488	23.84229613	25.65989466	23.34779208	23.69870056	23.44485796	25.80930448	23.43606296	23.47927763	23.23733921	23.60951719	23.2050158	23.18777684	22.9485003	26.22292183	23.69505681	23.79443915
20.36701723	20.75896963	20.82628714	20.3537614	20.02627529	20.77822841	20.23602049	20.69994317	20.28766835	20.09828044	20.14435194	20.40452222	20.4169954	20.03889832	20.48628228	20.74565207	20.93956709	20.59736386	20.81915707	20.41728976	19.71514657	20.20746192	19.96906786	20.19214421	20.93505865	20.20876968	20.80450992	20.94754844	20.69234524	20.2985494	19.94262817	20.92431879	20.44969011	20.64932953	20.50918413	20.46086536	20.53813332	20.22169439	20.83755066	20.25603135	20.38247025	20.25924449	20.21534129	20.730775	19.83672842	20.45607026	20.15522592	20.5480831	20.97414491	20.79374091
18.10402826	18.05854143	18.39182956	18.98405087	17.53763532	18.55583599	17.50671323	18.0061202	17.50492225	18.34224898	18.42701842	18.24531596	18.76387916	18.71887608	18.47449299	18.39410647	18.29816069	17.34929974	16.76902159	17.97123407	17.38960661	18.41993368	17.26910256	17.30903455	18.30366634	18.98451486	18.45375304	19.59319019	18.68123105	18.11015425	18.25044509	19.24469562	18.71424238	18.12434925	18.5073785	18.37507538	18.24732283	19.0709297	19.44840587	19.97783468	20.28524262	18.69454286	18.87413551	18.995055	18.2782748	19.21848849	18.51669007	18.97403882	18.54881678	18.50546418
20.59647481	21.52934474	21.60851249	21.36450819	21.43109052	21.56173951	20.74467131	20.89818492	20.48044138	20.88281763	20.82651665	21.45760259	20.84831724	21.17356028	21.58326169	21.43899615	21.40234711	21.07884219	20.73739084	21.28584981	20.57166072	20.94328497	21.50166341	20.78632418	20.06458702	20.92431879	20.53451504	21.3016006	20.24974747	21.47434888	21.33295469	21.87785152	20.06302566	20.95324083	21.15999792	21.24826093	21.31930458	20.54762264	21.37904534	21.04580862	21.22657013	21.11704128	21.56548627	20.70534284	19.54248732	20.43570444	21.19415199	21.03501519	21.26635411	21.36211947
14.16931193	16.66182223	16.67995129	17.27135434	16.73035923	14.13437222	14.16605325	14.66643739	17.2784104	14.40654013	14.22746725	16.68573219	17.36055111	17.81102885	16.38193263	16.62456126	13.45492215	14.541876	14.12541712	17.12335907	16.46897363	16.18825031	17.02016901	14.50437908	17.00644278	16.44849607	14.28774845	14.23896144	15.16688529	13.80678998	13.98095232	17.03583969	14.56273175	16.70362567	17.35953154	17.05740812	14.53613528	17.17084431	13.89589325	13.20855405	14.15590658	16.78872606	17.48090231	16.83998555	16.61227579	16.29974143	15.98644959	14.75063616	13.98321127	16.29173393
19.61269971	19.2453944	19.45501663	20.73601103	21.25832791	20.95914384	19.06988241	20.51588959	19.48515806	19.04510885	20.12111841	22.69182684	19.28985773	19.75274839	19.80866172	21.25531793	20.13314789	19.74336156	19.85631203	18.88327284	19.85143552	18.71890321	19.66113748	19.23341438	19.03190863	19.20170127	20.40868907	19.78232092	19.27513476	19.69508372	19.4636237	21.48905189	18.50400943	19.28711336	19.78494214	22.40857364	19.80930294	19.18872819	20.06476696	22.34948009	19.37618852	19.16147322	19.21218031	19.36562747	18.1254263	19.08463202	18.69035861	21.92075792	19.48589436	20.19340474
16.54207011	16.70494791	16.36136573	16.52752977	16.14437333	16.97074232	16.30058116	17.17970259	16.86278911	17.27635234	15.61988269	16.72877099	17.24973263	17.18796822	16.37000899	16.43639981	16.97592704	16.67299478	16.70691097	16.94849607	16.80946119	16.375305	17.16492232	16.87627264	16.65702875	17.08882055	16.663712	16.49579446	16.56923042	16.44452215	16.62589546	16.81487616	16.31874517	16.81716283	16.85389798	16.34660146	16.31943689	17.17658661	16.73874917	16.20395741	16.90658027	17.15682608	16.91074063	16.95959395	15.96096925	16.26684373	16.74833533	16.58759443	16.64999659	16.66766313
15.42465679	16.73665326	16.83364691	17.70273227	17.28681014	16.39122149	16.89574577	16.84009038	15.76366944	16.84837553	16.4103347	17.19408984	16.8814874	16.4658063	16.7135869	16.65925441	15.97484612	16.05606834	16.33900471	17.58463202	15.42765601	16.59465499	16.28809775	16.39789671	15.44720338	16.1732392	16.01932088	16.68900287	16.55224803	16.68880899	16.72370811	17.60877434	15.44503527	16.78545464	16.6081096	17.18880899	16.46947316	16.73665326	16.14227222	16.4347838	16.01622549	16.64908883	17.3153536	16.02282299	16.12237036	15.78349825	16.43289325	16.93156857	16.70593957	16.11815388
14.43595577	9.49670694	9.0526627	14.80875436	14.73742589	13.37621202	13.97117421	14.51611546	14.64354793	14.33449247	15.26499667	14.24972431	14.38881153	15.02554019	14.4156138	14.47973729	14.60649432	13.08303495	13.85646414	14.26535018	14.54735752	14.08091462	14.37094157	13.32052611	13.39270728	13.12373946	13.97874164	13.5659835	14.10214583	14.37016987	14.00322965	14.31711306	13.9157769	13.83506688	14.33351153	13.28516876	13.88418819	10.4171491	13.03030728	10.6199356	14.9187786	14.51536613	14.85342481	14.38997057	14.63802102	14.01879091	14.10179588	13.82940417	13.52129994	14.28184567
24.30120573	24.36004586	24.51190768	24.66319792	24.56266299	24.44621218	24.6603411	25.0232622	24.50802786	24.80068227	24.74501626	24.89268236	24.58037064	24.79520548	24.2460647	24.43613297	24.57570171	24.92270888	24.8286059	24.93595794	25.01229829	24.4021364	22.55531589	24.32711745	24.56851298	24.39204271	24.15469669	24.29249413	24.92085231	24.40018191	24.17145871	24.67291206	24.59586116	23.91759895	24.35316794	24.70405079	24.72174497	24.61232117	24.08778317	23.67085227	24.44489945	24.42470292	24.90499247	24.91295875	24.91269848	24.72359884	24.06963077	24.53799913	24.23106006	24.50172784
24.61259527	24.77617447	24.96997637	24.63162404	24.17564932	24.67458383	24.80236948	24.96180846	24.78796962	24.67042747	24.72001857	24.556469	24.67623166	24.57116491	24.19428983	23.99269786	24.64172766	24.86624211	24.95806992	24.81986733	24.63199762	24.17202424	23.69341227	24.37120703	24.31006352	24.62407913	24.46865269	23.84420699	24.9321319	24.30991345	24.36071451	24.60093676	24.60140451	24.37406591	24.89839915	24.65402424	24.50948366	24.81433594	24.37644223	24.20397353	24.78621389	24.51545325	24.87310402	25.022008	24.51928097	24.56659941	24.10593265	24.70085705	24.81787432	24.47921433
19.67953892	19.88985275	19.89355008	19.47140611	19.62885857	19.45448016	19.78909352	19.87735594	20.42662124	20.70386072	19.91522667	19.58033451	19.96560816	20.10511791	19.24180547	19.64547891	19.9642858	19.67609338	20.13849557	20.63183754	19.0835577	20.18288663	19.56995982	19.17794126	20.25234159	19.64149872	19.7021773	19.31529427	19.59488211	19.68826442	19.74282949	20.00937843	19.81958518	19.38819233	19.95152379	19.43881764	19.63077112	19.6500908	19.55583599	19.83212306	20.56775936	19.44415386	19.91553651	19.9862221	18.77135434	20.41137947	19.09962341	19.82828764	19.55862853	19.76237041
23.89882682	23.85261801	24.09845932	23.83479505	23.84934116	23.81797328	23.397481	23.71990522	23.73733921	23.6343946	22.83227984	23.04375853	22.84580947	23.02344084	23.87136019	23.62557721	23.9382997	24.08425746	23.97125763	23.81433594	22.88554026	23.29644012	23.50119075	22.70831333	22.13882579	23.96013122	23.42380628	23.46244587	22.66566471	23.40773536	23.47221708	24.10515778	23.47349437	22.38966356	21.91065119	23.51236128	23.31685097	23.63183753	23.38834241	23.02032917	22.49207627	22.63913015	23.69044263	22.67971346	22.1342993	21.85580243	23.17044771	23.90329484	23.14508249	22.90082674
15.52655105	17.16545663	17.18218572	15.31212691	15.53870579	16.00300556	18.78298775	18.05262286	17.65493171	16.44786446	15.84847914	16.70624248	17.21058285	18.39182956	15.45085881	14.98097992	17.34588436	17.36466571	17.95703601	16.23017249	15.67223854	15.24293961	17.27290915	16.64483514	15.48684652	17.667257	16.54878735	15.08958193	16.76408883	17.00694198	17.08915459	17.10935188	17.6569612	17.48958057	17.45285713	15.73687461	16.92358395	17.5601946	17.03231525	16.39270903	17.95540756	17.06562046	17.15547347	17.9628947	17.16019656	15.87362003	15.61108749	16.01377945	17.14063223	16.93731639
19.74024979	19.54061816	19.54239577	19.70639626	19.72056935	19.47793479	19.51085342	19.71726233	19.91200233	20.0279434	19.58720736	19.2653557	19.7408533	19.94585315	19.40949575	19.61434766	19.55500973	19.55102435	19.85040297	19.13331369	18.97304246	19.76662616	19.41787079	18.78613271	19.80607394	19.2623923	19.48151239	19.50563084	19.35574333	19.52020985	19.18249551	19.41263058	19.54135203	19.00846865	19.93703008	19.51781233	19.38679983	19.51690031	19.31741166	19.81529936	19.70325514	19.63254214	19.92906838	18.93466659	19.3308933	19.74448622	19.18602829	19.48924503	18.97927561	19.67347672
23.40755476	23.34613182	23.34694976	23.74704793	23.49646251	23.58615666	23.4475749	23.29943119	23.38947242	23.46372439	23.72939499	23.47245674	23.22078133	23.35706827	23.4098641	23.38573486	23.43589493	23.22441041	23.38299127	23.46026121	23.37365383	23.01893156	23.29009144	23.06452141	23.11548124	22.961376	23.28214901	23.30526227	23.08111762	23.42967254	23.43706476	23.55771206	23.19407054	23.19371013	23.35461462	23.21869503	23.29699722	23.25206698	23.36015475	23.28691669	23.36192584	23.14448283	23.32470992	23.37218674	23.19060006	23.54534285	23.0116959	23.33596702	23.32296942	23.32131663
19.67613655	20.0224061	19.52822357	19.38647432	19.26009586	19.65547982	19.14020454	18.91053627	19.37727816	19.58935285	19.08338005	19.2643359	19.4117058	19.77232109	19.23342957	18.89649436	18.61526305	19.39153682	19.56939156	19.53230772	19.72738913	20.02174436	19.86218261	19.5208475	19.31868821	19.67628146	18.78432312	19.27737138	19.49241183	19.64063223	19.64581559	19.14603639	19.5502305	19.73120842	19.43977252	19.23156069	19.16123821	19.47256012	18.77813918	18.98118251	19.46653237	19.20273227	19.76982685	19.25354468	20.3588058	19.63572233	19.76744171	19.03688768	19.21369424	19.0985094
20.2572724	20.03438994	20.49196682	20.76426496	19.93149643	20.59246048	19.8994493	20.29077898	20.05670982	20.09039427	20.17628866	20.38414773	20.18851604	19.97916622	19.97946328	20.15290499	19.920432	20.0689767	19.54989876	19.78318804	19.90209167	20.29975844	19.70209401	19.93228956	20.32435222	20.01073708	19.99591323	20.56082803	19.86707402	20.08534112	19.95216202	20.39619896	20.42577458	19.86192684	20.12858415	20.16358901	20.26494687	20.59699116	20.72373717	20.61901876	20.76308145	20.26536024	20.42831518	20.18400587	20.17897093	20.30534821	20.04625178	20.33503166	20.22562545	20.06191263
18.24850642	19.00479192	19.52008607	19.51266714	19.69732692	19.68809966	19.00080282	19.59088144	18.80724044	18.93811744	18.73782503	20.08824955	19.13127773	19.43820465	19.01909643	18.94163154	18.90231406	19.46203912	19.17970259	19.66421627	18.54658644	18.40521687	19.79206675	19.25002586	18.22011498	19.28999819	18.36009248	18.58690615	18.94428995	19.37178204	19.51335401	19.51060521	17.69971441	18.91633558	18.91507317	19.47705218	19.09998218	19.31782729	18.4904746	19.05054129	18.00644278	18.82778804	19.24868676	18.23459066	17.96282839	18.37810209	18.49711305	19.40596916	18.60025628	18.51460491
17.33234493	18.26677121	18.38324816	18.71955387	18.58563016	18.86472269	18.28435143	18.81440723	17.7522084	17.61940248	17.59675828	19.27264306	18.23820615	18.64064951	18.12701245	17.96083627	18.00744084	18.53920782	17.80129217	18.72443444	17.95058997	17.8345532	18.89756286	18.34134708	17.33298033	18.18488782	17.35152902	17.80689755	18.13371497	18.40904936	18.46194368	18.67396865	17.203651	17.48515806	18.09208005	18.86067845	18.13461266	18.27177936	17.43256046	18.14792002	17.55309111	17.58597499	18.08957191	17.68880899	17.10442799	17.40813189	17.78174226	18.63099766	17.29811903	17.76863979
12.10692634	12.1397659	11.53134853	11.50790148	11.29729717	11.96125264	11.8715198	11.96740549	11.82572099	12.30230806	14.11132358	12.04315284	11.75637554	11.71121053	12.53411582	11.22065754	11.877027	14.56532597	11.05827352	11.48142012	11.79688703	14.25645991	12.06326119	12.05834093	11.82559506	11.66453519	11.25001926	11.66950146	11.18122129	11.67431897	12.03424909	14.17555373	11.54571996	11.99559172	12.32076042	11.25542264	11.40900083	10.63870954	15.19698941	11.48597628	11.37716975	11.31141736	11.99474334	11.51405016	11.10389861	11.15794737	11.68808469	14.69196669	11.2501895	11.52016359
14.83597825	15.97608678	15.93870005	15.77284012	16.02649924	16.12136043	14.67718461	15.30988321	14.92885814	15.57716363	15.21298709	16.83645457	16.21110946	15.19946479	15.70213479	15.44808468	16.13020729	14.68538807	15.5588414	16.63668267	15.64443107	15.91361736	16.66840156	15.97829869	17.91120141	15.64414231	15.52304589	15.83688847	15.96819297	16.10731978	16.10252038	16.127054	16.40366664	15.58705875	16.34709158	16.06129847	15.15254314	15.69816436	15.27343358	15.49795359	15.78782058	16.42632353	16.3162317	15.80162116	16.61996802	16.06134475	15.37087327	16.32708774	15.81841688	15.4355996
18.98206547	19.35147743	19.99820566	19.48196995	18.81814139	19.25035607	18.69013283	19.70914289	19.61267165	18.93635395	19.03253352	18.90093052	19.30259755	19.43226073	18.68975369	19.24056758	19.45988808	19.79932966	19.79742087	19.26480326	18.93862051	18.88163584	18.98727656	18.48782123	18.4592386	19.31887039	18.60307346	18.02324513	19.16279579	19.00470067	18.95673514	19.75877718	19.2070583	19.12814705	19.54213838	19.39690924	19.08490501	19.22214295	18.62865661	18.40462407	19.09565132	19.16299261	19.97924725	18.85972282	18.71627523	18.50810545	18.67386967	19.38589972	19.07740571	18.8177327
16.8196364	17.18166366	17.42870057	17.77290915	17.55775702	17.64028665	16.98678921	17.02659152	17.02638914	17.03195382	17.12734686	17.26869765	16.86840431	17.20111372	17.39603682	17.38272347	17.06354729	17.11309466	16.82995714	17.46956075	16.94242782	17.44578525	17.54792351	16.86158959	16.84040476	17.00669243	16.81547833	17.40452222	17.20047801	17.1364742	17.02845066	17.60946012	16.56660122	17.21045741	17.42596072	17.37367606	17.11667527	17.39058457	17.22569454	16.93765981	17.12399577	17.39540608	17.24124784	16.95843844	16.37627264	16.82718805	17.12137462	17.20605318	17.06791701	17.04208516
19.45787112	19.81998273	20.01151231	19.62432937	19.61770141	19.40232758	19.72577898	19.69954527	20.20195915	20.1372817	19.88019653	19.26650103	19.53721674	19.63154894	19.22011498	19.68631617	19.77788036	19.7075308	20.08744799	20.00515678	19.42587638	20.06221964	19.65133014	19.02342298	20.11020381	19.39773525	19.71890514	19.51111705	19.73265447	19.25706479	19.17055227	20.08915459	19.98118251	19.39564115	19.96932804	19.57382564	19.34822656	19.55539868	19.68688347	19.85145164	20.0366383	19.34047024	19.97544934	19.44330271	18.83082031	19.82337652	19.12120382	20.18856656	19.23804014	19.83534825
15.15073561	15.1063552	14.33224109	15.46819297	15.32249473	15.00063	14.65028847	14.01761179	14.53938675	13.67723716	16.11036146	16.1368633	15.16654939	14.70990521	15.51889562	15.71070827	14.66815284	15.05022062	15.46671707	15.46075824	15.00972784	14.42457475	16.19507731	16.25923701	16.56743535	15.44822545	15.06742158	15.42549158	15.73429639	15.08416811	15.68426496	14.24797337	15.62686104	15.72325224	16.43564	14.69943422	15.33150745	16.27494492	15.21446073	16.44681656	15.72975489	16.08882798	13.42271368	16.59825479	15.85979268	14.93708552	14.81102776	14.48238565	15.00213197	15.10975588
17.09855519	16.75023737	16.76217631	17.89652162	19.43828898	18.41210905	16.56082007	17.94822545	16.61491583	16.05647846	17.8071033	19.70017187	16.30179693	17.85299766	17.25844163	18.08244433	17.43539023	17.30761059	17.34941098	17.50944733	15.70405614	15.88095078	17.98387109	16.3188963	16.01872381	16.77882131	17.49511841	16.87317565	16.25472055	16.87521016	17.09129615	18.3869656	16.0304258	16.42670475	17.00435905	19.38769575	16.87067337	16.68761869	17.00918413	18.93917176	16.94596629	16.7044231	16.76525833	16.91504719	15.56629487	16.04748963	15.90212942	20.2232896	16.91127739	17.19843994
17.06971089	16.38708321	16.84218367	17.199396	17.01389479	17.63026197	16.44393969	16.53028087	17.1146365	16.68586849	17.6437007	17.60658632	16.70339768	17.1621107	17.52395627	17.56768769	17.35317782	17.27517777	17.13047224	17.09348302	16.76666968	16.53941537	17.45460313	17.34016898	16.65885026	17.21014371	17.04949336	16.73770499	16.69784655	17.29058079	17.30900719	17.17054605	16.70057976	16.47125811	17.42904812	16.90595869	17.37972852	17.54516801	17.22897277	17.36184898	17.32355082	17.42693711	16.55589428	17.09690514	16.24061647	16.99511841	16.14503434	16.55102851	16.64590606	17.42679771
15.2122116	15.11120266	15.59328972	16.19917941	16.02925104	15.21822357	15.11442586	15.19961253	15.39982515	14.98246826	15.2945239	14.69766907	14.99441464	14.86765612	15.24972431	15.04043557	15.07614273	15.17126432	14.95442425	15.31230993	16.69120948	14.57284669	14.61919109	14.75374297	15.73526673	15.36061631	14.57758003	15.27607749	14.94317325	14.68899512	14.74776374	15.89128789	14.42390317	15.37623674	16.46462808	16.16033105	14.88074077	15.58684138	15.08133486	15.57901447	14.55716767	14.70736971	15.05274775	14.93085726	14.92341028	13.44148493	15.24944863	16.13347946	15.57189264	14.93538288
17.32161777	17.7003508	17.91725445	16.11543409	16.04798636	17.78134439	16.17550106	17.24565207	17.91600544	17.00918413	16.53194579	18.00118019	16.68589445	18.85895739	16.71968161	16.72719764	16.33060103	19.26917484	18.20867536	16.8814874	16.10959719	16.27964242	16.56730532	18.10402826	15.24581693	18.2475165	15.55459372	16.27692919	16.18099096	17.78583613	17.94168845	17.99263059	17.46150092	16.50497646	17.11767466	16.26067188	18.94411983	17.57867043	18.19127712	16.70611629	16.00675898	17.88018723	17.66046552	16.94242782	16.52838769	16.54881089	17.36095854	17.65213181	17.07408144	16.43118159
18.48362416	18.65104286	18.57020628	18.69658396	18.6093609	18.68277258	19.46793156	19.55224706	18.96780672	19.93116451	18.64903078	18.35695069	19.59103065	19.33490135	18.716143	18.88818314	19.13909309	18.93172437	18.9806301	18.81603124	19.68615805	19.50278183	18.86584242	19.74880015	19.40565966	19.37411051	19.11494984	19.70888755	19.5379877	19.15447005	19.22160078	19.34783132	19.19485941	19.42751767	18.83370441	18.39198808	19.29072111	19.21208253	19.67951846	18.91159012	18.70184014	18.93366609	19.24840042	19.09823922	19.34765793	18.47983445	18.48872276	19.45107318	19.58049883	18.86752193
17.57089165	20.10136532	19.52600955	15.51780188	17.09484645	17.55482491	18.80888407	16.90753551	21.07070966	18.71133504	19.63105018	15.54367408	16.21590647	19.87915007	19.87699813	20.03002944	17.02331018	17.24358214	20.73913545	17.93824324	17.40813189	20.38737985	19.0871341	18.64276258	15.80904331	20.8263706	17.54356895	18.01158462	19.00144476	20.3453968	20.51537599	20.08039906	21.26546923	20.80920466	20.55916785	17.00743668	17.03851157	19.23117224	20.54740765	17.79455516	20.18288663	19.54506941	15.96491025	20.7957683	19.02876846	18.15088959	19.67342616	17.072625	20.67741817	17.19312671
18.58957191	17.28914801	17.4736007	18.4472944	19.31260263	18.14524722	18.2071095	18.0102819	19.40885286	18.01467691	18.55778609	17.57294385	17.95654563	17.72071817	19.02032721	18.84227511	18.07469689	18.80785724	18.7865844	18.58212591	16.7723855	16.97382279	19.47834866	18.28216831	17.80097411	18.30812436	19.94052953	17.59866506	18.52935828	18.74063903	19.01131342	16.61377635	17.63347947	18.96630143	17.95511718	19.04455645	16.76606018	18.62806795	17.45115181	17.9838711	19.81141069	18.54298569	18.80939694	19.24517027	17.03067532	18.45832723	17.22307968	17.98342011	18.78007113	17.4198633
17.7381307	17.21199255	17.68443275	17.47783468	16.77409891	17.08833778	17.37552458	16.83961855	17.23159686	16.85733456	17.31854648	17.25561904	16.87766693	16.71208644	17.37154689	17.23790429	17.54224357	16.70352435	16.87766693	16.83424947	16.45858253	16.01558312	17.72781025	17.21048877	16.56833726	17.1557442	17.2959494	16.72681756	17.01562256	17.72966023	17.74971777	16.66815551	16.97257648	17.17047976	17.28962592	16.96657635	16.55798953	17.42519262	16.62043009	17.39414294	17.48573645	17.01669007	17.50519326	17.16274762	16.4623499	17.28182749	16.22758977	17.13124272	17.40844182	17.0688336
19.85614387	19.33839987	19.2214367	18.30625246	18.27263586	19.44498701	19.77033397	19.71338194	19.42111151	19.58314623	19.14655059	18.30579919	19.41318873	19.66444613	18.12963078	18.33510752	19.1065003	19.38569835	19.65844588	19.68974158	19.00673923	19.09495458	19.36198245	19.39629744	18.87224896	19.6631496	19.64337379	19.63732291	19.43536727	19.67688444	19.47875418	18.8723586	19.75924449	19.22152937	19.05262286	18.63908444	19.68363976	18.91072637	20.25206409	19.8210429	20.107411	18.71162082	19.00761224	20.06431102	19.90073782	20.10557144	19.50284064	18.71904655	20.33915133	18.9694622
17.46039283	17.20368266	17.28301966	16.52913652	16.44778141	17.74806745	17.77970795	17.2122116	17.52699608	17.74174354	16.76877286	16.34836309	17.31643752	17.39632774	16.59929465	16.5973235	17.36663847	17.59219091	17.56293187	17.49655427	17.11273562	16.42169561	17.48010426	17.72397287	17.21825584	17.85317781	17.66948456	17.86633531	16.63466491	17.84550734	17.64826197	16.89487194	16.98968706	17.39165881	16.63764087	16.52718211	17.60783485	16.74340238	17.93894046	17.98104243	17.7339079	16.46216496	17.51100593	17.38852931	17.19703543	17.2785531	16.65025574	16.8780648	18.07189948	17.07396776
15.67449959	16.46212956	16.6505148	16.09137754	16.87207351	16.31121979	16.41054577	17.04424454	16.44600249	17.05573883	16.79900725	15.65221682	15.3790347	15.4715936	17.35707867	17.15071926	16.77082378	15.96041057	15.88868611	15.73171867	16.54271862	14.81612552	17.11726436	15.82793463	16.97375312	14.97857556	16.90321734	16.64664654	16.56789408	15.19713766	15.54310159	14.80686023	16.30756673	15.44840587	15.62959429	17.38785764	16.62137462	16.33192101	15.07765846	15.68140249	15.79732092	15.97947814	15.63915749	16.35307488	15.10240818	15.6907455	16.21564495	17.02493041	14.97280847	16.74143414
20.79087542	19.89835489	20.49094777	21.34953061	20.78023308	21.3537614	20.32008376	20.70314327	20.40459711	20.84344325	21.34043136	21.08790116	21.06560608	21.56980946	21.08656409	21.1217255	20.99933601	21.43422365	21.36648454	21.26501502	21.5268602	21.49127986	21.62580112	21.85708327	20.79541991	21.87454119	20.69610422	20.4012571	20.98873542	21.85892548	21.92216154	20.72404982	20.84547808	21.68960767	21.2985494	20.6670322	21.10068093	21.68564343	21.89837849	21.37455095	21.49094777	21.70603346	20.81029358	21.08580726	21.81204096	21.15665292	20.85972282	20.54482284	21.50275895	20.5013688
11.10741923	11.97091462	11.39838738	11.54713101	10.96191472	11.55209205	11.45428683	11.29242897	11.35966767	11.03766058	10.40041204	12.03346963	11.28391678	11.22490078	10.84288598	10.79387228	10.5250306	11.32760725	10.86148296	11.10269141	11.41413334	10.74763182	11.58786249	10.65146614	11.50767179	11.20687284	11.76872107	11.09956717	11.11952769	10.38803336	10.42305124	10.92950498	11.35230772	10.28485365	11.3987437	10.68917707	10.27190863	10.1595979	11.01660932	10.78182531	10.57928513	10.96155201	10.64871453	10.97421071	10.92386973	11.03479831	10.31521356	10.84787242	10.42832826	9.8931412
19.47840274	19.76904292	20.08915459	20.5950673	20.63227459	20.30893537	20.23850411	20.05961497	19.6654003	20.48010426	20.09836631	20.49851471	20.19700347	20.1460471	19.7851896	19.9614677	20.62679236	20.04222873	19.95216903	20.68856656	20.24788881	19.59325706	16.51726423	20.10182122	19.931821	20.17108035	20.13105018	19.73556818	19.83935628	20.13911257	20.19149047	20.30738612	19.2822535	19.72539508	19.84962759	20.5044073	20.28196597	20.30114699	19.71147403	20.31908963	20.0048636	20.2853133	20.41219501	19.65910393	19.96718905	20.18406687	19.84202361	20.57486131	19.62803939	20.46138465
19.85903716	19.92506161	19.99301093	20.98059304	20.44627734	20.63633193	20.19685368	20.33061457	19.38651732	20.63200146	20.15192776	20.51151231	20.36055907	20.37704481	20.0216425	20.08160114	20.79889629	20.32109335	19.83374407	20.49742916	20.15167261	19.81397943	16.7727193	19.9842467	20.0411265	20.03859366	19.93097683	19.77669219	19.81712598	20.03956315	20.10647766	20.57382564	19.51790193	19.58615667	19.85546282	20.53024966	20.30785724	20.20652635	19.87192309	20.18247921	20.08835404	20.36977302	20.57014438	19.59635428	19.80831949	19.95311481	20.22654617	20.55364677	19.33409095	20.60952776
16.08284871	16.07154594	16.42373331	16.38341475	15.71148538	16.12174925	16.13683552	15.999367	15.87100584	15.90725481	15.89253069	15.91141413	15.49650364	15.85518836	15.67294192	15.84055142	16.0894128	16.15340177	15.85695581	15.46947316	14.99061328	14.89787736	15.69952593	15.72587017	15.44566574	15.18379127	15.76762528	15.48235467	15.34123825	16.02568932	16.04946827	15.79661322	15.02290272	15.58055422	15.61521652	15.52997481	15.81172582	15.43824278	15.45080846	15.30784738	15.39702548	15.6468932	15.81137687	15.49663864	14.70125605	16.77669576	15.02952355	15.41599884	15.38080418	15.2427333
21.19954527	23.17024534	22.24371847	21.56041335	21.39600953	21.10731207	21.65991909	21.03643561	21.30646441	21.17649416	20.84027788	21.64470766	21.56225876	20.9224949	21.08045775	21.10013866	21.29437372	21.07382564	20.78632418	22.51417483	21.66963626	21.77621815	21.58342242	21.69561666	22.62622118	21.16952606	21.44125051	21.32313972	22.38812577	21.63879872	21.53370937	21.56724406	22.16853994	21.75293091	22.16154664	21.6801448	21.3430356	21.10851249	21.72140002	21.62955239	21.17746947	21.54064916	21.54614717	21.79148885	21.78440827	22.46411344	22.00281614	21.54752283	22.07398108	21.28382751
18.2089347	17.77638097	18.67535291	19.37358226	18.89991825	19.00704594	18.25703171	18.37340087	18.04567069	18.59541225	18.66984548	19.64622497	19.09317866	18.71816663	18.98674752	18.84900345	18.47938093	18.21609632	18.60688508	19.85815921	18.88063327	18.52247733	18.93285431	18.81781716	18.31168331	18.60330091	18.39225627	19.02722355	17.92670476	18.41847191	18.70863213	19.13105018	18.23440866	18.12468489	18.50506819	19.29194946	19.13372151	18.67052948	18.98495713	19.19015097	18.52204986	19.12356031	19.01517045	18.70207815	18.13581364	18.62765033	18.69090664	19.3997283	18.89141176	19.19416001
15.70484297	15.06877863	15.32676109	14.85316958	14.84921436	15.42931769	15.18409842	15.52088238	15.02185415	15.48591544	15.43598514	15.11229017	14.93402965	14.89239227	14.38320941	14.62527031	15.31838448	14.25736329	14.91473726	15.85723631	15.59482289	15.33260551	15.043497	14.5653996	15.10691151	15.45734878	15.05946032	14.8769741	15.21839233	15.05959641	15.21095904	15.3829329	15.01860107	15.42926953	15.52003345	15.24113844	14.88671582	12.11768562	15.72182858	13.14456029	16.03678675	14.72832933	15.44922084	15.52246003	16.13574686	15.16267256	15.46247287	15.04973168	15.87303547	15.27269743
15.76899846	15.94529622	16.1372994	17.2375721	17.00868648	16.32621956	16.09299155	16.68275302	15.58612033	15.64937698	16.2706103	17.00410859	16.80254925	16.84197461	16.54735752	16.26614496	16.20809253	16.42067459	16.1888788	16.35799947	15.37945564	14.55581345	16.27235671	16.60925084	14.99664539	16.3951342	15.82102394	15.70537127	15.76000107	16.47052366	16.12199889	16.33961855	15.56323041	16.24148221	16.08679969	16.7876842	16.06609568	16.75664938	15.54686664	16.16014679	16.08449385	16.15172296	16.53291722	15.62367041	15.14932237	15.40497837	15.57203248	16.38802929	15.33027597	15.74042153
19.89635047	19.94523762	19.98143835	20.0923133	19.47427954	20.52172208	19.46567421	20.12706746	20.19374587	20.50489618	20.13183754	19.92438436	19.75297757	20.13236196	19.26403569	19.59876117	20.10147932	19.99959863	19.75895589	19.93006661	20.22983581	20.57842155	19.47379803	19.44254861	20.46758716	19.75404122	20.0295573	20.20257375	19.72397287	19.78558713	19.96971129	20.25469599	20.69209394	19.75396741	19.69552411	19.82337652	20.0485126	20.11094673	20.93847834	20.56468899	20.37968512	19.6557442	19.84856817	20.00197098	20.05903488	20.54614717	19.93671502	20.25632572	19.92257525	19.76635411
21.57403289	21.27550204	21.39276266	21.21397713	21.13657627	21.8896349	20.75972523	20.56692274	21.22764757	21.29541991	21.67490002	21.16268637	20.79672552	20.74630517	21.33982747	21.43811208	21.44746906	20.56883359	21.10028141	21.10687377	21.05928873	21.27474039	21.49709988	20.46076146	20.87999511	20.73703669	21.2517055	21.07286261	20.62211056	21.70603346	21.66779946	20.80727901	20.90605585	20.97351563	21.71780121	21.1836245	20.61999158	20.59736386	21.61715283	21.10735447	21.23090601	21.40530815	21.47245142	21.41507908	20.77764825	21.94117933	21.43583891	21.12494646	21.59454957	21.5595455
21.32646449	21.55890338	21.28881223	21.92196511	21.83501929	21.1305248	21.35628801	21.13216535	21.56380676	21.2989288	21.55633675	21.95084812	21.41956705	21.09053895	21.70284	21.60893569	21.19121371	21.33111223	21.27638589	21.3321065	21.60893569	21.37630534	21.56499182	21.08869931	21.26426496	21.1359245	21.30344453	21.13576147	21.10341461	21.64523756	21.48246083	21.86526972	21.33690323	21.21114314	21.55913008	21.6836245	21.22086889	21.00032033	21.20940304	21.26396926	21.11403685	21.3321479	21.56802807	21.49787344	21.60228395	22.01526761	21.58855426	21.71794672	21.14535825	21.74823186
19.91764285	19.06578338	15.0108405	19.49825827	15.02004652	13.19728486	18.56279718	18.49495987	20.07496184	15.65558719	19.39024244	14.43338155	19.65926704	14.85152902	11.72629972	14.9282499	14.29585356	19.80481955	19.4893782	15.38623618	19.4783757	15.32714537	15.05915093	15.14653689	15.68559585	15.92985469	14.69211083	14.51914427	15.78357307	15.98781055	14.56800873	14.30464411	19.68957614	15.09775923	14.28089965	13.69730121	19.78698997	15.45891864	14.66915253	14.82326763	20.53420226	15.26796824	15.0849986	19.60457329	19.76742359	15.98777639	20.07382564	14.00219895	15.10456748	19.4628505
24.37365383	24.44816993	24.43213191	24.30989677	24.31569382	24.49145415	24.36702832	24.23412311	24.48695377	24.3617241	24.10265036	24.33266518	24.38483351	24.38808806	24.39823686	24.20607583	24.48778832	23.97921433	24.40212173	24.46385913	24.33104745	24.23197105	24.29795755	24.16200127	24.24560904	24.33666157	24.15304032	24.38748925	24.10015651	24.35050867	24.32594405	24.03984451	24.29556282	24.30274013	24.51447431	23.88109595	24.40056441	18.75086038	24.56789513	19.12841944	24.54645865	24.41995086	24.33479505	24.28448842	24.43018655	24.02983275	24.37636618	24.35047714	24.30418724	24.18740537
21.41349057	22.0624092	21.87508747	22.01388127	21.84221959	21.36961583	21.41906263	21.66233285	21.65998478	21.36139435	21.40556993	21.77426956	21.71345271	21.25693937	21.44479156	21.61715283	21.535515	22.01266151	21.97657184	21.62010267	21.86953722	21.78477859	17.93639981	21.37737538	21.56073758	21.44633035	21.49538521	21.03999775	21.64622256	21.51319717	21.56026249	21.76896836	21.88526389	21.66962978	21.32957669	21.89728246	21.61133618	21.78421473	21.1952539	20.91853949	21.48256166	21.3635378	21.62719123	21.55306033	21.71287906	21.80660382	21.63906929	21.9404182	21.05227513	21.59414663
19.44296197	19.765846	20.0152925	19.75474208	18.98535091	19.80166538	19.68131678	18.82743477	19.84007728	19.53962525	19.26317256	19.16898645	19.61401165	19.15436836	19.46251887	19.63849558	19.48298496	18.84440115	19.10601336	19.51367852	19.3934132	19.29192669	19.68400586	19.06414538	19.42743062	19.68185744	18.91212091	19.53790927	19.03980408	19.50250729	19.66571947	19.57718174	18.74151827	19.21147599	19.35274022	19.36989875	19.14871054	19.29101568	19.15188524	19.0935199	18.62889369	19.39898909	19.46582831	19.11067667	18.09348302	18.69327929	19.40595869	19.3630303	19.17435412	19.77344824
16.52905587	16.0194386	15.76822767	17.4939973	16.99579446	16.75748436	16.59730149	16.42981212	15.8104011	16.50107623	16.82743877	16.5113036	16.85322928	16.68317658	16.49009413	16.53103739	16.48304622	16.64841922	16.10173462	17.04792351	15.96239502	15.40439567	16.82697461	16.9650795	16.54660218	16.56142187	16.75035607	16.52836993	16.48351892	17.04224357	17.00460941	16.79528051	16.26499667	16.67723716	16.67799867	16.69494914	16.69209796	16.63685636	16.95946071	17.88262466	17.00752395	16.81263666	16.05586941	16.66615731	16.20303527	16.13398736	16.94373181	16.60319175	16.8919515	16.83568514
14.72032538	17.16081501	15.47952997	12.42172593	12.57392635	15.35095105	15.58382428	16.29219109	15.53402355	16.23554546	12.69622108	11.67688733	13.85662807	16.8625199	12.49245293	13.61849598	16.03663032	13.99588906	15.3186264	12.17405217	18.1800707	17.92930287	14.34739047	15.28431406	16.5838811	14.50871967	14.87982079	14.16739684	16.87095964	15.4860319	14.89862773	13.89517887	17.25731097	16.75669057	15.72874042	12.28887714	14.79462215	12.72474966	15.51874181	11.64911325	16.48066946	15.52642477	16.27258349	15.99217019	17.90428253	17.17839224	16.81169966	12.9612844	15.44861872	15.59800559
13.59507202	17.99177109	13.70127638	15.24757311	13.85475712	8.17701791	10.20273487	7.63750571	10.29465002	12.85672641	9.2275191	15.04093084	10.96144316	9.87367856	9.9130011	10.2674212	15.60813851	8.64978289	11.07136828	14.4116002	15.98097992	16.40786955	13.17519634	10.48878531	17.05663996	10.35684176	13.04519515	11.16638107	15.34262666	14.87389213	12.91304767	9.46860644	17.51455759	12.4885713	16.24791144	13.73582893	12.50773135	12.74092681	13.24766843	15.34262667	12.2201634	14.94072682	14.19254308	14.2054117	17.99564663	19.21426967	14.33855422	10.460935	10.77947098	11.57267566
14.74069587	15.01682463	15.29220677	15.29878974	15.01669335	15.22791801	14.4249774	14.30622775	14.97067061	14.75113908	15.21198129	14.35662807	14.15700984	14.38475591	15.08201874	15.24504247	15.2070219	14.04761416	14.60629723	14.48155908	14.89148704	15.23013831	15.37368006	11.51979481	14.39702548	14.3647123	15.01308707	14.69506962	14.41017113	15.48885518	15.47515561	15.44988367	14.706684	14.71804483	15.27440322	15.09086242	14.37267488	11.20467312	14.97793859	12.00959171	14.90275239	15.09948781	15.25585703	14.57581623	11.56304931	15.36250466	14.8678498	15.06128921	14.98197937	15.29767451
16.40437458	15.09768296	16.66867413	15.24363486	16.76451962	16.44977564	15.17407751	15.58105273	15.68066549	14.91398077	15.82449826	15.60721846	15.01077432	15.66322997	16.36291098	16.35763743	16.62899903	16.68199652	16.6816963	16.4142617	14.40096665	16.08129885	14.89916102	14.92491777	14.72240134	16.58709596	15.5640792	14.65321709	14.65780919	16.26045303	16.32294998	15.24787809	14.86749468	16.54107999	14.87584185	16.10033447	15.44058458	15.78251806	16.31619378	16.00790779	16.64467024	14.86014345	13.77783473	16.51919169	13.3542837	16.08459393	13.67024634	16.25502371	16.67995129	14.73910614
20.88393585	24.11104799	23.88831549	21.52383568	20.88938638	21.24402843	24.40176942	21.66878659	24.57945304	24.38861162	24.37172767	21.06923602	21.2552028	24.70264922	24.53830297	24.68235781	20.92666481	21.15333212	24.78289735	21.84705114	22.18809283	24.34046013	24.16208316	24.3189621	21.19287268	24.53588085	20.88797014	23.91072893	24.20453346	24.61865361	24.72179208	24.43044058	24.91976471	24.78638621	24.82493209	21.20071349	20.54092816	24.15067341	24.40924822	21.27594969	24.48491546	24.84014035	21.57060557	24.75870757	24.27116786	21.71559679	25.02292713	20.9990076	24.62088941	21.27945415
17.34181778	17.64173701	17.93759114	19.01722323	18.58558355	17.71755742	17.65408441	17.50629712	17.93463211	17.50752395	17.99181356	18.55301309	17.89004686	17.37537487	18.17023109	18.2465476	18.02784495	17.73708865	17.82648076	17.7799501	17.83168244	17.98910118	18.07966746	17.58692476	17.61795995	17.44313236	17.47649118	17.53492019	17.40482411	18.12662504	18.18120656	18.60954129	17.1327463	17.75044509	18.25189754	18.26020747	17.28607622	17.45370827	17.48541518	17.78755739	17.40934699	18.25184572	18.17962076	17.39608531	17.57032055	17.85958255	17.45074733	18.36913461	17.17985313	18.08210717
20.53138119	20.16237476	20.25405045	19.26850958	18.08586318	19.72875208	20.85916478	20.59956741	19.45325762	21.15799805	19.03048114	19.02575131	20.5229465	20.51073709	18.49241315	18.74531223	19.49938854	18.86312548	19.60320539	19.27647399	20.71825583	19.0923156	20.68606175	20.67736687	20.7450918	19.78214347	20.25150878	20.8263706	20.80252855	19.93490788	19.95491886	18.10772637	19.95395447	19.97387286	19.56243627	18.50892498	20.04553766	19.55903488	20.42030013	19.38635606	19.99525314	19.75156433	20.34750719	20.50411381	20.75793801	20.25418883	20.76762281	18.511316	20.80438086	19.72655384
21.33492651	20.98293123	21.3518304	21.77094821	20.93236162	21.56067727	20.75986252	21.14478147	21.07079888	21.06263479	21.1265722	21.27772637	21.1604445	20.9420952	21.00479843	21.16726637	20.94415386	20.9485003	20.52608549	20.80343376	20.92602905	21.18803596	20.63096265	20.92286004	21.25635331	21.03698118	21.00892498	21.52362936	20.84429858	21.09752148	21.003004	21.44253049	21.34608741	20.89805269	21.07167557	21.1069869	21.14160763	21.4852786	21.63354325	21.54321806	21.69124516	21.14361308	21.34769966	21.16484298	21.15853804	21.19647905	20.98351879	21.22234061	21.14236201	20.87980138
17.72441906	17.07929139	17.51871808	18.75314018	18.46495279	18.53024966	16.98515807	17.20844738	17.73761741	17.7713111	18.22240134	18.97518321	17.88710678	18.2157695	19.24620072	18.9574676	18.40170082	18.09866506	18.32978439	19.0443097	18.13570929	17.81558407	18.48961253	18.15265868	18.91060756	18.5010387	18.18287034	17.73776841	17.49697603	18.04143132	18.01556093	17.81521799	17.03643873	17.41697184	18.09729048	18.16147322	17.84166091	18.69267682	18.20867536	18.30214888	18.44330271	18.57845392	17.87862394	17.87970372	17.00868648	17.94500401	18.3439582	18.32945205	17.54916005	18.73360423
15.47820175	15.3408321	14.88759566	14.8682128	14.63899683	15.15087733	15.65433531	15.18823996	16.15058296	15.76665576	14.02970409	13.5395394	15.09176215	15.43670058	14.40965353	14.95242489	15.4099276	16.2380178	16.0950938	12.5434545	10.67149741	12.48955348	14.98462639	14.66739684	13.71103726	14.79524704	15.21527868	14.29944652	14.47233394	15.60166169	15.24532941	14.73939544	14.70227183	14.71826328	16.14972643	14.40534615	15.07652951	14.14903283	14.48863682	14.52929136	16.2498336	15.02963962	15.61370319	15.32281687	10.48665109	12.29979562	13.73857545	14.74026266	13.17647169	15.38918372
19.48279686	19.30057632	19.35145164	20.25972065	20.82458234	20.52433695	19.17015854	20.22474199	18.85460459	18.82142956	19.86559585	21.57535643	19.278207	20.03469013	19.54437879	20.07382564	19.85556702	19.5529887	19.74408222	20.31229632	19.48766642	18.62177372	20.49800174	19.41880092	19.25335816	19.29932966	19.16540656	19.56901248	18.72756143	18.99777671	19.21922474	19.69902767	18.45301399	19.42633283	19.28928333	20.76419673	19.22443444	18.91968733	19.21832176	20.76671682	19.28112227	19.05357368	18.68414006	19.43954569	18.45448574	18.90882308	18.89911285	21.85550691	19.87281576	19.38046604
12.19461426	15.09192777	15.22042437	13.10500901	12.33493583	12.63877517	15.04391433	12.97927282	15.56379023	15.12930234	15.50236637	12.81703549	12.55613671	15.70363074	15.3225291	15.38557909	12.01788132	12.3087964	15.75464975	13.29551825	13.59504375	15.50669908	14.92881366	15.31095791	12.23533887	15.32575674	12.15060128	14.86118659	15.23579017	15.7092018	15.7936838	15.57730246	15.4582605	15.39679297	15.97581937	12.53877786	11.69688899	15.16637872	15.3697998	12.54496492	15.22802576	15.75662232	12.70630779	15.21955279	15.28985071	13.11036954	15.62086345	12.19435487	15.71299209	12.26837143
18.45862744	18.03443998	18.15296443	18.35908502	18.35023827	18.17543522	17.47688149	17.07362662	18.07415722	18.11262787	18.37441354	18.20800694	17.88166057	17.45460313	18.50029935	18.61781732	17.65145141	17.32008377	18.07861396	17.50694198	18.11363289	18.18147596	18.18453029	17.72289474	18.04562143	17.66675735	18.04610409	18.07519832	17.20888756	18.49823986	18.25318452	17.54878735	18.27527811	17.89029133	18.81719529	18.42398062	16.9674554	17.14874044	17.79210876	17.28633036	17.45029764	18.83689952	18.21128805	17.88064566	18.57083456	18.69596424	18.2005575	18.47143068	17.73322448	18.6747435
10.16078792	9.98311753	9.24901165	18.51023533	18.73190136	7.39476682	8.2860022	8.0791865	18.10269119	11.60304931	9.71004179	19.35628801	19.00593803	22.54485752	17.53409964	18.75754974	7.98799114	16.39199052	19.05369793	6.84512997	20.37991763	21.3635378	21.04667008	12.93130431	21.50293049	11.05935143	9.59778222	11.06430808	9.09559227	11.15223249	9.44914717	17.72649249	9.49372916	11.3233356	20.94138395	17.99177108	10.1130579	11.20885828	10.34583087	9.97953119	9.88084703	19.5084064	18.77037726	11.56691478	20.11126169	20.94627734	11.92153421	17.5731146	11.7847227	17.27221854
21.41993368	20.59426178	21.23065588	20.05961497	19.78761551	21.60409641	21.28442485	21.43673471	21.07258086	22.10814551	21.07278847	20.17469407	20.93731639	21.51248017	19.99815304	20.31848236	21.12978534	20.63510896	21.33492651	21.45760259	21.61837876	20.95810686	21.74565207	20.98319988	21.11921342	21.41492223	21.82285673	21.54738462	21.37520447	21.24816791	21.22173781	19.90399779	20.88015005	20.83755066	20.81367795	20.84007318	20.64964949	20.9444905	21.78329614	20.99182749	21.37630534	21.13860927	21.50355095	21.21607103	21.40948534	21.37943315	21.58554509	19.99706035	21.88501387	20.9357403
22.04842059	21.36387461	21.98162008	22.69662424	22.61408586	22.85588004	21.95329332	22.25752494	22.53444858	22.81565147	22.76066003	22.1336114	22.08008355	21.90831295	22.07169042	21.87523372	22.34345089	22.34376921	22.7785448	23.16918075	22.9134166	22.7765997	22.00971834	21.75635331	22.48565306	22.20511763	22.8303293	22.483869	22.33575337	22.38451356	22.30670299	22.47663961	22.23773303	22.19660394	22.1943462	23.20557877	22.16449052	22.78003287	22.44252161	22.49398077	22.55127141	22.2913684	22.41974581	22.00950389	23.00538474	22.24188524	22.43643027	22.45301329	22.23127508	22.22694143
15.9929847	15.89603682	16.4019582	15.95103498	14.91806397	17.39132939	15.81128525	17.61751414	16.28872606	16.9633852	14.81095791	16.52317601	16.49754924	18.32650079	15.06767851	15.26282993	16.27152726	16.67740791	15.97160758	16.31252777	17.13437222	15.35953154	18.48535091	17.32981894	16.87178768	17.4344712	15.03416452	13.79109477	16.94469807	16.61374049	15.70309357	15.75434762	16.61162146	14.97699594	16.24873993	14.92778968	16.16563687	17.59837203	14.93950048	16.18189863	15.47585757	16.53402355	18.30340447	15.91245402	17.43444131	16.26194273	15.15072471	15.94429902	15.89288733	14.02166251
16.31461561	16.3409703	16.430136	16.64705759	14.70609861	18.46244699	16.65111437	17.93011865	16.73149939	17.72777044	15.57778513	16.9069673	17.13534045	18.42008028	15.4804279	15.71323708	16.89283375	17.54087609	17.20244691	17.00218555	17.66373207	15.15926519	18.54334163	17.46014438	16.34457305	17.71056247	16.43866165	13.54921731	16.73321536	16.57967498	15.84040476	16.48781055	17.20992404	15.5616532	16.59137754	15.76030553	17.05502335	17.89318683	15.86809182	16.32143494	15.76322649	16.72999913	18.26910256	16.1993323	17.72361573	16.94490204	15.75803069	16.17891666	16.70605318	14.83202065
18.18256071	18.18187579	18.56013665	19.26259656	19.083754	19.82285673	19.18342408	18.89917321	18.06659739	18.82684117	17.81440383	19.39404264	18.67374593	19.28962592	18.66308262	18.72690647	18.52127569	18.40457015	17.86254784	18.92924209	18.18719935	17.75266705	19.41414856	19.27710872	17.88222929	18.8314438	17.94578526	17.55899618	18.53641378	18.87640346	18.70873038	18.80979672	17.67081118	18.38885389	18.98391403	18.78982261	18.70876182	18.7089347	17.95227418	18.72409599	18.50857757	18.94902012	19.18892008	18.09588572	17.94078881	18.53811341	18.27325421	18.44122169	18.31627503	18.01832931
16.49461096	16.90140002	17.42475001	16.22609363	15.92849104	16.31741165	16.56626423	15.4066166	17.32963818	17.97920808	15.30710166	14.78177295	15.23724218	16.48172103	17.1311027	17.08838236	16.18977789	15.819192	17.2135869	15.73417015	15.4748809	16.02239491	16.77060452	16.91860941	15.26997639	16.44433531	16.2580894	15.69848586	16.94849607	17.47139791	17.38420397	16.06063481	16.35437084	17.33329783	16.53609534	16.47589231	15.73161635	16.51906576	16.94392245	14.55792443	17.42075426	16.29992763	16.10964047	16.05937061	16.72267892	15.70682271	16.07844224	16.31105613	16.82756144	16.1153883
19.46314331	20.92697341	20.48316631	20.89555471	20.65601905	20.12201086	20.78056666	20.80536969	20.58344434	20.07300788	20.96593837	19.19300222	20.31930036	19.67386967	19.04501517	20.9295098	20.81263665	18.88518928	18.73358525	18.98439688	19.73405968	20.14493174	19.20762527	19.83537792	20.04037006	19.75641768	19.78045548	19.74172101	19.19528393	19.93505865	19.49092119	19.95113777	20.83167167	19.71922474	19.05362728	19.49268493	20.00541729	19.03299243	20.1580771	19.54022116	20.75731832	18.86155334	19.11468351	19.68453436	20.93860336	20.68694828	19.58573736	19.02426083	19.09642545	18.33276859
17.81485174	18.02533591	18.56921516	19.53183331	18.85072903	18.96468276	18.20554023	18.80678779	17.22897277	18.50692119	17.33064776	19.03376916	18.28454956	18.91699246	18.59203385	18.27265025	18.16595719	17.75896963	17.7469055	18.60148844	17.92832967	17.50243667	18.87667128	18.6518087	17.6904876	18.15107691	17.77132551	17.14962816	17.99349965	18.15750144	18.10310076	18.44947623	17.56642509	17.92463349	18.86719076	18.58286555	18.12006046	18.48397843	17.81930205	18.06013665	18.01042676	18.51960738	19.02693289	17.78793777	17.45959395	18.23038517	17.98592915	17.99616391	18.02714774	17.86081851
17.2375721	16.39172028	17.63466492	18.23208401	16.61670384	18.01352401	16.4188068	17.88856607	17.63195119	18.25885233	17.51832931	17.99383322	17.61706805	17.39602469	16.21396153	17.25810408	17.63372369	17.74991823	16.35091801	16.89511963	16.8849677	17.7511865	16.7694899	16.61530242	17.96003788	17.15922411	17.33467202	18.17675916	16.39429852	16.82544661	16.90708671	18.22065633	18.12211943	16.49420474	17.00221486	17.47021742	17.74109756	17.96183302	18.61619292	18.31240524	17.61332794	17.06354729	17.20832157	17.63651764	16.87465586	17.33756512	16.75544226	18.05981789	17.13124272	17.09579564
17.79601904	14.5401878	14.73652622	16.16170144	19.00801722	18.04289667	15.90835601	17.75078624	19.07262832	16.93904555	17.16935177	16.05488328	17.71358691	17.36248434	16.83355172	16.29220678	16.31282173	18.88762216	18.68414819	18.63987172	15.17471055	15.23244915	18.33847045	17.22597085	17.12894636	18.25308105	19.70995739	16.21043232	18.57368349	17.46216496	17.70832157	15.71465783	16.18023653	18.19223468	15.61102414	18.3800385	16.52659152	18.59331702	16.57742315	16.80963068	18.98890933	18.20539812	17.74732282	18.93168398	15.79378887	17.78396915	15.62137462	17.67471055	18.3774679	15.83505
17.0943677	16.81333317	16.91885379	16.6446565	16.74832343	16.99748183	17.01796081	17.11036146	17.20073236	16.78883298	16.78034304	16.6105416	16.81007337	16.77435729	16.66250633	16.69211083	16.85955704	16.99966952	17.01042676	16.84978855	17.03546003	16.78577115	16.77721058	16.83727581	16.79765784	16.82946268	17.03102533	17.02994259	17.02913652	16.9680262	16.96969213	16.853754	16.6928311	16.99283205	16.86275356	16.90715357	16.91122516	16.88056142	17.18589445	17.05076244	16.93351416	16.74919186	16.93174398	16.77138892	17.17625783	16.70225661	16.82376528	16.67376078	16.76759746	16.66888015
15.50215207	11.17260795	11.21711046	14.1196693	17.17221474	16.07642679	13.78318981	15.34826983	17.25300418	14.9715936	15.15063748	13.65341698	15.89593981	15.41034992	14.74976233	13.90283849	13.97879975	17.12649469	16.75932142	16.68349571	11.77056806	13.58443708	16.15547347	15.4224347	15.161943	16.56680793	17.65834137	14.54116566	16.22682982	15.92295816	15.75544226	13.87746791	13.8982859	16.36986417	13.95336722	16.28843337	14.90147511	17.01832522	14.14506594	14.33464118	17.17328543	16.31148158	15.35646414	17.00647607	13.89218323	15.75544226	13.80990944	15.29775899	16.65890415	13.82096711
19.11873055	19.34009365	19.33547683	19.44932422	18.63901518	19.61444843	18.88442578	19.44826774	19.51034916	19.86417167	19.41664937	19.27885268	19.07731377	19.40929937	18.45987144	18.94245056	19.46668629	19.26275337	18.7959494	18.82971128	19.68856656	19.94523762	18.66204363	18.69596424	19.90115929	18.81604817	19.10693034	19.35097751	19.09414663	18.98864279	19.17935476	19.67097684	20.13271137	19.0164336	19.11125269	18.88679983	19.25474208	19.25342834	20.22404982	19.63576147	19.53942029	19.00658582	19.02918693	19.26182299	19.388563	19.8334466	19.23909778	19.64242663	19.03830754	19.09281879
21.30045521	21.12786467	21.2988421	21.92431879	20.81144477	21.6425774	20.59615334	21.11910219	20.83394644	21.40628001	21.51624247	21.31725784	21.61256501	21.54218232	21.39265798	21.50801721	21.27754779	20.69752751	20.11229555	21.01460491	20.78852643	21.47317525	20.39589586	20.61256501	21.24770268	21.50539288	21.18522488	22.06141196	21.28186611	20.98522838	21.32409272	22.19841254	21.59531166	21.12524984	21.35488543	21.31137021	21.21592515	21.88281763	22.33395676	22.55920563	22.64401954	21.56766977	21.68754924	21.7855518	21.44111705	21.92210216	21.4548141	21.84910111	21.45866288	21.32870371
14.67912633	15.41488846	14.81544905	15.36661422	16.15910759	14.82877413	15.01928818	15.25603606	15.1840828	14.21207142	15.7749541	15.85150839	16.08974804	14.44247511	15.77501833	16.22599541	14.25317565	14.37087729	14.84232579	15.7804626	15.13363578	14.94874856	16.1256909	16.12188542	17.70325514	15.28942355	15.82110142	16.15748794	16.68902226	14.7477828	15.42246836	14.16511339	16.35307488	16.29511318	16.24127308	15.64233012	14.87689443	16.4452328	15.31760632	16.550324	15.19907745	15.12274731	13.78293208	16.19447473	16.04535414	14.85184258	14.98617572	15.53758113	15.52636324	15.41110263
20.46758716	18.96805638	20.20657562	18.27132551	20.32428107	20.46013772	18.72302189	19.56195478	19.9908016	18.66000318	19.80812436	18.72727424	18.98672079	19.64693601	20.45064617	20.22850837	20.30661454	20.69707836	20.69008041	20.22865174	18.841906	20.34099385	19.24304873	19.03052643	18.78187721	20.76068574	20.0950673	18.56481493	19.12426973	20.60033849	20.28771238	19.43249131	19.57739392	20.67014818	19.32852067	19.95913863	19.69927557	19.36991446	20.51572913	20.2798326	20.56865467	18.59976283	17.64085678	20.54703896	17.73776841	20.50163068	18.07362662	20.15549039	20.67118385	18.92381731
22.88603506	22.70578688	23.34118551	22.45146678	23.63643375	23.07772018	23.31994299	22.67898917	22.88016458	23.20337838	24.03609539	23.60501157	23.38320824	23.85916477	23.49662216	23.17602689	23.8037164	23.72262074	24.20947665	23.66537134	25.30188059	23.78841648	24.53580769	24.26884127	23.57204673	23.99618432	23.4823726	22.9990076	23.82697413	23.12198524	23.19818671	22.86192585	23.62225785	23.63965066	22.50048426	22.74537199	22.88103551	23.27234942	23.19366311	23.03444076	22.37021984	22.93303232	22.62082438	22.88409958	22.80337991	22.81178551	23.1985371	22.86524748	22.91993368	23.06463388
24.17645242	23.24133377	23.19817113	22.23441648	23.02885048	23.68629774	23.7535688	23.36933575	23.39046345	23.6917797	22.92974939	22.26053146	23.62617988	23.36933575	22.44775346	22.76031712	23.28507554	22.67951207	23.35104446	23.47370703	23.66475978	22.8425104	23.5140723	23.73301078	23.66475978	24.1470039	23.81413701	23.73263961	23.34306108	24.02948842	23.64854904	22.30401509	23.65997165	23.77271476	23.28910341	22.80937291	23.2166672	23.02975406	23.78869133	23.78831338	24.02904547	23.10375736	23.23456756	23.84487459	23.63447968	23.60327248	23.45463946	22.98171051	23.99657066	23.65898553
17.51537599	16.81803873	16.95667495	16.37142146	16.79667334	17.73923151	17.18218572	17.28233866	17.50344029	17.43483895	17.28321817	16.45327835	17.07838801	16.56860456	16.16086876	16.56377794	16.99219566	16.88124983	17.28911989	17.72317213	18.2784104	17.48793865	17.34390607	16.88341475	17.19700347	17.32689454	17.93318258	17.55262286	17.04148286	17.31440383	17.18968106	16.85194157	17.20212971	17.31160153	17.18744062	17.29656201	17.14172321	17.15088959	17.87191055	18.09729048	17.70203452	16.77132551	17.2620128	17.39693346	18.37153435	17.41056003	17.35194157	16.77676443	17.54810029	17.26936274
13.33701648	12.89235671	13.85113275	13.73019495	13.11360907	12.86642571	13.65711791	13.80249183	12.88377158	13.02927071	12.70893553	13.71395155	13.43086909	14.0931805	13.51847666	12.96884352	13.00683964	13.46199857	13.46870882	12.75918917	12.99843041	13.36049242	13.32471845	13.02835772	13.36322613	13.32094644	13.06252233	12.73505337	12.74186675	12.91239379	12.71644016	12.85548244	12.9760165	13.16098056	13.07564929	13.17723716	12.70217925	13.02404984	12.61012598	12.65485974	12.78041451	12.9969423	12.79291039	13.20559359	13.11931819	13.21926929	12.42139039	13.18010591	12.54308804	12.47147843
15.96212248	16.61860143	15.68109419	15.40884595	15.97469306	15.14325056	15.6140474	15.49925268	15.74967916	14.8112547	15.56148665	15.06037535	14.11525089	15.19205936	15.55337192	15.46535445	16.43962102	13.28151107	13.62656798	16.64874044	16.83538979	16.38064565	15.93879878	16.34322804	14.67880132	14.54319334	16.77909512	15.40416553	16.38355292	15.99689507	16.24995238	13.86532794	16.58558355	16.18192343	16.72876488	15.39980972	15.67950357	15.80922712	15.00272118	16.65263829	15.8080052	13.78926161	15.7082058	15.71369182	15.58515682	16.82488482	15.49872121	13.97890767	15.39610277	15.02258375
20.57607264	20.05875675	20.26635411	19.09397387	19.58016545	20.26335474	20.27621815	20.21021234	19.90503878	20.4467013	19.71153471	19.3229624	20.21840125	20.16557346	19.38600576	19.89835489	19.97098278	19.39498123	20.0002482	20.0216425	20.40291027	20.00658842	20.21104522	20.1489027	20.469506	20.25603135	20.43566858	20.44248608	20.34050297	20.18045905	20.28647855	18.99755556	20.05229343	20.44867643	20.24878157	19.69663392	20.17609338	19.88064565	20.77096511	20.45749822	20.41071152	20.09988165	20.14876926	20.75469599	20.44213074	20.43502276	20.51556864	19.79196171	20.77087498	20.28329614
14.96038928	14.71080859	15.30647817	14.54848905	13.76588942	16.6325297	14.61561726	16.6916603	15.34629392	15.7853868	13.89296916	15.21173087	14.7373002	16.29580453	14.02030782	14.61435706	15.46398572	15.75893914	14.87459592	15.5553283	16.32740144	14.96070858	17.28181897	15.55915093	15.03921498	16.26063327	14.49853275	12.64422593	15.2212257	15.52904619	15.15635025	15.04988216	15.1249992	14.19529514	15.17422527	13.90547482	14.874484	15.8086624	14.38648783	14.72288488	14.7819184	14.72481578	16.34686109	14.67084034	16.02816806	14.86621806	14.33643351	14.63390366	15.52903973	13.04952347
23.00836992	23.74426227	23.29286306	23.60478111	23.22993181	23.3019784	23.44812036	23.23078095	23.17587427	22.47403653	23.52608548	23.54133193	23.48573671	23.22004879	23.30612115	23.05155397	22.63172482	22.96326611	22.95362353	22.50922664	23.2004185	23.00928129	23.65914997	23.74864738	23.67508661	22.15319287	23.56128015	23.51396171	23.88528432	22.99129854	22.86303476	22.85459581	23.60917363	23.90697773	24.19973104	23.37322013	23.76149518	23.44322952	23.5223584	23.67044771	23.80398549	23.72361388	23.38495376	23.82232384	24.12359348	23.95826002	22.85907131	22.97121922	23.08898933	23.53785324
15.36118659	15.3268465	14.90207556	14.65625288	14.62149951	13.80709903	15.20309357	13.94008471	13.65780919	14.36875293	14.6641937	15.06148665	15.47062863	15.09590299	15.31993827	15.27393005	14.39053375	13.3146156	13.08607502	14.44445141	14.50739097	14.07408447	15.01359488	13.93958815	14.05099721	14.87233818	15.26451263	14.72575964	15.34861796	15.50857363	14.96175067	13.76707805	14.64401027	14.42479848	14.75683646	14.63023392	15.14653688	15.06374104	14.11813107	14.61297979	15.00898511	14.81359854	16.57020628	14.98173825	15.15080102	16.16342282	14.32276963	13.55400552	14.98122129	14.61223267
18.16176686	17.75795728	17.60475487	17.50105442	17.55145088	17.30431374	17.43594109	17.51699771	17.31113796	17.86584243	17.73360423	18.22474199	17.73254041	18.09331702	17.7699117	18.1201671	17.95356275	17.32440829	16.77683308	17.51556093	18.13231828	17.3155434	17.88737678	17.70662095	17.80896616	17.59837203	18.22903391	17.48515806	17.8004206	18.14875752	17.84421879	17.40536051	17.89487194	17.08781752	17.79774399	17.11588906	18.04079674	17.5318333	17.27204578	17.61126168	17.67658661	18.13055108	18.1157639	17.73331564	18.53330824	18.58977585	17.44094832	16.9282833	18.00980571	17.92686741
21.31093336	20.66264709	20.90409147	19.88351191	20.31450565	21.24907426	20.34393213	20.80418724	20.80470345	21.65028899	20.96882129	20.29341775	20.3644884	20.71844972	20.15040084	20.29374091	20.49907329	20.15123652	21.03243255	20.95940935	21.32712136	21.57561494	21.27621815	20.32486675	20.96435473	21.2985494	21.65912366	20.96621343	20.92970871	21.04259988	21.02388328	19.94906377	21.05928873	20.84007318	21.26515132	21.5615061	20.18849078	20.86699751	21.4123432	20.8321479	21.15853804	21.58642588	21.27234942	20.91089713	21.8390642	21.25841962	21.74910329	20.60758057	21.21221942	21.28469017
17.13026197	16.70199009	16.1410633	16.04171909	17.30340447	17.76415579	17.14962816	17.6526247	17.91319317	16.6864783	17.0471373	16.41148629	17.51061297	17.37664637	15.99032737	15.46332159	15.79155233	16.60239069	16.56054215	17.86057658	17.98522235	16.04413554	17.59595004	16.57567106	15.9215477	16.7566082	16.93138388	16.64003772	15.95750557	16.20718827	16.0774322	16.88518928	16.64510989	17.30100177	16.67340429	17.36228108	17.62392505	16.13222215	16.94306421	17.45482667	17.77394383	16.63754372	16.9254953	17.93894046	17.27875284	17.26716271	17.01055091	17.09414663	17.16234542	16.97113575
15.26365546	15.21605088	15.45261862	14.74402773	14.66111598	15.53862302	15.45034802	15.38336737	16.11456343	15.45728107	15.54833828	15.08613226	15.74466451	15.19621699	14.78514704	14.79120246	15.13335104	14.77255011	15.03553438	15.84654536	15.80589371	15.10370104	15.35097996	14.44824349	15.52691357	15.4958046	16.1107649	15.47488438	15.5199779	15.45898975	14.85943358	15.07126604	15.63409893	15.66813156	15.1734756	14.95249665	15.42127426	15.18591781	15.56938298	14.71822357	15.47952997	15.43978535	15.06403618	15.38328049	15.18880899	15.64023687	15.8661291	14.28972933	15.76997639	15.28172749
16.55098156	16.53842877	16.03872967	15.07026723	16.90241021	17.595803	16.44720699	17.0119151	17.55511671	16.42305908	16.32477241	15.47443209	16.74369596	16.92360729	15.32822025	15.35867398	15.51175319	14.82135964	15.35152902	17.77575097	17.6462764	16.03870579	17.38410536	15.9309238	15.95805048	17.1771452	17.07929139	15.42476492	16.24583127	16.58204722	16.53478416	16.16877515	16.73299653	16.8262858	16.01468514	16.44629567	16.61838767	15.87676094	16.58435939	17.8226789	18.24771012	15.31438102	16.96468276	17.3849677	16.95585408	17.30750093	17.14345984	15.41768003	16.96204106	16.99591693
22.82480141	22.40281644	22.67985088	23.18556101	22.36487422	22.96699935	22.15517302	22.63091477	22.59803888	22.65379609	22.67848189	22.73753246	22.72712402	22.5299193	22.38308771	22.69892778	22.43479838	22.43465474	21.88698766	22.30430288	22.48670843	22.68176247	21.8787689	22.36829063	22.71966334	22.39556893	22.4817757	22.87009221	22.23415571	22.44903957	22.52744859	22.93723588	22.69312213	22.32919749	22.54195023	22.52648283	22.46899895	22.87921504	23.06906278	22.99228352	23.01514716	22.55021658	22.57790976	22.48055513	22.58864129	22.62801576	22.38270909	22.64579053	22.40429049	22.13920453
18.36917236	17.9332747	18.23876425	17.00644278	17.55262286	18.44989268	17.95155606	18.24313866	18.1021174	18.72178412	17.50918413	17.46560815	17.89487194	17.91001323	17.34510411	17.6754023	18.05975026	17.30265966	18.27277971	18.39991825	18.92230495	18.88274817	18.39727243	18.2409698	18.35937848	18.37173502	18.79993248	18.74822372	18.50190294	18.38923953	18.6165949	16.79295126	18.53938675	18.48286136	18.61106823	18.03307767	18.09248645	17.64001006	19.25474208	17.9942513	18.36502652	18.62691562	18.25901362	18.89427968	18.6970514	18.77221854	18.98278342	17.59736386	19.03580972	18.47798621
15.49012989	14.08691881	14.16643739	15.17120074	15.56946841	16.08927332	14.58852499	15.074539	16.27974499	15.37036287	16.07230601	14.44129548	14.72952279	14.59424244	15.04190135	15.05830252	14.73629386	14.72465834	15.23786564	16.34902804	16.16081501	16.32220897	15.55112239	14.18451469	14.99602418	15.01224212	16.11073609	14.98097992	15.10642476	15.60766417	15.56488401	15.68426495	15.30870182	14.47488438	14.84161489	15.33983877	14.28373402	15.49618629	15.86155297	16.01536942	16.02648629	15.27255011	15.3547941	15.11217516	16.65567652	15.47286428	15.93174398	14.67069189	15.40258709	15.76848701
13.21888848	13.64169561	14.17696387	14.10607689	14.34725765	13.66400105	14.4793226	15.15332573	13.74995238	15.65062113	10.72324962	10.64042354	16.05324089	11.34656961	13.03739935	10.82883493	10.70592655	10.56228557	12.99220089	15.80106152	14.6513241	15.56934332	13.46870883	11.24729677	14.73503397	11.18560556	10.98407313	14.62522514	15.19628864	10.98831886	10.89921708	14.26666968	13.4383306	15.18688283	10.98492428	13.4983981	10.90017441	13.29504714	10.97550596	10.54995455	13.40809546	10.72569073	14.2690054	10.84553837	15.30107258	14.31322438	14.62656798	15.40411949	15.2893156	13.22606613
17.10874545	16.51516223	16.26677412	16.1256909	16.52655914	16.01847666	16.89436172	16.4969423	16.09436033	16.64769425	16.77444914	16.72687887	16.7109465	16.62904116	16.87086926	17.06942112	16.89114631	16.00778984	16.11921387	16.75603135	16.64290898	16.41931787	16.92682094	16.7139865	16.92958069	16.49558327	16.94126269	16.31523427	16.54855971	17.1734175	17.22067179	16.52504397	17.16660739	16.40091848	16.62358552	16.44083439	16.98273666	16.70071964	16.23359937	16.70548496	16.68492032	16.98742184	17.39433741	16.53955371	17.08311817	17.44449404	16.59155508	16.30641448	17.06293187	16.85461229
17.50939138	17.96003788	17.9838711	17.81928857	17.74145818	16.92264039	17.69090664	17.88007568	17.7363326	17.04390485	17.94043548	18.22541812	18.01625915	17.05437725	17.45155606	16.74878157	17.34218367	18.07957346	17.94822545	18.13140022	18.27560055	17.28216831	17.4635133	17.58193854	16.83590129	17.90107501	18.04302524	16.95913196	17.57336118	17.88518928	17.58478136	17.6998099	17.32889337	18.02770354	17.49346788	17.47257648	17.25835652	18.08915459	17.56736268	17.41960519	18.00285502	17.94069764	16.9130274	17.95952733	18.25603135	16.52190629	16.6463998	17.43841475	17.79349374	17.48644274
17.41828972	16.87381111	17.04481297	16.49362886	17.09315098	16.37794447	17.14565907	16.40586301	16.22189897	16.46119083	16.47979774	16.92930287	16.63068246	16.49339161	16.50635289	16.77635234	16.4639151	16.08725223	16.08802121	16.32828418	16.57101343	16.20673445	16.72096858	16.73291141	16.77325421	16.43211313	16.98387109	16.15162906	16.48100578	17.31358875	17.29268266	15.77003877	17.23989421	16.31940992	16.77214944	16.44867643	16.64428533	16.6689931	16.3268038	16.55649243	16.62392505	17.08311817	17.35774381	16.74708438	16.98382815	17.59736386	16.45473727	15.76602882	16.98708423	16.60244898
23.57278848	23.28145542	23.3880731	22.9757772	23.33344041	22.97914047	23.70122554	23.29488883	22.98417293	23.3120782	23.47237686	23.60840665	23.5044073	23.20811825	23.38717467	23.59469342	23.47389837	22.76654116	22.88348299	23.28464043	23.60345013	23.11843617	23.69706432	23.39717371	23.20705737	23.1306454	23.5537267	22.78356603	23.43578288	23.82129693	23.70840242	22.70979861	23.67024534	23.03981832	23.46029371	23.11760061	23.46638744	23.35481523	23.00765724	23.23477488	23.12193329	23.34820338	23.63081217	23.15763564	23.31819753	23.57354797	22.66682724	22.61124306	23.28388008	22.95678677
18.20466342	19.0891198	18.62604796	18.77920917	18.68069605	18.92224649	18.6176925	18.27085695	18.23992433	18.26854575	17.78827571	18.36162011	18.56455583	18.26250903	18.62640043	18.46582831	18.16346768	18.49940692	18.48900526	18.51265812	18.74703967	18.77905234	18.61312607	18.23747392	18.57813373	17.95522887	17.91843078	17.99344669	18.5492581	18.25691409	18.08160114	18.27778217	18.66135153	18.22519537	18.72995029	19.15022506	19.18351769	18.50669243	18.34286268	18.73481811	18.30551059	18.79889629	18.55688446	18.60532657	18.46273997	18.47935932	18.06562046	17.83942186	18.56596541	18.28871903
21.36310168	20.36398157	20.5917127	21.26560544	21.44277024	20.88223856	21.16020811	20.79221552	20.29229865	20.61521217	20.90564658	21.22376122	21.11159617	21.12428409	20.94396067	20.90445107	21.22721679	20.94546054	20.76670776	21.19172941	19.49094777	19.58929372	20.79591632	20.54518342	20.03358884	21.19279735	21.21534129	20.43624216	20.37489437	21.06243928	20.75080246	20.62015822	20.81035758	20.73188424	20.22357839	20.90644808	20.76164498	21.24080538	20.65766596	20.92459197	21.31761697	21.01478169	20.45712931	20.72862307	19.44521638	20.06410696	20.51447632	20.55892908	21.11048531	20.53638883
22.05041926	20.50172232	21.86892772	22.27370584	22.24577457	22.09132335	21.91463151	21.99845307	21.32558774	21.63286145	21.90708268	22.25087775	21.95473552	22.45078666	22.36734256	22.11709706	21.85684828	22.25246873	22.2433996	22.34791233	21.03588963	21.45951345	21.96847869	21.87434599	21.71070239	22.00169614	21.98703413	21.54660858	21.83351272	21.972281	21.8963694	21.43107247	21.17471981	21.79385005	21.17198548	21.9846087	21.12524984	22.13271137	21.71392227	21.83066124	22.14253029	21.62193329	21.13599242	22.08360868	20.27420228	21.71404419	20.95241786	21.77420227	21.69577922	20.98114884
14.96359721	15.82670984	16.07972611	16.05729179	15.84290862	15.67755236	15.29547009	15.31728617	15.90440143	15.78146378	16.55984688	15.60321212	15.16036332	15.22398395	15.97361725	15.88767024	15.42219903	15.46688941	15.94930733	16.37967396	15.77119982	15.54359187	14.76538738	14.75328915	15.21249187	15.36422185	15.24623727	15.899802	15.17938308	15.74086909	15.96648838	16.16675735	15.49105554	15.44306421	15.96824562	15.55055891	14.92015322	15.29397884	15.55053386	15.30082913	14.85070321	15.88796063	15.6856478	15.76507111	15.65779839	15.40036528	16.01936013	16.10396283	15.29459982	16.37276504
19.82126148	19.27001639	19.37330391	20.2870076	19.30383858	20.17953893	18.46761461	19.90556993	19.89811314	20.12740845	20.01042676	20.0096892	19.84007728	19.2541427	19.43012732	19.93006661	19.83817493	19.50786148	19.13109394	19.57740571	19.47464522	20.09063732	19.06543834	19.33895287	19.98537234	19.56736507	19.62554097	20.084548	18.99837664	19.46221474	19.52152535	20.45162903	19.93229677	19.13423803	19.64465264	19.58780822	19.68644183	20.04924829	20.53068991	20.4125506	20.1453502	19.47493057	19.50770572	19.76850958	19.59877948	19.74228391	19.48047374	20.26993697	19.67337974	19.46764206
17.21751083	16.28310134	17.13758536	16.97592704	16.6731269	16.94786446	16.99028312	17.63777617	17.45267781	16.76597307	17.13793224	17.13068245	17.13124272	16.48072121	16.90183313	16.42520566	16.65790635	16.83123161	16.76014161	17.04065784	17.81916718	16.99062349	16.5933576	16.47781043	16.57601124	16.58316307	16.89048684	16.54609031	16.34921436	16.31095791	16.23798641	17.36910944	16.77262148	16.24974688	16.20796037	17.23323967	16.89598832	16.57491453	16.31329401	16.20820329	16.95703601	16.73295397	16.57510374	17.68903519	16.94795472	16.85646414	16.46659042	16.50525996	16.43494924	16.83530539
17.70387259	17.53401954	17.94903701	18.0280671	17.97861363	17.70869894	17.81210566	18.0471373	18.16730695	17.77943723	17.78432311	18.06720013	18.0110266	18.06995863	17.87951767	17.52216693	17.53038554	18.31466854	18.04970895	17.91264835	17.69267682	17.54933653	17.97266371	17.62597303	17.93087574	17.91399779	17.29533627	17.53679792	18.14769767	17.90284272	17.61248419	18.09447821	17.86769849	17.67279654	17.84492192	17.85756479	17.70333433	18.27635234	17.44542304	17.18466032	17.99874476	17.80990944	18.25896964	18.08015606	17.89287759	17.41763108	17.65760269	17.82571932	17.70995542	17.34689743
17.31448529	16.06787116	16.34360364	17.7784104	17.28148651	16.92073083	16.79063692	16.77915214	17.36223026	16.72011498	17.77678159	16.8814874	16.41860941	16.80050366	16.69989266	16.52251213	16.53389537	16.81448529	17.24484514	16.82684117	17.19843994	16.72960831	16.66322997	15.96934174	17.16665738	16.81352894	16.46831583	15.93041349	16.64834402	17.43676658	16.74681604	17.72298722	17.84016898	16.76618212	16.47311797	17.02953967	16.83626493	17.36009248	16.44055176	16.85883741	17.76037577	17.2804626	17.28886674	16.7872614	17.42623982	17.62523219	18.12909559	16.09735432	16.64900687	17.18725603
17.78454956	17.41202249	17.10703894	18.17121697	18.14421658	17.65760269	17.03009564	17.52657128	17.57663449	17.5709297	17.82740144	18.15486397	16.99089568	17.35993954	17.92484321	17.48836548	17.30917132	19.0224061	17.80104326	17.53875036	18.00260404	17.43983099	17.58655246	17.04256031	17.07710628	17.38114092	17.19812097	16.86151328	17.35140005	17.37262479	17.51331794	17.28616095	18.15192776	17.2755504	17.10834088	17.52966057	17.43649152	17.66607393	16.95754832	16.63353529	17.22565769	18.02911636	18.06719056	17.54792351	17.96722475	17.6120889	17.91279052	17.05903488	17.30706216	17.36095853
23.87392858	23.52113	23.6135746	23.25234159	23.55844033	23.20518551	23.70740348	23.33456945	23.21839216	23.41798956	23.5552048	23.68008731	23.58678408	23.45297827	23.66768247	23.74977213	23.5947159	23.17325075	23.22019234	23.37161745	23.56944459	23.36658445	23.71668618	23.59792254	23.50517104	23.41929195	23.78786646	23.24806617	23.49821676	23.83382771	23.80589982	23.13078651	23.61482148	23.29008459	23.49089379	23.26133108	23.39866168	23.34750719	23.1526555	23.33111222	23.28071949	23.56709462	23.70447941	23.51534288	23.53906808	23.8088353	23.15539949	23.09426178	23.60781984	23.47940422
17.60814212	17.57396776	17.25374001	15.71451064	17.29236077	16.71257443	16.45399475	17.22314131	16.74115768	15.90124596	17.46094709	17.33321847	16.24838294	16.13666878	16.55241204	17.08468802	17.06963465	17.52760251	17.7513347	15.36923629	16.31565726	16.49478861	15.48666861	16.44977564	17.09372641	16.57536855	17.81940992	17.62952553	17.08515459	17.23506064	16.78046259	17.50042525	16.20578807	17.51814508	16.47976061	15.35094279	16.7511865	15.58460438	17.79131014	16.95843844	18.0138536	17.44469807	17.26288827	16.80193066	16.23588464	16.6786545	17.41215055	17.20639705	17.39063344	17.96216496
13.34041733	19.95303079	15.66542859	6.79541047	6.50852598	10.45185856	15.69267681	12.61075683	9.39619816	13.18899512	6.83687537	11.4889425	11.4431244	10.96808892	7.87650389	8.10171224	12.43814325	12.07883044	11.8784227	10.03553213	18.07377826	19.19469314	7.49628111	16.80497432	20.87524152	13.54464975	14.20341794	15.37757539	19.00438774	15.60857209	16.45424532	9.7847424	21.79351165	18.0709297	12.0619445	8.6817594	14.47019467	7.90042468	15.71968161	8.16609697	13.91578596	12.00883647	11.94654965	17.95127086	19.04842427	22.15469668	19.4986396	10.94556551	16.82912753	11.4849058
14.43554451	13.39614156	15.14140851	15.23347058	14.7934602	15.02386528	14.52408623	15.42331689	14.48442048	14.66250097	14.84247624	14.87762713	14.68460832	15.69487992	14.67166688	15.03330543	14.17230203	15.45347184	15.1557442	15.26809796	13.98139365	14.68218049	14.64496703	14.77512386	14.89477478	14.52644743	14.48617572	14.11648666	15.28699068	14.79261886	14.53190562	14.73776418	14.04884071	14.33283424	14.17086154	14.831868	13.77400725	14.8165155	14.58217462	14.4892917	14.92166004	14.27519726	14.65903889	14.53733557	13.09857774	14.19161652	12.60281446	15.11986277	14.87670316	13.25487627
23.07076542	22.76640513	22.88164453	23.49122072	22.5452331	23.30503396	22.26067431	22.8655168	22.70244214	23.07880543	23.22247015	23.00445824	23.22416252	23.10373428	23.00400984	23.24098155	22.95157093	22.66419667	21.99994317	22.6455895	22.66924074	23.11609239	22.05405014	22.40257947	22.95764608	22.95205861	22.83344041	23.54405176	22.74364827	22.68561807	23.02140371	23.74398457	23.1700834	22.77800533	23.01273402	22.98896029	22.8472792	23.44203077	23.89076169	23.98090047	23.97953078	23.13917748	23.20938464	23.32172362	23.19975047	23.41174333	23.12492232	23.49469882	23.08593831	22.90755826
16.86171167	16.43667491	16.39415266	16.58661948	16.9528123	16.5659884	16.67143385	17.06833726	17.32355082	16.72032538	16.85460202	16.34436468	17.02075265	16.73923152	17.00473874	17.16562352	16.66875389	8.71260795	16.84547874	16.83203761	17.05791203	16.86952212	16.40622652	16.39360787	16.69882252	16.66526299	16.74716785	16.42913613	16.99247574	16.94589388	16.92431179	17.27735352	17.42823692	16.6955001	17.1015158	16.63017083	16.96167363	16.89278991	16.6477832	15.91254882	17.00279647	16.72665811	17.10096845	16.86910441	17.47904601	16.46041057	16.10750212	16.65433531	16.99098072	16.93731639
17.81916718	16.43041349	16.99769247	18.33567459	17.95436834	17.54271862	17.64792002	17.53112989	17.12392506	17.30706216	17.74778458	17.96568522	17.61938469	17.39608531	17.6592039	17.58210717	17.44709675	17.67233378	17.54780563	18.1555327	16.68686727	16.73357386	17.00168305	17.22267892	17.10504532	17.31277275	18.00348208	17.28256573	17.16140608	17.55754383	17.2831331	17.09617056	17.08233196	16.89268272	16.80387303	17.08164239	17.0610053	17.78276437	17.2831331	17.78245221	17.98276461	17.38153688	17.19517983	17.25367208	16.16442506	16.96560815	16.89048684	17.38007568	17.3211606	17.21277454
15.39167052	18.93562554	18.84938511	16.39592041	15.42133045	15.73749356	17.82440829	15.74728706	18.60361921	17.71293083	18.36299222	15.78476688	15.67018798	18.30656135	18.09463473	18.2661618	15.05889094	15.65996786	18.83745204	15.86917992	16.43082399	18.49041609	18.28063335	18.03321802	15.47250844	18.02200404	15.22188785	17.70586382	18.17423252	18.55967295	18.60157051	18.33910705	18.93824324	18.69114828	18.45375304	15.85468933	15.02114338	17.8814874	18.18431894	15.24844959	18.28966807	18.76070494	15.86185406	18.33237803	17.88518928	16.16348441	19.08763859	15.59949952	18.52065881	15.58956709
23.00435126	23.02061315	23.08858961	23.50532369	22.87085278	22.53798162	23.18407735	23.0535811	22.68270205	23.10205619	22.83001538	23.10458872	23.03038825	22.91765066	23.09978168	23.05538994	22.92343022	22.93240665	23.22179208	23.2297231	23.03977466	22.67044771	22.81280278	22.97544001	22.77523752	23.21235307	22.65202806	22.80256359	23.00651629	22.98969584	22.94033914	22.89816721	22.99657066	22.94495422	22.66586023	23.09859972	22.79363721	23.32440923	22.4475749	22.05092379	22.50257307	22.91356569	23.16975942	22.74430318	23.0144723	19.46358644	22.86923991	22.71767083	22.55779911	23.01647697
22.9482184	22.6286284	22.58101868	22.88961579	22.66965571	22.68634999	22.83640184	22.54342271	22.40857365	22.86407019	22.44938052	22.50571025	22.68532954	22.82876221	22.74525526	22.88425967	22.53276176	22.47954977	22.61709357	23.08802003	22.46486721	22.3222222	22.09632773	21.8818909	22.29760004	22.91157533	22.46296619	22.16874765	22.25243406	22.54843209	22.66686141	22.68933334	22.89686155	22.60493003	22.77485385	22.90079616	22.49613794	22.56222302	22.03017889	22.1712938	22.54401318	22.86702832	22.90027961	22.38801324	22.42833783	22.60028141	22.59747491	22.7783455	22.3029328	22.62995829
19.76872296	18.80647556	19.80859671	18.60593406	18.80346994	19.70333037	20.09828044	20.44245056	19.7611509	19.95303079	19.62396815	18.94644695	19.81326756	19.73725015	19.07878337	18.74606639	19.53527888	19.67681667	20.20534284	20.64612211	19.75430874	19.33145043	19.14305104	19.74269548	18.94822545	20.79880958	19.80019995	20.56758017	19.22391131	20.1580771	19.69008041	19.24648793	19.69776995	19.83863458	18.94604548	19.19940396	19.43162484	19.71737106	20.74565207	20.20356393	20.06620486	19.84996692	19.41321685	19.9546744	19.63455386	18.67149427	20.55583599	19.46817569	20.35299766	19.35702108
22.43072726	22.26531597	22.37337898	22.78796962	22.34341523	22.19291661	22.72275324	22.44694627	21.96062289	22.37271891	22.28263136	22.52485847	22.49599158	22.34852214	22.56082803	22.3051817	22.35579241	22.10136532	22.22971713	22.25732406	22.09866677	21.97688098	22.2692225	22.19580735	22.35328667	22.22137588	22.13169749	22.05000619	22.28491396	22.16746144	22.28056665	22.1464435	22.45886259	22.31485025	21.97918479	22.42978328	22.39492412	22.4994345	22.02065499	21.93066632	22.19688176	22.46253225	22.26210131	22.16868924	22.1204775	22.28545243	22.35760795	22.23360423	22.08511888	22.34740587
21.4890852	21.38320342	21.50283247	21.72998249	21.54431401	21.66498	21.65028899	21.46480263	21.47495197	21.60569186	21.50912745	21.26834678	21.5166593	21.26706803	21.40885286	21.46876991	21.66814381	21.21057991	21.54579323	21.76155939	21.88202129	21.0485126	20.64079849	20.85772783	21.17510591	21.50058259	21.0286121	20.40773535	21.41524511	21.34758824	21.23727281	21.35197138	21.7951585	21.12179478	21.45635782	21.77621815	21.3357405	21.61855969	20.6374715	20.98948472	21.13194682	21.51269777	21.83107077	21.44772481	21.83235486	21.56099384	21.218801	21.21860721	20.88678141	21.42022686
19.23904314	19.83399186	19.67386967	18.95755389	18.8719701	19.59377803	18.96716708	19.19871892	18.99998712	19.21481542	19.39320022	18.84324434	19.02478589	18.85053535	18.73147502	18.97879201	18.86131484	18.93466659	18.45809365	18.74072174	19.12754039	19.3953727	18.08233196	19.03790927	19.18058777	18.61038398	19.24904175	20.2705369	19.64058041	18.82034639	19.2635569	19.47975348	20.01987039	19.79865348	18.82295736	19.31864772	19.62188897	19.14408765	19.97924725	19.47229293	19.1613893	19.40719834	18.66994086	20.28125555	19.00420252	19.47967251	19.67582608	19.73616237	19.44320334	19.23663511
20.1489027	20.33384319	20.59569958	19.57063471	20.18253014	20.2180134	19.71763505	20.74256519	20.87314436	19.87782237	19.79782387	20.43606296	19.95387055	19.61202037	19.84012477	19.87940601	19.77868329	20.12417916	20.05565381	20.22404982	21.2185103	20.6314549	18.23098746	19.65006309	19.95624455	19.79379243	20.05535007	19.42357811	19.90459711	19.70123286	19.63949982	20.39445438	19.93084687	19.72477273	19.8818909	20.35908502	19.98875208	20.06847569	19.80165501	19.40510314	19.73534855	20.0951823	19.54219902	20.45254049	20.4331178	20.51710792	19.7189342	20.2115347	19.52035273	20.08534112
21.83984283	21.88063888	21.92130689	21.62853749	21.75676704	22.04192702	21.12679236	21.80561132	22.38741916	21.67021295	20.91200975	21.91078577	21.43858551	21.45666268	21.45155887	21.37126462	21.71910369	21.57774595	21.73500286	21.93484326	21.9758938	21.96882129	21.83020998	21.37478512	21.51891559	21.57317388	21.85241427	21.11399484	21.14848896	21.51648298	21.5670199	21.72903391	21.63325697	21.57459514	21.57778277	22.07816551	21.49996777	21.63610787	21.31809201	21.34513257	21.25811005	21.95740253	21.30734328	21.62292986	21.72159306	22.14260096	21.46787875	22.05332695	21.63155741	21.40866672
23.11287365	22.92989853	23.11060843	23.60078078	23.11523313	23.29183094	23.49098721	23.60946434	23.30877851	23.42226659	23.22428948	23.22007146	23.39759916	23.15522592	22.73040864	22.72773729	23.3488357	23.14584078	23.30008744	23.41647767	23.59661918	23.03408592	21.7768721	22.79758375	23.07816184	23.05378379	22.99010438	22.48613182	23.43111759	23.31587247	22.90352923	23.49700313	23.68479972	23.11002781	23.03864069	23.34306108	23.62281574	23.70269759	22.68424412	22.89890584	23.43508221	23.4348859	23.90982926	23.42786216	23.66173918	23.33227726	22.98486836	23.58855426	23.21998079	23.03688963
18.10916243	18.1824303	17.75418883	18.1230051	18.32510423	18.06300883	17.66331703	18.1391883	18.02992245	17.85194157	18.13825296	17.68686727	18.26988282	17.94578526	17.93473554	17.92498299	17.99520295	18.00835452	17.97518864	18.18467658	17.94477739	17.37920251	17.98500804	17.6015158	17.9221588	17.70832157	17.94231412	17.72650783	17.96102465	17.61724652	17.70995543	17.8684799	17.20466342	17.99200463	17.5822945	17.7514236	18.5380935	18.06135246	17.90449825	17.4758402	17.23065207	16.96618043	17.19812097	17.29498488	17.15167261	17.06320118	16.84865525	17.84822008	18.4250587	18.07026342
17.16381907	17.01533489	16.95406635	17.51331794	16.84510411	16.980169	17.11043352	16.99317123	17.02281811	17.45429006	16.98468644	17.12815584	17.2154581	17.29900725	16.72658451	17.0318333	16.43770101	16.45008169	16.78437973	17.67026425	17.33849015	17.07510374	17.13040216	16.81241886	16.88040781	17.13584842	16.59191003	16.67034714	16.66830182	17.18719126	17.47251106	16.86897854	16.89690924	16.60065446	16.77060452	16.65156372	17.14517856	17.263617	17.0373563	17.24163842	16.98985741	16.49186027	17.168488	16.7084348	16.80336586	16.78929986	17.06562046	16.88341475	16.92505288	17.02760252
15.93744828	15.11657811	16.02862017	15.22197675	15.46694568	16.36380409	16.20317974	16.93594109	16.64290898	16.34966961	16.56078148	15.4369499	16.37507538	15.75092562	15.39195151	15.44098933	15.38104189	15.72067674	16.31148157	17.19920489	15.72857895	15.24380737	15.7787962	15.03780747	15.33235552	17.00456769	16.27859305	16.43981639	14.93351416	16.10142826	15.70775766	16.10409369	15.80622994	15.95267781	14.78210016	15.27395762	15.81046663	15.72758977	17.20888755	16.94849607	16.93069088	15.93476542	15.77460525	16.58158989	15.35248578	15.15644761	16.89078001	15.5636211	16.35814873	15.95141236
23.6068172	23.15782511	23.40633604	23.97516738	23.04799487	23.78903475	22.74551788	23.47877107	23.46650557	23.5416368	23.5537267	23.57911782	23.5117665	23.206688	23.19828483	23.50415254	23.19418019	23.17567342	22.62860267	23.06336749	23.27481883	23.41584437	22.54134646	23.06905719	23.47921433	23.10869238	23.19185041	23.54035843	22.811277	23.12010268	23.26523081	23.78230845	23.41831681	23.07281257	23.12669605	23.14719451	23.11910567	23.56701989	23.76437866	23.6204775	23.59126915	23.05532349	23.08789209	23.15562259	23.25183566	23.22287668	23.01158495	23.39142929	23.04937467	22.70711737
21.58190135	21.49157862	21.80998415	21.73512126	21.61391782	21.6283865	21.41004296	21.50470067	21.59454957	21.05192418	21.45612255	21.21026136	20.96428579	21.39256281	21.50864953	21.34896462	21.48390464	21.61211586	21.66557346	21.09720621	21.34050297	21.4782388	21.49411307	21.00660467	21.08363424	21.29280158	21.56956375	21.74577457	21.52184939	21.33705743	21.24002969	21.58472157	21.48901858	21.4990076	20.92212957	21.57037501	21.29916718	21.58456112	21.51670738	21.39384657	21.4618517	21.33355404	21.70508369	21.09993878	21.14996931	20.88961579	21.5188357	21.59206359	21.33681069	21.57703877
16.61624653	18.1219333	18.07938542	18.50633354	17.05457192	17.76662616	18.11592482	18.3725559	17.42484321	19.05979615	17.48339863	17.01669007	18.77543576	18.94314372	17.37357601	17.74702476	17.87026637	17.35958255	17.76549375	18.82515105	18.18140249	18.28954161	18.71769715	18.25078624	18.78868386	18.59654712	16.94301877	18.45227418	18.4187598	17.49706035	17.50802241	18.02525482	18.23947257	18.4151145	18.12836673	17.14302952	17.20567442	18.5020966	17.90250635	17.34166091	17.22304886	17.87287523	18.82320888	18.00084476	18.20865178	17.77590852	18.39793782	17.47087349	18.1969076	16.73038364
16.50903487	16.86632016	18.0416097	17.21245246	16.77364508	16.57595834	18.23370294	18.73776841	18.03123042	18.09462553	17.34061427	17.33409095	18.01166726	18.85983437	17.79395482	18.00170399	18.54853223	17.93184552	17.62332368	17.25943865	16.72719764	17.8321065	18.50653641	17.40550412	18.21620523	18.19029411	17.15082146	17.27909512	17.95173566	18.2061715	18.19459496	17.96926506	16.8566127	17.34557236	18.55531118	16.36396635	17.06990147	18.76150163	17.48879207	17.46483707	16.52512508	17.69460298	18.02582221	16.55570774	17.10140636	16.72658451	17.14332216	17.207944	17.60790716	16.11227579
21.92251316	22.31933091	22.38985944	22.12509127	21.84916681	22.28389391	22.05022805	22.47957929	22.3308453	22.00511607	22.15816602	22.17001213	22.22495095	22.4565843	21.72106207	22.03911663	22.102348	22.53251094	22.43317179	22.17965912	21.7299646	21.68522488	22.52381584	21.72019234	21.66226082	21.86892772	21.19156593	21.14335766	22.17137788	21.92044665	21.92392248	22.33524603	22.28881223	21.66824124	22.70071349	22.1126492	22.45493633	22.10921769	21.28821852	21.40780991	21.83315109	21.88389732	22.47222773	22.00192109	21.62978534	21.95463946	21.34926789	22.14874591	21.64746027	21.53218946
18.80671575	20.22562545	20.40144515	19.10456194	20.62827667	20.74045289	18.75635883	19.31892437	20.51286695	20.64268507	18.69706737	20.86711583	19.58807306	20.97689368	20.68811179	20.76562814	20.55901674	20.56067727	20.67074387	20.49498894	19.21732834	20.15949848	21.25025777	20.0541947	20.45986033	20.05172573	20.00576232	19.7021773	19.0117189	20.35158866	20.17515738	18.51636178	18.39729664	20.2871398	20.69334955	20.75979388	20.73003614	20.56698253	19.97628375	20.55526196	18.75367208	20.51093097	19.00118019	18.60537646	18.1320998	20.64713934	19.48668337	20.96495761	20.29280158	18.33180836
16.41855301	16.64345295	16.56533671	16.47464957	16.71515904	16.73641731	16.76762643	16.71293083	16.87565929	16.71963206	16.867098	16.90786955	16.22864256	16.6873791	16.57439965	16.50720808	16.46634762	16.2400026	16.66671736	16.37867313	16.83625966	16.81185227	16.93453557	16.06485024	16.85217353	16.307479	16.92623982	17.08841208	16.60107796	16.94964509	16.63981638	16.82142956	17.28788143	17.3203262	17.18293551	17.0761246	16.89029133	17.09137754	17.01640282	16.83409095	16.47139791	17.17124181	16.84619623	16.99477169	16.53871853	16.768634	17.18984244	17.26492687	16.75171985	17.28245221
14.97103436	14.43818424	13.98373368	13.88661363	13.9187786	14.63997132	15.28151834	14.7730564	14.75289182	16.11779735	13.92996945	14.62709202	14.86658997	14.89862	13.15236477	13.72685925	14.93774495	13.81977442	14.33947799	16.2448272	14.70256614	15.39179932	12.95291127	15.77317141	14.96705117	15.58041902	14.66052467	13.94195107	13.80019133	16.04401546	16.51783793	14.7861056	15.16052467	13.57454507	13.95287685	13.13159391	15.70292879	13.95034802	14.83110427	13.40098515	15.64442282	14.59051881	15.00067027	15.42996945	14.66104075	16.30116773	15.09767123	13.5980572	15.09663196	13.92628819
16.52407811	17.35268872	17.27721058	17.85460459	16.99638549	17.16709049	17.55511671	16.88499725	16.84655991	17.5822945	17.07472528	17.26303407	16.75565438	18.10239069	17.97363337	18.20880897	16.17752085	16.35086845	17.47093906	16.86663847	17.10772637	17.70940598	18.28434435	17.93541319	16.57486912	17.88385879	15.89452211	16.83961855	17.42623982	17.49771353	17.38230344	17.9675103	17.4934255	17.36562747	18.07705911	16.57705345	15.96548131	17.71816275	17.40452222	16.83785432	17.86875696	18.18604046	17.29511318	17.26944944	17.06883359	16.70461283	17.97005331	16.52685047	17.6432361	16.31593912
17.84016898	19.37537487	19.44542304	18.37766693	19.72332811	19.76423767	18.06293187	18.6489027	19.7342266	19.64330065	17.87207351	19.9272855	18.55477626	19.85468484	19.56898028	19.67959212	19.46477645	19.74884662	19.71009468	19.71392935	18.86521002	19.4635478	20.4420952	19.1777936	19.5950788	19.18417259	19.029134	18.91451796	18.78617153	19.18566727	19.14740679	17.75011863	17.65044664	19.33180836	19.73878781	19.90234711	19.66531475	19.74997019	18.92424883	19.28174227	17.83200051	19.64830792	18.45406635	18.07536855	18.10500902	19.72181885	17.9779862	19.86989875	19.23687703	17.41236394
24.4324697	24.66177604	24.72592589	24.70803758	24.91726131	24.97024349	24.55693095	24.75698675	24.98528174	24.90429049	24.37834069	25.12435958	24.63566974	25.12997798	24.76597562	24.84367405	24.80139138	24.51029257	25.04018393	25.02025965	24.58947168	24.62520029	25.31249792	24.62363666	24.73498399	24.60827433	24.51934335	24.4588843	24.2202641	24.69677174	24.58855426	24.31207821	24.24405766	24.72824546	24.94034165	25.08037064	25.00637863	25.0399415	24.43635693	24.68809678	24.45800201	24.82136259	24.81989201	24.29799146	24.52493521	24.9938425	24.52533121	25.14671121	24.66470879	24.04366591
26.26921412	26.00364275	26.32132566	26.54358449	26.20509777	26.32802979	26.37626732	26.43994225	26.58260241	26.37659429	26.10995961	26.42470293	26.46909168	26.58117258	26.15310898	26.05366128	26.17164811	26.50617221	26.32240825	26.34852158	26.24099072	26.23950062	26.39590918	26.12975055	26.16213945	26.2614662	25.99614245	25.96834481	26.35907384	26.29717399	26.12216969	26.24758678	26.33654707	26.26828937	26.2455703	26.53663026	26.44032947	26.63851474	26.06830466	25.64522499	26.15901636	26.44627258	26.58686076	26.17244937	26.27864738	26.01515375	26.22934651	26.30563354	26.33466212	25.83987042
25.30540493	25.19448067	25.31143778	25.438366	25.37940165	25.28507554	25.58713619	25.89172639	25.03510624	25.54441632	25.63787996	25.6400755	25.7098216	25.84177175	24.87899261	24.94741228	24.90348529	25.82425393	25.21536601	25.35627112	25.59485073	25.08140155	23.23233512	24.86201894	24.81710694	25.49269786	24.68456364	25.06694983	25.75084309	25.22494625	24.60411593	25.10285039	25.37780962	24.6050027	25.30988843	25.11613821	25.43769577	25.08731786	24.19675223	24.28414284	24.70544	25.18473228	25.49409446	25.21008978	25.37940165	24.74802074	24.41011959	25.18380925	24.49459813	24.68867903
19.48857881	20.39364132	20.13459741	20.48181523	20.24190869	20.43515914	19.83646511	20.19184256	20.18579304	20.24102147	19.28817012	20.70380137	19.85976266	20.69757242	20.22219116	20.21951515	19.75731832	20.96038035	20.44430271	20.23469018	19.59377803	20.05907719	18.80829553	20.21021234	20.43651445	19.94884547	19.47066853	18.87705726	20.04874565	20.02777929	20.00510467	19.20170126	19.48515807	19.64052858	20.57204673	20.35054826	20.79345706	20.91984204	19.54482284	19.91391205	19.49869219	20.59146423	20.13761246	19.34328022	19.47605997	20.85484532	19.65819302	20.92300605	19.65549039	18.83395883
21.03050127	21.14136499	21.42830612	20.17490002	21.06786387	21.18251741	20.76803014	20.73291578	21.0928211	19.44245056	20.83452433	20.80849918	20.63448853	20.72376122	21.23592589	20.16915772	21.08268422	20.57843038	21.00032033	21.28156644	20.51611417	20.77267542	20.63890696	20.98688383	20.50927481	21.21439153	20.34944978	20.97394088	20.65760269	21.20486149	20.50970215	19.70699921	20.72621063	21.00558006	21.20962385	19.60979825	21.22865174	20.45465344	20.89886457	19.90449226	21.7517055	21.17649416	20.09276342	20.59163759	21.30240992	20.01366565	21.34011412	21.07630876	21.21825583	20.99655625
17.84822008	18.19798537	18.08311817	17.87372608	18.58047535	18.48872276	18.1761345	18.55894299	17.99714467	18.28106006	18.38679369	18.44313236	18.4628947	18.97681916	18.42726809	18.46332556	18.18720745	17.50168305	17.86644901	19.65661068	18.02966057	18.10489103	19.03541007	18.47251105	18.39533326	18.31217375	18.83540759	18.61444843	18.63204735	18.47593789	19.2214367	18.56840409	18.4007318	19.11449545	19.50293866	18.63183754	18.68846957	18.41131419	19.04651755	19.14399738	18.87372608	19.1949215	18.21139768	19.41351276	17.79476448	18.51151231	18.39211609	19.54994651	19.0980514	19.0451483
19.98081204	20.20613206	20.58656409	20.69725306	21.30209709	11.10007634	10.48829605	7.70808538	10.55817833	9.9263958	20.16911101	20.72527507	12.14501055	10.01979557	10.98902982	11.55569903	20.7383344	20.72943974	20.66952606	21.07577739	19.72822155	20.45261055	11.1501126	19.71124595	20.57204673	20.6486358	11.36247214	21.06476696	15.34676764	19.85284482	19.13535698	21.37991763	19.30538687	20.42048328	11.39568957	21.12942903	20.92635608	21.13273866	20.95523306	11.45370942	11.51015191	20.76335474	19.96196581	8.61965009	18.70624248	10.80774478	20.71883733	21.64316267	20.70408323	20.59647481
18.81109023	19.09420651	19.30976939	19.01718224	18.71382107	19.14677759	18.79718452	19.14014404	18.92547202	18.83958577	18.6438727	18.98247428	18.58554626	19.11105474	18.98958057	18.88328518	18.92057264	19.1238698	19.14112873	18.94678888	18.95031169	18.85703707	18.93541319	18.42407392	18.29170255	18.9254662	18.41333523	18.05295457	18.59099827	18.68101056	18.56369145	19.15619659	18.90458812	18.66007885	18.92443244	18.92744513	18.72789061	19.0858259	18.3112607	18.30431374	18.59179358	19.0409356	19.34128822	18.7173167	18.92039097	18.54019137	18.46138465	19.12731167	18.68904326	18.33887085
19.76677121	20.17892486	20.07944184	19.51298295	19.43297527	20.05057066	19.39430095	19.72635445	19.55370767	19.72833629	19.95522608	19.38785978	19.54600808	19.43138388	19.3029287	19.5123641	19.4343936	19.52306723	19.02433695	19.29626273	19.70640809	19.8800261	18.70773153	19.53769012	19.63836562	19.16965053	19.71845747	20.52555377	19.97139245	19.3789406	19.78919019	20.02911636	20.36559585	20.18990395	19.4003161	19.87274533	20.06031529	19.72428927	20.46314745	20.05583599	19.66834255	19.92063709	19.29898645	20.58816247	19.59361671	19.93420388	20.0507419	20.22939678	19.86391819	19.83902833
16.15901733	16.55066851	16.66166117	17.74818652	16.82290705	17.15394875	16.03525294	16.42199508	17.42902495	16.58786213	16.78352999	17.00143166	16.9674554	16.55309111	16.28491852	15.86332926	16.79672899	16.82223047	16.09920683	17.05320813	17.01389479	16.98985741	16.42732173	16.30541877	16.44473342	16.32273527	15.32793889	16.87262479	16.12130648	16.30975204	16.52422185	17.35807615	15.13380322	16.61008758	17.04208516	16.65186993	16.7003508	17.09248645	16.62038034	16.96437403	16.76691334	17.2544987	17.25011863	16.25066345	17.21872107	16.12339445	15.49068134	16.86131484	16.60023071	16.96560815
16.10905162	15.81621653	16.07219661	15.92218219	16.20013703	16.11129767	15.58936829	16.25948671	16.65009208	15.62161304	16.5182065	16.64003772	16.09200613	16.4660572	16.38123498	16.51166725	16.24546327	16.43425781	16.5645923	16.09335022	16.28562196	15.64766003	16.51633715	16.00587327	16.13857007	15.50970464	16.0164849	15.94861511	15.89989076	15.90588215	15.96723398	15.83961855	15.9306502	15.88279263	16.11945301	16.26003035	15.90722806	16.93639981	16.07833377	15.62071855	15.96361487	16.76796823	15.96050992	16.10455149	16.10852008	15.72410707	15.59391222	16.08138738	15.71774187	16.06314425
16.85436057	16.02597289	17.15217601	17.94856371	16.04290854	17.56326465	15.85888642	17.51785636	17.28471935	17.91584032	17.09248645	17.52896713	17.14483514	16.9528123	15.90835029	16.91399779	17.29235237	17.38918078	15.90122092	16.44903701	16.54898353	17.3394612	16.23205966	16.07240932	17.47828484	16.61909997	16.89203929	17.87856184	15.87517522	16.40534615	16.49128677	18.07683268	17.73139886	15.9185436	16.55890332	17.03030503	16.97895955	17.59329857	18.33133108	17.92656414	17.22979764	16.52226464	16.72206194	17.14513049	16.40061976	16.86976359	16.27661564	17.54926006	16.65649493	16.61913557
19.94866939	19.96298173	19.92048328	19.84868955	19.95487696	19.61019705	19.83752847	19.69039187	19.65825414	20.09393932	19.71439446	20.18522488	19.93963129	19.75522122	19.61926904	19.73568933	19.76232116	19.49362674	19.57925376	19.66813056	19.42447907	19.87735594	19.76576431	19.79822839	20.11784964	19.50242883	19.67063824	19.75123096	19.84234205	20.07737035	20.30999482	19.70932942	19.94168276	19.62195545	20.31323186	19.65486396	19.92524356	19.71962742	19.64494784	19.85583948	20.1726313	20.13510896	20.01728088	19.93551076	20.12082438	20.54142389	19.60004272	19.41343288	19.62837991	19.73511748
15.36094224	17.36663847	17.09067435	16.16515613	16.33748623	16.49278116	18.06758256	18.04457618	17.85625919	16.26764382	16.59353465	17.31724939	17.50050917	17.63793224	15.76543853	15.95155247	17.53908851	17.79136621	17.92233417	17.6810759	16.60220851	15.51627311	16.96296101	17.12339445	15.96821755	17.84040476	16.30920961	15.60215166	17.45763738	17.31946385	17.47275092	18.21030058	17.41861881	17.46871058	17.59015576	16.10326452	17.53721674	17.99437825	17.4164063	16.32871237	17.39947192	16.98004814	18.25855166	17.38828425	16.98567221	15.87833921	16.36651722	16.67558007	17.48029846	16.9932899
14.56562046	16.8446043	17.37559942	14.84921436	15.51766095	14.38472438	17.44741296	17.47870012	17.53323807	15.9867302	15.54080705	16.42182664	16.88301981	17.5619307	14.82674401	14.79139985	16.76534553	17.05513616	17.34533827	16.13437222	14.99396767	15.14140851	16.35231267	16.5249304	15.61435707	17.23911096	15.30235047	16.00898511	17.50444251	16.74980984	16.75491166	17.31464818	16.45295573	16.99879944	16.74747181	15.31753712	16.12536631	17.35756479	17.00387893	15.0520793	16.64894539	16.51554039	17.5240578	16.94230048	16.08906553	14.50887894	15.84522901	15.65573337	16.99603093	16.26632146
21.2704422	21.44844569	21.30026269	20.27763931	16.61313055	17.5452252	20.89823403	16.99916525	17.56938298	17.6949876	20.76992794	20.01650542	17.3871657	16.32363661	20.16374587	20.07625564	20.98078003	16.97414491	17.23380466	17.83751385	21.09727787	17.91291844	20.45132028	19.50806912	17.44038303	17.08883169	16.80325557	16.90848949	16.52900747	20.22649825	20.27221673	17.15142758	20.54460393	17.0677068	20.53212828	16.63054933	17.15610275	16.02200404	16.35194157	20.86295493	17.72291786	15.95499652	20.2577315	17.26052209	20.98225914	21.05049726	16.89838994	16.39048684	16.6384384	21.06790866
19.7822322	19.80588506	19.48239361	19.15409289	14.73676818	16.15742043	19.2534505	15.57227563	15.81039018	16.19257394	19.26262574	18.49181356	15.57254299	14.73709711	18.67023109	18.57713458	19.74460588	15.53392741	15.57660805	15.78146377	19.62673733	16.08692476	18.62564681	17.75169023	16.03774691	15.12805459	15.30798328	15.35342481	16.52226464	18.80166538	18.92335635	15.79783013	19.2980982	15.03913226	18.6487319	15.27138892	15.88821562	14.6525649	14.93853547	19.77290915	15.61136964	14.94512589	19.05103535	15.57294385	19.43628516	19.59227866	15.12392505	14.97827099	15.06345809	19.64612211
21.72750401	21.22881896	21.42681913	22.10597513	21.09802277	21.92366272	20.7417914	21.54442198	21.57560017	21.65308012	21.66289578	21.61323823	21.65723348	21.33958167	21.27231569	21.60796902	21.32434385	21.32156611	20.7871398	21.14302144	21.37438504	21.5701295	20.56657585	21.2065633	21.60053114	21.15472316	21.38818084	21.5843204	20.86547728	21.26947654	21.40552319	21.9548141	21.55309843	21.09414663	21.22144828	21.27355151	21.20334126	21.66866976	21.84930831	21.75071557	21.56722164	21.17247636	21.07336651	21.21526828	21.33159918	21.22236471	21.00892498	21.58359772	21.11138538	20.71794066
19.75278536	20.37984013	19.70155244	20.1943224	19.84510411	20.34784752	20.95812424	20.01746661	20.38938638	19.54383571	20.33516359	19.76374627	21.01410648	19.74519455	19.47764522	20.73680049	20.1669281	19.63111583	18.89971322	19.50102298	19.88501387	20.58955453	18.94989268	19.86168846	19.6459335	20.56383679	20.28036653	20.89929845	19.44409715	19.95093415	20.35263561	19.96717532	20.01421906	19.83565812	19.66214843	19.9282862	20.61783013	20.07056094	19.97267461	19.87859134	20.20880406	19.95635608	19.31751981	19.71338194	20.87501921	20.14815513	19.3447462	19.82906634	19.86767957	19.34207915
20.70731428	20.87782237	21.14980942	21.10149357	21.00272627	20.81208352	20.80151422	20.92419126	20.86512144	20.747144	20.67910913	20.57907446	20.6150304	20.53131209	20.4384962	20.77715697	21.3468585	21.29411193	20.91413748	20.45947181	21.08239166	21.37823026	20.98382078	20.81003751	21.46083073	20.73974742	20.94754844	20.90913196	21.10452221	20.82067286	21.32312925	21.02036804	21.26130254	20.77161821	20.92711859	21.08688405	20.73464753	20.59673304	21.21723709	21.17159771	21.75924449	21.41358302	21.51735614	21.03438994	21.46586099	21.50648277	21.48163691	21.32273091	21.42417304	21.57189829
16.8104011	15.92657832	15.95078689	15.23475747	14.49220415	17.09019282	14.21658347	13.84891622	14.77105681	16.20129417	15.90370503	14.26587084	15.68741148	14.88824699	14.01163421	13.35500686	14.29957071	14.9915791	15.15630698	15.7731024	15.95436699	16.2679914	15.45451012	14.69211083	14.61660097	14.94763694	15.53606498	15.82646635	15.13612661	15.23062157	14.86035546	15.39562932	16.4598337	14.67050097	15.35469961	14.8555619	15.1397389	14.25916666	14.03994631	16.01230322	15.18893308	13.95955842	15.20007595	14.48290866	15.6753483	15.84401032	15.781582	13.50307982	14.84615257	13.99872121
15.73051908	18.51188412	17.97159448	15.89849241	15.46943811	15.32026586	19.2138796	16.13495749	18.84878341	18.8495985	18.50325222	15.55560512	15.43587501	18.82832094	18.36939885	18.50844271	15.30772899	15.22007785	18.88220458	15.89908569	14.73706809	17.60515965	17.94957755	18.7383344	14.91298098	18.88694718	15.84098705	18.57429927	18.74684959	18.82011744	18.70567442	18.7409698	19.53779721	18.69494754	18.55841075	15.24164803	15.09186863	18.60380104	18.66782286	15.29459982	19.19122076	19.1940016	15.44612557	18.7450918	17.08328653	14.45866257	19.25544226	15.08026576	19.18256071	15.63957283
17.87587377	20.00220649	20.11579072	19.17114245	17.8802492	18.2804626	20.13077112	18.73640824	20.41607473	19.87637932	20.2128058	18.49613226	18.54225348	20.7119994	19.89152461	19.97892307	17.42012132	18.18880899	20.56758017	18.80730215	18.62526308	19.80340447	19.93012443	19.9543949	18.18616211	19.96778614	17.4195113	19.45695523	20.19053394	20.25511068	20.12458775	20.31029358	20.54120705	20.41677454	20.38923341	18.18122289	17.72979764	20.62038034	20.13815979	18.05798953	20.34047024	20.6076936	19.28711688	20.4745528	20.087448	18.30093952	20.45463946	18.15643747	20.4584718	17.52752169
15.75497299	16.24523378	15.7626199	14.59900188	19.16882034	19.63722745	16.03976831	19.44340206	19.48845882	19.62701245	15.47699594	14.54753365	19.29220677	18.58770598	14.56198002	14.58955819	15.44342761	18.7971741	19.30963615	19.32945205	18.1863486	18.72318368	14.95652512	16.7872614	19.38459825	19.23447691	19.06573546	19.05126026	18.4650795	14.95284816	15.03480497	18.49133033	15.28346197	19.60475487	14.8689302	18.28848685	19.20975139	18.05035532	18.98679563	15.13742157	19.9338732	17.41647702	15.14884156	19.8558555	14.93488307	15.54917966	18.82862052	18.76137378	19.36556423	15.04440722
14.18630813	13.74261045	13.90239867	4.46	11.50339985	12.18075886	4.46	4.46	14.07678081	4.46	13.00793337	4.46	10.93290479	4.46	13.70791378	11.30412516	14.17188713	11.94738654	13.82419059	14.06623849	11.04449272	13.07259402	4.46	10.65400865	4.46	14.32276963	14.15114978	4.46	4.46	14.4119798	13.51763801	13.36692614	13.93914387	14.24036087	13.25307727	13.30556656	11.82830667	4.46	14.59943982	14.40493852	14.19199552	4.46	4.46	14.43198026	4.46	14.22520527	4.46	13.25602287	14.40826332	12.18237805
18.1372817	17.40250634	17.17282958	15.17300006	13.43451534	14.31031154	18.61486928	14.43616131	14.32326763	15.06981	15.55112239	15.2555884	14.17620442	13.90112077	14.53356198	14.98369932	16.91504719	13.55656915	12.98142674	13.6153883	17.58316307	12.79267402	16.33853742	17.10721629	14.37526707	13.90354225	14.13034608	14.63759924	14.14103291	16.12338738	15.99168614	13.49627813	16.6934479	14.02753462	15.77836473	13.05212205	15.04828802	12.85051678	14.098709	18.020567	14.67474218	12.08160033	16.75312244	14.46185693	17.46934174	16.75430984	14.34021615	12.71367983	14.69138984	17.02784495
11.21711046	16.38110131	16.65109394	11.71402117	11.47378024	11.34656961	17.30105709	11.4607041	16.23018226	16.73295397	16.16443442	11.78474037	11.49924221	17.27635235	17.53480017	17.01414186	11.33619033	11.72629972	17.63643945	11.36186377	11.88908766	12.64758761	16.30243882	17.15077036	11.83879918	16.60018685	10.92277722	16.41936107	16.89268272	16.91860941	16.51836615	16.75630217	16.25226464	17.15728877	16.09314655	11.43381847	10.86889156	16.7848891	16.50616308	11.05383069	17.23129222	17.33567459	11.43836958	16.98515806	12.21711046	10.76597347	17.45261055	11.30956932	16.26666968	10.88762892
21.45355576	20.80173016	21.36372604	21.93996826	20.79411193	21.54399003	20.34572594	21.58023766	21.31365671	21.82712136	21.74158022	21.64079849	21.42366272	21.38236407	20.76703405	21.37592559	21.49255701	21.31904115	20.45512834	21.14975611	21.13641338	21.70038434	20.38013069	20.85315852	21.62905883	21.01781233	21.16228046	21.61565241	20.44131279	20.92170921	21.09870968	22.09251458	21.36050932	20.62292986	21.06632455	21.06653398	21.15907762	21.64981608	22.15795853	21.91683897	21.49908971	20.92633792	20.94197078	21.28359509	21.18441243	21.29207987	20.97951391	21.83935629	21.18609976	20.83069754
16.55152907	17.01217112	16.65527036	16.6557442	16.19708655	16.71401147	16.00337008	16.66288164	16.65851329	16.16275835	15.87449999	16.33127406	16.52577359	16.67757206	15.80199917	15.44159057	16.1067493	16.7968403	16.26731925	16.48885177	16.66776962	16.68130453	17.6153883	15.54051813	16.3600619	15.96750108	15.50793936	15.47394469	16.62691738	15.99114226	15.75289182	16.66827522	16.35934786	15.66906484	16.69254822	16.37459591	16.64173701	16.38410536	15.39522937	16.07567106	15.78500224	15.51857488	17.20009631	16.39749027	16.81946385	16.82230567	15.8855476	16.74922753	15.87652978	15.65254315
14.39427713	16.13068246	16.45112485	14.95763738	16.29063692	14.99410315	15.50353054	16.09327496	15.83263092	16.23511156	16.12188542	14.9319212	14.7865573	14.26302124	16.68293551	16.61409903	15.98904448	14.65149838	14.20547233	15.19787335	16.09728975	14.35901713	15.95240516	14.37606525	15.88542556	13.99815567	16.11489005	15.49378134	15.48759871	14.20736971	14.46873689	14.2804626	15.95506623	14.55613671	14.7483258	16.55632935	15.68000625	16.16753	14.29399672	14.96879301	14.84472928	14.98414584	14.99228563	15.66110523	14.86448536	15.24052262	15.01795261	16.25996124	14.0714851	15.92989357
16.41723561	15.86733725	16.43666574	17.22575595	15.49939053	17.35072903	15.5094494	16.57045766	16.90446949	17.17041345	16.80431375	16.70311891	16.47701154	16.31931284	15.68967719	16.46126172	16.7895922	16.92502958	15.45787245	15.90788099	16.57051097	17.07884736	15.54065785	15.37822389	16.53831252	16.17506638	16.01881709	17.1265722	15.16618132	15.64442282	16.35163218	17.50105442	16.94815777	15.68816751	16.17571172	16.03204058	15.65897422	16.73317889	18.26698874	17.54162556	16.33733894	15.61021732	16.29252033	16.17978113	15.57996817	16.27262148	15.81864367	17.1129008	15.62364777	15.73381074
24.30176254	23.9758037	24.08814614	24.5537267	23.91084493	24.46873298	23.47557575	24.19436813	24.19409404	24.35396852	24.465689	24.26386332	24.30113821	24.20597953	24.11394232	24.3534035	24.20114798	24.19823344	23.60805374	24.04265206	24.21748281	24.39409355	23.4095388	23.91514135	24.303565	24.02878696	24.15873878	24.60706025	23.93550269	24.06068669	24.40182815	24.91190985	24.39076169	24.09601821	24.23018517	24.27208233	24.15403459	24.5463385	24.89156631	24.84864606	24.65746261	24.16296284	24.16099742	24.3674904	24.27544886	24.365594	24.2604243	24.69716181	24.1851884	24.04909701
24.31685097	24.48615742	24.49756134	24.91676534	25.07610539	24.92427609	24.43241341	24.574859	25.09262842	24.78235177	24.93768529	24.69425067	24.79838132	24.60995961	24.89156631	24.72700242	24.79175056	25.08678408	25.04372018	24.9290988	24.3358898	24.42340742	24.65906775	24.49734274	24.61499194	24.60827433	24.47617463	24.64296889	24.27362728	24.68139187	24.76929131	25.15231446	24.53111025	24.88520921	24.73194318	24.88275613	24.7389971	24.714862	24.51621792	24.27681204	24.80157698	24.61210182	24.79438803	24.86434242	24.22433154	24.76325867	24.6071928	25.0738187	24.48750156	24.85872227
18.34086298	19.00893016	18.63249301	18.04497079	14.54116566	14.81496299	17.67922786	13.89165881	14.57741109	14.3400149	18.13670004	17.42239262	13.94752135	13.39053375	17.72067179	17.87492558	18.05324713	14.14708498	14.60521807	14.90704468	19.18499952	15.97235663	17.761969	16.83276859	15.53050952	13.94613281	14.13570929	14.58790673	15.65300519	17.41781932	17.53763532	14.54294019	18.175896	14.63490735	18.30736384	14.43868177	14.13092903	13.08883629	13.44404497	18.22223937	14.08264206	14.19744429	17.90314291	14.67912633	19.12927549	19.04880697	14.91364008	14.20117472	13.85126486	18.89944779
19.40902406	20.43329773	19.92204186	19.09108154	15.61409902	15.50044203	18.80356987	15.14049678	15.59931514	15.425201	19.10660897	18.85667224	15.05832111	14.00285502	19.02329595	19.03613927	19.01533489	15.25868808	15.29987222	16.01876309	19.85776778	16.93041349	18.41576954	17.74509928	16.73244915	14.8454288	15.00178358	15.37061611	16.56906256	18.29031411	18.33131119	15.76171374	19.15290711	15.40835791	19.359675	15.33983877	15.31307641	14.24052262	14.44998809	18.69058432	14.99247574	15.03466412	18.75058602	15.39679298	19.62458775	19.97451202	15.51251618	15.32804121	14.56268248	19.63170637
17.35978657	17.30607394	17.13068245	16.86934098	16.42326646	16.50687545	17.04831629	16.15996786	16.37143149	16.21411133	17.02870087	16.49104874	16.04768773	15.84303181	16.5557777	16.57256425	17.07548201	16.2400026	16.33115733	16.35846965	17.0466258	15.80310994	16.74995238	16.19679638	15.90484615	15.89079955	15.95898264	15.93207991	15.97118819	16.64590606	16.660647	16.49283205	16.85953664	16.12815584	16.78388701	16.33146502	16.15498591	16.19441059	15.81671041	17.1120889	16.0753277	16.02577359	17.03956564	16.07524751	16.95191072	17.12977109	15.81520823	16.2469055	16.04966584	17.20257375
16.37970372	16.85307488	17.23899641	15.91911687	14.9231637	18.34180471	16.84137847	18.47257648	15.99966952	16.62703005	15.65009208	17.44795472	15.75986051	17.8587608	15.67436772	15.77868436	17.05663995	18.4039948	17.55522951	16.51512934	17.155575	15.62967287	17.86319528	16.46840357	15.84846256	17.68430594	15.76037577	13.88355687	16.49410315	15.6579873	15.42148028	16.52158036	16.75054597	14.85469796	16.26415871	15.53042579	16.30622775	16.97121004	15.39926918	15.37925711	15.88207109	16.47672539	17.85541312	15.74355817	17.28491456	15.79332601	15.93923742	15.47471045	16.26643755	14.98085575
15.82060193	15.16008895	14.87404414	15.68001934	15.69194095	15.28920763	15.65493172	15.0965967	15.31230994	15.29671341	16.08915459	15.79792348	15.4971649	15.240667	15.78578019	15.41298098	15.42001813	16.10779435	16.19852285	15.92044583	15.29292328	15.09096903	15.58762121	15.64966638	15.87224997	15.16825926	16.06714772	16.40741522	15.22251979	15.9468708	15.75725043	15.58912787	15.40293687	15.53394664	15.7588711	15.96543374	15.55382098	15.33698953	15.77460984	16.01766095	15.67434134	15.68334854	14.65232561	15.99869765	14.87473979	15.48147637	16.54263629	15.53383127	15.04735752	15.76239347
14.55903952	15.45667494	14.59450178	14.25476302	14.64496703	13.97890767	13.68376524	13.40416553	13.8382012	14.64003772	14.93338155	14.22725157	15.06313809	13.71395155	13.93563266	13.84772243	15.02066697	14.95299158	15.51877127	16.01953179	15.36491892	14.8249651	14.46451518	15.45029044	15.73855615	14.41840257	15.46397866	15.20353955	15.42582671	15.18642642	15.30250508	15.62243556	14.70339767	14.99053841	15.28191385	15.41357193	15.4394055	13.76320783	14.86152855	15.75077853	15.71378173	14.19556157	14.01847666	15.35552086	14.94309329	16.83798048	15.6880174	14.86711516	14.81064353	15.73129222
16.48563881	16.7196878	16.98767389	15.55903952	14.57636032	18.35383371	17.27764789	18.68251996	16.71463537	17.71620523	16.04823775	17.24124784	17.141209	18.51876922	15.36968713	15.94867643	16.6824792	17.84515615	17.44705157	16.92972881	17.78876827	15.62256027	14.12760443	17.65970881	15.69848586	18.36584243	16.42316371	12.43400903	17.18689968	16.5598005	16.12121847	16.61989691	17.35163218	15.53114678	16.84197461	15.1452637	16.97223621	18.24533838	16.34791739	17.2699117	16.30989195	16.81948542	18.66589047	16.42629563	18.5274358	16.34641446	15.6310859	16.04672813	17.10326452	14.79563064
15.6352416	17.79767451	17.85519504	17.84494796	17.20434719	18.19058432	16.44433531	17.5521543	17.9256815	17.29759113	16.98719963	17.092117	16.85552086	16.67805772	16.98592915	17.0304258	16.34997468	16.2233077	15.8373684	16.7986188	18.11015425	16.90945172	17.14028665	16.57096776	16.82521125	15.31470247	15.92985839	16.19749921	16.57498266	15.41742396	15.47333149	17.33935629	15.03330543	16.34557236	17.48172103	17.00285502	17.45527355	17.22178412	16.13008669	16.76387917	17.4732522	17.44306421	17.94450537	17.10935188	18.09152549	16.42809777	15.99150263	17.42143346	16.63566754	17.53273668
22.52968127	22.2476416	22.01721202	21.50001698	21.08405769	22.45462636	21.46930066	20.58098569	21.54713115	22.00532368	21.8300543	21.09670435	21.69620419	21.35796752	20.46538793	19.91089713	20.9709418	21.58309361	21.82723078	21.65386898	21.82924426	21.99818592	21.82054141	21.39265798	21.17469407	21.2563763	21.58410148	21.80903904	21.86051429	21.98938486	21.77690004	21.76164498	22.23497918	21.60341461	21.81151932	21.61636463	21.73496734	21.35970289	20.9658008	21.84300501	22.09933164	21.14136499	22.29718192	21.43997717	22.69209394	21.78003287	22.17392767	20.11971376	22.07357389	21.11245275
17.01055091	17.01906576	16.80464411	17.14018294	16.81301764	17.46499136	16.63643945	17.1468932	17.38336539	17.09815219	17.06692274	16.88577982	16.70717566	17.28827571	17.18796822	16.71243683	16.93029325	17.64401027	16.78545464	18.06236407	16.94517391	16.28546595	17.3451041	16.80120091	16.43715058	17.53435992	16.97074232	16.38911908	17.49499158	17.2122116	17.06898625	17.23357386	17.2486031	17.07680437	17.13748126	16.65723812	16.93722479	17.74475543	16.15960449	16.95375304	16.34447929	17.67744074	17.04615333	16.66755663	16.41993368	16.35148776	16.60675654	17.6265722	16.87547468	16.71257443
21.14751375	20.50928129	20.49401715	18.29037027	15.59659671	16.85559267	20.94960921	16.83745467	16.76933383	17.50914267	19.08281876	18.02842644	17.32140267	15.5714851	18.07141095	18.51742819	19.94842278	16.13883336	16.6824792	17.19409304	20.89239337	16.90915652	18.98225915	19.87863791	17.52638914	17.52830533	16.64497253	16.89998819	16.64611868	19.58349693	19.24788881	15.22481578	19.97021742	17.32994917	19.31819542	15.840719	17.09012241	15.37507538	16.53902885	20.83496981	17.7172499	14.65234737	19.20486889	17.05710561	20.21331361	19.69420212	15.65957757	15.27497704	16.76662326	20.14533412
17.06037998	16.5234687	16.08269597	14.50036146	13.03284669	14.77328641	16.71166074	15.04758397	15.38507111	15.59773283	15.20360034	14.33793212	15.5147016	13.54748334	14.3335623	14.47318509	16.15960449	14.74553019	15.3878233	15.18083282	17.02590323	15.49776829	15.06022704	16.06890534	12.64928291	15.00517325	15.25620563	14.71490972	14.79740322	15.49434694	15.37374009	14.1493606	15.9285615	14.95528249	15.11380073	15.00244003	15.29620564	14.73850788	15.12644395	16.55393321	14.75668586	14.67050097	15.10141075	15.53474415	16.27513762	13.22379186	14.31682213	14.6247845	14.66310138	15.88622831
21.97251105	20.75011863	20.75844254	17.7366956	20.18480861	21.33508113	18.76142858	18.76142858	20.97251105	18.94067485	20.46690062	18.21923248	20.07284778	18.60699369	20.091418	20.13478248	21.15004924	20.25261897	21.21197495	21.13478248	19.81317236	20.87634428	19.14345338	19.61947809	18.85196735	21.78394923	21.41097135	19.13580495	19.40504627	21.85786765	21.34616862	20.07204673	21.60717778	21.56223619	20.87328123	20.45261055	21.48005368	18.42400978	21.88016458	22.26669416	21.58675318	18.15812558	18.87420112	21.33508113	19.25025962	21.50599496	18.66411594	20.13324607	22.24552955	21.12837277
13.47053336	12.7323615	13.04761883	11.82565952	14.47972899	14.28062652	13.47324011	11.2819281	11.4144045	11.48662357	12.3000149	14.64421933	14.97820175	13.61869661	11.81497269	12.22171972	12.53185104	14.52317601	11.34656961	14.94260607	13.30344174	11.4607041	12.49715437	12.72629972	11.65602452	14.79170479	14.46485947	14.17832928	11.14588832	11.27627044	12.38908766	11.18634009	12.34139863	11.48662357	12.49085435	10.73777389	11.52383599	10.59734056	11.10385619	16.84718292	9.43782495	10.04683857	10.8203359	10.84450566	12.95407605	10.85781692	9.90967846	11.03871592	10.11246084	12.51369028
18.65714696	19.00866574	19.13520688	18.50880574	18.43006661	18.59015576	18.44765003	18.82899982	19.2916465	18.15656421	18.68030782	18.81408131	18.43275061	18.5782232	18.4401276	18.43714462	18.42702423	19.12180032	18.83835883	18.46174447	17.6570963	17.6230051	18.71894195	18.44943682	17.79681247	18.40302285	17.99387028	18.01547874	18.48493837	18.50008946	18.5215661	18.86928562	18.93414638	18.18166366	18.8574305	18.72191147	19.22189025	18.58324444	17.97900278	17.65682608	18.4003161	18.21797655	18.55390983	18.51008525	17.38361213	18.0291466	17.48172103	18.31192857	18.02273674	18.19717121
23.55863882	23.08247212	23.2935526	23.88468317	22.93863462	23.68252696	22.54983401	23.45316426	23.5066453	23.57783522	23.53425505	23.50593396	23.47381333	23.18178637	23.12899711	23.46326611	23.19121371	23.24042718	22.73541127	23.05697358	23.31618997	23.39717371	22.35881578	23.04369485	23.47741849	22.84312479	23.14335934	23.36749655	22.59395947	23.05082349	23.15947875	23.64922451	23.28214901	22.8692866	22.9642147	23.09881159	22.89947523	23.35749305	23.61104799	23.53177759	23.13747658	22.8906782	22.6999929	22.95728508	23.01511906	22.99538521	22.72429774	23.36561561	22.84058481	22.49470811
19.3521542	19.68541973	19.96892404	19.07865161	18.29562896	20.89152462	19.55415818	20.82943127	19.60368741	20.38766355	18.51873854	19.75007503	19.4039828	20.91052587	18.75405967	19.48279149	20.07157161	20.13917749	20.06451503	20.40952253	20.28152204	18.47414491	20.26608195	19.97764522	18.57867043	20.45631426	19.10512471	16.74890647	19.64024343	19.52741306	19.26680748	19.04927035	19.680694	18.17405112	19.43473123	18.46882677	19.49893796	20.56951907	18.65723137	19.66550045	19.12635198	19.53075907	20.84183167	18.83867396	20.19670385	19.41846604	18.42437708	19.10203767	19.79807564	17.73360423
17.76387917	17.64795423	17.69703543	17.79491793	17.86426037	18.12569972	17.89230502	17.78945729	17.79961728	17.7944156	17.57043481	17.7697095	17.89593981	17.93131461	17.99108062	17.90362297	17.88969224	18.00658842	18.15157053	18.0123383	17.48687046	17.655575	17.82075698	18.10239069	17.95137642	17.69642808	17.69796144	17.78861351	17.90019556	18.0909335	17.98690253	17.86953722	17.85575936	17.84884167	17.89602469	17.80102943	17.75501486	17.56320118	17.55051194	17.53980408	17.59309563	17.62084214	17.71333704	17.58468802	17.54980692	17.48206547	17.32371167	17.68342408	17.36658795	17.53267649
14.39547092	14.74614176	15.16140608	15.61435706	14.95994201	15.38884287	15.16688529	15.42708764	14.33776389	14.93685825	14.00927168	15.30777284	15.01017841	15.70230736	14.80494351	15.05928708	15.16825926	14.82228848	14.7186603	16.03804968	14.45975734	14.35416529	15.39980971	15.3779932	14.19023476	15.56929145	14.07272037	14.22987458	14.86055111	14.8594744	14.9686527	15.38646818	14.30740442	14.95728107	15.45571122	14.93141159	15.08659118	15.47828484	14.93699756	14.93188428	14.74944673	15.10667977	15.85617719	14.5622882	13.96567157	14.11485224	14.76145195	14.74890646	14.97541285	14.06477594
20.07026342	18.88045985	19.0968363	17.75979022	14.76772725	15.72063221	19.41606441	15.3168663	15.38583885	15.88275114	18.48077296	17.26028797	14.77676443	14.65278236	17.45267781	17.69968257	19.04990243	15.21590647	15.56504057	15.31997276	19.83395882	15.76794044	18.42179622	17.70368266	14.94259152	15.63752706	15.51484311	14.94011391	16.3912293	18.42664665	18.25438067	14.82223691	18.86635111	15.06044949	18.51226091	14.93587501	14.74568313	14.17007654	14.98315626	19.66013771	15.6717516	14.41710751	18.82181937	15.02517698	19.87548716	18.89035854	14.67795143	14.93884266	15.53257055	19.34475922
21.8021834	21.29306384	21.0555627	22.11269129	21.8717889	22.0686994	21.68752395	21.83483371	22.17120326	22.19273143	22.1746651	21.40974561	22.06742334	21.81514171	21.74813303	21.72609075	21.71281801	21.98281366	22.20815051	22.05408058	21.76585508	21.63689516	21.60240492	21.4307566	21.81943626	21.6372817	21.94211741	21.74931808	21.62772728	21.59033638	21.52513572	22.29635855	21.75193109	21.91973206	21.68985353	22.35330928	22.0159297	21.84442069	21.63787805	21.89276266	21.63958984	22.03485893	22.26787742	21.51902742	21.78602636	21.57444722	21.64302144	22.14109528	21.8424951	21.91330563
20.21767387	21.0926336	20.65823517	21.68288663	21.96166146	20.94234397	20.2985494	20.45261055	21.27635234	20.45113777	21.34176019	21.44468532	21.1076936	20.67795663	21.71958774	21.64302144	20.63890696	21.17599315	20.96483707	20.90952253	20.81454808	21.43275781	20.6580771	20.65358403	20.90195264	20.15760269	20.3320651	20.36389442	20.48735135	20.69670385	20.78342902	21.97952235	20.87173502	21.05995314	21.67572324	21.39780707	20.57447681	20.85364086	20.25896963	20.36055907	20.05270824	21.4718974	20.99602869	21.05720089	20.60307346	21.439995	20.5162104	21.97110827	20.36937998	21.09090053
20.67170113	19.71291032	20.05813965	20.0289273	20.3320651	21.3768892	21.17035543	21.43204631	21.36717498	21.69833156	20.1800298	19.64487701	20.89869471	21.31835578	20.02917937	19.82974285	20.74134551	21.11951923	21.51633067	21.34922746	20.67941615	20.09391628	20.43602712	21.02570573	21.16285652	21.27568113	21.3325721	21.79651895	21.19879861	20.62276386	20.43556098	20.56308577	20.57571832	21.00411381	20.17634004	20.88329984	21.27568113	21.13123616	21.2443441	21.02466036	21.64713934	20.38823829	21.19008041	20.81476014	20.30062822	19.68750498	20.73993561	20.46242211	21.52063108	20.32008376
17.62546158	19.04792351	19.48220535	18.57063471	17.39414294	19.7578857	18.46952243	19.86489994	18.59141915	19.02477828	17.00914267	19.49397614	18.31986147	19.82936893	18.22768776	17.87547468	19.40385089	20.06614501	19.69496356	19.31066728	19.14539311	18.50280274	20.50668593	19.12055799	19.08758049	19.76921459	17.70263716	16.20743019	18.68129636	18.92941575	18.82593982	19.57453597	19.30411235	17.75155693	19.32177906	18.33129793	18.78938349	19.48184886	17.2465476	17.30810382	18.36486829	19.37295035	20.17644279	18.55816386	19.0998588	18.44040128	18.05942166	18.59712536	18.7823564	16.94933436
20.34783132	20.27152816	20.44020886	20.54636253	20.48427352	20.84896462	20.51034916	20.5622738	20.59103065	20.41541111	20.1800298	20.36674107	20.45008394	20.62292986	20.60738274	20.54222873	20.6581298	20.73568933	20.81108256	20.74204942	20.25947345	20.39805269	20.50937843	20.59773636	20.50018917	20.54979957	20.38647432	20.59483724	20.49220892	20.68892008	20.64079849	20.6050612	20.39820381	20.41108268	20.5863313	20.43602712	20.4415974	20.26362792	20.40628001	20.39445438	20.38731849	20.18628982	20.33565812	20.17475071	20.0448105	19.90974561	20.10187819	20.29354441	20.08415695	20.13841977
16.3542064	15.99784241	16.41534944	16.8520756	15.84048019	17.02966057	15.63846473	16.62385433	16.78141261	16.98527807	16.90379332	16.63509677	16.49461096	16.39749027	15.74498508	16.14886615	16.71478503	16.78373402	15.83147775	16.13762421	16.47266371	17.06711788	15.7188488	15.94245692	16.5820697	16.1433497	16.22665811	17.08409039	15.61681812	16.08576252	16.2819184	17.31724939	16.87665135	15.8742761	16.35617719	15.96318727	16.26218448	16.74425282	18.03811341	17.29252034	16.51057574	15.90355146	16.18822702	16.39820622	16.05066538	16.26202449	15.95442425	17.15894458	16.03768155	15.98296712
24.88056691	24.54903715	24.63742998	25.01113843	24.47156426	25.01190768	23.98750156	24.71721736	24.80767526	24.89237005	24.9979341	24.76317861	24.8031106	24.65552345	24.52815875	24.79351848	24.68977317	24.68525778	24.15017412	24.56953769	24.77688188	24.89988754	23.82419344	24.49806259	24.79877944	24.43613297	24.6673249	24.88602755	24.26645402	24.41417212	24.80438893	25.2759254	24.7372931	24.46756786	24.59505293	24.6118385	24.51137812	24.86196464	25.12893389	25.05472511	24.7669321	24.44247499	24.36597985	24.63286145	24.59245372	24.53495366	24.45749931	24.87828001	24.4309484	24.26024566
13.6493606	15.57408144	16.0456569	14.11813107	14.53633972	14.92919913	16.0907558	16.37681075	15.45072215	16.1179029	15.36663847	14.92131547	14.55673311	14.95532537	14.98909393	15.13296563	16.0571987	11.16098056	14.47657967	15.36150413	14.95266884	13.99424943	15.40472542	15.50931678	15.57181358	14.72671208	15.31127216	15.64521976	15.86907924	15.10953659	15.03402355	15.19274882	14.83324069	14.64213707	14.3314438	15.52158036	15.46879301	16.07093731	13.83589729	14.51311346	14.21528865	14.47370087	15.61322674	15.29232773	14.02121123	13.40807714	14.66835502	15.11244539	14.3942149	15.20504776
16.46730603	15.51719208	15.88102208	15.54877165	15.80304816	16.38507111	16.30931901	16.57203248	17.45957174	16.48509377	15.87697609	14.63471787	17.2986188	15.69956668	15.12399294	16.25750199	15.94964599	17.37910818	16.04920476	16.30327542	16.06743076	15.42676424	15.61569165	17.21088382	16.81361594	16.77635234	16.64126078	16.73418108	16.07974265	16.02512508	15.82815205	15.84784688	16.03762895	16.74043597	15.65601482	16.12078248	17.45227418	15.81775337	16.89087771	17.06963465	16.78233866	15.57844224	15.9039852	16.53571183	16.28420307	15.15820314	15.69552571	16.19912843	16.79658984	15.90798022
14.97673233	14.63390366	14.85205704	14.99275401	14.64229152	15.12103388	14.83567459	14.707944	14.92276004	14.72213477	14.72410706	14.77184993	15.09737193	14.81517134	14.96901746	15.1123649	14.83458542	14.70186569	14.73681656	15.28339847	15.0797246	15.06959652	15.01005917	14.91697184	15.08230049	14.72802576	15.21217155	15.31997276	15.08990226	15.05732902	15.02501477	15.17198453	14.93305728	14.83776389	15.23135803	14.89874369	15.34291488	15.01493195	15.12113044	15.29629921	15.09017503	15.12604355	15.04581453	14.95256122	15.42544688	15.22725157	15.20213986	14.95271188	15.08249826	14.73594519
15.70154061	15.44962438	16.02512508	16.12859864	16.36884359	15.95095589	15.7390989	16.04421769	16.29739432	15.79172273	16.23409003	16.27210682	15.2527262	15.94499721	15.90212173	16.09405081	15.33241485	16.42797714	15.88392784	15.6983532	15.81694423	15.91298287	15.91295255	15.12199889	15.54985394	15.22692302	15.56635615	15.43618333	15.75872328	15.79513996	15.59037065	16.13953961	15.64984652	15.61981725	16.01062539	16.35290602	15.96137867	16.27116061	15.6801685	15.14038066	15.79723862	16.05743915	15.95793655	15.86375541	15.88824699	15.50980074	15.45945183	16.3917759	15.44472345	15.52539752
15.42050209	15.4048634	15.21590647	16.86299222	16.31495322	15.71650386	15.82290705	16.3031629	15.75826084	15.6438727	16.65105307	16.11183724	16.53430387	16.06066569	16.12853259	16.43996243	15.61225567	15.92047771	16.64590606	16.68673764	16.23213149	15.64629011	16.15694229	16.66308262	15.06899845	15.88190097	15.53568146	15.31489353	16.03130119	16.17826107	16.23237614	16.13251572	15.47864822	16.64510989	15.95583979	15.95822491	15.61560581	16.64401027	15.54515224	15.30546276	15.63834274	15.81613419	15.9766907	15.95545401	16.89889249	15.25826554	15.37755548	14.99815567	15.56996854	15.48029673
23.45387492	22.82096723	22.80838421	22.97826309	23.47237686	23.81559455	23.48814793	23.80277382	23.96393996	23.84547808	23.42163836	22.85804241	23.53653891	23.53140474	22.84358842	22.78966895	23.36345109	23.73141344	23.88741436	23.83730409	23.26785196	23.39219152	22.99045141	23.1204775	23.43845601	23.66243107	23.85041407	23.77067497	23.52904547	23.24808071	23.20344023	23.69436813	23.29770317	23.58199651	23.27097778	23.76409438	23.66537134	23.52261675	23.68965496	23.63222167	23.67299271	23.45545772	23.65428295	23.31781494	23.13337287	22.94789893	23.2436629	23.62605078	23.74204502	23.40698356
15.65209713	16.66976999	16.13358973	17.98033082	16.90595869	16.51113162	16.46172411	16.90810805	14.6352416	16.51847666	15.6292181	17.42819054	16.47549278	16.53767518	16.53747589	16.3046309	16.09529692	15.25104421	15.69506449	16.34194952	17.34746829	14.89576906	17.25367208	17.11262787	16.31247767	16.6889124	15.81072214	15.51040358	16.49389992	15.62618174	15.83200157	15.98753037	15.60415183	15.52903328	16.43641816	17.57396776	16.01932579	16.7390989	14.70111372	16.17810364	15.59291182	17.2236342	17.43311348	15.08604879	16.72503711	15.87836903	16.87985253	17.18293551	14.87193713	16.05264471
17.51873854	18.93747095	18.64991389	19.12655018	18.83804355	18.28508002	18.922416	19.10739857	18.94867643	18.19050372	19.24293631	17.30990944	18.4322665	17.72885049	17.04259988	19.14830471	18.89890155	16.97631765	16.90615	17.05740812	17.75340617	18.25243036	17.58488775	17.90224194	17.45710285	17.63815763	17.97740157	17.97181281	16.97097841	17.92704165	17.30990944	18.04792351	18.33064776	17.86580449	17.09690514	17.87856184	18.32574605	17.31252777	18.03246579	17.23451483	18.35636808	16.77955123	16.76014161	17.1486721	18.68101057	17.72164517	16.78137281	17.01644386	16.71251189	16.55903488
9.89825848	14.50092528	14.87647198	10.74729677	10.49169754	10.13491705	14.22298352	10.10385619	14.49598365	15.06148665	14.72685925	10.36488407	10.05614641	15.11521653	14.76596377	14.58216263	10.24492781	10.07139745	15.11636089	10.34035998	12.65415868	14.42613936	14.15399894	14.90004125	10.11246084	14.77448129	9.8668906	14.47674621	14.1082079	15.35390209	15.05343431	14.9462631	14.23168944	15.14596643	14.31700917	10.34450566	10.01491533	14.62161304	14.81617752	11.59970198	15.16348173	15.39909148	10.27967036	14.72842723	13.57206896	11.46126172	15.35574243	9.97464362	14.48095232	10.04683857
12.85081558	14.9119798	14.41243505	14.59504375	15.46212956	14.00437908	13.67047975	13.46730428	14.00183718	13.89719594	15.04205347	14.96066602	14.87520318	14.3256156	14.96752919	14.93366148	13.95344461	14.35248578	14.46535445	15.98933261	13.72575964	14.29795459	16.9856765	15.98820332	16.74503052	15.09768296	15.03888405	15.84946271	15.34335744	14.60060479	15.22407752	13.47893535	14.27693834	16.13870034	15.71210146	14.96684017	14.74681962	15.73760714	14.70945309	15.58021167	14.47923963	14.767143	12.94027156	15.23803954	14.22705544	14.092117	14.38683372	15.48518892	15.7058512	13.71363187
16.37470582	16.27129669	16.27528327	17.64007921	16.1166967	16.12740739	17.3335623	17.02966057	16.78545464	16.25391898	16.711429	16.89414294	17.38270865	17.21782134	16.70247862	16.36386799	15.76809796	16.34699607	16.34410519	17.35456606	16.69905834	16.24424325	16.71983641	16.56233904	16.50449259	16.32050069	16.15105035	16.45674628	16.85552086	16.06784364	16.07496298	16.57355837	16.35193951	16.40677142	15.38984535	16.17747751	15.98624249	16.90442635	16.30839411	15.95425248	16.47482351	15.57203248	16.54120611	16.48889526	14.96380915	16.39098516	16.23908203	16.08001327	15.94636442	16.05107545
15.4674062	16.81321351	17.51722324	16.67435453	16.22423262	16.44055175	17.226155	17.40442635	15.71664566	17.09661139	16.8072377	16.7815263	16.36180931	16.86055111	16.45579158	16.66337729	16.82448863	7.8033761	15.79252033	17.47683813	16.15101357	15.36678393	16.89647316	16.34884374	16.00060315	17.02630818	16.54483665	16.56267016	16.42264975	16.6153883	16.5117664	16.86055111	16.07063281	16.40045782	16.09374116	16.18226399	16.63026197	17.35799947	16.26853678	13.50202479	16.15250236	16.24101941	17.35328074	16.4674554	15.1689931	14.88164375	16.19462863	16.05539518	16.23194155	15.91636859
18.86131485	18.44913276	18.75898063	19.24371168	18.43572883	18.88611794	18.21505309	18.65459291	18.86805149	18.92914656	18.74174354	18.7567119	18.76006841	18.7004303	18.25926281	18.67637292	18.71564885	18.78427357	18.38396975	18.33613583	18.74203629	18.98129024	17.94849607	18.49111251	18.88579827	18.36328409	18.58869061	18.91437318	18.04914044	18.33733368	18.49954348	19.00923854	18.50742006	18.16882034	18.29255672	18.64671335	18.25072692	18.80317007	19.09080162	18.81141069	18.22067179	18.22862115	18.41582262	18.45294116	18.2261013	18.32648076	18.06745829	18.68392046	18.13020939	17.91671269
24.76740986	24.42619486	24.55320318	24.92874529	24.41295875	24.9039978	23.88188124	24.58055402	24.72009412	24.7522061	24.82011402	24.58755623	24.61056446	24.49775417	24.32418036	24.67170113	24.55934254	24.53726939	24.07924642	24.35142242	24.68855078	24.7669321	23.65793629	24.35697453	24.63841427	24.25385725	24.50257103	24.67076126	24.09966563	24.2495183	24.56007388	24.95100064	24.51128982	24.27831205	24.40982926	24.52009144	24.29074938	24.74213663	24.94315466	24.7938255	24.53336493	24.23800282	24.11734801	24.41376789	24.40808476	24.35995251	24.13918594	24.63101522	24.14123267	23.99331891
13.17674096	13.71530859	14.20841719	14.34841905	14.02335814	14.22481577	14.50933004	14.3798684	13.70825614	13.87526707	13.72446151	14.23722284	14.18132412	14.59477282	13.10349271	13.44793739	13.97156565	13.90814429	13.6236308	13.92515629	13.37216174	12.96985291	13.81652416	14.09807596	13.13313993	14.46259317	13.53240678	13.00507746	13.64935623	14.19340679	13.9983981	14.42934733	13.22481577	14.02644743	14.06234982	12.88978274	13.94247511	14.3265048	13.48759871	13.71417523	13.16988546	13.84725765	14.65832721	13.30869831	13.0922116	12.56354471	13.81877324	13.12301473	13.4860771	13.49342551
20.14804827	19.43398392	19.47423195	19.71245207	19.77783306	19.36888916	19.65097049	19.56856877	19.4593802	19.17980895	19.33524603	19.57217496	19.55168788	19.44251877	19.30508436	19.175896	19.53591459	19.59824609	19.45067427	19.86067846	17.92049646	18.35978657	19.42626162	19.4184675	18.94320051	19.51648491	19.92911181	19.24212259	19.44623494	19.51021981	19.39367325	19.26466509	19.66115741	18.97860281	18.89753867	19.39670637	19.42159731	20.00809507	19.28294166	19.28206183	20.17294109	19.62148772	19.3521542	19.29573347	18.37710704	18.36747148	19.08160114	19.54674387	19.88582901	19.25542384
15.36095853	15.40702175	14.51511618	14.72673171	14.46250826	14.23693266	14.22394948	14.71295209	14.83759562	14.14732601	13.84709158	13.8647123	14.82054162	14.7986743	14.706684	14.03433109	14.50805562	14.31095791	14.91999561	15.30997502	15.06896182	14.1876912	15.58827537	14.37227402	13.84232579	14.44355113	14.53339524	14.46199857	14.70202817	14.4454955	13.93741092	15.23443232	14.40382786	14.36655764	15.25849092	14.30162558	14.66013737	13.98155908	14.20215001	13.96971841	14.719186	14.19188431	14.76454987	15.13250175	14.49414378	14.72276649	14.53499699	15.30387303	14.73861406	14.2400026
18.3526501	20.44897576	19.43434761	18.78300194	18.67576438	18.22782556	18.84557236	18.253118	18.56597499	18.45563643	18.06569713	18.9256815	18.77386485	18.18977789	18.30563429	18.28240963	18.53727655	18.13557883	17.96384447	19.87020512	18.83758024	19.01981422	18.83858535	18.84023776	19.90087407	18.30819968	18.59855519	18.48905322	19.56489409	18.79596333	18.65011425	18.78403996	19.36483664	19.01252144	19.39353487	18.86307789	18.46937459	18.20415739	18.89971925	18.91578723	18.39496302	18.7135869	18.67004867	18.98236941	18.92126958	19.7443441	19.20368266	18.75349482	19.25306257	18.48552229
14.79513996	15.2683805	15.46405281	15.39827585	15.86467786	15.03069625	15.07381768	15.88907795	15.30304815	15.36480955	15.04747076	15.25749494	15.51270432	15.34679256	14.96462808	14.23474291	14.56270711	15.23320807	15.1726194	15.76745605	14.79284271	15.20537632	15.12573887	14.37485167	15.12898218	14.51453701	14.28282678	14.93103469	15.8428585	14.56562046	14.97361725	15.44654531	14.21674267	15.41456333	15.28064473	15.7022363	15.02380028	14.83374843	14.26219966	14.10848539	14.73250756	14.66613863	15.89234938	15.0961735	15.40046939	14.82445114	15.139523	15.87352797	15.50861346	14.11922526
20.47983445	20.25548369	20.50032033	20.97628375	20.97434888	20.68740379	20.64804828	20.77137055	20.88501387	20.71114314	20.8916771	20.91330563	20.67469407	20.58160114	20.90426005	20.78612565	20.5013819	20.59670435	20.66952606	20.75053596	20.50470067	20.24844691	20.74760959	20.26342305	20.29192669	20.31267068	20.27827302	20.5416097	20.22150137	20.43476786	20.30483675	20.67659688	20.27958329	20.38938639	20.53703104	20.88162038	20.55068992	21.04454534	20.23582181	20.5195512	20.40289901	20.78676517	20.77903095	20.38669697	20.51763629	20.4556762	20.1035226	21.1090203	20.42193952	20.27453864
18.36179177	19.247144	18.48342011	18.19062461	18.31464818	18.78599856	18.89439818	18.41781932	18.65022506	18.19228292	18.38314942	18.03347861	18.35346726	18.05184175	17.45335001	19.05990484	18.59315098	18.02936836	17.57510374	17.46174447	18.46568522	19.43041349	17.00262496	17.71004957	19.51016805	18.25391574	18.4698618	18.44370004	17.33732579	18.78340244	19.01634638	17.66692394	19.21171083	17.6949876	18.07157637	17.71723126	18.7929065	17.96174447	18.92213834	18.0280671	18.85725141	18.40935889	18.09895796	17.9758185	18.87728128	20.67628866	17.68414006	17.82571932	18.12894636	17.78382752
17.56239295	17.9188068	16.95946071	17.41279052	16.72388053	17.48129024	16.96964834	17.46916647	17.49104874	17.12597303	17.18997152	16.94822545	17.13924888	17.37016585	16.94795472	17.05262286	16.84572838	17.34040476	17.27852456	16.29924023	17.30755576	17.65017392	17.68218572	16.89647316	17.93828898	17.11860143	17.21240555	17.04382583	17.47934852	17.17520472	16.70783069	17.36701723	18.30446518	17.60399191	18.37856805	17.90222992	17.166224	17.3618744	17.45200497	17.74025543	17.35718104	17.62438459	18.02760251	17.49737648	17.83166919	18.33133108	17.41930003	16.78096336	17.39923055	17.96202114
21.35110494	20.79692115	21.02129225	21.62690241	20.67659688	21.31648617	20.56182231	21.3321479	21.35001539	21.37381869	21.373848	21.20222686	21.11090736	21.24809815	20.63123616	21.05061041	21.07050145	21.31037891	20.77201203	20.88412847	21.2512657	21.46680617	20.27096511	20.95511089	21.1305248	20.89929845	20.98104781	21.03813332	20.59362824	20.60783485	20.88485997	21.38432104	20.84262771	20.32662094	20.57863631	20.97405991	20.51972996	21.17065326	21.46950601	21.40131352	20.58732013	20.55455975	20.68115348	20.69098719	20.42201993	20.53894183	20.4003161	20.8804792	20.34262771	20.30209709
12.57817103	17.38754856	17.85009615	11.53460162	17.0549611	17.07453598	16.05859679	16.25034421	17.71045741	16.99718682	13.35708031	18.18470095	15.94911632	17.75650228	16.25731156	16.47089972	18.44487938	18.59165493	18.52857174	18.74750533	15.31987359	16.77798783	16.76341303	16.96493405	16.61716086	18.48161336	16.64510989	17.48296885	15.88459825	17.98460066	17.60093195	15.69699197	15.25544226	16.92958069	16.40595869	16.62579671	17.84040476	18.49168614	17.78182749	16.99382793	15.39329637	17.39246343	16.44896491	15.05209805	15.52417069	15.88997057	13.07591056	16.71560759	17.74533838	15.08055422
18.71969322	18.70224074	18.89544855	19.03589962	18.85389798	19.32727475	18.89765965	18.95730335	18.99553046	18.90692968	18.64668765	18.68184724	18.78711336	18.94852989	19.04013925	18.8315101	19.03723668	18.97786174	19.14328774	19.19690761	18.65521534	18.75384929	18.70595062	18.96688414	18.98172103	18.87389488	18.80329417	19.18976781	18.91324349	19.10450518	18.98918643	19.00463548	18.90082213	18.8887743	18.84463555	18.69620419	18.98889334	18.69418608	18.94844533	18.76411576	18.7170992	18.65696965	18.71445294	18.78509062	18.4264142	18.38721725	18.63026197	18.6503529	18.50925149	18.46560815
21.38980689	20.78294167	21.12453255	21.67956322	20.70133411	21.49447677	20.24886521	21.38984511	21.45261055	21.54762264	21.52534952	21.33266518	21.29167496	21.23889994	20.82653751	21.19113821	20.98541251	21.15860387	20.50802695	20.71849818	20.95533776	21.31876708	19.93209496	20.59391628	21.13026471	20.48279686	20.88405143	20.94832412	20.206684	20.6931739	20.86512144	21.53365459	20.94923976	20.4338732	20.51902742	20.63728169	20.66586023	20.8999582	21.37557487	21.08411608	20.60568478	20.40974561	20.39156274	20.57863631	20.52094182	20.50489618	20.40530815	21.08615666	20.35748806	20.15188524
14.70339768	14.65878018	15.16412949	16.07885188	16.47125811	16.11634659	14.44928211	15.14470872	15.61104717	14.62159034	16.1934479	16.86238271	14.95061425	15.60253057	16.01557654	15.84294829	15.15242895	15.1220386	14.86304096	16.22756526	15.45042718	15.25732567	16.28638117	15.0199485	15.31687063	14.61937331	14.26752328	14.65987906	15.21550794	14.99661839	14.84838589	15.41584032	14.85555369	15.35795448	15.69767418	15.93483895	14.68973916	16.52990231	14.92669732	15.95313498	15.24732044	16.28010958	15.24922991	15.11974328	15.12162439	16.47418843	15.47969583	16.03884267	14.9056142	15.36450563
19.03466011	18.49913373	19.06818924	19.60451653	18.43324592	19.24002969	18.07881161	19.13662188	19.04751577	19.42379398	19.27696394	19.02865245	19.10030195	19.0286121	18.61158999	19.09856892	19.04148584	19.10545808	18.37537487	18.7601416	18.85194157	19.22416523	18.19706737	18.46244699	19.15265019	18.68056122	18.95912474	19.25729628	18.12012267	18.57677606	18.88822297	19.80628164	18.92084798	18.41856005	18.88054656	18.97251105	18.82635391	19.32407346	19.92578185	19.64612211	19.05431884	18.68826341	18.99699448	19.09635428	18.74537199	19.08859778	18.63215224	19.52113299	18.72443444	18.47839192
22.70769255	22.61791754	22.70283535	22.86552915	22.52413315	22.80023078	22.49604518	22.74906555	22.74490495	22.79408739	22.5518803	22.76419815	22.69563385	22.64884933	22.73909424	22.69937734	22.76489575	22.63314107	22.64592955	22.81498804	22.44083003	22.72079643	22.51794233	22.58528283	22.91783679	22.59454957	22.65795853	22.79099596	22.46230115	22.70464848	22.69239078	22.90099374	22.58111762	22.56738599	22.78464043	22.4693028	22.66994572	22.68400587	23.02604593	22.88356973	22.80750929	22.56789746	22.74928326	22.75761102	22.7614852	22.56742334	22.7533697	22.91691489	22.6917797	22.33609569
18.06320118	18.80349407	17.39268272	17.62020265	17.21667179	17.54372704	18.78607622	17.77056124	17.67114245	18.30022678	17.38002362	17.13047224	18.47608439	17.31179232	16.47162505	18.09690513	17.31277275	16.88921505	16.65476233	16.63096265	17.58915459	18.78613271	15.73553334	18.39807083	18.85780774	18.14576199	17.45610401	17.53882994	17.86405761	18.5945841	19.00293866	17.02264723	19.54363811	17.06719056	16.72792658	16.7059017	18.79798362	16.66440768	17.70841593	17.08379139	18.41300372	17.38560763	17.07947193	18.62890686	18.57560017	19.99011685	18.53373911	16.73211444	17.76401167	17.00947427
21.08615667	20.66741463	20.88162038	21.33573021	20.68260655	21.1334751	20.33722188	21.10625121	21.22788679	21.21116762	21.13022363	21.05992296	21.00141792	20.99470811	20.43005576	20.87408239	21.18222445	21.08675318	20.93228956	20.51835618	21.16422933	21.2468179	20.2404811	20.6359245	21.05621539	20.62124043	20.69239549	20.83177523	20.22167027	20.60921769	20.85211233	21.20083765	20.76588911	20.51189961	20.39646407	20.83617288	20.66937045	20.78911989	21.13546248	21.20086248	20.35928439	20.20052968	20.49663864	20.45721982	20.39152461	20.52532577	20.30785724	20.7466315	20.19385118	20.06853536
20.04949336	20.07837153	19.61728221	20.46638529	20.58554509	19.61358917	18.87716928	18.3775923	19.95521212	18.99091322	20.45261055	19.81124877	18.97647491	17.70992404	20.10477757	20.11860143	19.30368357	19.32267052	19.5104397	18.77981479	19.98118251	20.25021139	19.09119024	18.50431209	19.40428253	18.09725379	19.46646639	19.12306706	19.30187263	19.95025968	19.94404752	20.03848172	19.60954354	19.20994758	19.79654809	19.92772076	18.14271953	18.63480861	18.76419218	18.47257648	18.74286885	19.59734552	19.41879799	19.37225209	19.8421706	20.25021139	19.77522436	19.74182237	18.35534257	20.52526243
18.06248922	17.37941346	17.69371758	16.28373402	16.70162189	17.9188068	17.66564021	17.47349182	17.16495573	17.74565207	16.46266923	15.86809182	17.37507538	17.55482491	16.31896754	16.65773092	17.34418753	16.8580097	17.71592515	17.28596325	17.91817215	17.25703171	17.07408144	17.80579919	17.41584032	17.52802671	17.62038034	17.78971023	17.47870012	17.27273656	17.11021012	16.1615135	17.44019603	17.74863285	17.32828098	17.26514205	17.76597306	17.12341569	17.99149498	17.97690316	17.4503876	16.78874857	17.05625168	17.51063366	17.72569454	16.9790244	17.5407769	16.67542205	17.77242003	17.09788828
17.23241873	17.10732847	17.06384712	17.35729618	17.44637346	17.52590323	16.54537307	16.35869441	16.67912633	16.93772847	17.61860143	16.51986681	16.91148629	16.65101221	16.75678469	17.37357601	16.73244915	16.30113786	16.5973235	16.60107796	16.49181356	16.54241779	17.11000106	16.4119039	16.91319317	17.15017392	16.55521007	16.44822545	16.41319317	16.4626427	16.90183313	16.37470582	16.45126862	16.72011498	17.05227147	16.97244562	15.79740322	16.18663391	16.24099896	16.89889249	16.29955851	17.17279654	16.87267488	16.11099534	16.81687063	16.87877049	16.53999875	16.3393353	16.49447558	17.22787148
21.57144536	22.10465699	22.2138796	18.43580341	20.49555026	21.64794808	18.75205669	18.89632774	21.94960042	17.72897277	21.03434303	18.18335895	18.53962525	18.33914641	21.11256501	21.32224843	21.92269119	21.31118911	21.98995472	21.87288032	19.37883196	21.51243181	19.11644307	18.86958124	18.93279382	21.41273203	22.05926606	18.36708033	19.21206884	21.43837116	21.78387178	20.97251105	21.2804666	22.07398478	21.73938265	21.05090087	22.16103514	19.16381907	22.59443447	22.1595675	21.89156274	18.80332175	19.08698059	22.24021781	19.59712536	22.26622088	19.15028899	21.17170113	22.49182334	21.46094328
18.93159165	19.69784176	18.94330271	19.60199211	20.81297683	17.64504121	20.39726638	18.47479198	18.74451614	17.64843289	19.74548404	20.02712878	20.86378547	19.14657201	18.68527765	18.93050018	17.71957322	20.06947736	18.43520651	20.1838025	19.13804494	18.96682369	19.7801441	21.1006524	19.21631412	20.55264115	19.0314641	19.5366383	20.64157798	20.30257168	20.25207334	18.65443192	19.49690224	20.55503405	20.27756341	21.08684043	19.13402013	21.60489103	19.40371295	20.12518366	19.82840417	19.56221964	17.51414187	19.88091654	21.38397438	18.77109488	19.89723613	19.17872005	19.73646496	19.35780774
16.40082213	15.01851595	14.46778213	17.11695738	17.19163454	16.6391658	13.18318179	17.22260183	17.26892038	14.46558701	18.10195338	13.82505072	15.36983199	15.06601905	17.51584851	18.08019363	17.51646028	17.17439409	17.47047992	15.01591177	14.67912633	15.87884003	16.99507614	13.9952131	10.92277722	13.90189086	15.66512942	15.30275239	13.8534742	15.78629083	14.82599193	17.59322478	13.57498114	16.24838294	16.06855874	16.91429575	15.88884287	17.08775432	16.11813107	16.69161523	15.46175067	15.96481503	16.12776202	13.26640969	12.87532457	11.8758993	10.86988997	17.92686741	14.65076832	17.22032538
16.9181016	17.03500019	16.27049603	16.97488438	16.9252159	17.08056924	17.06023322	16.92484321	16.85932745	17.20895041	16.7580894	16.90629346	16.72000356	17.04768773	17.02566014	16.52689092	16.93786578	17.00235298	16.64610497	17.17773617	16.96012663	16.76944944	16.63529172	17.02784495	16.33334226	16.94551361	16.81448529	16.79845225	16.58882798	16.53653214	16.75308105	16.87836306	16.58449385	16.84213141	16.54544404	16.5371649	16.73836307	16.83757038	16.83651778	16.81105613	16.6325297	17.13682162	16.8908777	17.07793589	16.96560815	16.61465083	17.29041237	16.99342551	16.88102704	16.68654315
18.28505881	17.83391918	17.86619633	17.99950147	18.51055091	18.46689513	18.20835302	18.4626847	18.40658027	18.12899903	18.79265468	18.13966417	18.26415579	18.40147222	18.37729372	18.19655599	17.79967271	18.09718958	18.35232813	18.65901868	18.20448951	18.10529935	18.10423724	18.75431427	18.12812069	18.46948958	18.08311817	18.32764142	18.61926904	18.28911989	18.22238592	18.1830984	18.50360743	18.54837028	18.19968257	18.24391756	18.38506619	18.66615731	18.44485105	18.10239069	18.54437879	18.08986853	18.12126816	18.35997778	18.84214121	18.24940584	18.12312901	18.17676738	18.66580705	18.56728141
15.82406542	11.21711046	16.26727287	11.15937185	10.77740553	11.59295401	18.19666788	15.95732741	10.83931982	17.99219566	10.87486137	10.92831897	18.25077883	12.35042365	9.60385619	11.30956932	16.67210229	10.53740906	12.33488235	10.17260795	16.65911972	12.63128043	10.55305712	18.27860304	11.39151236	18.14259032	17.12815584	12.54076279	11.13214796	17.27580827	17.69000378	11.4199903	11.44738654	10.69583761	16.64716031	10.23054831	16.94876659	10.39054346	17.09712536	4.46	18.5086761	16.2963393	16.79987222	18.66053274	16.97740157	11.4650892	11.16602026	4.46	18.70298187	12.16602026
17.15960449	17.31940992	17.03623112	17.09295169	17.28681013	17.40009912	17.01241053	17.60353738	17.44379083	17.8628018	17.61656811	17.54784493	17.33717584	17.1490137	17.34796093	17.18589445	17.44351843	17.03962525	17.41215055	17.04965016	16.73754794	17.03938675	17.05946032	17.19958706	16.77683308	17.3530234	16.98985741	17.18880899	16.90019557	17.21782134	17.40550412	17.58644072	16.88603557	17.78616095	17.89574577	17.99697603	17.53411967	17.22569454	17.06400851	17.08244433	17.17001551	17.37846246	17.24672657	16.95406635	16.96070326	17.04508913	16.92332717	18.29002628	17.06220808	17.4395571
14.80891198	14.1830984	15.50819512	15.96119083	15.54764686	15.42628447	11.71711046	15.44358745	14.91009503	15.28050813	15.10179588	16.145	15.73398561	15.66953767	15.32183712	15.36664655	15.01475425	15.08518965	15.47894918	15.51783793	14.93338155	14.96423285	15.15323882	15.02495636	14.90935651	15.16675735	14.55284766	14.89673096	15.27947827	15.62371286	11.4607041	16.07458747	15.11088589	15.32641934	15.04724427	15.545515	14.98370619	15.76666968	14.61405888	15.61669241	14.87627263	15.45460313	15.58994674	15.10310149	14.45873371	14.60411404	15.29621901	14.14345983	15.4535829	15.28062652
19.50426253	19.38189244	19.26923989	19.87093517	19.19794149	19.55413627	19.1430661	19.4293897	19.31038062	19.60508388	19.90174593	19.73129412	19.68241909	19.95553317	19.3889641	19.36309375	19.12720607	19.93518786	19.68752521	19.08790116	19.81934251	19.56269614	19.22316828	19.93881764	19.7853663	19.00500565	19.65744237	19.56761362	19.91715732	19.54633423	19.24618393	19.30704844	19.69349606	19.86417167	20.0013688	19.33725476	19.70841593	19.60110533	19.59165493	19.76182025	19.80878145	19.71014371	19.45294677	19.82911124	19.82785884	20.00939138	19.51504067	19.3835813	19.52186658	19.62965709
17.25248954	17.65167261	17.3309132	17.39749027	17.1618088	17.50485969	17.50980571	17.49304405	17.55301309	17.668488	17.27250637	17.48453632	17.29667334	17.34739047	17.55740812	17.31350719	17.32852067	17.80990944	17.3439582	17.20888756	17.46262943	17.31383337	17.55589428	17.78127332	17.17345712	17.19428231	17.17084431	17.36403227	17.2831331	17.3908777	17.52334676	17.52845066	17.35664343	17.56343194	17.42937234	17.30917132	17.62174712	17.56803165	17.30387303	17.51445059	17.35441195	17.48206547	17.61726436	17.37492558	17.58729688	17.30260445	17.11549563	17.56667395	17.82612018	17.28364335
18.3903952	18.83935629	19.03544504	19.19791556	18.89044102	19.15435989	19.19181238	18.83290094	19.00602131	18.92269064	18.80772022	19.58080623	19.53521141	19.19200144	18.6146365	19.23887733	18.88287783	18.97223839	18.92505288	17.99189849	19.20020368	18.92739579	19.09676746	19.19216431	19.46659834	19.1344515	18.90937079	18.85297193	19.092117	19.0528619	18.92760472	19.38572294	19.01116356	19.67485574	19.23700741	19.40672364	18.85075485	19.00982642	19.18168814	19.39738136	19.16777503	19.22985107	19.32428442	19.13058393	19.69793152	19.40014433	19.93847477	19.18880899	19.36743363	19.44365039
19.1945629	19.34857302	18.81069799	19.07747171	18.96962645	19.10981178	19.20299177	19.25737343	18.89092044	19.49060223	18.97189195	19.11409903	18.93000299	19.03321802	19.18086762	18.56974901	19.03984878	19.38633916	18.91708961	19.23159686	19.13988902	19.01769711	19.42047009	19.53089485	18.92084798	18.89510568	18.56343194	19.29075794	18.86417167	18.82555891	19.32049787	19.25377361	19.2100535	19.47610067	19.28577256	18.8498506	19.19247186	19.26707754	19.20517107	19.28410014	19.01321746	19.19746265	19.15231031	18.85956342	19.32695459	18.71834891	18.54509899	18.84705317	19.22191532	18.9503876
17.16019656	16.99882888	16.94939742	17.15881656	17.24618952	17.2407067	17.25171985	17.19562817	17.10282774	17.52037314	16.53435992	17.36678999	17.7465476	17.31687063	17.79231878	17.41215055	17.46340287	17.27497704	17.73696773	17.43226073	17.35023827	17.0713482	16.5004756	17.73926165	17.45160097	16.75650228	17.22449596	17.31741165	17.32889337	16.95612185	17.52784495	17.73325486	17.45285713	17.03763532	16.66827522	17.02334676	17.45160097	17.45482667	16.89749027	17.34281047	17.21133504	17.36184898	17.35374372	17.53715693	17.29483423	17.42372398	17.14668765	17.48146258	17.41120141	17.08311817
18.82658757	17.31154701	18.17520472	17.7661618	17.6537961	17.85163218	17.98798134	17.95474844	18.07601124	18.59774896	17.65170663	17.55057066	17.76182299	18.21341513	17.83001029	13.39933681	18.29444351	18.01537599	18.41439977	18.25544226	17.83303326	17.60557144	17.49777671	18.04202574	13.95268751	18.0716334	18.37086926	17.93401124	18.88096761	18.64670907	18.53363893	13.67055575	18.74415705	18.00525579	18.54878735	17.79231878	18.56728619	17.31285439	18.22307968	17.58360444	19.2243383	18.9525601	18.55740812	18.59979939	18.34837553	18.9943809	18.81882991	17.9185248	18.30563429	18.22011498
16.76492687	16.57865914	16.73611471	16.09775923	16.53698143	17.06883359	16.49036822	16.60996501	16.34878885	16.8814874	16.60339551	16.89726275	16.53007148	17.40002678	17.01906576	16.2936838	16.9671918	16.80903455	16.86956238	16.28754555	17.03195382	17.60609719	16.3547828	16.45753318	16.7339079	17.18466032	16.67013491	17.37716927	16.84510411	16.77262148	16.46625347	16.51726259	16.84040476	17.26944944	16.82328265	16.31016952	16.90672364	17.27374276	16.99716153	16.62703006	16.37756742	17.30952681	16.81154701	17.18231617	17.57567106	17.00105442	17.19254822	16.51627147	16.42372398	16.68226399
18.34197461	18.07917853	18.05273995	18.38287783	18.04069753	18.02267571	18.15219981	18.52105653	18.60040243	18.31657289	18.05390983	17.8005867	18.57786522	18.19001992	18.2800213	18.05536952	17.68641345	18.32804122	18.40231406	18.47766147	17.50325222	17.59635428	17.995055	17.97323041	17.77892399	18.11801343	17.97384021	17.8061426	18.50485969	18.54222873	18.30557244	18.52035273	18.50492225	18.38348261	18.26637951	18.01309119	18.37139636	18.26944944	17.78776874	17.50444251	18.54718646	18.01559175	18.32371167	18.43442522	17.48451486	17.44592104	17.23506064	18.55800406	18.54331692	18.3357405
16.74713804	16.59462553	16.3061003	16.47027868	16.27350715	16.10230325	15.96070858	16.45133151	16.13156468	16.79889629	16.40163105	16.44473071	16.13685635	16.47072133	16.27573378	15.90130952	15.5965967	16.60718372	16.21392532	16.56387017	16.30464411	16.39397954	16.66562352	16.85738573	16.23730987	16.15472574	15.71363687	16.75367208	15.92894526	16.14841238	16.54452092	16.42776369	16.12511218	16.66755663	16.57692514	16.10232511	16.3277214	16.38226884	16.43865616	16.76262574	16.48442048	16.37619288	16.27325421	16.56945926	16.9141397	16.06234673	16.06139719	16.31940992	16.31687063	16.14020368
18.68266258	13.99824188	19.28545464	14.91454065	14.95112485	16.36538462	22.50684841	18.66088556	15.24757787	21.00630232	11.56304931	15.24881131	22.52798127	18.47277272	13.92900049	14.15943971	19.65188524	14.58606071	17.29275542	12.8331391	18.75432165	18.33461922	13.45579694	22.4524529	16.80284179	22.73759735	19.92592	19.06768769	15.36663847	20.69355777	21.38066307	15.75598424	15.26574071	14.4983173	18.84124244	13.03408507	19.74687382	13.72936638	20.13127992	13.5326996	22.03792716	19.61779949	19.42210033	22.99067575	19.81514171	16.67490825	16.01092321	13.89921665	22.88936487	18.14383831
13.96764162	10.77171215	14.6928311	10.73417015	4.46	11.05922252	17.87910818	14.19134038	10.64042354	16.43740798	10.29088905	10.66469547	17.91200826	13.75250942	4.46	4.46	15.01961515	4.46	13.1267303	4.46	14.19781003	13.89415267	4.46	17.73540914	11.37684038	17.99642769	15.15856991	14.43170853	4.46	15.93649152	16.63929042	10.87486137	10.50835758	4.46	14.15979293	4.46	15.03335033	9.93927636	15.49009584	4.46	17.26903895	14.94123718	14.86591878	18.38465984	15.15343978	11.04135301	10.71091859	4.46	18.19597224	13.54071372
15.87323972	15.47981674	15.68470973	15.68137376	15.3106479	15.28378842	16.02784494	15.77951247	15.57189871	15.32064931	15.53094086	15.85407894	16.4738315	16.21262446	15.22695735	15.63199281	15.13320025	15.411228	15.58662395	15.05573883	15.53094729	15.42496995	15.31250163	15.22105759	16.08645115	15.72991366	16.20351168	15.42372398	15.46154167	15.79184825	16.31244064	15.95782972	15.3471414	15.82828418	16.30132259	15.04775376	14.72171002	15.69753625	15.82989336	14.99059967	14.96211186	15.29747439	14.89299254	15.28311722	15.41718287	16.18432219	15.3071631	14.95003129	15.54667775	15.45422385
17.93520651	19.30785724	18.05437725	18.13236196	17.98975095	17.52638914	18.51796081	17.60439166	17.30265965	18.019495	17.55808638	17.63115521	18.23712643	17.50314771	17.68880899	17.79231878	17.41281421	17.77031593	17.48721246	19.26832145	18.26004645	18.42626889	17.90317893	18.62963078	19.55531604	18.16204363	18.16782286	17.96901307	19.55817475	18.42437707	18.27935171	18.1503529	18.44989268	18.14442282	18.58678982	18.00235298	17.52760252	17.51648491	18.10110533	18.31846549	17.68689968	17.80183119	18.11932242	18.35778856	19.08820775	19.12562035	18.72103117	18.25308105	18.58975268	17.80402455
15.31284133	11.4607041	15.10116555	11.76192906	14.82049854	11.84398875	11.57064251	14.53673567	14.8710701	10.63491705	15.67036306	12.15937185	10.99169754	11.38176427	15.04952472	11.78474037	11.18560556	11.53185104	11.62517836	11.28754173	17.03363893	16.66186249	12.06113845	11.88421367	11.37684038	11.45629217	11.04605747	11.68560556	11.57440935	11.6983731	4.46	11.0515075	10.90208526	11.09368597	15.29996088	11.7958811	11.42462921	14.85349889	11.54761883	15.31609084	11.42923847	11.34656961	14.53650579	11.44738654	15.34535388	14.38023334	15.89824104	4.46	11.10385619	15.12764946
18.34743586	16.43989489	17.07117322	18.07169042	18.16852955	18.86720653	18.12041588	18.84705317	18.03435992	18.55330563	17.71191744	18.16532309	18.42963855	19.31560779	17.46931983	17.94849607	18.67525412	17.5144115	18.29854941	18.3935957	21.16729238	21.16128438	17.5416097	18.53469013	19.78841648	18.62575703	18.00235298	17.22247538	19.61909107	18.43937444	18.91345359	18.5485126	18.20356393	18.79971428	18.53360887	18.65567652	18.25661997	18.4165654	18.60907219	19.09291108	18.84692339	18.19620419	19.44256424	17.65058296	20.08315793	19.45501663	20.68415835	17.34801277	18.15183421	18.14217672
18.38246407	18.24914579	18.37346343	18.42410308	18.05591371	18.09425717	18.68382284	18.85787165	18.43899758	18.77793928	18.37487564	18.92356936	19.45652612	18.89897098	19.07658021	18.63820963	18.59885729	19.13787805	19.29865869	18.10370104	18.77570799	18.90885286	18.72355722	19.35801545	19.25772233	18.90374293	18.83463242	18.89625502	19.54805732	19.26692349	18.88982677	18.74730793	19.47983444	19.58906181	19.16396543	18.82214182	18.73007239	19.27080828	18.90455218	19.36002557	18.99491759	19.56515068	19.10167081	19.10648671	19.78475649	19.14341681	19.68313098	18.60282774	18.78759966	18.74392505
14.60539224	13.80622775	15.00236637	15.02629199	14.15655576	14.95592549	14.96063764	15.42979176	16.90366376	14.5122157	14.5395394	15.91763485	17.55573106	15.21357192	16.22240134	15.0057933	17.18735319	15.99413701	14.90282157	14.79533627	7.29611171	15.1570963	14.90796114	15.26286726	14.53109531	15.10917867	13.80315231	11.65937185	15.20012176	14.33198673	11.76769987	14.91030808	15.21411133	15.85293074	14.5005763	15.53347861	15.1513241	16.17900054	14.59489063	15.06689519	13.81870414	14.94210396	15.19831237	14.34807083	14.86946175	13.77750192	14.94068306	15.16982176	14.78684625	14.45181467
15.78918963	15.86152855	16.09811114	15.99533144	15.93041349	15.87511731	15.92724371	16.67767053	16.16731693	16.56921516	16.21457924	16.80833388	16.6982103	16.1845355	16.18808469	16.46909635	16.39826231	15.97244911	16.17328543	15.70285019	16.26607295	16.70098663	16.29641503	15.7485329	16.4188162	15.9049343	16.18000625	16.07906564	16.64197156	16.0745178	16.01077266	16.50710831	15.97136821	16.05682315	16.60102686	16.65462002	16.45474621	16.5867982	16.49966952	16.54345431	16.16566891	16.29826122	16.38051584	16.7469055	16.36576707	16.46025619	16.9936797	16.77106604	16.43334839	16.63300474
20.33730409	20.57121507	20.07547019	20.94939812	20.38662788	20.22740828	20.32281479	20.87224426	20.80450991	19.85235389	20.2223165	20.85128638	21.05931894	20.33301672	20.69620419	20.40099374	20.77655359	20.86634637	20.71992638	20.43995935	20.77096511	20.68755556	16.16662538	20.32369492	20.35868611	20.39986398	20.00068092	19.6905944	20.54037006	20.64964949	20.66708424	20.94415386	20.73871147	20.94673661	20.12054689	20.99579776	20.57607264	20.73122747	20.04703896	19.70356393	20.4405224	20.43041349	20.62953868	20.4881521	20.4316407	20.79787684	20.85748806	21.0320718	20.27487486	20.86634637
23.83369863	23.21613181	23.4654417	23.539796	23.59666849	23.47953078	23.77243375	23.23777431	23.50364276	23.41647767	23.92761287	23.3031106	24.09874991	23.90852128	24.13004218	23.83072346	23.74318011	23.75849269	24.33884379	23.94347346	23.88813296	24.28033039	23.77453864	24.13074803	23.80917928	24.03906808	23.65473805	24.01003988	23.54737118	23.96245667	23.87514841	23.63162404	24.01392149	23.88573486	23.64545126	23.54192702	24.11166291	23.65676181	23.77600843	23.4570697	23.45125294	23.85185684	23.6341393	24.17941615	23.45363447	23.59966563	23.535515	23.88260536	23.88771386	24.11056446
6.89170377	17.30500458	15.35281541	14.07778512	13.55494242	13.96510771	15.72745255	14.12926864	14.66104075	14.63578721	13.43610259	14.85430507	15.28527372	14.76471746	14.27630471	13.96068872	14.34472928	14.63330078	15.12663562	15.85954786	14.38513414	14.58193119	13.81469899	15.79538534	16.68981662	16.02239491	15.97474524	13.9582783	16.23663511	16.56068113	15.84772243	14.46380915	17.43318258	16.51826382	15.09959315	13.86663847	15.16601056	14.13124273	13.51776387	5.80597347	14.70906103	15.57264018	14.14052443	15.83153715	16.25614676	15.43147069	14.8917759	14.75075955	15.77863871	11.53582542
18.46543198	17.5394265	16.30110135	17.65170663	17.65194476	18.36238907	17.89896495	17.92316371	17.5713482	18.3155434	17.93410326	18.16033105	18.10169816	18.01897374	17.80387302	16.57638903	18.18820276	17.47794291	17.66254655	18.68705358	18.47753152	17.72227794	17.888909	18.17909685	17.33567459	17.5108405	18.15188524	18.41688351	16.17455234	17.82756144	18.34237307	18.52913652	17.41628842	18.42407392	17.42819054	17.70163777	18.52036804	17.49625888	18.3703983	17.92800498	17.87627264	17.69386522	17.30257685	18.28728959	16.90183313	17.02953967	17.41941741	18.04196633	17.75241557	17.90406674
18.07886807	17.42042614	18.02659152	17.94385891	17.15516878	17.06446944	17.37624771	17.37247448	17.18829495	17.76962282	17.1462044	17.78778282	18.32368486	18.2094531	17.44306421	17.21167326	17.67980077	17.29970596	17.10843121	16.50158251	17.88769575	17.84639108	17.12945885	17.07043481	18.30568239	17.61922455	17.81007337	17.61549563	18.35432203	18.2534505	18.10449156	18.32279299	17.98537234	17.44930733	18.19312671	16.46025087	17.34205824	17.43733929	17.31881642	16.37186893	17.49304405	17.80747352	16.78273599	16.76251487	17.95563085	18.62392505	18.01166726	16.12922371	16.58289363	17.48460066
14.51493195	13.79531842	14.4181016	14.23710678	14.92790105	15.16033105	15.16434349	14.2353637	14.73774486	14.69793463	14.70955359	14.098709	15.15058296	15.16590915	15.35090149	14.64812521	15.1386754	15.23939544	15.82720512	15.40687271	15.28381561	15.70035843	14.65590658	15.96147435	15.18493071	15.49879187	14.60991742	15.75143308	14.87119862	15.64736982	14.78564457	14.91225298	15.25628098	15.48090749	13.99494253	14.84482926	15.18754618	15.16601056	15.162887	14.80413308	14.38116547	15.36325212	15.07356292	15.15597694	14.98920987	15.07020628	14.77648057	15.31547508	15.31552714	15.03449762
23.5026221	22.75327734	22.90062676	22.20578688	22.83404064	23.38501387	23.14925785	23.11956092	23.56383678	23.41017765	22.8287765	22.37243514	23.21310187	22.99737772	22.49686106	22.60398992	22.7201999	22.51108846	22.8073473	23.29665757	23.74142179	23.18629773	23.15767848	23.16699967	22.90099374	23.68248716	23.63575467	23.08046967	22.95214625	23.42840575	23.15923218	22.73537577	23.18787165	23.15254267	23.02829478	22.8643684	22.89606163	22.92342794	23.49181712	23.97953078	23.68252696	22.77251807	23.05980974	23.39929845	23.68645607	23.37685272	23.2344935	22.74082005	23.50032033	23.27355713
16.98197937	15.8212413	16.11602063	16.20097392	16.8630176	17.19267681	16.36371179	16.9936797	17.49828194	17.13148771	16.84796093	16.24513216	16.57793589	16.22988923	16.20737224	16.11580038	16.73264382	16.31668442	16.75896963	17.3382012	17.78205472	17.5049431	16.62038034	16.56078148	16.52132766	17.26840829	17.53259623	16.61885787	16.8359382	17.22267892	16.96043718	16.75248954	16.47882812	16.75248954	16.7941643	17.3849677	16.11519935	16.90891837	17.37016585	17.65058296	17.28590676	16.53161633	16.84228817	16.86822792	17.50839602	17.03938675	17.15058296	16.47174732	17.34948858	17.1150304
17.07601124	16.7963393	17.32945205	16.42643513	17.4168305	17.84252325	17.61590693	17.65119609	17.38459825	17.42883961	18.46039283	18.04723562	17.93964841	17.43699572	17.39268272	16.40103119	16.83609631	17.50961929	17.05227147	17.02090359	17.66080157	17.39355921	17.71825584	17.73802505	17.83988071	16.56212334	17.53884983	17.55536952	17.50092863	17.35569525	16.7547642	16.64585804	16.7461537	17.45227418	18.53086845	17.53401954	17.57191848	17.38193262	17.7714408	17.75943865	17.39243907	17.79942323	16.95692459	17.70339767	16.90968018	18.19209796	17.98208699	17.11280745	16.92475001	18.1475608
19.36943816	19.58964144	19.33990692	20.81061354	20.2109179	20.03677547	19.67411709	18.75603135	20.65490843	19.08412775	19.92993648	20.3153536	19.73265447	20.12135688	20.05415818	20.48936489	18.19652401	19.59933764	19.07452178	19.52057848	20.46635092	20.0704955	20.04056855	19.30177592	19.52945654	19.81879449	19.67812578	19.25394895	18.34369751	20.04057475	19.76785818	20.213704	19.20788499	20.55379901	20.14775968	20.18177586	19.22789061	19.78817012	20.22148689	20.70660025	19.40079804	20.27522436	19.90248231	19.75979388	20.44873278	19.62428961	19.93473554	20.33456146	19.86685944	19.78350873
17.1196693	15.6938588	16.8382012	15.26833882	14.49247574	16.27943723	15.90389118	16.34970374	16.27451917	16.93226074	13.86117031	16.95522887	17.27658131	16.37347594	15.44924246	15.80506015	16.90241021	16.60220851	16.42165629	14.4468708	17.06069656	17.07876455	16.21641428	16.39916295	14.79314705	16.42155893	15.99254702	16.27775246	14.7056138	17.15221682	16.30229746	17.01791985	15.02083017	14.38530743	17.57974265	13.62746932	16.44153593	14.27313921	16.78834328	15.96687535	16.47131054	16.25303375	16.59484645	16.78957533	15.85889459	14.97982019	14.58588181	16.20573377	16.12830488	16.63062641
17.60239069	16.15191483	17.51537599	16.36869652	14.36334956	16.3614736	16.80472117	17.48830147	17.17773617	17.19582022	14.74653328	17.39632774	17.39487194	16.75784275	15.61602921	16.56032591	17.78709221	17.16046551	16.61594627	11.61103384	17.61140562	17.69958706	12.76482024	16.86956238	15.0681371	16.70609735	16.76655363	17.2567141	15.12627479	17.18822702	16.93549125	17.86248434	15.12350627	15.14852995	18.6253072	11.57815662	17.33988071	14.82576957	12.90232376	15.71779651	16.56791701	16.75035607	17.25367208	16.89807083	16.12486219	14.75237118	15.60519484	17.47688149	16.31715201	17.5761246
[truncated: 334 more rows]
[truncated: 160 more columns]
