# Supplementary material for: 2D association and integrative omics analysis in rice provides systems biology view in trait analysis
Source: Commun Biol. 2018 Sep 27;1:153. doi: 10.1038/s42003-018-0159-7 (PMC6160469; doi:10.1038/s42003-018-0159-7)
Supplement: Supplementary file 8 — Supplementary Data 6 [file 42003_2018_159_MOESM8_ESM.xlsx]

## Sheet: Gene_Bin_Map
1	Os.24643.1.S1_at	LOC_Os01g01010
1	Os.33183.1.S1_at	LOC_Os01g01030
1	Os.27571.1.S1_at	LOC_Os01g01040
1	Os.27637.1.S1_at	LOC_Os01g01050
1	Os.4725.1.S1_at	LOC_Os01g01060
1	Os.46612.1.S1_x_at	LOC_Os01g01070
1	Os.26562.1.S1_at	LOC_Os01g01070
1	Os.21356.1.S1_at	LOC_Os01g01080
1	Os.13225.1.S1_a_at	LOC_Os01g01120
1	Os.45872.1.S1_at	LOC_Os01g01130
1	OsAffx.22949.1.S1_at	LOC_Os01g01150
1	Os.15960.2.S1_at	LOC_Os01g01150
1	Os.15960.1.S1_a_at	LOC_Os01g01150
1	Os.5648.1.S1_at	LOC_Os01g01160
1	Os.32622.2.S1_x_at	LOC_Os01g01170
1	Os.32622.1.S1_at	LOC_Os01g01170
1	Os.7527.1.S1_at	LOC_Os01g01280
1	Os.48026.1.A1_at	LOC_Os01g01290
1	Os.13236.1.S1_at	LOC_Os01g01295
1	Os.9865.2.S1_x_at	LOC_Os01g01302
1	Os.9865.1.S1_at	LOC_Os01g01302
1	Os.10818.1.S1_at	LOC_Os01g01307
1	Os.24886.1.S1_at	LOC_Os01g01312
1	Os.38378.1.S1_a_at	LOC_Os01g01340
1	Os.34674.1.S1_at	LOC_Os01g01360
1	Os.37244.1.S1_at	LOC_Os01g01369
1	Os.37244.1.S1_a_at	LOC_Os01g01369
1	Os.53031.1.S1_at	LOC_Os01g01380
1	Os.799.1.S1_at	LOC_Os01g01390
1	Os.799.2.S1_x_at	LOC_Os01g01390
1	OsAffx.1782.1.S1_x_at	LOC_Os01g01410
1	Os.11121.1.S1_at	LOC_Os01g01410
1	Os.32481.1.S1_at	LOC_Os01g01420
1	Os.32481.1.S1_s_at	LOC_Os01g01420
1	Os.32481.2.S1_x_at	LOC_Os01g01420
1	Os.802.1.S1_at	LOC_Os01g01430
1	Os.12311.1.S1_at	LOC_Os01g01450
1	Os.12311.1.S1_x_at	LOC_Os01g01450
1	Os.37961.1.S1_s_at	LOC_Os01g01484
1	Os.809.1.A1_at	LOC_Os01g01484
1	OsAffx.23027.2.S1_at	LOC_Os01g01500
1	Os.810.1.S1_at	LOC_Os01g01510
1	Os.810.2.S1_x_at	LOC_Os01g01510
1	Os.810.3.S1_x_at	LOC_Os01g01510
1	Os.9784.1.S1_at	LOC_Os01g01520
1	Os.49344.1.S1_at	LOC_Os01g01570
1	Os.35606.1.S1_at	LOC_Os01g01610
1	Os.35606.2.S1_x_at	LOC_Os01g01610
1	Os.996.1.S1_at	LOC_Os01g01620
1	Os.37078.1.S1_at	LOC_Os01g01640
1	Os.37078.2.S1_at	LOC_Os01g01640
1	Os.32454.1.S1_at	LOC_Os01g01650
1	Os.1000.1.S1_at	LOC_Os01g01660
1	Os.37016.1.A1_at	LOC_Os01g01680
1	Os.37016.2.S1_x_at	LOC_Os01g01680
1	Os.17083.1.S1_at	LOC_Os01g01689
1	Os.20521.1.S2_at	LOC_Os01g01700
1	Os.1005.1.S1_at	LOC_Os01g01710
1	Os.27278.1.S1_s_at	LOC_Os01g01720
1	Os.32421.1.A1_at	LOC_Os01g01720
1	Os.27278.1.S1_at	LOC_Os01g01720
1	OsAffx.23038.1.S1_x_at	LOC_Os01g01730
1	Os.40425.1.A1_x_at	LOC_Os01g01740
1	OsAffx.22944.2.S1_s_at	LOC_Os01g01760
1	Os.34815.2.S1_x_at	LOC_Os01g01780
1	Os.34815.1.S1_at	LOC_Os01g01780
1	Os.38048.1.S1_a_at	LOC_Os01g01790
1	Os.38048.2.S1_x_at	LOC_Os01g01790
1	Os.20415.1.S1_at	LOC_Os01g01800
1	Os.17349.1.S1_s_at	LOC_Os01g01800
1	Os.15541.1.S1_at	LOC_Os01g01830
1	Os.15541.2.S1_x_at	LOC_Os01g01830
1	Os.10300.1.S1_x_at	LOC_Os01g01840
1	Os.30044.1.S1_a_at	LOC_Os01g01870
1	Os.9464.1.A1_at	LOC_Os01g01890
1	OsAffx.23048.1.S1_x_at	LOC_Os01g01920
1	Os.37423.1.S1_at	LOC_Os01g01940
1	Os.6597.2.S1_x_at	LOC_Os01g01960
1	Os.6597.1.S1_at	LOC_Os01g01960
1	OsAffx.23086.1.S1_at	LOC_Os01g01970
1	OsAffx.23086.1.S1_s_at	LOC_Os01g01970
1	OsAffx.23051.2.S1_at	LOC_Os01g02000
1	OsAffx.23051.1.S1_x_at	LOC_Os01g02000
1	Os.1637.1.S1_at	LOC_Os01g02020
2	Os.49998.1.S1_at	LOC_Os01g02050
1	Os.49998.1.S1_at	LOC_Os01g02050
2	Os.12560.1.S1_s_at	LOC_Os01g02060
2	Os.35815.1.S1_at	LOC_Os01g02080
2	Os.1644.1.S1_at	LOC_Os01g02090
3	Os.35391.2.S1_x_at	LOC_Os01g02100
2	Os.35391.2.S1_x_at	LOC_Os01g02100
3	Os.35391.1.S1_at	LOC_Os01g02100
2	Os.35391.1.S1_at	LOC_Os01g02100
3	Os.30376.1.S1_at	LOC_Os01g02130
3	Os.1652.1.S1_at	LOC_Os01g02139
3	Os.1653.1.S1_at	LOC_Os01g02150
3	Os.53043.1.S1_at	LOC_Os01g02170
3	Os.53043.1.S1_x_at	LOC_Os01g02170
3	Os.5620.2.S1_s_at	LOC_Os01g02180
3	Os.37685.1.A1_at	LOC_Os01g02180
3	Os.1660.1.S1_at	LOC_Os01g02200
3	Os.45831.1.S1_x_at	LOC_Os01g02270
3	Os.1978.1.S1_at	LOC_Os01g02290
3	OsAffx.10878.2.S1_x_at	LOC_Os01g02310
3	Os.34013.2.S1_x_at	LOC_Os01g02320
3	Os.37621.2.S1_at	LOC_Os01g02334
3	Os.40177.1.S1_at	LOC_Os01g02350
3	OsAffx.22827.1.S1_x_at	LOC_Os01g02350
3	OsAffx.23090.1.S1_x_at	LOC_Os01g02360
3	Os.1849.1.S1_at	LOC_Os01g02390
3	Os.1977.1.S1_a_at	LOC_Os01g02400
3	OsAffx.23089.1.S1_x_at	LOC_Os01g02490
3	Os.15043.1.S1_at	LOC_Os01g02560
3	Os.45531.1.S1_at	LOC_Os01g02570
3	OsAffx.10882.2.S1_x_at	LOC_Os01g02580
3	Os.50240.1.S1_at	LOC_Os01g02590
3	Os.1977.3.S1_x_at	LOC_Os01g02600
3	OsAffx.26617.2.S1_x_at	LOC_Os01g02610
3	Os.33796.1.S1_x_at	LOC_Os01g02680
3	OsAffx.23090.4.S1_x_at	LOC_Os01g02690
4	Os.778.2.S1_x_at	LOC_Os01g02700
3	Os.778.2.S1_x_at	LOC_Os01g02700
4	Os.778.1.S1_at	LOC_Os01g02700
3	Os.778.1.S1_at	LOC_Os01g02700
4	OsAffx.1916.1.S1_s_at	LOC_Os01g02710
4	Os.780.1.S1_a_at	LOC_Os01g02720
4	OsAffx.23091.2.S1_x_at	LOC_Os01g02730
4	Os.47312.1.A1_x_at	LOC_Os01g02770
4	Os.35772.3.S1_x_at	LOC_Os01g02800
4	Os.35772.3.S1_at	LOC_Os01g02800
4	OsAffx.23090.2.S1_x_at	LOC_Os01g02810
4	Os.35772.1.S1_at	LOC_Os01g02830
4	OsAffx.23090.3.S1_x_at	LOC_Os01g02840
4	OsAffx.23090.3.S1_at	LOC_Os01g02840
4	Os.15390.1.S1_s_at	LOC_Os01g02870
4	Os.1981.1.S1_at	LOC_Os01g02880
4	Os.45507.1.S1_at	LOC_Os01g02884
4	Os.1054.1.A1_at	LOC_Os01g02900
4	Os.34721.1.S1_at	LOC_Os01g02920
6	Os.1070.1.S1_at	LOC_Os01g03020
5	Os.1070.1.S1_at	LOC_Os01g03020
6	Os.38065.1.S1_at	LOC_Os01g03030
6	Os.1071.1.S1_at	LOC_Os01g03040
6	Os.54619.1.S1_at	LOC_Os01g03050
6	Os.12185.1.S1_at	LOC_Os01g03060
6	Os.28076.1.S1_at	LOC_Os01g03070
6	Os.28076.1.S2_at	LOC_Os01g03070
6	Os.1177.1.S1_a_at	LOC_Os01g03090
6	Os.45490.1.S1_x_at	LOC_Os01g03090
6	Os.49076.1.S1_at	LOC_Os01g03110
6	OsAffx.23070.1.S1_at	LOC_Os01g03130
6	Os.55272.1.S1_at	LOC_Os01g03130
7	Os.1182.1.S1_x_at	LOC_Os01g03144
7	Os.45486.1.S1_x_at	LOC_Os01g03144
7	Os.6520.1.S1_at	LOC_Os01g03160
7	Os.30032.1.S1_at	LOC_Os01g03180
8	Os.32459.1.S1_at	LOC_Os01g03310
8	Os.32459.2.S1_x_at	LOC_Os01g03320
8	Os.12713.1.S2_a_at	LOC_Os01g03320
8	Os.19472.1.S1_at	LOC_Os01g03330
8	Os.37729.1.S1_s_at	LOC_Os01g03340
8	Os.4653.1.S1_at	LOC_Os01g03340
8	Os.22594.1.S1_at	LOC_Os01g03390
8	OsAffx.10592.1.S1_at	LOC_Os01g03420
8	OsAffx.23101.2.S1_at	LOC_Os01g03480
8	OsAffx.23101.2.S1_s_at	LOC_Os01g03480
8	Os.45460.1.S1_at	LOC_Os01g03500
8	Os.45460.2.S1_x_at	LOC_Os01g03500
8	Os.19834.1.S1_at	LOC_Os01g03510
8	Os.965.1.S1_at	LOC_Os01g03520
8	Os.965.2.S1_x_at	LOC_Os01g03520
8	Os.50498.1.S1_at	LOC_Os01g03549
8	Os.26958.1.S1_at	LOC_Os01g03570
8	Os.845.2.A1_x_at	LOC_Os01g03650
8	Os.845.1.A1_at	LOC_Os01g03650
9	Os.845.2.A1_x_at	LOC_Os01g03650
9	Os.845.1.A1_at	LOC_Os01g03650
9	Os.18008.1.S1_at	LOC_Os01g03660
9	Os.53501.1.S1_at	LOC_Os01g03690
9	Os.34778.1.S1_at	LOC_Os01g03710
10	Os.855.1.S1_at	LOC_Os01g03730
10	Os.40187.1.S1_at	LOC_Os01g03750
10	Os.4629.1.S1_at	LOC_Os01g03760
10	Os.51198.1.S1_at	LOC_Os01g03810
10	Os.20597.1.S1_at	LOC_Os01g03870
10	OsAffx.10898.1.S1_at	LOC_Os01g03940
10	OsAffx.10898.1.S1_x_at	LOC_Os01g03940
10	Os.3721.1.S1_at	LOC_Os01g03980
12	Os.4663.1.S1_at	LOC_Os01g04020
12	Os.4663.1.S2_at	LOC_Os01g04020
12	Os.16822.1.S1_at	LOC_Os01g04030
12	Os.3729.1.S1_at	LOC_Os01g04050
12	Os.31762.1.S1_at	LOC_Os01g04090
12	Os.27368.1.A1_at	LOC_Os01g04100
13	Os.10748.1.S1_at	LOC_Os01g04110
13	Os.23841.1.A1_at	LOC_Os01g04120
13	Os.45427.1.A1_at	LOC_Os01g04120
13	OsAffx.1926.1.S1_at	LOC_Os01g04130
13	Os.35731.2.S1_x_at	LOC_Os01g04190
13	Os.45939.1.S1_at	LOC_Os01g04190
13	Os.45939.1.S1_x_at	LOC_Os01g04190
13	Os.6624.1.S1_s_at	LOC_Os01g04190
13	Os.25441.1.S1_a_at	LOC_Os01g04200
13	Os.45423.1.S1_at	LOC_Os01g04230
13	Os.10829.1.S1_at	LOC_Os01g04260
13	Os.10829.2.S1_x_at	LOC_Os01g04260
13	Os.28514.1.S1_at	LOC_Os01g04280
13	OsAffx.10903.2.S1_at	LOC_Os01g04320
13	OsAffx.10903.1.S1_x_at	LOC_Os01g04324
13	Os.36767.1.S1_at	LOC_Os01g04330
13	Os.14405.1.S1_at	LOC_Os01g04350
13	OsAffx.10905.3.S1_at	LOC_Os01g04360
13	Os.4775.2.S1_at	LOC_Os01g04370
14	Os.51285.1.S1_at	LOC_Os01g04390
14	Os.14959.1.S1_at	LOC_Os01g04409
14	OsAffx.10907.1.S1_at	LOC_Os01g04480
14	Os.53461.1.S1_at	LOC_Os01g04500
14	Os.53382.1.S1_at	LOC_Os01g04520
14	OsAffx.23111.1.S1_s_at	LOC_Os01g04530
14	Os.26983.1.S1_s_at	LOC_Os01g04570
14	Os.33939.1.A1_at	LOC_Os01g04590
14	Os.27936.1.A1_at	LOC_Os01g04600
14	Os.8796.1.S2_s_at	LOC_Os01g04630
14	Os.21448.1.S1_s_at	LOC_Os01g04640
14	OsAffx.1932.1.S1_at	LOC_Os01g04640
14	Os.4763.1.S1_at	LOC_Os01g04650
14	OsAffx.10908.1.S1_at	LOC_Os01g04670
14	Os.45412.1.S1_at	LOC_Os01g04690
14	Os.742.1.S1_x_at	LOC_Os01g04720
14	Os.45407.1.S1_s_at	LOC_Os01g04730
14	Os.26422.1.S1_x_at	LOC_Os01g04730
14	Os.27299.1.A1_at	LOC_Os01g04800
14	Os.7385.2.S1_a_at	LOC_Os01g04814
15	Os.38312.2.S1_x_at	LOC_Os01g04860
15	Os.38312.1.S1_at	LOC_Os01g04860
15	Os.28010.1.S1_at	LOC_Os01g04870
15	Os.5236.1.S1_at	LOC_Os01g04880
15	Os.27577.1.S1_at	LOC_Os01g04900
15	Os.1617.1.S1_at	LOC_Os01g04910
15	Os.11870.1.S1_at	LOC_Os01g04920
15	Os.1619.1.S1_at	LOC_Os01g04930
15	Os.4709.1.S1_a_at	LOC_Os01g04950
15	Os.35344.18.S1_x_at	LOC_Os01g04960
15	Os.31513.1.S1_at	LOC_Os01g04990
15	Os.1625.1.S1_at	LOC_Os01g05010
15	Os.11429.1.S1_at	LOC_Os01g05060
15	Os.19183.1.S1_at	LOC_Os01g05064
15	Os.17266.1.S1_at	LOC_Os01g05070
16	Os.1798.1.S1_at	LOC_Os01g05080
15	Os.1798.1.S1_at	LOC_Os01g05080
16	Os.1799.1.S1_a_at	LOC_Os01g05090
16	Os.17736.1.S1_at	LOC_Os01g05130
16	Os.36597.1.S1_x_at	LOC_Os01g05140
16	Os.36597.1.S1_at	LOC_Os01g05140
16	Os.16530.1.S1_at	LOC_Os01g05420
16	OsAffx.23124.1.S1_at	LOC_Os01g05430
16	OsAffx.23124.2.S1_s_at	LOC_Os01g05430
16	OsAffx.23031.2.S1_at	LOC_Os01g05460
16	OsAffx.23031.1.S1_s_at	LOC_Os01g05460
16	Os.18514.1.S1_at	LOC_Os01g05470
16	Os.22886.1.A1_at	LOC_Os01g05490
16	Os.12602.1.S1_at	LOC_Os01g05490
16	Os.7837.1.S1_at	LOC_Os01g05500
16	Os.46048.1.S1_x_at	LOC_Os01g05500
16	Os.7837.1.S1_s_at	LOC_Os01g05500
16	OsAffx.10921.1.S1_x_at	LOC_Os01g05500
16	Os.49377.1.S1_at	LOC_Os01g05510
16	Os.38086.2.S1_x_at	LOC_Os01g05530
16	Os.38086.1.S1_at	LOC_Os01g05530
16	Os.38296.1.S1_at	LOC_Os01g05540
16	OsAffx.10565.2.A1_at	LOC_Os01g05550
16	Os.6138.1.S1_at	LOC_Os01g05560
16	Os.35005.1.S1_x_at	LOC_Os01g05585
17	Os.19803.4.S1_at	LOC_Os01g05610
17	Os.33469.1.S2_at	LOC_Os01g05620
17	OsAffx.10929.1.S1_x_at	LOC_Os01g05630
17	Os.46398.1.S1_s_at	LOC_Os01g05650
17	Os.5523.1.S1_x_at	LOC_Os01g05650
17	Os.523.1.S1_at	LOC_Os01g05660
17	Os.6202.1.S1_a_at	LOC_Os01g05670
17	Os.12757.4.S1_x_at	LOC_Os01g05680
17	OsAffx.22776.1.S1_at	LOC_Os01g05710
17	Os.35216.2.S1_x_at	LOC_Os01g05730
17	Os.38043.1.S1_x_at	LOC_Os01g05744
18	Os.532.1.S1_s_at	LOC_Os01g05780
18	Os.45364.1.S1_at	LOC_Os01g05790
18	Os.534.3.S1_x_at	LOC_Os01g05800
18	Os.534.2.S1_x_at	LOC_Os01g05800
18	Os.45875.1.S1_x_at	LOC_Os01g05810
18	Os.10096.2.S1_x_at	LOC_Os01g05830
18	Os.10096.1.S1_at	LOC_Os01g05830
18	Os.10096.1.S1_a_at	LOC_Os01g05830
18	Os.536.1.S1_at	LOC_Os01g05840
18	Os.32577.1.S1_at	LOC_Os01g05870
18	Os.19803.5.S1_at	LOC_Os01g05900
18	Os.47037.1.S1_at	LOC_Os01g06010
18	Os.24869.1.A1_at	LOC_Os01g06020
18	Os.49713.1.S1_at	LOC_Os01g06140
18	Os.31874.2.S1_x_at	LOC_Os01g06150
18	Os.31874.1.S1_at	LOC_Os01g06150
19	OsAffx.23133.1.S1_at	LOC_Os01g06240
19	OsAffx.10936.1.S1_x_at	LOC_Os01g06270
19	Os.19218.1.S1_x_at	LOC_Os01g06270
19	Os.37997.1.S1_s_at	LOC_Os01g06270
19	Os.33613.1.S1_at	LOC_Os01g06280
19	Os.18216.2.S1_x_at	LOC_Os01g06290
19	Os.18216.1.S1_at	LOC_Os01g06290
19	Os.1460.2.S1_at	LOC_Os01g06454
19	Os.1460.3.S1_x_at	LOC_Os01g06460
19	Os.1460.1.S1_at	LOC_Os01g06460
19	Os.174.1.S1_at	LOC_Os01g06470
19	Os.24975.1.S1_a_at	LOC_Os01g06490
19	Os.32936.1.S1_at	LOC_Os01g06500
19	OsAffx.10938.1.S1_at	LOC_Os01g06540
19	Os.12454.1.S1_a_at	LOC_Os01g06550
19	Os.1438.1.S1_at	LOC_Os01g06590
19	Os.1440.1.S1_at	LOC_Os01g06600
19	Os.1440.2.S1_x_at	LOC_Os01g06600
19	Os.9437.1.S1_at	LOC_Os01g06620
19	Os.37558.1.S1_at	LOC_Os01g06630
19	Os.1443.1.S1_a_at	LOC_Os01g06640
19	Os.1445.1.S1_at	LOC_Os01g06660
19	Os.32879.1.S1_at	LOC_Os01g06670
19	OsAffx.1949.1.S1_at	LOC_Os01g06790
19	Os.18302.1.S1_at	LOC_Os01g06920
19	Os.8829.1.S1_at	LOC_Os01g07070
19	Os.45300.1.A1_at	LOC_Os01g07070
19	Os.32557.1.S1_s_at	LOC_Os01g07080
19	Os.32557.1.S1_at	LOC_Os01g07080
19	Os.5408.1.S1_at	LOC_Os01g07090
19	Os.21141.1.S1_at	LOC_Os01g07100
19	Os.21563.1.S1_a_at	LOC_Os01g07120
19	Os.21563.1.S2_at	LOC_Os01g07120
19	Os.14483.1.S1_x_at	LOC_Os01g07170
19	Os.46162.1.S1_at	LOC_Os01g07170
19	OsAffx.28142.2.S1_s_at	LOC_Os01g07180
19	Os.32568.1.S1_at	LOC_Os01g07200
19	Os.18398.1.S1_at	LOC_Os01g07212
19	OsAffx.23145.1.S1_s_at	LOC_Os01g07212
19	Os.37707.1.S1_at	LOC_Os01g07250
19	Os.37707.2.S1_x_at	LOC_Os01g07250
19	Os.18583.1.S1_at	LOC_Os01g07260
19	Os.18583.2.S1_at	LOC_Os01g07260
19	Os.18583.2.S1_x_at	LOC_Os01g07260
19	OsAffx.22756.2.S1_x_at	LOC_Os01g07270
19	OsAffx.22756.3.S1_at	LOC_Os01g07280
20	Os.1665.2.S1_x_at	LOC_Os01g07300
20	Os.1665.1.S1_a_at	LOC_Os01g07300
20	Os.9898.1.S1_at	LOC_Os01g07310
20	OsAffx.10952.1.S1_at	LOC_Os01g07320
20	OsAffx.10952.2.S1_at	LOC_Os01g07320
20	Os.34951.1.S1_at	LOC_Os01g07330
20	Os.23703.1.A1_at	LOC_Os01g07350
20	Os.23703.2.S1_at	LOC_Os01g07350
20	Os.23703.2.S1_x_at	LOC_Os01g07350
20	Os.34142.1.S1_at	LOC_Os01g07360
20	Os.50345.1.S1_at	LOC_Os01g07364
20	Os.37822.3.A1_s_at	LOC_Os01g07370
20	Os.37822.1.A1_a_at	LOC_Os01g07370
20	Os.16494.1.S1_at	LOC_Os01g07376
20	OsAffx.11853.1.S1_x_at	LOC_Os01g07376
20	Os.38232.1.S1_at	LOC_Os01g07382
20	Os.46325.1.A1_at	LOC_Os01g07390
20	Os.10353.1.S1_at	LOC_Os01g07400
20	OsAffx.22754.1.S1_s_at	LOC_Os01g07410
20	Os.17118.1.A1_at	LOC_Os01g07410
20	OsAffx.22754.1.S1_x_at	LOC_Os01g07410
21	Os.18584.1.S1_at	LOC_Os01g07490
21	Os.37066.1.S1_at	LOC_Os01g07500
22	Os.9383.2.S1_x_at	LOC_Os01g07520
22	Os.9383.1.S1_a_at	LOC_Os01g07520
22	Os.6418.1.S1_at	LOC_Os01g07530
23	OsAffx.1956.1.S1_at	LOC_Os01g07540
22	OsAffx.1956.1.S1_at	LOC_Os01g07540
23	Os.20460.1.S1_at	LOC_Os01g07540
22	Os.20460.1.S1_at	LOC_Os01g07540
23	Os.15606.1.S1_at	LOC_Os01g07590
23	Os.15606.1.S2_at	LOC_Os01g07590
23	Os.54010.1.S1_at	LOC_Os01g07600
24	Os.57176.1.S1_at	LOC_Os01g07620
24	Os.49171.1.A1_x_at	LOC_Os01g07630
24	Os.49171.1.A1_at	LOC_Os01g07630
24	Os.14395.1.S1_at	LOC_Os01g07700
25	Os.14395.1.S1_at	LOC_Os01g07700
25	Os.16184.1.S1_at	LOC_Os01g07720
25	Os.51043.1.S1_at	LOC_Os01g07730
25	Os.7205.1.A1_at	LOC_Os01g07740
25	Os.10212.1.S1_at	LOC_Os01g07750
25	Os.155.1.S1_a_at	LOC_Os01g07760
25	Os.37754.1.S1_at	LOC_Os01g07770
25	OsAffx.23155.1.S1_at	LOC_Os01g07790
25	OsAffx.23156.1.S1_at	LOC_Os01g07800
25	Os.6842.1.S1_at	LOC_Os01g07810
25	Os.15532.1.S1_at	LOC_Os01g07870
25	OsAffx.1957.1.S1_at	LOC_Os01g07880
25	Os.25117.1.A1_at	LOC_Os01g07890
25	Os.53199.1.S1_at	LOC_Os01g07910
25	Os.32457.1.S1_at	LOC_Os01g07920
25	OsAffx.10958.1.S1_x_at	LOC_Os01g07920
25	Os.33127.2.S1_x_at	LOC_Os01g07940
25	Os.9548.2.S1_s_at	LOC_Os01g07950
25	Os.9548.1.S1_at	LOC_Os01g07950
25	Os.12006.1.S1_a_at	LOC_Os01g07960
25	Os.34466.1.S1_s_at	LOC_Os01g07970
25	Os.9859.4.S1_at	LOC_Os01g07980
25	Os.9859.4.S1_x_at	LOC_Os01g07980
25	Os.9859.5.S1_x_at	LOC_Os01g08000
25	Os.9859.1.S1_at	LOC_Os01g08000
25	Os.33974.1.S1_at	LOC_Os01g08010
25	Os.53395.1.S1_at	LOC_Os01g08020
25	Os.41934.1.A1_x_at	LOC_Os01g08070
25	Os.32668.1.S1_at	LOC_Os01g08090
25	Os.551.1.S1_at	LOC_Os01g08110
25	OsAffx.10960.1.S1_at	LOC_Os01g08120
25	Os.26710.1.S1_at	LOC_Os01g08140
25	Os.29819.2.S1_x_at	LOC_Os01g08160
25	Os.29819.1.S1_at	LOC_Os01g08160
25	Os.7173.1.S1_at	LOC_Os01g08200
25	Os.7173.1.S1_s_at	LOC_Os01g08200
25	Os.47982.1.A1_x_at	LOC_Os01g08260
25	Os.47982.2.S1_x_at	LOC_Os01g08260
25	Os.50272.1.S1_s_at	LOC_Os01g08270
25	Os.25067.1.S1_a_at	LOC_Os01g08280
25	Os.25067.2.S1_at	LOC_Os01g08290
25	OsAffx.23160.1.S1_s_at	LOC_Os01g08300
25	OsAffx.10962.1.S1_x_at	LOC_Os01g08310
25	Os.55822.1.A1_at	LOC_Os01g08310
25	Os.9069.1.S1_at	LOC_Os01g08320
25	Os.54294.1.S1_at	LOC_Os01g08340
25	Os.29008.2.S1_at	LOC_Os01g08370
25	Os.29008.1.S1_x_at	LOC_Os01g08370
25	Os.29008.1.S1_at	LOC_Os01g08370
25	Os.31960.1.S1_at	LOC_Os01g08400
25	Os.12810.2.S1_x_at	LOC_Os01g08410
25	Os.12810.1.S1_at	LOC_Os01g08410
25	Os.980.1.S1_a_at	LOC_Os01g08420
25	Os.17699.1.S1_at	LOC_Os01g08430
25	Os.17699.2.S1_x_at	LOC_Os01g08430
25	Os.8045.1.S1_at	LOC_Os01g08440
25	Os.27659.1.S1_x_at	LOC_Os01g08460
25	Os.8113.1.S1_at	LOC_Os01g08470
25	Os.11575.4.S1_x_at	LOC_Os01g08500
25	Os.11575.2.S1_a_at	LOC_Os01g08500
25	Os.36975.3.S1_x_at	LOC_Os01g08510
25	Os.23583.2.S1_x_at	LOC_Os01g08520
25	Os.23583.1.S1_at	LOC_Os01g08520
25	Os.46027.1.S1_x_at	LOC_Os01g08540
25	Os.50609.1.S1_at	LOC_Os01g08540
25	Os.23665.1.A1_at	LOC_Os01g08550
25	Os.5504.1.S1_at	LOC_Os01g08560
25	Os.5504.1.S2_at	LOC_Os01g08560
25	OsAffx.10967.4.S1_at	LOC_Os01g08600
25	Os.37600.1.S1_at	LOC_Os01g08650
26	Os.37600.1.S1_at	LOC_Os01g08650
26	Os.7545.1.S1_a_at	LOC_Os01g08660
26	Os.34739.1.S1_a_at	LOC_Os01g08680
26	OsAffx.10970.1.S1_at	LOC_Os01g08690
26	Os.7987.1.S1_at	LOC_Os01g08700
26	OsAffx.10972.2.S1_x_at	LOC_Os01g08750
26	Os.505.1.S1_x_at	LOC_Os01g08750
26	Os.25107.1.S1_at	LOC_Os01g08750
26	OsAffx.10973.2.S1_at	LOC_Os01g08760
26	OsAffx.10973.1.S1_s_at	LOC_Os01g08760
26	OsAffx.10973.2.S1_s_at	LOC_Os01g08760
26	OsAffx.10973.1.S1_x_at	LOC_Os01g08760
26	Os.17792.1.S1_at	LOC_Os01g08770
26	Os.29290.1.S1_at	LOC_Os01g08780
27	Os.28952.1.S1_at	LOC_Os01g08810
27	Os.9695.1.S1_at	LOC_Os01g08830
27	Os.33427.1.S1_at	LOC_Os01g08850
27	Os.519.1.S1_at	LOC_Os01g08860
27	Os.3774.2.S1_x_at	LOC_Os01g08930
27	Os.3774.1.S1_at	LOC_Os01g08930
27	Os.3777.2.A1_at	LOC_Os01g08950
27	Os.3777.1.S1_s_at	LOC_Os01g08960
27	Os.7840.1.S1_at	LOC_Os01g08970
27	Os.19764.1.S1_at	LOC_Os01g09000
27	Os.19764.1.S2_at	LOC_Os01g09000
27	Os.4905.1.S1_a_at	LOC_Os01g09010
27	Os.23033.1.S1_s_at	LOC_Os01g09020
27	OsAffx.23168.1.S1_at	LOC_Os01g09030
27	Os.20153.1.S1_x_at	LOC_Os01g09030
28	Os.26449.1.S1_at	LOC_Os01g09120
29	Os.30909.1.S1_at	LOC_Os01g09190
29	Os.19128.1.S1_at	LOC_Os01g09200
30	Os.3808.2.S1_x_at	LOC_Os01g09220
30	Os.3808.4.S1_x_at	LOC_Os01g09220
30	OsAffx.9699.1.S1_at	LOC_Os01g09240
30	Os.12093.2.S1_x_at	LOC_Os01g09246
30	Os.12093.1.S1_at	LOC_Os01g09246
30	Os.42888.1.S1_at	LOC_Os01g09252
30	Os.42888.2.S1_x_at	LOC_Os01g09252
30	Os.3818.1.S1_a_at	LOC_Os01g09280
30	Os.18077.1.S1_at	LOC_Os01g09300
30	Os.25052.1.S1_x_at	LOC_Os01g09305
30	Os.25052.1.S1_at	LOC_Os01g09305
30	Os.54613.1.S1_x_at	LOC_Os01g09310
30	Os.12492.1.S1_at	LOC_Os01g09320
31	Os.9859.2.S1_at	LOC_Os01g09370
31	Os.9859.3.S1_x_at	LOC_Os01g09370
31	Os.22772.1.S1_at	LOC_Os01g09420
31	Os.9850.1.S1_s_at	LOC_Os01g09420
31	Os.1465.1.S1_at	LOC_Os01g09430
31	Os.19952.1.S1_at	LOC_Os01g09450
31	Os.33758.2.S1_x_at	LOC_Os01g09460
31	Os.33758.1.S1_s_at	LOC_Os01g09460
31	Os.37611.1.S1_at	LOC_Os01g09510
31	Os.37611.2.S1_x_at	LOC_Os01g09510
31	Os.1475.1.S1_at	LOC_Os01g09540
31	Os.27469.2.S1_at	LOC_Os01g09550
31	Os.5825.1.S1_a_at	LOC_Os01g09560
31	Os.12230.1.S1_a_at	LOC_Os01g09570
32	Os.10204.1.S1_at	LOC_Os01g09590
32	Os.20244.1.S1_at	LOC_Os01g09620
32	Os.49042.1.A1_s_at	LOC_Os01g09620
32	Os.623.2.S1_x_at	LOC_Os01g09640
32	Os.623.3.S1_x_at	LOC_Os01g09640
32	Os.623.1.S1_x_at	LOC_Os01g09640
32	OsAffx.23171.1.S1_at	LOC_Os01g09660
32	Os.625.1.S1_at	LOC_Os01g09670
32	Os.31630.2.S1_at	LOC_Os01g09730
32	Os.31630.3.S1_at	LOC_Os01g09740
32	Os.24087.1.S1_at	LOC_Os01g09750
32	Os.45934.3.S1_x_at	LOC_Os01g09760
32	Os.45934.3.S1_at	LOC_Os01g09760
33	Os.45934.3.S1_x_at	LOC_Os01g09760
33	Os.45934.3.S1_at	LOC_Os01g09760
33	Os.45934.1.S1_at	LOC_Os01g09770
33	Os.33983.1.S1_at	LOC_Os01g09790
33	Os.27112.1.S1_at	LOC_Os01g09800
33	Os.11166.1.S1_s_at	LOC_Os01g09830
33	Os.4648.1.S1_at	LOC_Os01g09850
33	Os.32248.1.S1_a_at	LOC_Os01g09860
33	Os.32248.1.S1_at	LOC_Os01g09860
33	Os.4960.1.S1_s_at	LOC_Os01g09890
33	Os.4960.1.S1_at	LOC_Os01g09890
34	OsAffx.23176.3.S1_x_at	LOC_Os01g09930
33	OsAffx.23176.3.S1_x_at	LOC_Os01g09930
34	OsAffx.23179.1.S1_s_at	LOC_Os01g10010
34	Os.4196.1.S1_at	LOC_Os01g10020
34	Os.43600.1.S1_at	LOC_Os01g10040
34	Os.45942.1.S1_at	LOC_Os01g10050
35	Os.45942.1.S1_at	LOC_Os01g10050
35	Os.2196.1.S1_a_at	LOC_Os01g10080
35	Os.7918.1.S1_s_at	LOC_Os01g10100
35	Os.43596.1.S1_at	LOC_Os01g10110
35	Os.32212.1.A1_at	LOC_Os01g10130
36	Os.2203.3.S1_x_at	LOC_Os01g10150
36	Os.20203.1.S1_s_at	LOC_Os01g10210
37	Os.20203.1.S1_s_at	LOC_Os01g10210
36	Os.20203.1.S1_at	LOC_Os01g10210
37	Os.20203.1.S1_at	LOC_Os01g10210
37	OsAffx.10993.1.S1_at	LOC_Os01g10240
37	Os.9487.1.S1_a_at	LOC_Os01g10250
37	OsAffx.22146.1.S1_x_at	LOC_Os01g10260
38	Os.14917.1.S1_at	LOC_Os01g10280
37	Os.14917.1.S1_at	LOC_Os01g10280
38	Os.14917.2.S1_x_at	LOC_Os01g10280
37	Os.14917.2.S1_x_at	LOC_Os01g10280
38	Os.14917.1.S1_x_at	LOC_Os01g10280
37	Os.14917.1.S1_x_at	LOC_Os01g10280
38	Os.14917.2.S1_at	LOC_Os01g10280
37	Os.14917.2.S1_at	LOC_Os01g10280
38	Os.27665.1.S1_at	LOC_Os01g10290
38	OsAffx.23184.1.S1_at	LOC_Os01g10300
38	Os.26565.3.S1_at	LOC_Os01g10320
38	Os.6428.1.S1_at	LOC_Os01g10340
38	Os.35261.1.S1_at	LOC_Os01g10350
38	Os.55837.1.S1_at	LOC_Os01g10370
38	Os.55837.1.S1_x_at	LOC_Os01g10370
38	Os.7992.1.S1_a_at	LOC_Os01g10400
38	Os.7992.3.S1_x_at	LOC_Os01g10400
39	Os.27867.1.S1_at	LOC_Os01g10430
39	Os.18296.1.S1_x_at	LOC_Os01g10440
39	Os.7304.1.S1_at	LOC_Os01g10450
39	Os.320.2.S1_a_at	LOC_Os01g10504
39	Os.23504.1.A1_at	LOC_Os01g10520
39	Os.1288.1.S1_at	LOC_Os01g10530
39	OsAffx.23188.1.S1_x_at	LOC_Os01g10550
39	OsAffx.23189.2.S1_at	LOC_Os01g10590
39	Os.1302.1.S1_at	LOC_Os01g10610
40	Os.54635.1.S1_at	LOC_Os01g10630
39	Os.54635.1.S1_at	LOC_Os01g10630
40	OsAffx.23190.3.S1_x_at	LOC_Os01g10670
40	Os.33166.1.S1_at	LOC_Os01g10680
40	Os.24974.1.S1_a_at	LOC_Os01g10690
40	OsAffx.23191.1.S1_at	LOC_Os01g10710
41	OsAffx.22126.1.S1_at	LOC_Os01g10740
41	OsAffx.23193.1.S1_at	LOC_Os01g10780
42	Os.1402.1.S1_at	LOC_Os01g10790
41	Os.1402.1.S1_at	LOC_Os01g10790
42	Os.28976.1.S1_at	LOC_Os01g10800
42	OsAffx.11002.1.S1_at	LOC_Os01g10810
42	Os.1404.1.S1_at	LOC_Os01g10820
42	Os.18766.1.S1_s_at	LOC_Os01g10840
42	Os.18766.1.S1_x_at	LOC_Os01g10840
42	Os.1408.1.S1_at	LOC_Os01g10860
42	Os.1411.1.S1_at	LOC_Os01g10890
42	Os.32657.1.S1_at	LOC_Os01g10930
42	Os.14564.1.S1_at	LOC_Os01g10950
42	Os.28458.1.S1_at	LOC_Os01g11040
42	Os.27513.1.A1_a_at	LOC_Os01g11054
42	Os.17532.2.S1_s_at	LOC_Os01g11070
42	Os.17532.1.S1_at	LOC_Os01g11070
43	Os.11930.1.S1_at	LOC_Os01g11110
43	Os.27489.1.A1_at	LOC_Os01g11120
43	Os.27489.2.A1_x_at	LOC_Os01g11120
43	Os.30473.1.S1_at	LOC_Os01g11150
43	Os.33762.1.S1_at	LOC_Os01g11160
43	Os.9306.1.S1_at	LOC_Os01g11230
43	Os.12788.1.S1_at	LOC_Os01g11240
43	Os.38354.1.S1_at	LOC_Os01g11250
43	Os.38354.2.A1_x_at	LOC_Os01g11250
43	Os.38354.1.S1_x_at	LOC_Os01g11250
43	Os.52800.1.S1_at	LOC_Os01g11260
43	Os.48011.1.S1_at	LOC_Os01g11280
43	Os.48011.1.S1_x_at	LOC_Os01g11280
44	Os.37093.1.S1_at	LOC_Os01g11340
44	Os.43507.1.A1_x_at	LOC_Os01g11370
44	Os.3917.2.S1_x_at	LOC_Os01g11414
44	Os.3917.1.S1_s_at	LOC_Os01g11414
44	Os.7731.1.S1_at	LOC_Os01g11520
45	Os.2066.1.S1_a_at	LOC_Os01g11550
46	Os.7905.1.S1_at	LOC_Os01g11570
46	Os.37125.2.S1_x_at	LOC_Os01g11580
46	OsAffx.23202.1.S1_x_at	LOC_Os01g11580
46	Os.18774.1.S1_s_at	LOC_Os01g11590
47	Os.3850.1.S1_a_at	LOC_Os01g11650
47	Os.3850.3.S1_at	LOC_Os01g11650
47	Os.45963.1.S1_x_at	LOC_Os01g11670
47	OsAffx.32083.2.S1_x_at	LOC_Os01g11720
47	OsAffx.22108.1.S1_at	LOC_Os01g11720
47	Os.3875.1.S1_at	LOC_Os01g11810
47	OsAffx.9915.1.S1_x_at	LOC_Os01g11820
47	Os.681.1.S1_at	LOC_Os01g11860
47	Os.681.1.S1_x_at	LOC_Os01g11860
47	Os.681.2.S1_x_at	LOC_Os01g11860
47	Os.26823.1.S1_at	LOC_Os01g11880
47	Os.15968.1.S1_at	LOC_Os01g11900
47	Os.26488.1.S1_at	LOC_Os01g11910
47	Os.30557.2.S1_x_at	LOC_Os01g11940
47	Os.30557.1.S1_at	LOC_Os01g11940
47	Os.26825.1.S1_at	LOC_Os01g11946
47	Os.26825.2.S1_x_at	LOC_Os01g11946
47	Os.50353.1.S1_at	LOC_Os01g11952
47	Os.16133.1.S1_at	LOC_Os01g11960
47	Os.43459.1.S1_at	LOC_Os01g11980
48	Os.5066.1.S1_at	LOC_Os01g12000
48	Os.14645.1.S1_s_at	LOC_Os01g12060
48	Os.12263.1.S1_at	LOC_Os01g12080
48	Os.3494.1.S1_at	LOC_Os01g12090
48	OsAffx.22100.1.S1_x_at	LOC_Os01g12100
48	Os.54460.1.A1_at	LOC_Os01g12100
49	Os.27838.1.S1_at	LOC_Os01g12130
49	Os.33971.1.S1_at	LOC_Os01g12180
49	Os.47598.1.S1_at	LOC_Os01g12190
49	Os.3507.1.S1_at	LOC_Os01g12200
49	OsAffx.9908.1.S1_x_at	LOC_Os01g12200
49	Os.26807.1.S1_at	LOC_Os01g12210
49	OsAffx.1987.1.S1_at	LOC_Os01g12220
49	Os.43450.1.S1_at	LOC_Os01g12230
49	Os.3748.1.S1_at	LOC_Os01g12260
49	Os.3749.1.S1_at	LOC_Os01g12270
49	Os.17038.2.S1_x_at	LOC_Os01g12280
49	Os.17038.1.S1_at	LOC_Os01g12280
49	Os.3754.1.S1_at	LOC_Os01g12320
49	Os.28972.1.S1_at	LOC_Os01g12390
49	Os.27052.1.S1_at	LOC_Os01g12400
50	Os.23618.1.S1_at	LOC_Os01g12460
50	Os.51983.1.A1_x_at	LOC_Os01g12470
50	Os.12759.1.S1_at	LOC_Os01g12480
50	Os.22585.1.S1_at	LOC_Os01g12490
50	Os.45987.1.S1_x_at	LOC_Os01g12530
50	Os.21207.1.S1_at	LOC_Os01g12530
50	OsAffx.23218.1.S1_at	LOC_Os01g12530
50	Os.46746.1.S1_at	LOC_Os01g12540
50	Os.5405.1.S1_x_at	LOC_Os01g12540
50	Os.23664.1.S1_at	LOC_Os01g12550
50	Os.27142.1.S1_at	LOC_Os01g12560
50	Os.49073.1.S1_at	LOC_Os01g12570
50	Os.12715.1.S1_at	LOC_Os01g12650
50	Os.6090.1.S1_a_at	LOC_Os01g12670
50	Os.5608.2.S1_at	LOC_Os01g12680
50	Os.18818.1.S1_a_at	LOC_Os01g12710
50	Os.32687.1.S1_at	LOC_Os01g12720
50	Os.11710.1.S1_at	LOC_Os01g12730
50	Os.30664.1.S1_at	LOC_Os01g12740
50	Os.45887.1.S1_at	LOC_Os01g12750
50	Os.45887.2.S1_x_at	LOC_Os01g12750
50	Os.43415.1.A1_at	LOC_Os01g12770
50	Os.37011.1.S1_at	LOC_Os01g12800
50	Os.17393.1.S1_at	LOC_Os01g12810
50	OsAffx.23220.1.S1_x_at	LOC_Os01g12830
50	Os.49556.1.S1_at	LOC_Os01g12830
50	Os.23620.1.A1_a_at	LOC_Os01g12840
50	Os.23620.1.A2_at	LOC_Os01g12840
50	Os.12062.1.S1_a_at	LOC_Os01g12870
50	Os.3558.2.S1_x_at	LOC_Os01g12880
50	Os.3558.1.S1_at	LOC_Os01g12880
50	Os.3560.1.S1_a_at	LOC_Os01g12890
50	Os.3560.1.S1_at	LOC_Os01g12890
50	Os.12209.1.S1_a_at	LOC_Os01g12900
50	Os.3561.1.S1_at	LOC_Os01g12910
50	Os.49482.1.S1_at	LOC_Os01g12920
50	Os.24674.1.S1_at	LOC_Os01g12950
50	Os.52172.2.S1_x_at	LOC_Os01g12950
50	Os.38009.2.S1_x_at	LOC_Os01g13000
50	Os.38009.1.S1_at	LOC_Os01g13000
50	Os.12733.3.S1_x_at	LOC_Os01g13030
50	Os.12733.2.S1_at	LOC_Os01g13030
50	Os.10055.2.S1_at	LOC_Os01g13060
50	Os.10055.1.S1_at	LOC_Os01g13060
50	Os.46916.1.S1_at	LOC_Os01g13080
50	Os.46916.1.S1_s_at	LOC_Os01g13080
50	OsAffx.23222.1.S1_s_at	LOC_Os01g13090
50	Os.4482.1.A1_at	LOC_Os01g13090
50	Os.16996.1.S1_at	LOC_Os01g13100
50	OsAffx.9883.1.S1_x_at	LOC_Os01g13120
50	Os.20516.1.S1_at	LOC_Os01g13120
50	Os.52849.1.S1_x_at	LOC_Os01g13130
50	Os.27302.1.S1_x_at	LOC_Os01g13150
50	Os.50317.1.S1_at	LOC_Os01g13150
50	Os.10105.1.S1_at	LOC_Os01g13160
50	Os.10105.3.S1_x_at	LOC_Os01g13160
50	Os.3627.1.S1_a_at	LOC_Os01g13170
50	Os.27540.1.S1_at	LOC_Os01g13190
50	Os.27540.2.S1_x_at	LOC_Os01g13190
50	Os.12707.1.S1_at	LOC_Os01g13200
50	Os.14122.1.S1_at	LOC_Os01g13210
50	Os.11084.2.S1_x_at	LOC_Os01g13250
50	Os.11084.2.S1_at	LOC_Os01g13250
50	Os.4195.1.S1_at	LOC_Os01g13260
51	Os.4195.1.S1_at	LOC_Os01g13260
51	Os.3634.1.S1_a_at	LOC_Os01g13280
51	Os.24477.1.A1_at	LOC_Os01g13285
51	Os.46008.1.S1_at	LOC_Os01g13320
51	Os.55881.1.S1_at	LOC_Os01g13340
51	Os.3640.1.S1_at	LOC_Os01g13350
51	Os.6809.1.S1_at	LOC_Os01g13370
51	Os.6809.2.S1_x_at	LOC_Os01g13370
51	Os.10003.1.S1_at	LOC_Os01g13390
51	Os.19005.1.S1_at	LOC_Os01g13404
51	Os.19005.2.S1_at	LOC_Os01g13404
51	Os.27593.1.S1_at	LOC_Os01g13420
51	Os.3822.1.S1_at	LOC_Os01g13430
51	Os.3822.2.S2_x_at	LOC_Os01g13430
51	Os.3825.1.S1_at	LOC_Os01g13460
51	Os.45983.1.S1_x_at	LOC_Os01g13460
51	Os.3828.1.S1_at	LOC_Os01g13470
51	Os.3828.2.S1_x_at	LOC_Os01g13470
51	Os.36648.1.S1_x_at	LOC_Os01g13480
51	Os.24496.1.S1_at	LOC_Os01g13490
51	Os.22269.1.S1_at	LOC_Os01g13520
51	Os.22269.2.S1_x_at	LOC_Os01g13520
51	Os.24968.1.S1_at	LOC_Os01g13530
51	Os.3838.1.S1_at	LOC_Os01g13540
51	Os.3839.1.S1_at	LOC_Os01g13550
51	Os.27709.1.S1_a_at	LOC_Os01g13570
51	Os.36566.1.S1_s_at	LOC_Os01g13660
51	Os.36566.1.S1_at	LOC_Os01g13660
51	Os.36566.2.S1_at	LOC_Os01g13660
51	Os.36566.3.S1_x_at	LOC_Os01g13660
51	Os.1224.1.S1_at	LOC_Os01g13690
51	Os.16332.1.S1_at	LOC_Os01g13700
51	Os.1227.2.S1_x_at	LOC_Os01g13720
51	Os.1228.1.S1_a_at	LOC_Os01g13730
51	Os.1228.1.S1_at	LOC_Os01g13730
51	Os.1228.2.S1_x_at	LOC_Os01g13730
51	Os.1228.2.S1_at	LOC_Os01g13730
51	Os.1229.2.S1_x_at	LOC_Os01g13740
51	Os.1229.1.S1_at	LOC_Os01g13740
51	Os.1229.1.S1_a_at	LOC_Os01g13740
51	Os.1229.3.S1_x_at	LOC_Os01g13740
51	Os.1233.1.S1_at	LOC_Os01g13760
51	Os.19777.1.A1_at	LOC_Os01g13770
51	Os.17143.1.S1_at	LOC_Os01g13800
51	Os.43344.1.S1_at	LOC_Os01g13930
51	Os.43343.1.S1_at	LOC_Os01g13940
51	Os.55091.1.S1_at	LOC_Os01g14010
51	Os.8669.1.S1_at	LOC_Os01g14020
51	Os.53640.1.S1_at	LOC_Os01g14040
51	Os.23971.2.S1_x_at	LOC_Os01g14050
51	Os.23971.1.S1_a_at	LOC_Os01g14050
51	Os.26701.1.S1_s_at	LOC_Os01g14070
51	Os.36458.2.S1_x_at	LOC_Os01g14080
51	Os.36194.1.S1_at	LOC_Os01g14090
51	Os.38014.1.S1_at	LOC_Os01g14100
51	OsAffx.22940.5.S1_at	LOC_Os01g14290
51	Os.15122.1.S1_a_at	LOC_Os01g14370
51	Os.15122.1.S1_at	LOC_Os01g14370
51	Os.15122.2.S1_x_at	LOC_Os01g14370
51	Os.57519.1.S1_x_at	LOC_Os01g14410
51	Os.9191.1.S1_s_at	LOC_Os01g14410
51	Os.1779.1.S1_at	LOC_Os01g14420
51	OsAffx.2005.1.S1_x_at	LOC_Os01g14420
51	OsAffx.11050.2.S1_x_at	LOC_Os01g14440
51	OsAffx.11050.1.S1_x_at	LOC_Os01g14440
51	Os.35827.1.S1_at	LOC_Os01g14510
51	Os.30173.1.S1_at	LOC_Os01g14530
51	Os.872.1.S1_at	LOC_Os01g14580
51	Os.872.2.S1_at	LOC_Os01g14590
51	Os.874.1.S1_at	LOC_Os01g14610
51	Os.51423.1.S1_x_at	LOC_Os01g14640
51	Os.12851.1.S1_at	LOC_Os01g14670
51	Os.37966.1.S1_a_at	LOC_Os01g14690
51	Os.38074.1.S1_x_at	LOC_Os01g14790
51	Os.38074.1.S1_s_at	LOC_Os01g14790
51	Os.49444.1.S1_s_at	LOC_Os01g14790
51	Os.49444.1.S1_at	LOC_Os01g14790
51	Os.14625.1.S1_at	LOC_Os01g14810
51	Os.43805.1.S1_x_at	LOC_Os01g14820
51	Os.43805.1.S1_at	LOC_Os01g14820
51	Os.33563.1.A1_at	LOC_Os01g14820
51	Os.9946.1.S1_at	LOC_Os01g14830
51	Os.307.1.S1_at	LOC_Os01g14840
51	Os.307.1.S2_at	LOC_Os01g14840
51	Os.9955.1.S1_a_at	LOC_Os01g14860
51	OsAffx.23250.2.S1_x_at	LOC_Os01g14870
51	Os.5217.1.S1_at	LOC_Os01g14870
51	OsAffx.11057.1.S1_x_at	LOC_Os01g14890
51	Os.32339.1.S1_at	LOC_Os01g14920
51	Os.64.2.S1_x_at	LOC_Os01g14932
51	Os.64.1.S1_at	LOC_Os01g14932
52	Os.3405.1.S1_at	LOC_Os01g14950
52	Os.30390.1.S1_at	LOC_Os01g14960
52	Os.3924.1.S1_at	LOC_Os01g14980
52	Os.3927.2.S1_s_at	LOC_Os01g15000
52	Os.3927.1.S1_x_at	LOC_Os01g15000
52	Os.10633.1.S1_at	LOC_Os01g15010
52	Os.46044.1.S1_s_at	LOC_Os01g15020
52	Os.46044.2.S1_x_at	LOC_Os01g15020
52	Os.46045.3.S1_x_at	LOC_Os01g15029
52	Os.46045.2.S1_x_at	LOC_Os01g15029
52	Os.46045.1.S1_a_at	LOC_Os01g15029
52	Os.15140.1.S1_at	LOC_Os01g15110
52	Os.12708.1.S1_at	LOC_Os01g15120
52	OsAffx.27867.1.S1_s_at	LOC_Os01g15260
52	Os.10666.1.S1_at	LOC_Os01g15260
52	Os.37869.2.S1_a_at	LOC_Os01g15270
52	Os.40139.1.A1_x_at	LOC_Os01g15270
52	Os.20602.2.S1_x_at	LOC_Os01g15280
52	Os.51824.1.S1_at	LOC_Os01g15290
52	Os.49825.1.S1_at	LOC_Os01g15300
52	Os.197.2.S1_x_at	LOC_Os01g15300
52	Os.197.1.S1_a_at	LOC_Os01g15310
52	Os.10662.1.S1_at	LOC_Os01g15320
52	Os.9029.2.S1_x_at	LOC_Os01g15350
52	Os.9029.1.S1_a_at	LOC_Os01g15350
52	Os.9029.1.S1_at	LOC_Os01g15350
52	OsAffx.4769.1.S1_at	LOC_Os01g15448
52	Os.9931.3.S1_x_at	LOC_Os01g15460
52	Os.9931.1.S1_a_at	LOC_Os01g15460
52	Os.12672.1.S1_a_at	LOC_Os01g15470
53	Os.501.1.S1_at	LOC_Os01g15480
53	Os.10320.1.S1_x_at	LOC_Os01g15490
53	Os.20316.1.S1_at	LOC_Os01g15580
53	Os.1173.1.S1_at	LOC_Os01g15600
53	Os.116.1.S1_at	LOC_Os01g15610
53	Os.117.1.S1_at	LOC_Os01g15630
53	Os.117.2.S1_x_at	LOC_Os01g15630
53	Os.4387.1.S1_at	LOC_Os01g15640
54	Os.27385.3.S1_at	LOC_Os01g15660
54	Os.27385.2.S1_x_at	LOC_Os01g15660
54	OsAffx.27865.1.S1_x_at	LOC_Os01g15700
54	OsAffx.22211.2.S1_at	LOC_Os01g15740
54	Os.34400.1.S1_at	LOC_Os01g15770
54	Os.27791.1.S1_at	LOC_Os01g15780
54	Os.45994.2.S1_at	LOC_Os01g15790
54	Os.45994.1.S1_at	LOC_Os01g15790
54	Os.45994.1.S1_x_at	LOC_Os01g15790
54	Os.10459.1.S1_at	LOC_Os01g15790
54	OsAffx.23264.1.S1_s_at	LOC_Os01g15850
54	Os.10271.2.S1_x_at	LOC_Os01g15860
54	Os.10271.1.S1_x_at	LOC_Os01g15860
54	Os.11786.2.S1_x_at	LOC_Os01g15900
54	Os.11786.2.S1_at	LOC_Os01g15900
54	Os.11786.1.S1_at	LOC_Os01g15900
54	Os.94.1.S1_at	LOC_Os01g15979
54	Os.96.1.S1_at	LOC_Os01g16000
54	OsAffx.22205.1.S1_at	LOC_Os01g16010
54	Os.9177.1.S1_at	LOC_Os01g16010
54	OsAffx.22204.1.S1_at	LOC_Os01g16020
54	Os.35495.1.S1_at	LOC_Os01g16030
54	Os.10951.1.S1_at	LOC_Os01g16040
54	OsAffx.11074.1.S1_s_at	LOC_Os01g16060
54	Os.16709.2.S1_x_at	LOC_Os01g16080
54	Os.16709.1.S1_at	LOC_Os01g16080
54	Os.106.1.S1_at	LOC_Os01g16090
54	OsAffx.2017.1.S1_s_at	LOC_Os01g16100
54	OsAffx.2017.1.S1_at	LOC_Os01g16100
54	Os.26795.2.S1_x_at	LOC_Os01g16110
54	Os.26795.1.S1_s_at	LOC_Os01g16110
54	Os.50232.2.S1_x_at	LOC_Os01g16124
54	Os.21810.1.S1_at	LOC_Os01g16130
54	Os.51075.1.S1_x_at	LOC_Os01g16130
54	OsAffx.11075.1.S1_x_at	LOC_Os01g16146
54	Os.20404.1.S1_at	LOC_Os01g16146
54	Os.115.1.S1_at	LOC_Os01g16152
54	Os.15490.1.S1_at	LOC_Os01g16170
54	Os.22508.1.S1_at	LOC_Os01g16180
54	Os.12343.1.S1_at	LOC_Os01g16190
54	Os.46043.1.A1_s_at	LOC_Os01g16210
54	OsAffx.23268.1.S1_at	LOC_Os01g16210
54	Os.24775.1.A1_s_at	LOC_Os01g16220
55	Os.455.1.S1_at	LOC_Os01g16240
55	Os.39764.1.S1_at	LOC_Os01g16250
55	Os.39764.1.S1_x_at	LOC_Os01g16250
55	Os.10292.1.S1_at	LOC_Os01g16260
56	Os.37563.1.S1_at	LOC_Os01g16290
56	Os.21056.1.S1_at	LOC_Os01g16330
56	Os.38263.1.S1_at	LOC_Os01g16340
56	Os.72.1.S1_s_at	LOC_Os01g16350
56	Os.72.1.S1_x_at	LOC_Os01g16350
56	Os.72.1.S1_at	LOC_Os01g16350
56	Os.73.1.S1_at	LOC_Os01g16354
56	Os.73.2.S1_x_at	LOC_Os01g16354
56	Os.32532.2.S1_x_at	LOC_Os01g16370
56	Os.32532.1.S1_at	LOC_Os01g16370
56	Os.37639.1.S1_a_at	LOC_Os01g16414
56	Os.37639.2.S1_x_at	LOC_Os01g16414
56	Os.37639.1.S1_at	LOC_Os01g16414
56	Os.6850.1.S1_at	LOC_Os01g16430
56	Os.4654.1.S1_at	LOC_Os01g16510
56	Os.37842.1.S1_at	LOC_Os01g16520
56	OsAffx.23276.1.S1_at	LOC_Os01g16530
56	Os.5307.1.S1_s_at	LOC_Os01g16530
56	Os.36108.2.S1_x_at	LOC_Os01g16530
57	Os.10190.1.S1_at	LOC_Os01g16540
56	Os.10190.1.S1_at	LOC_Os01g16540
57	Os.37994.2.S1_x_at	LOC_Os01g16550
57	Os.37994.2.S1_at	LOC_Os01g16550
57	Os.35373.1.S1_at	LOC_Os01g16600
57	OsAffx.23277.2.S1_at	LOC_Os01g16620
57	OsAffx.23277.1.S1_at	LOC_Os01g16620
57	OsAffx.23277.2.S1_x_at	LOC_Os01g16620
57	Os.22454.1.S1_at	LOC_Os01g16640
57	Os.22454.1.S1_x_at	LOC_Os01g16640
57	Os.35093.1.A1_x_at	LOC_Os01g16660
57	Os.43688.1.S1_at	LOC_Os01g16670
57	Os.55088.1.S1_at	LOC_Os01g16810
57	OsAffx.26789.1.S1_at	LOC_Os01g16840
57	Os.12351.1.S1_at	LOC_Os01g16870
57	Os.206.1.S1_at	LOC_Os01g16890
57	Os.207.1.S1_at	LOC_Os01g16900
57	Os.43682.1.S1_at	LOC_Os01g16910
57	Os.11448.2.S1_x_at	LOC_Os01g16930
57	Os.24980.1.S1_at	LOC_Os01g16940
57	Os.213.1.S1_at	LOC_Os01g16960
57	Os.6899.2.S1_x_at	LOC_Os01g16970
57	Os.6899.1.S2_at	LOC_Os01g16970
57	Os.6899.1.S1_at	LOC_Os01g16970
57	Os.6899.1.S1_a_at	LOC_Os01g16970
57	Os.54420.1.S1_at	LOC_Os01g16980
57	Os.54420.1.S1_x_at	LOC_Os01g16980
58	Os.35540.1.S1_at	LOC_Os01g17000
58	Os.27779.1.S1_at	LOC_Os01g17010
58	Os.14702.1.S1_a_at	LOC_Os01g17020
58	OsAffx.22181.1.S1_s_at	LOC_Os01g17050
58	Os.53230.1.S1_at	LOC_Os01g17060
58	Os.50.1.S1_at	LOC_Os01g17070
58	Os.50.3.S1_x_at	LOC_Os01g17070
58	Os.50.2.S1_x_at	LOC_Os01g17070
58	Os.43672.1.S1_x_at	LOC_Os01g17070
58	Os.7948.1.S1_a_at	LOC_Os01g17150
58	Os.43666.1.S1_at	LOC_Os01g17160
58	Os.7868.1.S1_at	LOC_Os01g17170
58	Os.25964.1.S1_a_at	LOC_Os01g17180
59	Os.25964.1.S1_a_at	LOC_Os01g17180
58	Os.25964.1.S2_a_at	LOC_Os01g17180
59	Os.25964.1.S2_a_at	LOC_Os01g17180
59	Os.19793.1.S1_at	LOC_Os01g17190
59	OsAffx.22176.1.S1_x_at	LOC_Os01g17214
59	Os.17416.1.S1_at	LOC_Os01g17214
59	Os.435.1.S1_at	LOC_Os01g17240
59	Os.436.1.S1_at	LOC_Os01g17250
59	Os.439.1.S1_at	LOC_Os01g17260
59	OsAffx.2025.1.S1_x_at	LOC_Os01g17260
59	Os.32656.1.S1_at	LOC_Os01g17279
59	Os.16889.1.S1_a_at	LOC_Os01g17320
59	Os.286.1.S1_a_at	LOC_Os01g17390
59	Os.27387.1.S1_x_at	LOC_Os01g17396
59	Os.27387.1.S1_at	LOC_Os01g17396
59	Os.27387.2.S1_x_at	LOC_Os01g17396
59	Os.1236.1.S1_at	LOC_Os01g17430
59	OsAffx.22267.2.S1_x_at	LOC_Os01g17990
59	Os.7126.1.S1_at	LOC_Os01g18050
59	Os.24155.1.S1_at	LOC_Os01g18060
59	Os.6716.2.S1_x_at	LOC_Os01g18070
59	Os.6716.1.S1_at	LOC_Os01g18070
59	Os.6716.2.S1_at	LOC_Os01g18070
59	Os.6672.1.S1_at	LOC_Os01g18080
59	Os.43876.1.S1_at	LOC_Os01g18090
59	Os.1715.1.S1_at	LOC_Os01g18100
59	Os.45894.1.S1_x_at	LOC_Os01g18110
59	Os.20420.1.S1_at	LOC_Os01g18120
59	Os.46041.1.S1_at	LOC_Os01g18210
59	Os.1723.1.S1_at	LOC_Os01g18220
59	Os.29809.2.S1_x_at	LOC_Os01g18280
59	Os.29809.1.S1_at	LOC_Os01g18280
59	Os.5439.1.S1_a_at	LOC_Os01g18320
59	OsAffx.23292.1.S1_at	LOC_Os01g18584
60	Os.48522.1.A1_s_at	LOC_Os01g18630
60	Os.3623.1.S1_at	LOC_Os01g18630
60	Os.2675.2.A1_at	LOC_Os01g18640
60	Os.3625.1.S1_at	LOC_Os01g18660
60	Os.20120.1.S1_at	LOC_Os01g18670
60	Os.3655.1.S1_at	LOC_Os01g18744
62	Os.3663.1.S1_at	LOC_Os01g18800
62	OsAffx.11101.1.S1_s_at	LOC_Os01g18840
62	OsAffx.11101.2.S1_at	LOC_Os01g18840
62	Os.20756.1.S1_at	LOC_Os01g18850
62	Os.16099.1.S1_at	LOC_Os01g18860
62	Os.18542.1.S1_at	LOC_Os01g18880
63	Os.820.1.S1_s_at	LOC_Os01g19020
63	Os.34741.1.S1_at	LOC_Os01g19130
63	Os.2068.1.S1_a_at	LOC_Os01g19150
63	Os.32895.1.S1_at	LOC_Os01g19160
63	Os.48024.1.A1_at	LOC_Os01g19170
63	Os.48024.1.A1_x_at	LOC_Os01g19170
65	Os.31119.1.S1_at	LOC_Os01g19400
65	Os.12557.1.S1_at	LOC_Os01g19410
65	Os.8730.1.S1_at	LOC_Os01g19450
65	Os.11690.1.S1_at	LOC_Os01g19470
65	Os.6999.1.S1_at	LOC_Os01g19490
65	Os.43094.1.S1_at	LOC_Os01g19610
65	Os.7872.1.S1_at	LOC_Os01g19740
65	Os.33857.1.S1_at	LOC_Os01g19760
65	Os.33687.1.S1_at	LOC_Os01g19800
65	Os.26698.4.S1_s_at	LOC_Os01g19820
65	Os.26698.1.S1_a_at	LOC_Os01g19820
65	Os.1082.1.S1_x_at	LOC_Os01g19840
65	Os.1082.2.S1_at	LOC_Os01g19840
65	Os.1082.1.S1_a_at	LOC_Os01g19840
65	OsAffx.21945.2.S1_x_at	LOC_Os01g19850
65	Os.12462.1.S1_at	LOC_Os01g19870
65	Os.48010.1.S1_at	LOC_Os01g19870
65	Os.8545.1.S1_s_at	LOC_Os01g19940
65	Os.43040.1.S1_at	LOC_Os01g19940
65	Os.43040.1.S1_x_at	LOC_Os01g19940
65	Os.8545.1.S1_at	LOC_Os01g19940
65	OsAffx.21941.1.S1_s_at	LOC_Os01g19970
65	Os.46306.1.S1_x_at	LOC_Os01g20090
65	Os.33704.1.S1_at	LOC_Os01g20110
65	Os.33704.3.S1_x_at	LOC_Os01g20110
65	Os.23605.1.A1_at	LOC_Os01g20120
65	Os.55011.1.S1_x_at	LOC_Os01g20120
65	Os.10827.1.S1_x_at	LOC_Os01g20130
65	OsAffx.32166.1548.S1_s_at	LOC_Os01g20740
66	Os.38381.1.S1_at	LOC_Os01g20830
66	Os.16542.1.S1_s_at	LOC_Os01g20840
66	Os.46758.1.S1_s_at	LOC_Os01g20860
66	OsAffx.11132.2.S1_x_at	LOC_Os01g20880
66	Os.45751.1.A1_x_at	LOC_Os01g20890
66	Os.36147.2.S1_x_at	LOC_Os01g20900
66	OsAffx.11132.1.S1_x_at	LOC_Os01g20900
66	Os.36147.1.S1_at	LOC_Os01g20900
66	Os.45749.1.A1_at	LOC_Os01g20910
66	Os.13500.2.S1_x_at	LOC_Os01g20940
66	Os.13500.1.S1_at	LOC_Os01g20940
66	Os.32108.1.S1_s_at	LOC_Os01g21034
66	OsAffx.1800.1.S1_at	LOC_Os01g21135
66	Os.31860.1.S1_at	LOC_Os01g21144
66	Os.19003.1.S1_a_at	LOC_Os01g21160
66	Os.18476.1.S1_at	LOC_Os01g21180
66	OsAffx.11139.1.S1_at	LOC_Os01g21240
66	Os.2915.1.S1_at	LOC_Os01g21250
66	Os.45878.1.S1_at	LOC_Os01g21310
66	Os.5892.1.S1_s_at	LOC_Os01g21320
66	Os.23598.1.S1_at	LOC_Os01g21410
66	Os.26827.2.A1_x_at	LOC_Os01g21420
66	Os.26827.1.A1_at	LOC_Os01g21420
66	Os.10187.1.S1_at	LOC_Os01g21440
66	Os.20538.2.S1_x_at	LOC_Os01g21450
66	Os.20538.1.S1_at	LOC_Os01g21450
66	Os.37776.1.S1_at	LOC_Os01g21560
67	Os.32197.2.S1_x_at	LOC_Os01g21610
68	Os.27425.1.S1_at	LOC_Os01g21820
68	Os.34696.2.S1_x_at	LOC_Os01g21850
68	Os.34696.1.S1_at	LOC_Os01g21850
68	Os.34696.1.S1_x_at	LOC_Os01g21850
68	Os.34696.2.S1_at	LOC_Os01g21850
68	Os.1107.1.S1_at	LOC_Os01g21860
68	Os.1107.2.S1_s_at	LOC_Os01g21860
68	Os.1113.1.S1_at	LOC_Os01g21940
68	OsAffx.11154.2.S1_s_at	LOC_Os01g21980
68	OsAffx.11154.1.S1_x_at	LOC_Os01g21980
68	Os.23135.1.A1_at	LOC_Os01g21990
68	Os.12223.1.S1_at	LOC_Os01g22010
69	Os.5189.1.S1_at	LOC_Os01g22070
69	Os.5189.2.S1_at	LOC_Os01g22070
69	Os.54201.1.S1_x_at	LOC_Os01g22090
69	Os.1563.1.S1_at	LOC_Os01g22370
69	Os.1564.1.S1_at	LOC_Os01g22380
69	Os.45678.1.S1_at	LOC_Os01g22390
69	Os.27350.1.A1_at	LOC_Os01g22430
69	Os.33000.1.S1_x_at	LOC_Os01g22480
69	Os.28209.2.S1_at	LOC_Os01g22490
69	Os.1574.1.S1_at	LOC_Os01g22500
69	OsAffx.1782.2.S1_at	LOC_Os01g22510
69	Os.1505.1.S1_x_at	LOC_Os01g22510
69	Os.1506.1.S1_at	LOC_Os01g22520
70	OsAffx.23340.1.S1_at	LOC_Os01g22530
70	OsAffx.23340.1.S1_x_at	LOC_Os01g22530
70	Os.53990.1.S1_at	LOC_Os01g22550
71	Os.27323.1.S1_at	LOC_Os01g22600
71	Os.27323.2.S1_x_at	LOC_Os01g22600
71	Os.1521.1.S1_at	LOC_Os01g22630
71	Os.38245.1.S1_at	LOC_Os01g22640
71	Os.1526.2.S1_at	LOC_Os01g22660
72	Os.24743.1.S1_at	LOC_Os01g22870
72	Os.17741.1.S1_at	LOC_Os01g22900
72	Os.15062.1.S1_a_at	LOC_Os01g22980
72	Os.7786.1.S1_at	LOC_Os01g22990
72	OsAffx.22867.1.S1_x_at	LOC_Os01g22990
72	OsAffx.23351.2.S1_at	LOC_Os01g23360
72	Os.35285.1.S1_at	LOC_Os01g23380
72	Os.38984.1.S1_at	LOC_Os01g23580
72	Os.16549.3.S1_x_at	LOC_Os01g23590
72	Os.16549.2.S1_at	LOC_Os01g23590
72	Os.49392.1.S2_at	LOC_Os01g23600
73	Os.20630.1.S1_at	LOC_Os01g23610
72	Os.20630.1.S1_at	LOC_Os01g23610
73	Os.10984.1.S1_at	LOC_Os01g23620
73	OsAffx.23355.1.S1_s_at	LOC_Os01g23630
73	Os.7156.1.S1_at	LOC_Os01g23640
73	Os.19014.1.S1_at	LOC_Os01g23680
73	Os.17912.2.S1_x_at	LOC_Os01g23710
73	Os.17269.1.S1_at	LOC_Os01g23740
73	OsAffx.2070.2.S1_at	LOC_Os01g23850
73	Os.35110.1.S1_a_at	LOC_Os01g23870
73	OsAffx.23364.1.S1_at	LOC_Os01g23990
73	OsAffx.23364.1.S1_x_at	LOC_Os01g23990
73	Os.11283.1.S1_at	LOC_Os01g24020
74	Os.24895.1.S1_at	LOC_Os01g24060
74	Os.21239.1.S1_at	LOC_Os01g24070
74	Os.53326.1.S1_at	LOC_Os01g24090
74	OsAffx.10638.1.S1_at	LOC_Os01g24120
74	OsAffx.23371.1.S1_x_at	LOC_Os01g24420
74	Os.32188.1.S1_at	LOC_Os01g24430
74	Os.34341.1.S1_at	LOC_Os01g24440
74	Os.10306.2.S1_x_at	LOC_Os01g24480
74	OsAffx.23373.1.S1_at	LOC_Os01g24670
74	Os.5612.1.S1_at	LOC_Os01g24680
74	Os.11335.4.S1_at	LOC_Os01g24690
74	Os.6832.1.S1_at	LOC_Os01g24700
74	Os.4671.1.S1_a_at	LOC_Os01g24710
74	Os.57456.1.S1_x_at	LOC_Os01g24710
74	Os.5558.1.S1_at	LOC_Os01g24750
74	Os.46953.1.S1_at	LOC_Os01g24764
75	Os.5342.2.S1_x_at	LOC_Os01g24880
76	Os.27106.1.S1_at	LOC_Os01g24950
76	Os.53353.1.S1_at	LOC_Os01g25010
77	OsAffx.23385.1.S1_at	LOC_Os01g25150
77	Os.26848.1.S1_at	LOC_Os01g25189
78	Os.33510.2.S1_s_at	LOC_Os01g25320
78	Os.33510.1.S1_x_at	LOC_Os01g25320
78	Os.33510.1.S2_at	LOC_Os01g25320
78	Os.5428.1.S1_at	LOC_Os01g25330
78	Os.5428.2.S1_x_at	LOC_Os01g25330
78	OsAffx.23390.1.S1_x_at	LOC_Os01g25370
78	Os.4146.1.S1_at	LOC_Os01g25370
78	Os.27603.1.S1_at	LOC_Os01g25386
79	Os.34588.1.S1_at	LOC_Os01g25440
79	Os.142.2.A1_a_at	LOC_Os01g25484
79	Os.25255.1.S1_at	LOC_Os01g25530
79	Os.22341.1.S1_at	LOC_Os01g25540
80	Os.10667.1.S1_at	LOC_Os01g25560
80	Os.38130.1.S1_at	LOC_Os01g25600
80	Os.26854.1.S1_at	LOC_Os01g25600
80	Os.40563.1.S1_x_at	LOC_Os01g25610
80	Os.8466.1.S1_at	LOC_Os01g25610
81	OsAffx.21102.2.S1_x_at	LOC_Os01g25660
81	Os.49396.1.S2_at	LOC_Os01g25720
81	Os.49396.2.S1_x_at	LOC_Os01g25720
81	OsAffx.23395.1.S1_s_at	LOC_Os01g25740
81	OsAffx.23395.2.S1_at	LOC_Os01g25740
82	Os.10600.1.S1_a_at	LOC_Os01g25820
81	Os.10600.1.S1_a_at	LOC_Os01g25820
82	Os.23667.1.A1_at	LOC_Os01g25880
82	OsAffx.23396.1.S1_s_at	LOC_Os01g25880
82	Os.11829.1.S2_at	LOC_Os01g25920
82	Os.5375.1.S1_at	LOC_Os01g25990
82	Os.18293.1.S1_at	LOC_Os01g26020
82	Os.17002.1.S1_at	LOC_Os01g26039
82	OsAffx.23403.1.S1_at	LOC_Os01g26110
82	Os.1740.1.S1_at	LOC_Os01g26120
82	Os.1741.4.S1_x_at	LOC_Os01g26130
82	Os.51191.1.S1_x_at	LOC_Os01g26130
82	Os.1747.1.S1_x_at	LOC_Os01g26160
82	Os.40545.1.S1_x_at	LOC_Os01g26160
82	Os.33851.3.A1_x_at	LOC_Os01g26174
82	OsAffx.21096.2.S1_x_at	LOC_Os01g26210
82	OsAffx.11213.1.S1_at	LOC_Os01g26270
82	Os.7017.1.S1_at	LOC_Os01g26280
82	OsAffx.23406.1.S1_at	LOC_Os01g26300
82	OsAffx.21092.2.S1_at	LOC_Os01g26310
82	Os.9007.1.S1_s_at	LOC_Os01g26370
82	Os.12845.1.S1_at	LOC_Os01g26920
82	Os.18728.2.S1_x_at	LOC_Os01g26940
82	Os.18728.1.S1_at	LOC_Os01g26940
82	Os.34167.2.S1_x_at	LOC_Os01g26970
82	Os.34167.1.S1_at	LOC_Os01g26970
82	Os.34167.3.S1_x_at	LOC_Os01g26970
82	Os.34167.2.S1_at	LOC_Os01g26970
82	OsAffx.23411.1.S1_at	LOC_Os01g27020
82	Os.4023.1.S1_at	LOC_Os01g27020
82	Os.32330.1.S1_at	LOC_Os01g27040
82	Os.32330.2.S1_x_at	LOC_Os01g27040
82	Os.35465.1.S1_at	LOC_Os01g27120
82	Os.31088.1.S1_at	LOC_Os01g27140
82	Os.15285.1.S1_a_at	LOC_Os01g27150
82	Os.7911.1.S1_at	LOC_Os01g27210
82	Os.27098.2.A1_s_at	LOC_Os01g27230
82	Os.25651.1.S1_at	LOC_Os01g27360
83	Os.39814.1.S1_at	LOC_Os01g27449
83	Os.10973.1.S1_at	LOC_Os01g27520
83	Os.19624.1.S1_at	LOC_Os01g27720
83	Os.6742.1.S1_at	LOC_Os01g27730
83	Os.22658.1.S1_at	LOC_Os01g27740
84	Os.7136.1.S1_at	LOC_Os01g27750
83	Os.7136.1.S1_at	LOC_Os01g27750
84	Os.7136.2.S1_x_at	LOC_Os01g27750
83	Os.7136.2.S1_x_at	LOC_Os01g27750
84	Os.13071.1.S1_at	LOC_Os01g27880
84	Os.1541.1.S1_at	LOC_Os01g27940
84	OsAffx.2100.1.S1_at	LOC_Os01g27970
84	Os.21006.1.S1_at	LOC_Os01g27990
84	Os.21006.2.S1_at	LOC_Os01g27990
84	OsAffx.24046.7.S1_x_at	LOC_Os01g28040
84	Os.8101.1.S1_at	LOC_Os01g28134
84	Os.24409.2.S1_x_at	LOC_Os01g28150
84	OsAffx.21121.2.S1_at	LOC_Os01g28260
84	Os.25470.1.S1_at	LOC_Os01g28300
84	Os.47463.1.S1_x_at	LOC_Os01g28420
84	Os.418.1.S1_at	LOC_Os01g28450
84	Os.13965.1.S1_at	LOC_Os01g28500
84	OsAffx.21119.2.S1_at	LOC_Os01g28520
84	Os.27627.1.S1_at	LOC_Os01g28540
84	Os.26963.1.A1_at	LOC_Os01g28580
84	Os.40598.1.S1_x_at	LOC_Os01g28680
84	Os.9116.1.S1_at	LOC_Os01g28680
84	OsAffx.21117.2.S1_at	LOC_Os01g28680
84	Os.32272.1.S1_s_at	LOC_Os01g28690
84	Os.32272.1.S1_x_at	LOC_Os01g28690
84	OsAffx.23435.1.S1_at	LOC_Os01g28730
84	Os.39997.2.S1_x_at	LOC_Os01g28744
84	Os.10162.1.S1_at	LOC_Os01g28790
84	Os.46603.1.A1_x_at	LOC_Os01g28790
84	Os.8975.1.S1_at	LOC_Os01g28989
84	Os.31845.2.S1_x_at	LOC_Os01g29104
84	Os.17265.1.S1_at	LOC_Os01g29150
84	Os.17265.2.S1_x_at	LOC_Os01g29150
84	Os.6680.1.S1_at	LOC_Os01g29180
84	OsAffx.23444.1.S1_at	LOC_Os01g29220
84	OsAffx.22743.2.S1_at	LOC_Os01g29230
84	OsAffx.22743.1.S1_x_at	LOC_Os01g29230
84	Os.34410.1.S1_at	LOC_Os01g29240
84	Os.54280.1.S1_at	LOC_Os01g29390
84	Os.49801.1.S1_s_at	LOC_Os01g29390
84	Os.33080.4.S1_x_at	LOC_Os01g29409
84	Os.33080.2.S1_x_at	LOC_Os01g29409
84	Os.33080.1.S1_at	LOC_Os01g29409
84	Os.23675.1.S1_at	LOC_Os01g29430
84	Os.16993.1.S1_at	LOC_Os01g29469
84	Os.31177.1.S1_at	LOC_Os01g29740
84	Os.27455.1.S1_x_at	LOC_Os01g29820
84	Os.27455.1.S1_at	LOC_Os01g29820
84	Os.52371.1.S1_at	LOC_Os01g29830
84	Os.43143.1.S1_at	LOC_Os01g31110
84	Os.15474.1.S1_x_at	LOC_Os01g31110
84	Os.6438.1.S1_a_at	LOC_Os01g31220
84	Os.6438.2.S1_x_at	LOC_Os01g31220
84	Os.15394.2.S1_x_at	LOC_Os01g31360
84	Os.15394.2.S1_at	LOC_Os01g31360
84	Os.15394.1.S1_at	LOC_Os01g31360
84	Os.15394.1.S1_s_at	LOC_Os01g31360
84	Os.9267.1.S1_a_at	LOC_Os01g31470
84	Os.5847.1.S1_x_at	LOC_Os01g31580
84	OsAffx.23464.1.S1_at	LOC_Os01g31580
84	Os.35596.1.S1_at	LOC_Os01g31610
84	Os.5345.1.S1_at	LOC_Os01g31629
84	Os.1606.2.S1_a_at	LOC_Os01g31680
84	Os.28438.4.S1_x_at	LOC_Os01g31690
84	Os.28438.4.S1_s_at	LOC_Os01g31690
84	Os.28438.1.S1_x_at	LOC_Os01g31690
84	Os.28438.2.S1_a_at	LOC_Os01g31690
84	OsAffx.667.1.S1_at	LOC_Os01g31750
84	Os.19184.1.S1_at	LOC_Os01g31770
84	Os.7519.1.A1_at	LOC_Os01g31810
84	Os.7519.1.A1_x_at	LOC_Os01g31810
84	Os.46483.1.S1_at	LOC_Os01g31870
84	Os.27467.3.S1_x_at	LOC_Os01g31870
84	Os.27467.2.S1_at	LOC_Os01g31870
84	Os.27467.1.S1_at	LOC_Os01g31870
84	Os.54587.1.S1_at	LOC_Os01g31940
84	Os.4866.1.S1_at	LOC_Os01g31980
84	Os.15077.1.S1_a_at	LOC_Os01g32080
84	Os.1423.1.S1_at	LOC_Os01g32130
84	Os.26824.1.S1_at	LOC_Os01g32170
85	Os.53528.1.A1_at	LOC_Os01g32184
85	Os.47995.1.S1_x_at	LOC_Os01g32259
85	Os.51384.1.S2_at	LOC_Os01g32259
85	Os.51384.1.S1_at	LOC_Os01g32259
85	OsAffx.11282.1.S1_at	LOC_Os01g32270
85	Os.18538.1.S1_at	LOC_Os01g32280
85	Os.4868.1.S1_at	LOC_Os01g32300
85	Os.10122.1.S1_at	LOC_Os01g32330
85	Os.23178.1.S1_at	LOC_Os01g32350
85	Os.35044.2.S1_x_at	LOC_Os01g32364
85	Os.45928.1.S1_at	LOC_Os01g32460
85	OsAffx.11285.1.S1_at	LOC_Os01g32520
85	Os.5711.1.S1_at	LOC_Os01g32610
85	Os.2619.1.S1_at	LOC_Os01g32660
85	Os.17016.1.S1_at	LOC_Os01g32720
85	Os.9779.1.S1_at	LOC_Os01g32730
85	Os.11636.1.S1_at	LOC_Os01g32750
85	Os.7535.1.S1_at	LOC_Os01g32780
85	Os.13027.1.S1_at	LOC_Os01g32790
85	Os.22605.1.S1_at	LOC_Os01g32800
85	Os.26460.2.S1_x_at	LOC_Os01g32830
85	Os.26460.1.S1_a_at	LOC_Os01g32830
85	OsAffx.21148.2.S1_at	LOC_Os01g32840
85	Os.18124.1.S1_x_at	LOC_Os01g32864
85	OsAffx.11289.1.S1_x_at	LOC_Os01g32870
85	Os.14751.1.S1_at	LOC_Os01g32870
85	Os.2106.1.S1_a_at	LOC_Os01g32880
85	OsAffx.11290.1.S1_at	LOC_Os01g32900
85	Os.37337.1.S1_a_at	LOC_Os01g32964
85	OsAffx.23482.2.S1_at	LOC_Os01g32980
85	OsAffx.23482.1.S1_x_at	LOC_Os01g32980
85	OsAffx.23482.1.S1_at	LOC_Os01g32980
85	Os.2117.2.S1_x_at	LOC_Os01g33000
85	Os.2117.1.S1_s_at	LOC_Os01g33000
85	Os.2117.1.S1_at	LOC_Os01g33000
85	Os.2118.1.S1_at	LOC_Os01g33020
85	Os.4676.1.S1_at	LOC_Os01g33030
85	Os.2120.1.S1_at	LOC_Os01g33050
85	Os.2120.1.S1_a_at	LOC_Os01g33050
85	Os.2120.2.S1_x_at	LOC_Os01g33050
85	Os.45981.1.S1_at	LOC_Os01g33060
85	Os.6115.1.S1_at	LOC_Os01g33090
85	Os.49812.1.S1_at	LOC_Os01g33110
85	Os.9209.1.S1_at	LOC_Os01g33204
85	Os.9209.1.S1_s_at	LOC_Os01g33204
87	Os.27578.1.S1_at	LOC_Os01g33420
88	OsAffx.673.1.S1_x_at	LOC_Os01g33440
88	Os.53265.1.S1_at	LOC_Os01g33490
88	Os.8289.1.A1_at	LOC_Os01g33514
88	OsAffx.8940.1.S1_at	LOC_Os01g33650
89	Os.32933.2.S1_x_at	LOC_Os01g33684
89	Os.32933.1.S1_at	LOC_Os01g33684
89	OsAffx.23495.2.S1_s_at	LOC_Os01g33770
89	Os.17777.1.S1_at	LOC_Os01g33784
89	Os.17777.1.S1_x_at	LOC_Os01g33784
89	Os.17777.2.S1_x_at	LOC_Os01g33784
89	Os.17777.2.S1_at	LOC_Os01g33784
89	Os.7307.1.S1_at	LOC_Os01g33800
89	Os.7307.2.S1_s_at	LOC_Os01g33800
89	Os.7307.2.S1_x_at	LOC_Os01g33800
89	Os.7307.1.S1_a_at	LOC_Os01g33800
89	OsAffx.2146.2.A1_at	LOC_Os01g33830
89	OsAffx.8938.1.S1_x_at	LOC_Os01g33869
89	OsAffx.10837.1.S1_at	LOC_Os01g33960
89	Os.57403.1.S1_at	LOC_Os01g34050
89	Os.57403.1.S1_x_at	LOC_Os01g34050
89	Os.15338.1.S1_a_at	LOC_Os01g34060
89	Os.9508.1.S1_at	LOC_Os01g34080
90	Os.17820.1.A1_at	LOC_Os01g34190
90	Os.28207.1.S1_at	LOC_Os01g34200
90	Os.11689.1.S1_at	LOC_Os01g34330
90	Os.30747.1.S1_at	LOC_Os01g34350
90	Os.17159.1.S1_at	LOC_Os01g34390
90	OsAffx.11314.1.S1_at	LOC_Os01g34430
90	Os.41072.1.S1_at	LOC_Os01g34430
90	OsAffx.29486.5.S1_s_at	LOC_Os01g34450
90	Os.36927.1.S1_at	LOC_Os01g34450
90	Os.11827.1.S1_a_at	LOC_Os01g34480
90	Os.33316.1.S1_at	LOC_Os01g34560
90	Os.28769.1.S2_at	LOC_Os01g34610
90	Os.28769.1.S1_at	LOC_Os01g34610
90	Os.37652.1.S1_a_at	LOC_Os01g34620
90	Os.37652.2.S1_at	LOC_Os01g34620
90	Os.37652.4.S1_x_at	LOC_Os01g34620
90	Os.54477.1.S1_at	LOC_Os01g34630
90	Os.34335.1.S1_at	LOC_Os01g34660
90	Os.34335.1.S1_x_at	LOC_Os01g34660
90	Os.32787.2.S1_x_at	LOC_Os01g34670
90	Os.32787.3.S1_s_at	LOC_Os01g34670
90	Os.7133.1.S1_at	LOC_Os01g34700
90	Os.15010.1.S1_at	LOC_Os01g34780
90	Os.45925.1.S1_x_at	LOC_Os01g34780
90	Os.10580.1.S1_at	LOC_Os01g34790
91	Os.10580.1.S1_at	LOC_Os01g34790
91	Os.19896.2.S1_x_at	LOC_Os01g34850
91	Os.37127.1.A1_at	LOC_Os01g34870
91	OsAffx.21286.1.S1_at	LOC_Os01g34880
91	OsAffx.21285.2.S1_at	LOC_Os01g34890
91	Os.20183.1.S1_at	LOC_Os01g34890
92	Os.20616.2.S1_at	LOC_Os01g34930
92	Os.20616.2.S1_x_at	LOC_Os01g34930
92	Os.20616.1.S1_at	LOC_Os01g34930
92	Os.7812.1.S1_at	LOC_Os01g35040
92	Os.7812.2.S1_x_at	LOC_Os01g35040
92	Os.41024.1.S1_x_at	LOC_Os01g35050
92	Os.16956.1.S1_s_at	LOC_Os01g35050
92	Os.35785.1.S1_at	LOC_Os01g35160
92	Os.47962.1.S1_x_at	LOC_Os01g35160
92	Os.47962.1.S1_at	LOC_Os01g35160
92	Os.35785.1.S1_x_at	LOC_Os01g35160
92	Os.27235.1.S1_at	LOC_Os01g35170
92	Os.27235.2.S1_x_at	LOC_Os01g35170
92	Os.41019.1.S1_at	LOC_Os01g35184
92	OsAffx.32056.1.S1_x_at	LOC_Os01g35200
93	Os.46604.1.S1_s_at	LOC_Os01g35330
93	Os.46431.1.S1_at	LOC_Os01g35330
94	Os.24831.1.S1_x_at	LOC_Os01g35400
94	Os.37071.2.S1_a_at	LOC_Os01g35580
94	Os.10093.4.S1_s_at	LOC_Os01g35789
94	Os.10093.4.S1_x_at	LOC_Os01g35789
94	Os.10093.1.A1_at	LOC_Os01g35789
94	Os.9577.1.S1_at	LOC_Os01g35830
94	Os.40988.1.S1_at	LOC_Os01g35980
94	Os.16286.1.S1_at	LOC_Os01g36070
95	Os.26691.1.A1_at	LOC_Os01g36090
95	OsAffx.11345.1.S1_at	LOC_Os01g36130
95	Os.56880.1.S1_at	LOC_Os01g36220
95	Os.34386.1.S2_at	LOC_Os01g36229
95	Os.34386.1.S1_at	LOC_Os01g36229
95	Os.32292.1.S1_at	LOC_Os01g36240
95	Os.38346.1.S1_x_at	LOC_Os01g36294
95	Os.47541.1.S1_x_at	LOC_Os01g36340
95	Os.47541.1.S1_at	LOC_Os01g36340
95	OsAffx.23530.1.S1_at	LOC_Os01g36540
95	Os.24515.1.S1_at	LOC_Os01g36580
95	OsAffx.21247.2.S1_s_at	LOC_Os01g36590
95	Os.9812.1.S1_at	LOC_Os01g36600
95	OsAffx.9010.1.S1_at	LOC_Os01g36610
95	Os.35614.1.S1_at	LOC_Os01g36620
95	Os.33852.1.S1_at	LOC_Os01g36630
95	Os.45959.1.S1_at	LOC_Os01g36640
95	Os.40947.1.A1_at	LOC_Os01g36660
96	Os.27582.1.A1_a_at	LOC_Os01g36670
96	Os.27582.1.A1_at	LOC_Os01g36670
96	OsAffx.21244.1.S1_at	LOC_Os01g36720
99	Os.22857.1.A1_at	LOC_Os01g36820
99	Os.15476.1.S1_s_at	LOC_Os01g36840
99	Os.15476.3.S1_x_at	LOC_Os01g36840
99	Os.15476.2.S1_x_at	LOC_Os01g36840
99	Os.11734.3.S1_x_at	LOC_Os01g36860
99	Os.11734.1.S1_a_at	LOC_Os01g36860
99	Os.12434.1.S1_at	LOC_Os01g36870
99	Os.14280.3.S1_x_at	LOC_Os01g36890
99	Os.14280.1.S1_at	LOC_Os01g36890
99	Os.14280.3.S1_at	LOC_Os01g36890
99	Os.14280.1.S1_x_at	LOC_Os01g36890
99	Os.14280.1.S1_a_at	LOC_Os01g36890
100	Os.14280.2.S1_at	LOC_Os01g36920
100	Os.14280.2.S1_x_at	LOC_Os01g36920
100	Os.40926.1.S1_x_at	LOC_Os01g36930
100	Os.9089.1.S1_at	LOC_Os01g36930
100	Os.40925.1.S1_at	LOC_Os01g36940
100	Os.4378.2.S1_a_at	LOC_Os01g36950
100	Os.4378.4.S1_x_at	LOC_Os01g36950
100	OsAffx.2171.1.S1_at	LOC_Os01g36950
100	Os.9827.2.S1_x_at	LOC_Os01g37000
100	Os.9827.1.S1_a_at	LOC_Os01g37000
100	Os.11844.1.S1_at	LOC_Os01g37040
100	Os.15440.1.S1_at	LOC_Os01g37050
100	Os.32193.1.S1_at	LOC_Os01g37120
100	Os.32193.2.S1_x_at	LOC_Os01g37120
100	Os.15194.1.S1_at	LOC_Os01g37130
100	Os.40907.2.S1_at	LOC_Os01g37210
100	Os.32877.1.S1_x_at	LOC_Os01g37260
100	Os.32877.1.S1_at	LOC_Os01g37260
100	Os.27900.1.A1_x_at	LOC_Os01g37280
100	Os.14362.1.S1_at	LOC_Os01g37280
101	Os.28649.1.S1_at	LOC_Os01g37460
101	Os.52498.1.S1_at	LOC_Os01g37470
102	Os.23997.1.S1_at	LOC_Os01g37480
101	Os.23997.1.S1_at	LOC_Os01g37480
102	Os.18566.1.S1_at	LOC_Os01g37490
102	Os.10017.1.S1_at	LOC_Os01g37560
102	Os.45923.1.S1_at	LOC_Os01g37590
102	Os.6157.1.S1_at	LOC_Os01g37630
102	Os.31606.1.S1_at	LOC_Os01g37670
102	Os.19755.2.S1_a_at	LOC_Os01g37690
102	Os.28823.1.S1_at	LOC_Os01g37750
102	Os.19115.1.S1_at	LOC_Os01g37760
102	Os.22790.1.A1_x_at	LOC_Os01g37770
102	Os.49606.1.S1_at	LOC_Os01g37770
102	Os.20002.1.S1_at	LOC_Os01g37790
102	Os.57451.1.S1_x_at	LOC_Os01g37800
102	Os.6802.1.S1_at	LOC_Os01g37800
102	Os.38090.1.S1_at	LOC_Os01g37820
102	Os.38090.2.S1_x_at	LOC_Os01g37820
102	Os.6069.1.S1_at	LOC_Os01g37825
102	OsAffx.23071.1.S1_at	LOC_Os01g37825
102	OsAffx.11366.1.S1_at	LOC_Os01g37832
102	Os.13544.1.S1_x_at	LOC_Os01g37832
102	Os.5952.4.S1_x_at	LOC_Os01g37837
102	Os.5952.2.S1_s_at	LOC_Os01g37837
102	Os.54221.1.A1_at	LOC_Os01g37842
102	OsAffx.11367.1.S1_x_at	LOC_Os01g37842
102	Os.18128.1.S1_a_at	LOC_Os01g37850
103	Os.18128.1.S1_a_at	LOC_Os01g37850
103	Os.19155.1.S1_at	LOC_Os01g37870
103	Os.4189.1.S1_at	LOC_Os01g37910
103	OsAffx.11368.1.S1_at	LOC_Os01g37920
103	Os.6768.1.S1_at	LOC_Os01g37950
103	Os.11353.1.S1_at	LOC_Os01g37960
103	Os.15638.1.S1_at	LOC_Os01g37980
103	OsAffx.8974.2.A1_at	LOC_Os01g38000
103	Os.38268.1.S1_at	LOC_Os01g38100
103	Os.56140.1.S1_x_at	LOC_Os01g38100
103	Os.15891.1.A1_s_at	LOC_Os01g38100
103	Os.22618.1.S1_at	LOC_Os01g38244
103	Os.10310.1.S1_at	LOC_Os01g38359
103	Os.15942.3.S1_x_at	LOC_Os01g38480
103	Os.15942.2.S1_at	LOC_Os01g38480
103	Os.13624.1.S1_at	LOC_Os01g38510
103	Os.38249.1.S1_at	LOC_Os01g38530
103	Os.38249.2.S1_at	LOC_Os01g38530
103	OsAffx.23555.1.S1_at	LOC_Os01g38590
103	Os.21231.1.S1_at	LOC_Os01g38610
103	Os.11543.1.S1_a_at	LOC_Os01g38620
103	Os.23623.1.A1_at	LOC_Os01g38650
103	OsAffx.21203.1.S1_at	LOC_Os01g38660
103	OsAffx.23565.1.S1_at	LOC_Os01g38860
103	Os.12864.1.S1_a_at	LOC_Os01g38950
103	Os.12864.4.S1_x_at	LOC_Os01g38950
103	Os.48825.1.S1_at	LOC_Os01g38970
103	Os.5356.1.S1_at	LOC_Os01g38980
103	Os.47961.1.S1_at	LOC_Os01g38990
103	Os.47961.2.S1_x_at	LOC_Os01g38990
103	Os.8526.1.S1_at	LOC_Os01g39000
103	Os.8974.1.S1_at	LOC_Os01g39010
103	Os.51916.1.S1_at	LOC_Os01g39020
103	Os.17577.4.A1_x_at	LOC_Os01g39060
103	OsAffx.2191.1.S1_at	LOC_Os01g39100
103	OsAffx.23573.1.S1_s_at	LOC_Os01g39120
104	Os.16183.1.S1_at	LOC_Os01g39134
103	Os.16183.1.S1_at	LOC_Os01g39134
104	Os.12205.1.S1_at	LOC_Os01g39250
104	Os.19618.1.S1_at	LOC_Os01g39260
104	Os.16736.1.S1_at	LOC_Os01g39270
104	Os.16736.1.S1_s_at	LOC_Os01g39270
104	Os.36435.2.S1_x_at	LOC_Os01g39280
104	Os.10934.1.S1_at	LOC_Os01g39310
104	Os.10316.1.S1_at	LOC_Os01g39330
104	Os.26054.1.S1_s_at	LOC_Os01g39330
104	Os.9158.1.S1_at	LOC_Os01g39380
104	OsAffx.11390.3.S1_s_at	LOC_Os01g39490
104	OsAffx.23580.1.S1_at	LOC_Os01g39560
104	Os.35175.1.S1_at	LOC_Os01g39630
104	Os.6325.1.A1_at	LOC_Os01g39770
104	Os.6325.1.A1_x_at	LOC_Os01g39770
104	Os.6325.2.A1_x_at	LOC_Os01g39770
104	Os.57332.1.S1_at	LOC_Os01g39780
104	Os.9190.1.S1_at	LOC_Os01g39790
104	Os.9781.1.S1_at	LOC_Os01g39800
104	Os.9781.2.S1_x_at	LOC_Os01g39800
104	Os.9781.2.S1_at	LOC_Os01g39800
104	Os.9781.1.S1_x_at	LOC_Os01g39800
104	Os.27016.2.S1_at	LOC_Os01g39810
104	Os.27016.1.S2_x_at	LOC_Os01g39810
104	Os.27016.3.S1_x_at	LOC_Os01g39810
104	Os.18562.1.S1_at	LOC_Os01g39830
104	Os.36418.1.S1_at	LOC_Os01g39840
104	OsAffx.23589.1.S1_s_at	LOC_Os01g39890
105	Os.24901.1.A1_at	LOC_Os01g39960
104	Os.24901.1.A1_at	LOC_Os01g39960
105	Os.49687.1.S1_x_at	LOC_Os01g39970
105	Os.27778.3.S1_x_at	LOC_Os01g40000
105	Os.27778.2.S1_at	LOC_Os01g40000
106	OsAffx.23591.1.S1_at	LOC_Os01g40030
106	OsAffx.23592.1.S1_at	LOC_Os01g40040
106	Os.11777.1.S1_at	LOC_Os01g40050
106	OsAffx.23593.1.S1_s_at	LOC_Os01g40070
106	OsAffx.23594.1.S1_at	LOC_Os01g40094
106	OsAffx.23595.1.S1_at	LOC_Os01g40094
106	Os.5367.1.S1_at	LOC_Os01g40094
106	Os.5450.1.S1_at	LOC_Os01g40110
106	OsAffx.9194.3.A1_at	LOC_Os01g40120
107	Os.56014.1.S1_at	LOC_Os01g40190
107	OsAffx.23597.1.S1_x_at	LOC_Os01g40200
107	Os.25233.1.S1_x_at	LOC_Os01g40200
108	OsAffx.23600.1.S1_x_at	LOC_Os01g40250
107	OsAffx.23600.1.S1_x_at	LOC_Os01g40250
108	OsAffx.23600.2.S1_at	LOC_Os01g40250
107	OsAffx.23600.2.S1_at	LOC_Os01g40250
108	Os.48275.1.S1_at	LOC_Os01g40250
107	Os.48275.1.S1_at	LOC_Os01g40250
108	Os.30657.1.S1_at	LOC_Os01g40260
108	Os.8965.1.S1_at	LOC_Os01g40280
108	Os.53702.1.S1_x_at	LOC_Os01g40310
108	Os.8571.1.S1_s_at	LOC_Os01g40310
108	Os.54352.1.S1_at	LOC_Os01g40320
108	Os.9702.1.S1_a_at	LOC_Os01g40330
109	Os.7323.1.S1_at	LOC_Os01g40340
108	Os.7323.1.S1_at	LOC_Os01g40340
109	Os.45995.1.S1_x_at	LOC_Os01g40340
108	Os.45995.1.S1_x_at	LOC_Os01g40340
109	OsAffx.23603.2.S1_at	LOC_Os01g40370
109	OsAffx.27081.1.S1_at	LOC_Os01g40410
109	Os.9530.2.S1_x_at	LOC_Os01g40420
109	Os.9530.1.S1_at	LOC_Os01g40420
109	Os.9530.2.S1_at	LOC_Os01g40420
109	OsAffx.27080.1.S1_x_at	LOC_Os01g40420
110	Os.8078.1.S1_at	LOC_Os01g40470
111	Os.8309.1.S1_at	LOC_Os01g40570
111	Os.5667.1.S1_at	LOC_Os01g40590
111	Os.24549.1.S1_at	LOC_Os01g40610
111	Os.26711.1.S1_at	LOC_Os01g40620
111	Os.26711.2.S1_x_at	LOC_Os01g40620
111	Os.26711.2.S1_s_at	LOC_Os01g40620
111	Os.11222.1.S1_at	LOC_Os01g40630
111	Os.57185.1.S1_at	LOC_Os01g40630
111	Os.11222.2.S1_x_at	LOC_Os01g40630
111	Os.38077.1.S1_at	LOC_Os01g40640
111	Os.38077.2.S1_x_at	LOC_Os01g40640
111	Os.14549.1.S1_at	LOC_Os01g40650
112	Os.8369.1.S1_at	LOC_Os01g40670
111	Os.8369.1.S1_at	LOC_Os01g40670
112	Os.11068.4.S1_x_at	LOC_Os01g40690
112	Os.11068.1.S1_a_at	LOC_Os01g40690
112	Os.7488.1.S1_s_at	LOC_Os01g40700
112	Os.41402.1.S1_x_at	LOC_Os01g40700
112	Os.15183.1.S1_at	LOC_Os01g40710
112	Os.41397.1.S1_at	LOC_Os01g40730
112	Os.27284.1.S1_at	LOC_Os01g40750
112	Os.41397.1.S1_x_at	LOC_Os01g40750
112	Os.51799.1.S1_at	LOC_Os01g40760
112	Os.8317.2.S1_x_at	LOC_Os01g40820
112	Os.8317.1.S1_at	LOC_Os01g40820
113	OsAffx.11413.1.S1_x_at	LOC_Os01g40830
113	Os.35712.1.S1_at	LOC_Os01g40840
113	Os.5012.1.S1_at	LOC_Os01g40860
113	Os.2010.1.S1_at	LOC_Os01g40870
113	Os.33016.3.S1_x_at	LOC_Os01g40980
113	Os.33016.2.S1_x_at	LOC_Os01g40980
113	Os.8689.1.S1_at	LOC_Os01g40990
113	Os.23844.1.A1_at	LOC_Os01g41010
114	Os.35080.1.S1_at	LOC_Os01g41040
115	Os.35080.1.S1_at	LOC_Os01g41040
115	Os.41372.1.S1_at	LOC_Os01g41190
115	Os.34467.1.S1_at	LOC_Os01g41210
115	Os.19344.1.S1_at	LOC_Os01g41220
115	Os.35573.1.S1_at	LOC_Os01g41240
115	Os.24958.1.A1_at	LOC_Os01g41250
116	Os.10348.1.S1_at	LOC_Os01g41430
116	Os.56319.1.S1_at	LOC_Os01g41530
116	Os.13623.1.S1_at	LOC_Os01g41550
116	Os.17055.2.A1_a_at	LOC_Os01g41565
116	Os.17055.1.A1_a_at	LOC_Os01g41565
116	OsAffx.23623.1.S1_at	LOC_Os01g41565
116	OsAffx.23623.1.S1_x_at	LOC_Os01g41565
116	Os.11314.1.S1_at	LOC_Os01g41610
116	Os.12773.1.S1_at	LOC_Os01g41630
116	Os.7404.1.S1_a_at	LOC_Os01g41640
116	Os.36122.1.A1_at	LOC_Os01g41650
116	Os.36122.3.S1_x_at	LOC_Os01g41650
116	Os.36122.2.S1_at	LOC_Os01g41660
116	Os.7941.2.S1_s_at	LOC_Os01g41710
116	Os.7941.2.S1_a_at	LOC_Os01g41710
116	OsAffx.9161.2.S1_at	LOC_Os01g41720
116	OsAffx.9161.1.S1_x_at	LOC_Os01g41720
117	Os.24878.1.A1_at	LOC_Os01g41750
117	Os.20589.1.S1_at	LOC_Os01g41800
117	Os.22681.1.S1_at	LOC_Os01g41810
118	Os.26891.1.A1_x_at	LOC_Os01g41820
118	Os.46049.1.S1_at	LOC_Os01g41870
118	Os.22776.1.S1_s_at	LOC_Os01g41880
118	Os.15138.1.S1_at	LOC_Os01g41900
118	OsAffx.9156.2.S1_at	LOC_Os01g41910
118	OsAffx.9156.1.S1_s_at	LOC_Os01g41910
118	Os.9136.2.A1_at	LOC_Os01g41930
118	Os.30203.1.S1_at	LOC_Os01g41950
118	Os.6024.1.S1_at	LOC_Os01g41990
118	Os.25471.1.S1_x_at	LOC_Os01g42010
118	Os.25471.2.S1_x_at	LOC_Os01g42010
118	Os.20214.1.S1_at	LOC_Os01g42024
118	Os.41335.2.S1_x_at	LOC_Os01g42030
118	OsAffx.23629.2.S1_at	LOC_Os01g42050
118	OsAffx.23629.1.S1_s_at	LOC_Os01g42050
118	Os.47749.1.S1_at	LOC_Os01g42080
118	Os.33697.1.S1_at	LOC_Os01g42090
118	Os.47998.1.S1_at	LOC_Os01g42120
118	OsAffx.21381.1.S1_s_at	LOC_Os01g42140
118	Os.54424.1.S1_at	LOC_Os01g42200
119	Os.8825.1.S1_a_at	LOC_Os01g42234
119	Os.8825.3.S1_x_at	LOC_Os01g42234
119	Os.7109.1.S1_a_at	LOC_Os01g42260
119	Os.21178.1.S2_at	LOC_Os01g42280
119	Os.21178.1.S1_at	LOC_Os01g42280
120	OsAffx.2218.2.S1_s_at	LOC_Os01g42340
121	Os.467.1.S1_a_at	LOC_Os01g42380
121	Os.17966.1.A1_x_at	LOC_Os01g42380
120	Os.467.1.S1_a_at	LOC_Os01g42380
120	Os.17966.1.A1_x_at	LOC_Os01g42380
121	Os.470.1.S1_s_at	LOC_Os01g42410
121	Os.20543.1.S1_at	LOC_Os01g42430
121	Os.32945.2.S1_x_at	LOC_Os01g42460
121	Os.32945.1.S1_at	LOC_Os01g42460
121	OsAffx.9139.1.S1_at	LOC_Os01g42470
121	Os.20213.1.S1_at	LOC_Os01g42480
121	Os.23463.2.S1_x_at	LOC_Os01g42490
121	Os.23463.1.S1_s_at	LOC_Os01g42490
121	Os.23582.1.A1_x_at	LOC_Os01g42500
121	Os.25035.1.S1_at	LOC_Os01g42510
122	Os.29404.2.S1_at	LOC_Os01g42620
122	Os.29404.1.S1_at	LOC_Os01g42620
122	Os.29404.2.S1_x_at	LOC_Os01g42620
122	Os.14338.1.S1_at	LOC_Os01g42630
122	Os.46778.1.S1_at	LOC_Os01g42630
122	Os.14338.1.S1_x_at	LOC_Os01g42630
122	OsAffx.11444.1.S1_at	LOC_Os01g42640
122	Os.3455.1.S1_at	LOC_Os01g42650
122	Os.35061.2.S1_x_at	LOC_Os01g42690
122	Os.21300.2.S1_at	LOC_Os01g42690
122	Os.8697.1.S1_at	LOC_Os01g42700
122	Os.8697.1.S2_at	LOC_Os01g42700
122	Os.1021.1.S1_at	LOC_Os01g42710
122	Os.34525.1.S1_s_at	LOC_Os01g42720
122	OsAffx.11445.1.S1_s_at	LOC_Os01g42720
122	Os.34525.1.S1_x_at	LOC_Os01g42720
122	Os.41283.1.S1_at	LOC_Os01g42730
122	Os.37805.1.S1_at	LOC_Os01g42770
122	Os.28964.1.S1_at	LOC_Os01g42790
122	Os.49871.1.S1_x_at	LOC_Os01g42800
122	Os.41273.1.S1_at	LOC_Os01g42820
122	Os.17617.1.S1_at	LOC_Os01g42820
122	Os.5871.1.S1_s_at	LOC_Os01g42830
122	Os.1041.1.S1_x_at	LOC_Os01g42850
122	Os.1043.1.S1_at	LOC_Os01g42860
122	Os.1044.1.S1_at	LOC_Os01g42870
122	Os.21615.1.S1_at	LOC_Os01g42880
123	Os.14392.1.S1_at	LOC_Os01g42950
123	OsAffx.11449.1.S1_at	LOC_Os01g42960
123	Os.1486.1.S1_s_at	LOC_Os01g42970
123	Os.46377.1.S1_at	LOC_Os01g42970
123	Os.1487.2.S1_x_at	LOC_Os01g42980
123	Os.1487.1.S1_at	LOC_Os01g42980
123	Os.57359.1.S1_at	LOC_Os01g43010
123	Os.16523.1.S1_at	LOC_Os01g43020
123	Os.11466.1.S1_at	LOC_Os01g43030
123	Os.41257.1.S1_at	LOC_Os01g43040
123	Os.37641.1.S1_at	LOC_Os01g43050
124	Os.37641.1.S1_at	LOC_Os01g43050
123	Os.37641.2.S1_x_at	LOC_Os01g43050
124	Os.37641.2.S1_x_at	LOC_Os01g43050
124	Os.33198.1.S1_at	LOC_Os01g43060
124	Os.1500.1.S1_at	LOC_Os01g43070
124	Os.1500.2.S1_x_at	LOC_Os01g43070
124	Os.52056.1.S1_at	LOC_Os01g43080
124	Os.45885.1.S1_s_at	LOC_Os01g43090
124	Os.32938.1.S1_x_at	LOC_Os01g43100
124	Os.32938.1.S1_at	LOC_Os01g43100
124	Os.26991.1.S1_x_at	LOC_Os01g43120
124	Os.52507.1.S1_at	LOC_Os01g43120
124	Os.47953.1.S1_at	LOC_Os01g43130
124	Os.41251.1.A1_at	LOC_Os01g43140
124	Os.51057.1.S1_at	LOC_Os01g43150
124	Os.51057.1.S1_s_at	LOC_Os01g43150
124	Os.15014.1.S1_at	LOC_Os01g43160
124	Os.11720.1.S1_a_at	LOC_Os01g43170
124	Os.41242.1.A1_at	LOC_Os01g43220
124	Os.662.1.S1_at	LOC_Os01g43220
124	Os.37184.1.S1_at	LOC_Os01g43230
124	OsAffx.23641.1.S1_at	LOC_Os01g43230
124	Os.663.1.S1_at	LOC_Os01g43250
124	Os.31670.2.S1_at	LOC_Os01g43330
125	Os.33558.1.S1_at	LOC_Os01g43350
125	Os.30361.2.S1_x_at	LOC_Os01g43360
125	Os.30361.1.S1_at	LOC_Os01g43360
125	Os.9195.1.S1_at	LOC_Os01g43370
125	Os.41226.1.S1_at	LOC_Os01g43380
125	OsAffx.2225.1.S1_at	LOC_Os01g43380
126	Os.32068.1.S1_at	LOC_Os01g43390
126	Os.27820.1.S1_at	LOC_Os01g43410
126	Os.6537.1.S1_at	LOC_Os01g43420
126	Os.51609.1.S1_at	LOC_Os01g43430
127	Os.648.1.S1_at	LOC_Os01g43480
127	Os.652.1.S1_a_at	LOC_Os01g43520
127	Os.652.1.S2_a_at	LOC_Os01g43520
127	Os.9338.1.S1_at	LOC_Os01g43540
127	Os.57382.1.S1_at	LOC_Os01g43550
127	OsAffx.21337.1.S1_x_at	LOC_Os01g43570
127	Os.16303.3.S1_x_at	LOC_Os01g43580
127	Os.40015.1.S1_at	LOC_Os01g43590
127	Os.36376.1.S1_at	LOC_Os01g43610
127	Os.24505.1.S1_at	LOC_Os01g43630
127	Os.7815.1.S1_at	LOC_Os01g43630
127	Os.30512.1.S1_at	LOC_Os01g43650
127	Os.763.2.S1_x_at	LOC_Os01g43680
127	Os.763.2.S1_at	LOC_Os01g43680
127	Os.763.1.S1_at	LOC_Os01g43680
127	Os.767.1.S1_at	LOC_Os01g43700
127	Os.6452.2.A1_a_at	LOC_Os01g43710
127	Os.773.1.S1_s_at	LOC_Os01g43750
127	Os.21332.1.S1_at	LOC_Os01g43760
127	Os.37668.1.S1_at	LOC_Os01g43844
127	Os.51023.1.S1_at	LOC_Os01g43851
128	Os.834.1.S1_a_at	LOC_Os01g43870
128	Os.26152.1.S1_a_at	LOC_Os01g43910
128	Os.26152.2.S1_x_at	LOC_Os01g43910
128	Os.26152.1.S1_at	LOC_Os01g43910
128	OsAffx.21325.1.S1_at	LOC_Os01g43940
128	Os.18001.3.S1_x_at	LOC_Os01g44040
128	Os.18001.3.S1_at	LOC_Os01g44040
128	Os.18001.1.S1_at	LOC_Os01g44040
128	Os.18001.2.S1_x_at	LOC_Os01g44040
128	Os.4863.2.S1_at	LOC_Os01g44050
128	Os.4863.1.S1_at	LOC_Os01g44050
128	Os.35858.2.S1_x_at	LOC_Os01g44110
128	Os.35858.1.S1_at	LOC_Os01g44110
128	Os.35858.2.S1_at	LOC_Os01g44110
128	Os.12043.1.S1_at	LOC_Os01g44120
128	Os.40235.1.S1_at	LOC_Os01g44170
128	Os.11136.1.S1_at	LOC_Os01g44210
128	Os.6732.1.S1_a_at	LOC_Os01g44220
128	Os.2350.1.S1_at	LOC_Os01g44230
128	Os.30324.2.S1_x_at	LOC_Os01g44250
129	Os.41164.1.S1_at	LOC_Os01g44390
129	Os.7481.1.S1_at	LOC_Os01g44394
129	Os.48563.1.S1_x_at	LOC_Os01g44970
129	Os.27933.2.S1_s_at	LOC_Os01g44980
129	Os.53767.1.A1_at	LOC_Os01g44990
129	OsAffx.11471.1.S1_at	LOC_Os01g45020
129	Os.27933.1.S1_at	LOC_Os01g45070
129	OsAffx.23663.1.S1_at	LOC_Os01g45140
129	Os.57569.1.S1_at	LOC_Os01g45190
129	Os.11247.1.S1_at	LOC_Os01g45200
129	Os.7206.1.S1_at	LOC_Os01g45250
129	Os.2329.1.S1_a_at	LOC_Os01g45274
129	Os.45985.1.S1_at	LOC_Os01g45360
129	Os.35811.1.S1_at	LOC_Os01g45370
129	Os.30916.1.S1_at	LOC_Os01g45380
129	Os.25120.1.S1_s_at	LOC_Os01g45390
129	Os.25120.1.S1_at	LOC_Os01g45390
129	Os.5202.1.S1_at	LOC_Os01g45439
129	Os.28909.1.S1_at	LOC_Os01g45460
129	Os.10486.1.S1_at	LOC_Os01g45470
129	OsAffx.23671.2.S1_x_at	LOC_Os01g45520
129	Os.7466.1.S1_at	LOC_Os01g45530
129	Os.34984.1.A1_at	LOC_Os01g45620
129	Os.34984.3.S1_x_at	LOC_Os01g45620
129	Os.45997.1.S1_x_at	LOC_Os01g45640
129	Os.1818.1.S1_at	LOC_Os01g45640
129	OsAffx.23673.1.S1_at	LOC_Os01g45670
129	Os.6839.1.S1_at	LOC_Os01g45700
129	OsAffx.23674.2.S1_s_at	LOC_Os01g45700
129	Os.17226.1.S1_x_at	LOC_Os01g45750
129	Os.5457.1.S1_at	LOC_Os01g45750
129	Os.17226.1.S1_s_at	LOC_Os01g45750
129	Os.4680.2.S1_x_at	LOC_Os01g45760
129	Os.33341.2.S1_x_at	LOC_Os01g45830
129	Os.14861.2.S1_x_at	LOC_Os01g45880
129	Os.14861.1.S1_s_at	LOC_Os01g45880
129	Os.14861.2.S1_at	LOC_Os01g45880
129	Os.33110.1.S1_at	LOC_Os01g45900
129	Os.12625.5.S1_at	LOC_Os01g45910
129	Os.12629.1.S1_at	LOC_Os01g45914
129	Os.21836.1.S1_at	LOC_Os01g45960
129	Os.8626.1.S1_a_at	LOC_Os01g45970
129	Os.8626.2.S1_at	LOC_Os01g45970
129	Os.50245.1.S1_x_at	LOC_Os01g45990
129	Os.48001.1.A1_at	LOC_Os01g46020
129	OsAffx.21459.2.S1_s_at	LOC_Os01g46020
129	Os.2030.1.S1_at	LOC_Os01g46040
129	Os.17964.1.S1_at	LOC_Os01g46060
129	Os.17964.2.S1_x_at	LOC_Os01g46060
129	Os.12729.1.S1_at	LOC_Os01g46070
129	Os.54427.1.A1_at	LOC_Os01g46080
129	Os.14232.1.S1_at	LOC_Os01g46120
129	Os.34087.1.S1_x_at	LOC_Os01g46130
129	Os.34087.2.A1_at	LOC_Os01g46140
129	Os.34087.2.A1_x_at	LOC_Os01g46140
129	Os.34087.4.S1_x_at	LOC_Os01g46140
130	Os.35566.1.A1_x_at	LOC_Os01g46169
130	Os.21387.3.S1_x_at	LOC_Os01g46169
130	Os.21387.3.S1_at	LOC_Os01g46169
130	Os.21387.2.S1_s_at	LOC_Os01g46169
130	Os.33614.1.S1_at	LOC_Os01g46200
130	Os.51595.1.S1_at	LOC_Os01g46370
130	Os.21537.1.S1_x_at	LOC_Os01g46380
130	Os.4767.2.S1_x_at	LOC_Os01g46380
130	Os.26703.1.S1_at	LOC_Os01g46500
130	Os.27843.1.S2_at	LOC_Os01g46510
130	Os.27843.1.S1_at	LOC_Os01g46510
130	Os.38060.1.S1_a_at	LOC_Os01g46570
130	Os.38060.2.S1_x_at	LOC_Os01g46570
130	Os.22471.2.S1_x_at	LOC_Os01g46580
130	Os.22471.2.S1_at	LOC_Os01g46580
130	Os.22471.1.S1_at	LOC_Os01g46580
130	Os.26738.1.S1_at	LOC_Os01g46590
130	Os.12610.1.S1_at	LOC_Os01g46610
130	OsAffx.11492.1.S1_at	LOC_Os01g46640
130	OsAffx.2258.1.S1_at	LOC_Os01g46690
130	Os.25567.1.S1_at	LOC_Os01g46700
130	Os.5417.3.S1_x_at	LOC_Os01g46710
130	Os.5417.2.S1_x_at	LOC_Os01g46710
130	Os.27759.1.S1_at	LOC_Os01g46720
130	Os.19404.1.S1_at	LOC_Os01g46750
130	Os.5690.1.S1_at	LOC_Os01g46760
130	Os.32039.1.S1_at	LOC_Os01g46810
130	Os.32590.1.S1_at	LOC_Os01g46840
130	OsAffx.2262.1.S1_x_at	LOC_Os01g46926
130	Os.8873.1.S1_at	LOC_Os01g46926
130	Os.37449.1.S1_x_at	LOC_Os01g46932
130	Os.52748.1.S1_x_at	LOC_Os01g46932
130	Os.52748.1.S1_at	LOC_Os01g46932
130	Os.5197.2.S1_x_at	LOC_Os01g46950
130	Os.413.1.S1_at	LOC_Os01g46970
130	Os.9499.1.S1_at	LOC_Os01g46980
131	Os.171.1.S1_at	LOC_Os01g47070
131	Os.6058.1.S1_at	LOC_Os01g47080
131	Os.41467.1.S1_at	LOC_Os01g47080
131	OsAffx.11499.1.S1_at	LOC_Os01g47190
131	Os.27264.1.A1_at	LOC_Os01g47200
131	Os.13615.2.S1_at	LOC_Os01g47256
131	Os.13615.4.S1_x_at	LOC_Os01g47262
131	Os.13615.1.S1_at	LOC_Os01g47262
131	OsAffx.11501.1.S1_x_at	LOC_Os01g47262
131	OsAffx.23697.1.S1_at	LOC_Os01g47270
131	Os.41454.1.S1_s_at	LOC_Os01g47270
131	Os.7971.2.S1_s_at	LOC_Os01g47330
131	Os.7971.1.S1_x_at	LOC_Os01g47330
131	Os.17910.1.S1_a_at	LOC_Os01g47340
131	Os.19161.1.S1_at	LOC_Os01g47350
131	Os.50635.1.S1_x_at	LOC_Os01g47410
131	Os.13741.1.S1_s_at	LOC_Os01g47410
131	Os.50635.1.S1_at	LOC_Os01g47410
131	OsAffx.21425.1.S1_at	LOC_Os01g47420
131	Os.17029.1.S1_at	LOC_Os01g47420
131	Os.14874.1.S1_at	LOC_Os01g47430
131	Os.14874.2.S1_at	LOC_Os01g47430
131	Os.14874.2.S1_x_at	LOC_Os01g47430
131	Os.41793.1.S1_at	LOC_Os01g47450
131	Os.27161.1.S1_at	LOC_Os01g47460
131	Os.33575.1.S1_at	LOC_Os01g47470
131	Os.53251.1.S1_at	LOC_Os01g47490
131	Os.41790.1.S1_x_at	LOC_Os01g47490
131	Os.14999.1.S1_x_at	LOC_Os01g47530
131	Os.14999.3.S1_x_at	LOC_Os01g47530
131	Os.8758.1.S1_s_at	LOC_Os01g47540
131	Os.37799.1.S1_at	LOC_Os01g47540
131	Os.4879.1.S1_a_at	LOC_Os01g47550
131	Os.28828.1.S2_at	LOC_Os01g47560
131	OsAffx.11507.1.S1_at	LOC_Os01g47570
131	Os.15706.1.S1_at	LOC_Os01g47580
131	Os.15706.2.S1_x_at	LOC_Os01g47580
131	Os.52073.1.S1_at	LOC_Os01g47600
131	Os.32834.1.S1_at	LOC_Os01g47620
131	Os.32834.2.S1_x_at	LOC_Os01g47620
131	Os.19141.1.S1_at	LOC_Os01g47630
131	Os.45930.1.A1_at	LOC_Os01g47650
131	Os.9361.1.S1_s_at	LOC_Os01g47660
131	OsAffx.23701.1.S1_at	LOC_Os01g47660
131	OsAffx.11509.1.S1_at	LOC_Os01g47680
131	Os.8765.1.S1_a_at	LOC_Os01g47690
131	Os.41776.1.S1_at	LOC_Os01g47730
131	Os.12075.1.S1_a_at	LOC_Os01g47740
131	Os.12075.1.S2_a_at	LOC_Os01g47740
132	Os.11657.1.S1_at	LOC_Os01g47760
132	Os.10221.1.S1_at	LOC_Os01g47770
132	Os.5908.1.S1_at	LOC_Os01g47780
132	Os.32955.1.A1_at	LOC_Os01g47800
132	Os.32955.2.S1_x_at	LOC_Os01g47800
132	OsAffx.2268.1.S1_at	LOC_Os01g47820
132	Os.41771.1.S1_at	LOC_Os01g47900
132	Os.54041.1.S1_at	LOC_Os01g48000
132	Os.6367.1.S1_a_at	LOC_Os01g48060
132	Os.6367.1.S1_at	LOC_Os01g48060
132	Os.6367.2.S1_x_at	LOC_Os01g48060
132	OsAffx.23706.1.S1_at	LOC_Os01g48120
132	Os.9851.1.S1_at	LOC_Os01g48130
132	Os.15936.1.S1_at	LOC_Os01g48180
132	Os.15936.2.S1_x_at	LOC_Os01g48180
132	Os.10606.3.S1_at	LOC_Os01g48190
132	Os.10606.3.S1_x_at	LOC_Os01g48190
132	Os.10606.1.S1_a_at	LOC_Os01g48190
132	Os.26492.1.S1_at	LOC_Os01g48200
132	Os.32281.3.S1_x_at	LOC_Os01g48210
132	Os.32281.2.S1_x_at	LOC_Os01g48210
132	Os.6738.1.S1_at	LOC_Os01g48220
132	Os.41746.1.S1_at	LOC_Os01g48250
132	OsAffx.23710.1.S1_at	LOC_Os01g48260
132	Os.11627.1.S1_at	LOC_Os01g48270
132	Os.14354.1.S1_at	LOC_Os01g48280
132	Os.25062.1.A1_a_at	LOC_Os01g48300
132	Os.25062.2.S1_a_at	LOC_Os01g48300
132	OsAffx.11516.2.S1_at	LOC_Os01g48310
132	Os.20524.1.S1_at	LOC_Os01g48310
132	OsAffx.11516.1.S1_x_at	LOC_Os01g48310
132	Os.6377.1.S1_at	LOC_Os01g48320
132	Os.15379.1.S2_a_at	LOC_Os01g48330
132	Os.15379.1.S1_a_at	LOC_Os01g48330
132	Os.15379.2.S1_x_at	LOC_Os01g48330
132	OsAffx.21509.1.S1_at	LOC_Os01g48360
132	Os.22785.1.S1_a_at	LOC_Os01g48370
[truncated: 20,584 more rows]
