# Supplementary material for: 2D association and integrative omics analysis in rice provides systems biology view in trait analysis
Source: Commun Biol. 2018 Sep 27;1:153. doi: 10.1038/s42003-018-0159-7 (PMC6160469; doi:10.1038/s42003-018-0159-7)
Supplement: Supplementary file 9 — Supplementary Data 7 [file 42003_2018_159_MOESM9_ESM.csv]

5.841	6.0963	5.42	5.8659	6.027	6.004	5.8397	5.8529	5.8511	5.7355	5.7912	6.0466	5.7393	5.9413	5.5894	5.7972	5.948	5.9292	5.6349	5.423	5.5347	5.9221	5.6451	5.7437	5.4883	5.5032	5.4809	5.3667	5.8439	5.9594	6.0902	5.7818	5.8277	5.7627	5.6892	5.9286	5.6369	5.7355	5.699	5.9194	6.0085	6.3787	5.7351	5.5349	6.3192	5.9692	6.0026	5.8071	5.7946	5.589
4.5289	4.0984	5.1039	5.0092	4.2055	5.3319	4.9475	4.579	4.5712	5.0124	4.3046	5.0594	4.6961	4.0965	4.8102	4.6756	4.6289	4.179	4.864	4.4973	4.6255	4.9052	4.6549	4.5419	4.6638	4.5896	4.9781	5.0519	4.2575	4.5333	4.4845	5.3632	4.2222	5.1486	5.1572	4.7445	5.1219	4.6325	4.8604	3.9512	5.23	4.8541	5.2984	5.0167	5.1892	4.6646	4.3425	4.528	5.1258	4.7493
4.6309	4.4159	4.4156	4.3819	4.9153	4.5426	4.5881	4.9885	4.9653	4.9049	5.0451	5.3264	5.1844	4.7726	4.7402	4.6864	4.8913	4.8093	5.1536	4.9926	5.0702	4.7684	4.848	4.6028	4.5833	4.8923	5.0575	4.6352	5.1284	5.2205	4.8891	4.6924	5.1269	4.7726	4.6292	5.0196	4.8369	5.4272	4.803	5.2942	5.0076	4.8246	4.499	4.6764	4.7655	5.6825	4.696	5.4213	4.968	5.0261
5.1419	6.1994	5.6427	7.0604	6.1854	5.7154	5.4818	6.2372	5.805	4.6114	5.8402	6.4205	4.1563	4.7308	6.4407	5.4096	5.2187	5.0367	4.9196	5.891	5.4106	5.3904	5.5813	5.3726	5.3136	5.0418	5.0993	4.8531	5.2783	5.9272	5.0969	5.7417	5.4938	5.1193	5.6099	5.4315	5.6604	5.3074	5.5897	6.6934	6.0587	5.0168	5.6209	6.6383	5.6423	5.9999	5.9477	5.6145	6.3709	5.2487
9.4199	8.9536	9.2009	9.0515	8.9731	9.5944	9.6154	9.2831	9.4196	9.2255	9.1553	9.4047	9.044	9.4236	9.2327	9.5098	9.5569	9.1113	9.0024	9.2381	9.3916	9.3381	9.5094	9.7339	9.4608	9.3927	9.3688	9.4877	9.5607	9.5328	9.4824	9.5242	9.3331	9.6388	8.9884	9.4791	9.216	9.2833	9.1336	9.483	9.6152	9.5863	9.6102	9.4698	9.7512	9.5079	9.8417	9.3469	9.5658	9.5396
2.6644	3.5459	3.7868	4.5322	3.1186	2.8926	3.7555	3.9362	3.8539	3.8564	4.0639	2.745	3.4512	5.0519	3.1383	5.2173	2.9452	2.853	3.031	2.7081	3.0054	5.3617	4.6768	4.5635	3.8239	4.5761	3.4453	3.9833	3.6807	3.7249	4.9873	3.114	2.7603	3.2689	2.5511	2.8444	3.5259	3.1057	4.9485	3.0419	3.2419	3.458	2.8864	5.0455	2.6112	4.9546	2.787	2.9394	3.3384	3.025
7.1496	6.669	7.5756	7.4783	7.6723	6.6974	7.171	6.8767	6.504	7.3014	7.4448	7.5279	7.4136	6.3791	7.6987	7.164	7.3858	7.6697	7.6308	6.9388	6.9345	6.5021	6.6065	6.9429	6.0452	6.4876	6.9458	7.0468	6.9319	7.3037	7.1306	7.5112	6.9924	7.5514	7.7691	7.5686	6.9205	7.3047	7.011	7.1254	7.4313	7.2379	7.3462	7.0273	6.4576	6.9008	7.1236	7.063	7.3871	7.6518
8.2413	8.3881	8.9128	8.6203	7.1651	8.2296	8.6667	7.865	7.9861	8.1213	7.2769	7.1533	8.2925	8.3469	7.5356	8.0303	7.9535	7.8739	7.5496	7.6584	8.5957	9.0817	8.7768	8.5769	8.4601	8.1685	8.406	9.0698	8.4968	8.2951	8.8571	8.0239	8.005	8.7103	8.3872	6.818	8.3785	7.9498	9.2835	8.0893	8.8207	8.7778	8.6865	8.6833	9.1064	8.5716	8.3542	8.2325	9.3609	8.5683
5.2446	5.4064	5.2874	5.6351	5.6802	5.0508	5.6353	5.8576	5.3341	5.5023	5.6209	5.4375	5.3283	5.8377	5.4834	5.6181	5.3123	5.507	5.1995	5.5923	5.1086	5.2813	5.4052	5.5566	5.3342	5.9839	5.5672	5.1128	5.3412	5.8001	5.4525	5.3465	5.1247	5.1902	5.0115	5.2478	5.1912	5.4113	5.684	5.7226	5.1853	5.1156	5.0871	5.5675	4.9949	5.6203	5.4909	5.2535	5.2685	5.2291
6.5356	7.0984	7.4017	7.007	6.5261	7.0231	6.2412	6.7867	6.8051	6.4095	7.1844	6.2347	6.5583	6.8985	6.732	7.0868	6.2957	6.0356	6.5783	6.7591	7.7904	6.9868	6.5129	6.7275	6.5793	6.1414	6.5089	6.2107	6.1702	6.4763	6.6745	6.2779	6.6429	7.0844	6.6397	6.0621	6.4266	6.1246	6.6637	6.7749	6.4505	6.6517	5.7608	6.3369	7.0848	7.1979	6.1107	6.8809	6.8765	6.7856
6.4288	6.7606	6.1955	6.6974	6.637	6.2947	6.7333	6.3291	5.9701	6.2396	6.5452	6.2666	6.4927	5.9921	6.4669	6.2585	6.7857	6.6104	6.5029	6.0979	6.4892	5.794	5.8407	5.7682	6.0462	5.9489	5.7578	6.0726	6.1036	6.0852	5.631	5.8773	5.8409	5.8545	6.6671	5.5569	6.0737	6.4043	6.1814	6.2843	5.9936	5.8451	6.4306	6.2013	6.1891	6.0344	6.2978	6.2307	6.7666	6.1761
7.6254	7.5134	7.8517	7.5923	8.1142	7.6958	7.5949	7.7751	7.9191	7.8389	7.7706	7.6791	7.7621	7.5782	7.5756	7.563	7.8502	7.8198	7.524	7.6554	7.7553	7.8747	7.9557	7.4911	7.8055	7.8389	7.8105	7.6604	7.6442	7.8101	7.7232	7.7429	7.7153	7.872	7.6262	7.9317	7.7879	7.6512	8.028	7.4763	8.0888	8.0979	7.9845	7.6462	7.7032	7.7792	7.3322	8.0848	7.9173	8.061
5.6336	4.9586	5.5554	5.194	4.8136	5.446	5.6639	5.5207	5.3069	6.1105	5.3234	5.4655	5.6277	5.6019	5.3077	5.3559	5.3537	5.3784	5.4499	5.3296	5.2142	5.0172	5.2754	5.0502	5.7738	5.5808	5.3878	5.3501	5.4996	5.497	5.4091	5.166	5.886	5.4538	5.459	5.488	5.434	5.5572	5.1855	5.5794	5.1559	5.4495	5.2596	5.4236	6.2526	5.6701	5.6809	5.3569	5.1573	5.7281
6.387	6.6763	7.2163	6.9277	7.1528	7.5375	7.2182	6.5847	6.5089	6.8378	6.6473	7.6033	6.7285	6.841	6.9762	6.8026	7.3945	7.1585	7.037	6.7952	7.4413	6.7867	6.7895	6.9819	6.7223	6.706	6.5758	6.5941	7.2339	6.7106	6.4561	7.376	7.0468	6.7324	7.5247	7.5335	7.3072	7.169	7.1585	7.2778	7.7006	7.4727	7.5107	7.2359	7.5961	6.9029	6.9165	6.4389	6.9094	7.2246
6.0935	4.1358	4.5755	4.9027	6.1879	5.1281	6.3234	6.1333	6.0141	6.2949	6.3014	6.3393	5.9802	6.3293	6.2869	6.084	6.348	4.4316	3.9776	6.1556	4.3969	4.6659	5.5391	4.4531	6.1067	6.4979	6.1298	4.7453	3.7589	6.3246	6.2058	5.132	6.4051	4.2799	5.487	6.3055	4.8618	6.329	4.5549	6.006	5.4598	4.8768	6.1379	4.9999	4.6778	6.0757	6.2146	6.0679	4.8169	4.6407
6.7256	4.3185	4.7705	4.4109	5.2854	5.035	6.593	6.6133	5.7592	5.1158	5.686	6.5672	6.2165	5.6287	5.2838	5.4275	5.6101	4.7684	4.9885	6.395	5.1067	4.4903	5.4465	5.0921	5.8786	6.2126	5.8468	4.3798	4.366	6.8369	6.4125	4.6554	5.9965	4.6721	4.6869	6.5176	5.0888	6.5823	4.5458	5.3033	4.6535	4.7581	5.1888	4.8326	4.4591	6.0601	6.7778	6.109	4.5832	4.2803
7.2289	4.199	4.7468	3.8385	6.0091	4.669	7.1698	6.7661	5.9159	5.3947	6.1519	6.7081	6.5239	5.701	5.485	5.5263	5.9499	4.7727	5.0738	6.5345	4.5966	4.532	5.7807	4.1511	6.2443	6.3225	5.7039	4.0463	4.3568	6.9927	6.6666	4.3662	6.461	4.7017	4.5171	6.7526	4.4368	6.8283	4.517	5.3262	4.6526	4.738	5.4434	4.6481	4.2555	6.3787	6.99	6.0935	4.6276	4.4912
3.2	3.7246	3.6167	3.7206	3.5451	3.4996	3.0853	3.6007	3.1972	3.2189	2.9714	4.1718	3.1488	2.9765	3.6699	3.8022	3.4651	3.7447	3.47	3.7544	3.6687	3.3656	2.8815	3.115	3.2796	3.4404	2.8175	3.2427	3.2225	2.8826	3.1084	3.5269	3.0161	3.1764	3.6826	4.1927	3.069	3.5915	3.1921	4.1487	2.9389	3.1821	3.1305	3.0589	3.3773	3.359	3.0478	3.3675	3.3584	3.1301
3.6627	3.7397	3.5978	3.6611	3.6075	3.4161	3.4207	3.7101	3.4176	3.5887	3.0423	3.4805	3.5335	3.7133	3.2809	3.3711	3.3502	3.339	3.2527	3.605	3.2542	3.4087	3.2859	3.2824	3.4265	3.5008	3.4995	3.8444	3.2542	3.3081	3.1596	3.5093	3.5869	3.4966	3.5597	3.1331	3.5271	3.2527	3.458	3.2869	3.6517	3.2516	3.3365	3.2844	3.6003	3.7089	3.352	3.4692	3.1232	3.3682
6.4878	6.1172	6.7262	6.2846	5.238	6.6468	7.0332	6.4764	6.3417	6.26	5.4451	6.1029	6.3536	6.5811	5.7157	6.1918	5.9368	6.1436	5.7284	5.5902	6.8889	7.023	6.5285	7.0788	6.4313	7.0042	6.1602	6.6124	6.8329	7.3252	7.2243	6.2517	6.1446	6.3349	6.4016	5.2659	6.4958	5.5545	7.9236	5.6504	6.7561	7.4687	6.8461	6.9599	7.7521	6.3394	7.3418	5.3927	6.8891	6.5513
5.8673	5.7551	4.9634	5.4192	5.6498	5.1834	5.93	5.7378	5.5819	5.6812	5.8314	5.4514	5.471	5.5831	5.929	5.9219	5.7628	5.4257	5.1805	5.5618	5.3478	5.4646	5.4889	5.487	5.8308	5.7721	5.4763	5.9201	5.418	5.8635	5.7896	5.6607	5.7378	5.5188	5.6104	5.6591	5.6052	5.822	5.1545	5.782	5.7474	5.5671	5.873	5.7904	5.4643	6.0979	5.9726	5.8022	5.7448	5.5388
5.8673	5.7551	4.9634	5.4192	5.6498	5.1834	5.93	5.7378	5.5819	5.6812	5.8314	5.4514	5.471	5.5831	5.929	5.9219	5.7628	5.4257	5.1805	5.5618	5.3478	5.4646	5.4889	5.487	5.8308	5.7721	5.4763	5.9201	5.418	5.8635	5.7896	5.6607	5.7378	5.5188	5.6104	5.6591	5.6052	5.822	5.1545	5.782	5.7474	5.5671	5.873	5.7904	5.4643	6.0979	5.9726	5.8022	5.7448	5.5388
5.7928	5.7623	6.194	6.2962	4.9341	6.1936	5.9205	6.1488	5.5359	5.6776	5.6141	5.6334	5.5096	5.9298	5.4447	5.3909	5.6873	5.4078	5.8353	5.8228	5.6935	6.7393	5.9682	6.1285	5.7276	5.6124	5.7806	5.6637	5.8734	5.7241	6.2515	6.1849	5.2062	6.2412	6.0164	5.868	5.824	5.1756	6.1619	5.3458	6.0702	5.6893	6.0352	6.3054	6.5257	5.8589	5.7641	5.5255	6.4778	5.9551
9.704	9.5999	9.3677	9.2569	9.2532	9.5493	9.7554	9.5037	9.4062	9.3644	9.5968	9.5645	9.3348	9.493	9.4258	9.4273	9.4591	9.3015	9.3579	9.1953	9.6361	9.5767	9.6037	9.4468	9.4452	9.4744	9.5734	9.5043	9.5985	9.4781	9.4945	9.6069	9.5568	9.5002	9.3019	9.4816	9.4856	9.4735	9.5947	9.3068	9.5994	9.6069	9.6401	9.5824	9.6185	9.632	9.7591	9.6318	9.8024	9.5609
7.2199	7.4232	6.8301	6.9837	7.1319	6.6742	7.1135	7.0928	7.2553	7.0158	6.823	6.6735	7.1695	7.3518	6.804	6.9074	6.8042	7.0898	6.7846	6.6355	6.7824	6.9784	6.8035	7.0581	6.5882	6.9263	7.0311	7.0358	6.4489	6.9145	7.1626	6.8986	7.0737	7.0512	6.7309	6.9169	7.0214	6.7526	6.9493	6.4474	6.8315	6.4836	6.5249	6.6961	6.7461	6.8752	6.7371	7.093	7.079	6.6911
6.0586	6.5166	6.3461	6.3807	6.6011	6.2756	6.2321	6.3496	6.3625	6.3527	6.4014	6.7312	6.1407	6.3272	6.1938	6.3538	6.1106	6.3479	6.7482	6.397	6.4965	6.4583	6.0534	6.0393	6.3015	6.41	6.2416	6.2322	6.19	6.2643	5.9741	6.4829	6.2667	6.1346	6.5199	6.4511	6.0546	6.4137	6.1579	6.4522	6.3615	6.2866	6.2737	6.6077	6.5264	6.805	6.2679	6.4951	6.7592	6.0959
9.276	8.4177	9.1578	9.5062	9.1414	8.8967	9.3535	8.7303	8.7966	8.3868	8.5036	9.0073	9.0656	8.3895	9.3195	9.0355	9.0332	8.7563	9.2634	8.7511	9.2145	9.5294	9.0443	8.2537	8.8271	8.5611	8.5467	8.8013	8.7834	8.61	8.3344	8.8776	8.7131	8.9214	9.41	8.8924	8.7395	8.8238	9.4641	8.8232	8.9684	8.7257	9.3625	8.8983	9.6561	9.2851	8.8837	8.7448	9.258	9.2879
9.7334	9.8686	9.6716	9.6331	9.5184	9.6732	9.9482	9.7149	9.6194	9.7039	9.7904	9.7079	9.6698	9.898	9.7584	9.4664	9.5609	9.4789	9.6714	9.7085	9.8091	9.6441	9.7411	9.8605	9.7836	9.6295	9.7147	9.8554	9.9799	9.8618	9.8577	9.6617	9.8532	9.7307	9.8146	9.6952	9.7713	9.6111	9.4718	9.8193	9.8144	9.7526	9.7126	9.7166	9.8041	9.7138	9.9315	9.6741	9.9104	9.6784
8.6044	8.9874	8.8589	8.9865	8.5955	8.9078	8.3814	8.4091	8.143	8.4099	8.2294	8.2231	8.1589	8.0544	8.3396	8.0713	8.6715	8.2486	8.5787	8.6072	8.616	8.5777	8.5947	8.7972	8.7681	8.2344	8.2407	8.1732	8.617	8.2449	8.2206	8.7371	8.2694	8.6974	8.9641	8.9069	8.0682	8.5041	8.1692	8.5739	8.7963	8.861	8.5948	8.5795	8.3206	8.7608	8.5772	8.2513	8.7283	8.7466
9.6831	9.8118	9.8328	9.9183	9.4365	9.8427	9.8118	9.7664	10.573	10.213	10.095	9.6536	10.067	9.8101	9.9973	10.387	10.551	10.239	10.719	10.119	9.8132	9.8263	9.7603	10.041	9.3009	9.7357	9.228	9.222	10.293	10.136	9.8186	10.399	10.898	10.267	10.697	10.475	9.8407	10.286	9.6359	9.9181	10.421	10.434	9.8996	9.9308	10.372	10.411	9.9912	9.9762	9.6576	10.675
9.3864	7.1831	8.3395	9.5142	11.268	9.103	10.979	10.682	10.864	10.44	10.727	11.499	10.943	11.689	11.204	10.623	8.3887	8.7988	8.6922	9.3612	7.5713	7.7076	8.3696	7.7585	7.6968	10.585	9.8761	10.251	8.3487	10.425	10.16	8.7042	9.8881	8.1383	8.8821	8.7525	10.733	11.493	10.173	11.056	9.0589	8.5685	10.104	7.9753	9.7579	7.9672	10.804	11.677	8.143	8.0804
6.4039	6.575	6.567	6.4998	6.2791	6.3336	6.4991	6.4632	6.626	6.4848	6.581	6.436	6.643	6.6059	6.825	6.5763	6.6664	6.5425	6.733	6.4749	6.6456	6.4908	6.5404	6.7848	6.4462	6.6227	6.703	6.4537	6.5056	6.6731	6.6538	6.2995	6.3965	6.7331	6.6158	6.3324	6.7418	6.6613	6.637	6.6698	6.4793	6.4665	6.3411	6.3512	6.3932	6.2043	6.3918	6.4126	6.5003	6.5147
6.3622	6.4906	6.0094	6.6775	6.7387	6.0535	6.4476	6.663	6.4909	6.6342	7.1575	7.0118	6.4811	6.0054	6.6096	6.4751	5.8792	6.4083	6.4238	6.8704	6.2521	6.2376	5.8495	6.0326	6.3728	5.8242	6.548	6.5384	6.2215	6.5284	6.0379	6.7168	6.3597	6.02	6.3949	6.8422	6.1915	6.7661	6.0422	7.0521	6.3211	6.5103	6.5649	6.3061	7.1408	6.5706	6.6255	6.8699	6.5202	6.3797
9.5118	9.9765	9.9707	10.488	10.605	10.253	9.9245	9.5669	9.5971	9.8372	9.9685	10.619	9.9911	10.077	10.347	10.199	10.2	10.143	10.147	9.9129	10.197	9.8389	9.6827	10.023	9.4363	9.8012	9.6601	9.3223	10.05	9.9851	9.7767	10.158	10.26	10.181	10.325	10.897	9.4115	10.669	9.4644	10.221	10.397	10.903	10.479	10.169	10.394	10.285	10.352	10.123	9.9862	10.173
11.345	11.187	11.081	11.015	11.033	11.217	11.244	11.132	11.035	10.992	11.332	11.229	10.86	11.213	11.195	11.263	11.212	10.992	10.872	11.021	11.163	11.206	11.096	11.172	11.174	11.088	11.129	11.121	11.131	11.015	10.842	11.025	11.103	10.97	10.925	10.891	10.973	11.042	11.08	10.924	10.966	11.07	11.08	11.069	11.077	11.039	11.026	11.176	11.007	11.214
10.191	11.043	11.199	10.703	10.588	10.971	10.541	10.819	10.64	11.164	11.194	10.853	10.733	10.981	11.123	10.905	10.919	11.229	11.119	11.063	10.784	10.748	10.691	11.278	10.989	10.552	10.845	10.877	11.304	10.896	10.675	10.812	11.083	10.704	11.165	10.846	10.634	10.978	10.482	11.112	11.059	11.204	10.945	10.804	10.607	10.795	11.382	10.756	11.055	10.53
10.316	10.146	10.113	10.183	10.2	10.327	10.31	10.369	10.488	10.344	10.53	10.295	10.153	10.3	10.27	10.488	10.162	10.039	10.096	10.026	10.306	10.4	10.396	10.324	10.438	10.343	10.305	10.286	10.38	10.351	10.367	10.289	10.228	10.112	10.175	10.176	10.249	10.263	10.405	10.358	10.167	10.488	10.356	10.293	10.414	10.127	10.401	10.361	10.378	10.18
5.9652	5.9583	6.217	5.947	6.3594	6.1943	5.9771	6.1641	6.4924	6.3401	6.3332	6.5369	5.9724	6.3557	6.2124	6.1754	6.2834	6.4024	6.3247	6.2363	6.4988	6.1773	6.3528	5.8206	6.2824	6.3045	6.1565	6.0975	6.0901	6.2118	6.2188	6.4248	5.9991	6.3225	6.1684	6.3117	6.3985	6.4977	6.5763	6.4799	6.1067	6.6912	6.4989	6.5968	6.522	6.3139	6.4483	6.1139	6.1932	6.3001
5.9652	5.9583	6.217	5.947	6.3594	6.1943	5.9771	6.1641	6.4924	6.3401	6.3332	6.5369	5.9724	6.3557	6.2124	6.1754	6.2834	6.4024	6.3247	6.2363	6.4988	6.1773	6.3528	5.8206	6.2824	6.3045	6.1565	6.0975	6.0901	6.2118	6.2188	6.4248	5.9991	6.3225	6.1684	6.3117	6.3985	6.4977	6.5763	6.4799	6.1067	6.6912	6.4989	6.5968	6.522	6.3139	6.4483	6.1139	6.1932	6.3001
8.2004	8.1571	7.5134	7.6989	8.0096	7.966	7.4827	7.6028	7.669	7.7756	7.8881	8.2584	7.6686	8.0807	7.9188	7.7424	7.7132	7.8301	7.8171	7.6826	7.8312	7.5398	7.3803	7.299	7.5023	7.953	7.9677	7.7687	7.5257	7.8354	7.9639	7.6791	7.4685	7.463	7.7839	7.8517	7.7782	8.0237	8.1333	8.1438	7.8834	8.1079	8.0079	7.8011	8.2111	7.7808	7.9579	7.382	7.8945	7.9327
8.1389	8.1344	7.7646	7.7565	7.3958	7.981	8.0526	8.2842	8.1015	7.9044	8.5473	8.2862	8.1416	8.1584	8.0691	8.0431	8.0782	8.2024	8.2231	8.266	7.9268	7.8812	7.9171	8.2425	7.9837	7.9228	7.9447	7.9574	8.1332	8.2121	8.1105	8.041	8.1874	8.1238	8.0861	8.0556	8.2034	8.0629	7.7987	8.1115	8.0131	7.9067	7.9495	7.9526	7.9784	7.8919	8.0147	8.0158	8.0736	8.1117
7.7856	7.9251	7.6039	7.3922	7.3201	7.7293	7.5022	7.7705	8.0972	7.8545	7.7696	7.6603	7.9631	8.054	7.5725	7.8738	7.5392	7.6718	7.5893	7.5936	7.8857	7.8698	7.8798	7.5986	7.7372	7.9578	7.992	7.9638	7.4823	7.757	7.9194	7.6565	7.4948	7.8003	7.3815	7.4132	7.6668	7.8012	8.0741	7.419	7.6311	7.3867	7.6003	7.6945	7.8388	7.8121	7.7276	7.5111	7.7131	7.6389
8.6214	9.245	8.078	7.9731	7.7861	8.0031	8.2359	7.9261	8.8344	8.8054	8.838	8.3529	8.5298	8.8026	7.7773	8.2467	7.7426	8.3509	7.7956	7.8679	8.0295	8.863	7.9007	7.7824	7.8384	8.5835	8.5663	9.1376	8.1956	8.4561	8.783	7.8872	7.7719	7.9957	7.7318	7.4846	8.48	8.3061	8.7432	7.8596	8.2149	8.5287	8.0398	8.3796	8.7348	8.6068	8.6688	7.967	8.5676	8.5642
2.9102	2.7597	3.452	3.2643	2.7726	2.9386	2.9584	3.2422	3.1885	2.8034	3.0424	2.9448	2.9132	2.9505	2.7021	2.6895	3.0777	2.9686	3.1043	3.0006	2.9624	3.2106	3.1522	3.0816	3.0293	2.8463	2.9827	2.9675	3.1097	2.8046	3.0579	2.808	3.0245	2.9618	2.9704	2.7374	2.8632	2.6769	3.2633	2.7903	2.582	2.88	2.9666	2.8237	2.6048	3.0242	2.6686	2.9594	3.0309	2.764
10.111	10.057	10.144	10.176	10.236	10.122	10.373	10.169	9.9175	10.087	10.328	10.156	9.9949	9.862	10.151	9.8601	10.039	10.02	10.177	9.9425	9.896	10.04	10.062	10.01	10.11	9.9339	9.9691	10.058	10.114	10.024	10.092	10.254	10.045	10.008	10.077	10.057	10.234	9.9512	9.9841	9.9666	10.274	10.351	10.189	10.131	10.038	10.289	10.079	10.613	10.294	10.237
6.3375	7.0742	7.1147	7.135	6.5465	6.5212	6.2787	7.2336	7.291	6.4943	6.799	6.6554	6.4121	6.6263	6.6337	6.5704	7.1283	6.3278	6.8537	7.1793	7.111	7.0097	7.2443	6.9753	7.1115	6.6564	6.5502	6.3756	6.7764	6.567	6.5494	7.2414	6.8191	6.9102	7.0596	7.115	6.3387	6.5835	6.3359	6.5837	7.1633	6.4882	6.9995	7.436	6.6724	7.0456	6.7047	7.0838	7.3666	6.4422
10.889	10.931	10.511	10.645	10.777	10.581	10.524	10.658	10.84	10.492	10.503	10.291	10.514	10.409	10.625	10.818	10.831	10.489	10.797	10.685	11.038	10.872	10.917	10.966	10.93	10.559	10.693	10.677	10.939	10.612	10.703	10.455	10.747	10.753	10.602	10.835	10.673	10.449	10.624	10.104	10.983	10.617	10.943	11.108	10.682	10.85	10.968	10.48	10.826	10.488
6.9165	6.7223	7.1185	7.0222	7.7205	6.6386	7.3492	6.6076	6.5222	6.6788	7.5047	7.3954	6.7837	6.5706	7.5528	6.7654	7.6222	7.2666	7.3303	7.0028	6.3974	6.8449	6.7556	7.1207	6.6681	6.8168	7.0975	7.0691	7.0482	7.3853	7.1835	7.0448	6.733	7.5343	7.4939	8.1223	7.3957	7.3777	6.9648	7.3936	7.5455	7.3381	7.2488	7.6394	6.8238	7.6143	7.3509	7.1032	7.592	7.4278
10.489	10.269	10.449	10.283	10.34	10.194	10.521	10.489	10.38	10.401	10.481	10.27	10.741	10.39	10.562	10.512	10.376	10.292	10.61	10.333	10.801	10.262	10.474	10.58	10.375	10.395	10.644	10.354	10.488	10.491	10.4	10.315	10.672	10.681	10.316	10.175	10.318	10.426	10.427	10.344	10.185	10.178	10.262	10.169	10.336	10.2	10.35	10.553	10.316	10.296
11.095	10.991	11.759	11.628	12.115	11.798	11.142	11.733	11.87	11.877	12.04	11.711	11.656	11.619	11.71	11.697	11.779	11.724	11.805	11.599	11.263	11.005	11.871	11.347	11.365	11.549	11.479	11.373	11.629	11.551	11.455	11.937	11.704	11.642	11.991	11.831	11.786	12.123	11.539	11.838	11.686	11.973	11.336	11.497	11.608	11.334	11.404	12.127	11.754	11.982
5.1675	5.211	4.8943	4.8636	4.7872	5.319	5.3587	5.4368	5.5864	5.5162	5.5913	5.3383	5.2462	5.5392	5.0188	4.8128	5.4278	5.1994	5.295	5.3797	5.1027	4.7037	5.1061	5.3007	5.1286	5.081	5.2722	5.0916	5.068	5.5126	5.4693	5.1394	5.2845	5.244	5.3427	5.39	5.1108	5.2792	5.2309	5.202	5.4268	5.2348	5.3194	5.3312	4.9023	5.0577	5.3025	4.9351	5.4515	5.0368
9.8134	9.9492	9.5701	9.698	10.01	9.7776	9.8191	9.5459	9.802	9.5098	9.672	10.194	9.7092	9.7821	9.4793	9.5355	9.8111	9.6467	9.8166	9.4291	9.7255	9.8416	9.9256	9.4123	9.6978	9.7163	9.8587	9.8928	9.654	9.7566	9.7514	9.9749	9.8372	9.7786	9.5891	9.7624	9.7689	9.736	9.8787	9.5528	9.9725	9.7471	9.9561	10.113	9.8935	10.19	9.979	9.8778	10.218	9.8346
9.5201	9.9554	10.468	10.266	10.053	10.49	10.209	10.545	10.502	10.596	9.955	10.342	10.164	10.604	9.9192	10.425	10.251	10.254	10.162	10.429	10.395	10.664	10.655	10.336	10.587	10.433	10.469	10.404	10.303	10.615	10.506	10.242	10.279	10.144	10.278	10.07	9.9978	10.396	10.567	10.72	10.35	10.595	10.308	10.431	10.988	10.546	10.593	10.548	10.652	9.9626
10.845	9.5143	10.031	10.073	9.4154	10.715	9.3241	9.6222	9.5731	9.5854	10.727	10.411	10.04	10.189	9.8786	10.036	9.1453	9.375	9.6526	9.977	9.3019	9.477	10.094	9.918	9.465	10.327	9.338	10.362	9.8851	10.687	10.634	9.6965	10.723	9.7781	9.7686	10.118	10.794	10.622	10.48	10.926	10.031	10.22	10.118	10.251	11.383	9.2305	10.624	9.4066	10.792	10.277
6.8248	7.5855	7.4244	7.1098	7.3133	7.5345	7.3297	7.4541	7.7511	7.5039	7.3907	7.983	7.3347	7.7295	7.0092	7.2959	7.3507	7.3269	7.4446	7.3944	7.6234	7.6124	7.6514	7.0169	7.4067	7.6287	7.3481	7.4307	7.2409	7.6149	7.5512	7.6474	7.3768	7.4399	7.5633	7.4303	7.6051	7.6623	7.7112	7.3149	7.8172	7.2526	7.5799	7.8274	7.8267	7.9354	7.4209	7.5925	8.2521	7.3088
9.4085	9.307	9.1769	9.0944	9.1391	9.2749	9.2057	9.3733	9.3657	9.2132	9.5653	9.6287	9.0572	9.2704	9.4801	9.3991	9.2332	9.094	9.3196	9.2526	9.3733	9.3703	9.3543	9.4081	9.1194	9.4627	9.3471	9.2119	9.2591	9.2523	9.2572	9.2586	9.3778	9.2593	9.1371	9.275	9.1497	9.3933	9.0176	9.325	9.2435	9.1471	9.292	9.2072	9.1752	9.1712	9.2186	9.1926	9.1759	9.4119
8.6891	8.1253	8.5554	8.459	8.4072	8.6035	8.346	8.5974	8.2633	8.7091	8.5342	8.6359	8.2645	8.5646	8.3879	8.5594	8.2225	8.355	8.2166	8.4836	8.195	8.5873	8.6241	8.4296	8.4534	8.614	8.5264	8.4583	8.3823	8.8429	8.8508	8.7061	8.8076	8.8092	8.5218	8.6437	8.4904	8.6612	8.6906	8.6585	8.5578	8.6804	8.76	8.5747	8.7287	8.5702	8.5405	8.4227	8.6515	8.4351
3.8714	4.3225	4.5805	4.7461	4.683	4.3668	4.5498	4.7433	4.265	4.4053	4.5962	4.7005	4.3703	4.6324	4.7451	4.6186	4.5762	4.4551	4.6625	4.8663	4.5996	4.3306	4.8235	4.5452	4.7557	4.4671	4.5896	4.3889	4.8299	4.6519	4.3665	4.4818	4.7273	4.604	4.8248	4.6755	4.2368	4.7622	4.589	5.2242	4.5781	4.4118	4.52	5.367	5.1143	4.7856	4.6777	4.6031	4.5967	4.7007
5.727	5.6622	5.9875	6.3382	6.4487	5.6963	5.7989	6.0491	6.0371	6.0619	6.6146	6.4636	5.7418	5.6252	6.0954	5.9461	6.034	6.0514	6.1971	6.2814	5.4322	5.5415	5.7354	5.5808	5.3501	5.7364	5.5352	5.6199	5.6212	5.634	5.4001	6.3325	5.6223	6.0238	6.4476	6.6071	5.6301	6.058	5.5407	5.8619	5.9964	6.028	5.9619	6.1074	5.6482	6.0903	5.9872	6.2112	6.212	6.3515
8.0957	7.5667	7.1806	7.7482	7.6181	8.4284	7.521	7.6458	7.081	7.5516	8.2215	8.4351	8.4037	8.0653	7.8172	7.6359	7.3362	8.1582	8.2292	7.2404	7.7481	7.0371	7.46	7.6408	7.2766	8.0317	7.0706	7.3604	8.0682	7.517	7.3666	7.581	8.2603	7.052	8.2899	7.7158	7.4332	8.7985	7.0242	8.3891	7.6624	8.182	8.5895	7.5016	8.4315	7.6304	8.4366	7.8308	7.2128	8.5167
3.3686	3.1604	3.4252	3.598	3.1095	4.1115	3.2411	3.7743	3.7627	4.0411	3.5388	3.7871	3.3931	3.4635	3.5779	3.5671	3.4818	3.6935	3.584	4.0036	3.0928	3.4265	3.1598	3.2532	3.4244	3.3824	3.1428	3.238	3.1462	3.4047	3.4244	3.6894	3.3458	3.0521	4.1492	4.3689	3.4646	3.885	3.6788	3.8121	4.0047	3.3075	3.369	3.6276	3.3707	3.536	3.2039	3.7238	3.5105	3.2901
4.28	3.7356	4.0812	4.1734	4.1991	3.9245	4.4431	4.0859	4.127	4.1871	4.6232	3.9419	4.0207	4.0031	4.2117	4.1774	3.9521	4.1514	3.8519	4.0865	4.1303	4.0317	4.2328	4.0676	3.9084	3.9568	4.1276	4.2658	4.0556	3.969	3.8563	4.1816	4.0548	4.1798	4.209	4.1199	4.0936	4.0347	3.8367	4.0982	3.8952	3.904	4.0602	3.8342	3.6925	4.0175	3.8647	4.0515	4.1059	3.8353
7.0542	6.9114	6.5927	7.0007	7.2214	6.9164	7.4957	6.8485	6.9885	6.6627	7.768	7.318	7.1969	6.8966	7.6962	7.0361	7.1553	7.1626	7.4063	7.1197	7.304	6.3853	6.7445	7.3324	6.655	6.9329	7.1389	6.829	7.2068	7.1624	7.1749	7.0788	7.1548	7.1552	7.5663	7.2906	6.7512	7.5457	6.7857	7.6293	7.1823	7.0814	7.1823	7.02	6.8298	6.7838	7.1403	7.1631	7.1023	7.1247
9.2227	9.0654	9.0723	8.8852	8.782	8.9894	8.9076	9.1476	8.7281	9.1175	8.8415	8.7371	8.8243	9.0358	8.815	8.8905	8.8254	8.7337	8.6853	8.8009	8.8231	9.2771	9.1094	8.8693	9.0737	8.8597	8.6081	8.9778	8.6557	8.9003	8.8357	8.9245	8.6686	8.693	9.1041	8.3867	8.8456	8.968	9.0707	8.9059	8.7294	8.8266	8.9137	8.6031	9.3147	9.0371	9.0853	8.9206	8.9956	8.761
9.1628	9.0875	8.9699	9.261	8.9896	9.0998	9.3102	9.0908	9.1367	8.9369	9.3469	9.3191	8.9346	9.1312	9.1728	9.2042	9.243	9.1136	9.2675	9.2177	9.2494	9.4335	9.4302	9.1945	9.323	9.1771	9.2835	9.1468	9.4227	9.3538	9.4514	9.1299	9.3025	9.4009	9.1448	9.2864	9.2314	9.2635	9.1553	9.3209	9.253	9.3678	9.3991	9.4908	9.3676	9.4461	9.371	9.3593	9.425	9.2057
8.0518	7.5668	7.6748	7.701	7.6544	8.2055	7.8801	8.0103	7.8807	7.8396	8.45	8.5953	7.6299	8.117	7.9793	8.0543	8.0072	7.9017	8.2272	7.9318	7.9539	7.7874	7.9741	7.6641	7.9673	8.1263	7.9267	7.8093	7.7279	7.9279	7.872	8.0351	7.9957	8.2056	7.9329	8.4091	8.0108	8.1969	7.5354	8.0645	8.0054	7.9465	8.1408	8.0497	7.8984	8.0729	7.9121	8.0777	8.1748	7.9749
8.4665	7.9811	7.9886	7.821	8.3333	8.3266	8.3743	8.2278	7.683	8.4739	7.3332	7.9075	7.8587	8.3591	7.7945	7.7112	8.3909	8.5943	7.8503	8.1258	7.6877	8.3404	7.856	7.8666	8.5524	8.306	7.9201	8.6771	7.3764	7.5527	7.7993	7.9727	7.5721	7.4395	7.9138	7.7892	7.8289	7.383	8.2053	7.533	7.8746	7.2102	7.8106	7.6493	7.15	7.8734	6.9451	8.0858	7.0905	8.1237
9.6083	9.6874	9.811	10.099	10.037	9.9803	9.6121	9.5435	9.7179	9.8396	10.072	10.147	9.784	9.6532	10.255	9.997	9.5951	9.9452	10.269	10.13	9.8335	9.7016	9.678	10.084	9.5634	9.704	9.6038	9.4451	9.754	9.8718	9.7843	9.6837	9.9387	9.8881	10.069	9.7808	9.6792	10.271	9.6132	10.31	10.01	10.168	10.003	9.7204	10.132	10.01	9.9959	9.9566	9.824	9.898
7.6252	7.5695	8.0252	7.7246	7.1125	8.0968	7.9897	8.0664	7.8979	7.6403	8.267	8.0292	7.8152	7.9992	7.9781	7.9676	7.9667	7.6081	7.843	8.0587	8.3549	7.8065	8.1293	7.7231	7.9392	7.7982	7.935	7.8208	7.8766	7.9914	7.7569	8.0006	8.0027	7.7743	8.0802	7.8383	8.0966	7.6593	8.0292	8.0783	8.0473	7.9628	8.0999	8.3812	7.8421	8.5787	8.263	7.8694	8.2377	7.7087
10.201	10.144	9.9433	9.9898	9.7562	10.074	10.015	10.118	10.069	10.023	10.298	10.139	10.179	9.9758	10.106	10.223	9.9288	9.8071	10.069	10.063	10.325	10.162	10.082	10.28	9.9602	9.9929	9.9035	9.7228	10.51	10.278	10.09	9.9922	10.545	10.08	10.085	10.061	10.104	10.169	9.9868	10.197	10.056	10.322	10.162	10.1	10.365	10.019	10.427	9.7744	10.178	9.9785
4.7776	4.626	4.865	4.8204	5.0551	4.9356	4.4885	4.8519	4.9499	4.881	5.0899	5.178	5.1041	4.7519	4.6697	4.7316	4.787	4.8966	5.0659	4.8386	5.1699	4.9775	5.1426	4.8085	4.9001	4.9559	5.119	5.0283	5.0804	4.9321	4.8575	4.7145	5.2128	5.2067	4.8036	5.0422	5.2854	5.0356	4.7548	4.778	4.8383	5.0879	4.7478	4.596	5.1177	4.6053	5.1022	4.9846	5.133	5.155
10.081	10.484	10.159	10.308	10.164	9.7919	10.345	10.182	9.9985	10.13	10.155	9.7305	9.954	9.939	10.066	9.9582	9.97	9.9169	9.9872	9.8284	9.9263	10.044	9.9771	10.258	10.183	9.865	10.216	10.05	10.255	10.237	10.183	9.9531	10.208	10.023	10.128	9.902	9.9951	9.9172	9.9036	10.248	10.22	10.192	9.8858	9.8803	9.8797	10.266	10.258	10.507	10.277	10.007
7.3273	8.6252	8.674	8.9576	7.2748	6.4154	9.1064	8.5346	7.8821	8.7278	6.1601	5.7453	6.5867	6.4246	8.0407	8.3527	8.6686	6.2365	5.8107	7.8981	8.7952	8.4118	8.2247	8.8378	8.8949	5.8018	8.8193	6.1366	9.116	8.8422	6.6907	8.1123	6.3622	6.131	7.7164	6.3606	8.3585	5.8494	8.1526	6.8029	6.3858	8.8534	6.9527	9.0055	7.3659	8.5002	6.927	6.1892	8.1526	6.2966
6.6701	7.3907	7.3213	6.8873	7.2388	6.7335	7.1249	7.4367	7.0546	7.2611	6.7609	7.0343	6.5274	6.8635	7.2556	7.1942	7.4349	6.7715	6.86	7.4535	7.4217	7.3129	7.0441	7.2652	7.4203	6.8573	7.2299	6.7416	7.043	7.1153	6.7296	7.3219	6.3945	6.7433	7.4446	6.9123	7.0702	6.8575	7.2206	6.9091	6.6694	7.2774	6.4781	7.2104	6.6824	7.3535	6.5709	6.6875	7.4991	6.389
6.5911	6.7001	6.3378	6.6248	6.4028	6.4612	6.755	6.5905	6.3235	6.3239	6.7448	6.7643	6.3299	6.5657	6.7928	6.4652	6.3122	6.249	6.7137	6.065	6.3375	6.6951	6.5081	6.5415	6.487	6.1054	6.5813	6.3763	6.4374	6.541	6.3378	6.5997	6.5133	6.3396	6.6157	6.2914	6.3762	6.4899	6.2849	6.602	6.3061	6.5994	6.145	6.3819	6.2044	6.6446	6.299	6.7179	6.6357	6.4317
8.0549	8.522	8.5228	8.3655	8.4393	7.8749	8.9096	8.8333	8.7103	8.6239	7.8859	8.1496	7.4573	7.8403	8.6988	8.9381	8.7548	7.5077	7.5591	8.4388	8.9075	8.8755	8.5474	8.5962	8.786	7.9121	8.7345	8.8142	8.6087	8.712	7.7504	8.7761	7.7628	7.8932	8.5526	7.7357	8.6917	7.8463	8.7647	7.6705	7.7905	8.619	7.9174	8.912	7.7384	8.6626	7.9413	7.7088	8.8292	7.5566
9.8658	10.842	10.669	10.588	11.262	10.646	9.8387	10.43	10.721	10.479	11.169	11.481	10.304	10.352	10.591	10.521	10.488	10.876	11.232	11.33	10.183	10.044	10.221	10.291	10.15	10.476	10.515	10.037	10.059	10.394	10.407	11.053	10.596	10.358	10.987	11.2	10.095	11.133	9.8367	11.312	10.488	10.943	10.13	10.48	10.312	10.808	10.379	11.165	10.755	10.52
3.6383	5.8607	5.6862	5.6394	4.6484	3.7825	6.3625	6.4403	6.4372	6.4871	3.5657	3.9733	3.1168	4.0797	5.7054	6.1896	6.0361	3.7964	3.5741	5.7421	5.9729	6.155	5.5449	6.1322	6.5692	3.4929	6.2794	6.3049	6.1424	6.0095	3.4634	5.6364	3.6746	6.1386	5.8844	3.0848	6.3481	3.4677	6.2331	3.6125	3.2222	5.5386	3.3142	6.2428	3.2464	5.8675	3.4769	3.586	5.7411	2.8887
10.501	11.067	10.913	10.557	10.171	10.173	10.733	11.649	11.489	11.441	10.165	9.8749	10.432	10.384	9.9868	10.698	10.136	9.6675	9.7019	11.389	10.276	10.975	11.352	11.096	11.052	9.995	10.516	10.557	10.721	10.785	10.052	10.905	10.317	10.671	10.707	10.088	11.423	10.295	11.646	10.256	10.277	10.397	10.095	10.971	10.42	10.516	10.369	10.09	11.028	10.013
4.754	5.5124	5.01	4.7523	5.1205	4.8664	4.9149	5.2096	5.2837	5.1141	5.1159	5.8331	4.5618	5.2211	5.1293	4.7073	5.1358	4.96	5.0729	5.159	5.3881	5.193	5.0465	5.0717	5.1952	4.8363	5.0318	4.8731	5.0465	5.117	4.7561	5.5196	5.185	5.1907	5.2711	5.2287	5.2537	5.2473	5.1081	5.15	5.3947	4.9903	4.958	5.2103	5.065	5.1332	4.8074	4.8544	5.4574	4.9276
3.8353	3.6434	3.5982	3.6407	3.4213	3.5719	4.115	3.8295	4.127	3.5431	3.4469	3.4467	3.3061	3.6054	3.5177	3.2908	3.4057	3.1741	3.2567	3.3725	3.4508	3.9219	3.6531	3.6323	3.5437	3.4076	3.43	3.5807	3.7007	3.8958	3.3802	3.6139	3.277	3.6311	3.7376	3.2996	3.7761	3.1295	3.4533	3.4013	3.7511	3.2615	3.5777	4.1176	3.7952	3.418	3.6028	3.2613	3.5105	3.2364
7.9499	7.7947	8.0531	8.6252	7.7565	7.9518	8.0383	8.2522	7.8897	8.0889	8.2806	8.0726	7.9663	8.134	7.9886	8.1923	7.966	8.0812	7.8978	8.2364	7.7846	8.0306	7.9698	8.3961	7.7895	8.4018	8.1627	8.0879	7.8117	8.2127	7.9264	8.0591	7.7133	7.9144	8.0002	7.7745	7.8885	8.0279	8.1388	7.7932	7.7131	7.9226	7.9936	8.157	7.739	8.0152	7.9302	8.0037	8.0672	7.7319
7.9876	7.6552	7.7175	8.3559	8.6189	7.9605	8.6347	8.3271	8.4041	8.2281	8.2782	8.6363	8.0401	7.8531	8.7433	8.5428	8.482	7.865	8.1207	8.5038	8.1723	8.303	8.2326	8.5522	8.3303	8.2152	8.7347	8.2272	8.6461	8.8997	8.3428	8.7291	8.3567	8.8246	8.6076	8.2061	8.397	8.426	8.2143	8.3105	8.1786	9.0042	8.3729	8.5785	8.3235	8.6537	8.7762	8.1557	8.7638	8.3544
9.28	9.1908	9.4617	9.5593	9.6746	9.3157	9.6739	9.8931	9.5936	9.553	9.4967	9.6944	9.3607	9.3825	9.6852	9.8224	9.6902	9.2344	9.2104	9.7453	9.0754	9.6626	9.5266	9.8382	9.5455	9.2786	9.6834	9.4642	9.7179	9.6974	9.3444	9.8514	9.2607	9.8097	9.6748	9.4654	9.5764	9.5887	9.5197	9.4474	9.3137	9.5944	9.377	9.7097	9.3561	9.475	9.5399	9.2986	9.5903	9.2762
9.4115	9.3977	9.5713	9.1695	9.5202	9.806	9.7337	9.4406	9.407	9.4194	9.9281	9.9736	9.6977	9.6866	9.8976	9.724	9.7583	9.6136	9.5999	9.3976	9.6251	9.3758	9.4698	9.612	9.432	9.5717	9.6254	9.404	9.8037	9.7415	9.5456	9.5067	9.751	9.4588	9.9132	9.6936	9.5765	9.8988	9.5881	9.7293	9.7392	9.8827	9.8231	9.6859	9.6522	9.6477	9.7828	9.6131	9.8088	9.726
4.6167	4.9095	4.5086	4.5899	4.7569	4.9053	4.4725	4.8211	4.9416	4.7872	4.7107	4.7683	4.6173	4.7343	4.4902	4.8291	4.8144	4.7462	4.702	4.7358	4.8187	4.7484	4.9465	4.4211	4.6025	4.732	4.7617	4.5592	4.5659	4.4458	4.6015	4.6049	4.5134	4.5364	4.6473	4.7072	4.5954	4.5164	4.6892	4.5909	5.0167	4.7775	4.9825	4.8868	4.6008	4.828	4.4573	4.4452	4.8341	4.6016
7.4249	8.4155	7.0457	6.1816	6.4084	6.6463	9.6166	7.2669	6.4816	6.6938	6.1114	6.6461	7.9228	6.5328	6.6762	6.535	8.4712	7.2016	6.6826	5.5909	7.8432	7.5749	7.8506	6.7585	7.4359	5.8531	6.9788	7.7562	8.2874	7.6496	6.931	6.7476	8.3502	6.9819	7.6088	5.6647	6.5958	7.1312	7.5036	6.0255	6.3908	7.2076	6.5826	6.971	8.3788	7.0168	8.5815	5.7113	6.8457	6.4496
7.404	7.386	7.6783	7.7817	7.7774	7.9579	7.6642	7.9764	7.2624	7.6474	7.5927	8.3874	7.0357	7.5396	7.7304	7.7141	7.8632	7.0211	6.8766	7.7225	7.1488	7.6119	7.2417	7.4804	7.6403	7.572	7.5894	7.6428	7.5739	7.5626	7.1363	7.6787	7.2527	7.6867	7.7368	7.3804	7.8935	7.6376	7.5228	7.0341	7.2722	7.6031	7.4312	7.8967	7.0909	7.7118	7.569	7.1052	7.9334	7.1948
4.8221	10.962	10.874	8.2406	8.8209	8.6064	8.3222	8.2559	7.1977	7.5911	4.8762	8.9405	4.899	4.8843	8.8708	8.5192	9.1049	4.744	4.3055	8.7128	4.4595	7.3778	7.1051	8.2268	8.2412	4.4982	7.708	8.4177	8.4794	9.1969	4.3989	8.1754	4.5899	8.9578	9.2481	4.764	8.4211	4.8815	8.4714	5.1101	4.489	8.4166	4.6821	9.1575	8.1146	8.6803	8.6313	4.5396	9.1417	4.5572
6.6878	6.9525	6.4396	6.6278	6.3429	7.3866	7.2961	7.1317	6.8679	7.0982	7.921	7.0819	6.8161	6.9671	6.6295	6.5379	7.2749	7.7243	7.8229	6.9225	8.0371	7.0452	7.2493	6.8951	6.5931	6.7839	6.5177	6.6742	6.8197	6.7871	6.9078	7.152	7.6651	6.772	6.5921	7.6475	7.0354	7.4763	6.4853	7.6199	7.6932	6.9524	7.0787	6.9382	7.0072	6.9746	7.1563	6.8368	6.9155	7.0603
7.6563	7.8295	7.9381	7.5833	8.0035	7.9151	8.0869	7.7266	8.0098	7.5852	7.3565	7.8737	7.8766	7.5495	7.8199	7.7273	7.9537	7.5769	7.6817	7.74	7.941	8.2184	7.7411	7.3576	7.8837	7.7832	7.8163	7.8913	7.955	8.3151	7.9388	8.1603	7.8977	8.172	8.0418	7.9106	8.3945	7.4247	8.2485	7.6963	7.9885	7.7521	7.9584	8.1103	8.4041	8.2795	7.9138	8.0164	8.5899	8.1038
7.0501	7.8756	7.416	7.6019	7.4182	7.4954	7.5228	7.6497	7.3039	7.2957	7.3289	7.551	7.0068	7.2985	7.6108	7.4937	7.3765	6.892	7.0353	7.7067	6.9422	7.8394	7.5328	7.6474	7.6719	7.2586	7.7284	7.5498	7.5484	7.8198	7.1878	7.5972	7.1846	7.6046	7.5738	7.2233	7.7139	6.9181	7.5233	7.2308	7.2385	7.6075	7.2556	7.8866	7.8475	7.7564	7.8629	7.1073	7.6704	6.9248
8.3044	8.5215	8.2495	8.7522	8.5847	8.4583	8.6515	8.5951	8.3595	8.2419	8.8192	8.7484	8.4979	8.3374	8.6125	8.3803	8.4576	8.5428	8.7315	8.6012	8.3489	8.1347	8.3637	8.4785	8.3355	8.4585	8.4317	8.276	8.4531	8.4621	8.4469	8.6257	8.5374	8.6238	8.7719	8.8107	8.6051	8.8301	8.389	8.6706	8.4632	8.6399	8.4502	8.4629	8.4608	8.563	8.4972	8.6735	8.4915	8.6701
7.2255	7.2429	6.6848	7.4233	7.3235	6.7521	6.8484	6.6869	6.9489	6.8782	6.6632	6.8956	7.0558	6.7876	6.8411	6.803	6.8532	7.1096	7.1396	6.9819	6.9569	6.8498	6.5831	6.955	6.9354	6.8349	6.9925	6.9129	6.8429	6.8898	6.6772	6.87	6.8652	6.8642	7.2936	6.817	6.586	6.6741	6.8359	6.7394	6.5144	6.4731	6.9743	7.5803	6.2081	6.535	6.7791	7.1494	6.6596	7.0916
9.3208	6.9964	8.1245	7.507	8.5428	8.3663	6.8053	7.036	8.5612	8.1682	5.9412	7.2178	7.969	7.8767	7.9801	8.013	7.7224	7.7301	8.1982	7.0588	9.0844	7.6071	8.8924	7.3695	7.7349	7.1214	8.0033	7.0178	6.8966	8.1454	7.3961	7.7197	9.6565	7.3733	8.7762	8.3712	6.9858	8.285	8.2092	6.8599	9.5306	7.7348	9.0558	6.7796	9.4704	8.2649	8.9124	8.6374	6.1381	7.6417
9.641	9.5521	9.4336	9.7306	9.692	9.6569	9.8001	9.681	9.3383	9.4385	10.062	9.9563	9.4733	9.5517	9.8265	9.6366	9.6278	9.5312	9.483	9.5721	9.6933	9.4028	9.4088	9.6779	9.6816	9.5547	9.5961	9.3833	9.8229	9.5533	9.4032	9.743	9.8434	9.6155	9.8031	10.002	9.5566	10.04	9.3246	9.936	9.6608	9.9809	9.7999	9.6927	9.8089	9.6214	10.032	9.5814	9.8192	9.6384
5.48	6.5166	6.0787	5.7525	5.7677	6.2947	6.2763	6.2405	6.4056	6.2379	7.0526	6.2864	5.5928	6.6388	5.6981	5.5685	5.9826	6.0477	6.0723	6.4352	5.9835	6.1806	6.1508	6.1489	5.9774	5.8248	6.2187	5.9962	5.8164	5.9914	6.0392	6.4379	5.716	6.141	6.0789	6.2493	5.977	6.0975	6.08	6.0793	6.1185	5.3245	5.5799	6.1524	5.3151	6.1405	5.5839	6.3563	6.5217	5.6988
2.9845	2.7167	3.3251	2.9451	2.8521	2.8465	3.1923	2.8757	2.8974	2.7942	2.7211	2.8047	2.856	3.149	2.6804	2.7144	2.9902	2.8429	2.7636	2.827	3.1738	3.0093	2.9073	2.7667	3.1193	3.3144	3.0221	3.2475	2.6939	3.12	2.9662	2.8606	2.8455	3.0624	3.1271	3.0941	3.1065	3.0177	3.0116	2.7513	3.087	2.9382	3.1305	2.6265	3.2651	2.856	2.9577	3.0273	2.9602	2.7266
5.8268	6.0548	5.7969	5.8863	6.0711	5.8707	5.6954	5.9439	5.9501	5.6459	5.8613	6.0223	5.3587	5.7479	6.1548	5.8425	5.9714	6.0761	5.8045	5.8672	5.4599	5.9782	5.4878	5.4595	5.8209	5.5796	5.5484	5.5196	5.9738	5.9114	5.7163	6.2598	5.5627	5.5783	6.1501	6.0959	6.0117	5.7936	5.8868	5.9773	5.8272	5.8535	5.8559	5.8306	5.8136	5.8589	5.765	5.5849	5.5488	5.6448
4.3355	4.4531	4.0477	4.0755	3.1892	3.3763	3.3769	3.3192	3.8398	3.3749	4.1891	3.5222	4.106	4.648	3.5216	3.7269	3.5581	3.6553	3.9358	3.3555	4.5873	3.8754	4.6398	4.3639	4.6207	3.4117	4.2381	4.0052	3.5984	3.6235	3.5779	3.5595	4.0429	4.4029	3.5524	4.5634	3.7059	4.4581	3.5754	4.3899	3.4496	3.649	3.7722	3.7683	5.2699	3.7569	3.322	4.0646	3.948	4.0224
6.1966	7.1604	6.2721	6.2756	5.8573	6.4096	6.7337	6.592	7.2803	6.284	6.5424	7.4716	6.629	6.9793	6.5454	6.3453	6.8259	6.8227	7.3082	6.6059	7.4389	6.9164	6.6286	6.458	6.9483	6.6569	6.9006	6.6248	6.4605	6.9729	6.6455	6.9717	6.685	6.9713	6.7362	7.1777	6.4909	6.5683	6.3933	7.0322	6.7209	6.5515	6.8886	7.088	7.1328	7.3294	6.8115	6.6703	7.414	6.1299
8.4931	8.5234	8.7376	8.9384	8.7131	8.8334	8.118	8.3235	8.8338	8.8994	8.6206	8.5188	8.4473	8.7445	8.4958	8.5956	8.1037	8.3772	8.4422	8.6156	8.6004	8.9955	9.0379	8.6532	8.6033	8.3916	8.5464	8.6444	8.594	8.4801	8.7424	8.5461	8.4812	8.8251	8.4942	8.4701	8.3753	8.8562	8.1524	8.3592	9.0606	8.9154	8.9139	8.435	8.8046	8.8201	8.8772	8.9753	8.7605	8.2821
9.6592	9.3894	9.3445	9.4013	9.2843	9.6513	9.36	9.5049	9.4001	9.4886	9.4872	9.5155	9.2362	9.2811	9.3941	9.3474	9.501	9.412	9.509	9.4691	9.5913	9.1448	9.4152	9.383	9.4891	9.5106	9.6128	9.4349	9.7579	9.5406	9.5329	9.4425	9.4409	9.4858	9.5093	9.5878	9.5473	9.2769	9.4378	9.4184	9.7296	9.4664	9.6486	9.5704	9.5461	9.3861	9.3192	9.4901	9.5001	9.6007
11.002	11.106	11.002	11.035	10.826	11.03	11.044	11.07	10.927	11.008	11.06	10.867	11.026	11.173	10.919	11.083	10.972	10.911	10.879	10.995	11.146	11.265	11.301	11.085	11.066	11.244	11.103	10.993	11.191	11.15	11.183	10.994	11.116	11.12	11.065	10.99	11.082	11.018	11.216	11.052	11.096	10.988	11.086	11.219	11.129	11.195	11.131	11.1	11.241	11.006
3.7908	4.1372	4.3008	3.6424	3.3437	3.712	4.3978	4.4558	3.9983	4.142	3.6684	3.5117	4.0744	4.1596	3.7888	4.246	3.8813	3.7879	3.7425	4.1566	4.0123	4.1678	4.03	4.1455	4.3702	3.8578	3.9983	4.2466	3.7094	3.6323	3.8264	3.8981	3.8894	3.7151	3.6434	3.5353	3.7778	3.6088	3.8151	3.6835	3.5124	3.1978	3.6014	3.8951	3.914	3.5376	3.7942	3.7625	3.3006	3.9923
7.9539	8.273	8.2244	8.3393	8.4854	8.7543	8.5327	9.0416	8.5948	8.7402	8.899	8.9971	8.2554	8.4913	8.6296	8.8347	8.6513	8.7639	8.9199	9.0607	8.17	8.8474	8.5975	8.5068	8.5796	8.538	8.3713	8.4279	8.9471	8.9377	8.9042	8.905	8.5768	8.5787	9.0359	8.9876	8.8775	8.4392	8.4839	8.7746	8.9857	8.9453	8.5757	8.8833	8.6475	8.8465	8.9046	8.7162	9.1493	8.5365
4.1343	3.9261	4.0812	3.7736	4.0175	4.1517	4.0611	3.941	4.3574	4.2073	3.8369	3.8711	3.8327	4.1497	3.9463	3.9532	3.9227	4.0535	3.8357	3.8687	4.0127	4.5328	4.2976	4.0039	4.132	4.0694	4.2826	4.3551	4.0034	3.8773	4.2537	4.0987	3.7548	3.8151	3.854	3.9238	4.1623	3.8105	4.0609	3.9153	4.0964	3.6556	4.1316	3.6797	3.9142	4.0725	3.5961	3.888	3.7782	4.1816
8.7403	8.7895	8.6081	8.8366	8.6669	8.818	8.884	9.0993	8.7081	8.8111	8.8551	8.6406	8.4461	8.5204	8.4805	8.8117	8.6023	8.4379	8.5837	8.8695	8.5481	8.8214	8.8606	8.6424	8.6986	8.505	8.5564	8.4177	8.9598	9.0102	8.996	8.8097	8.7737	8.55	8.6268	8.6866	8.7172	8.3542	8.6404	8.6128	8.822	9.1012	8.6776	9.1339	8.8123	8.903	9.0668	8.9158	9.067	8.4713
8.0674	7.8158	7.6919	7.6436	7.6195	8.0087	8.0965	8.1414	7.7493	8.0294	7.9076	8.0298	7.7865	7.9142	7.9229	7.8924	7.9275	8.0201	7.9389	8.0112	7.7578	7.8054	7.8172	7.9483	7.8854	8.0591	7.7767	7.8343	8.0178	7.8997	7.8776	8.0931	7.6649	7.7238	8.0119	7.7841	7.9048	7.6723	7.7694	7.7321	7.895	8.0365	7.9288	8.0099	7.7038	8.0134	7.8983	7.8213	8.0491	7.893
6.9421	7.7207	7.2934	7.3073	6.9808	7.1035	6.8525	6.8716	7.3994	7.4	7.2662	6.558	7.3149	7.3401	6.0913	7.292	7.1321	6.8627	6.6947	6.979	7.3426	7.2121	8.1449	7.8169	7.9532	6.9031	7.5648	8.2835	6.6086	7.1403	7.2662	6.9311	7.2655	7.8692	6.1662	7.752	7.2181	6.9297	7.2744	7.2179	7.402	6.9459	7.479	7.4691	8.0019	6.3759	7.1842	7.8373	7.4584	7.082
5.7048	8.4215	7.353	6.856	6.4941	5.8549	6.8677	5.5202	5.4745	5.4019	7.838	5.9093	7.3225	6.9308	6.7284	6.185	5.8006	6.0009	6.5197	5.7632	7.1078	6.5451	7.6672	8.0182	7.1337	5.4265	7.2554	7.4346	6.0202	5.53	5.145	5.5774	7.6682	7.1639	6.333	8.1435	5.3252	8.2701	5.1938	8.1303	6.0482	6.4637	7.4974	4.6394	7.3479	5.2772	6.8294	7.6637	5.6018	6.1871
7.8917	8.0568	8.0131	7.963	7.8381	7.8859	7.9599	7.9831	7.8215	7.9552	8.1183	8.0261	7.9065	7.9528	7.8188	7.8819	7.8721	7.8557	7.8906	8.2196	8.1958	8.1437	7.9754	8.2601	8.1566	7.7577	8.0728	7.9613	8.2364	7.9012	7.8871	7.8195	8.4927	8.0436	8.0678	8.1014	7.9197	8.1335	7.8521	8.0172	7.9222	8.1378	8.0181	8.1952	8.145	8.2012	8.0995	7.9879	8.2348	7.9207
6.7255	6.9771	7.1951	6.602	6.6456	6.6878	6.7676	6.6419	6.5564	6.873	6.8944	6.4408	7.0944	7.1891	6.5797	6.6977	6.8268	7.0145	6.5906	6.3961	6.9176	6.8133	7.1069	6.7478	7.2173	6.8618	7.1959	7.0124	6.6371	6.7167	6.7081	6.4764	7.0323	6.7678	6.6133	6.4063	6.8878	6.8098	6.894	6.5183	6.5051	6.3913	6.5782	6.6737	6.8908	6.5329	6.4247	6.5718	6.6632	6.8914
5.1512	4.9641	5.2949	5.2218	5.6157	5.3537	5.253	5.174	5.1416	5.5267	4.964	5.1625	5.2331	5.1832	5.093	5.2677	5.2461	5.4397	5.1825	5.2737	5.2481	5.2209	5.256	5.1258	5.2377	5.5031	5.1791	5.1098	5.4402	5.2367	4.893	5.1413	5.1476	5.3827	5.2132	5.2236	5.3709	4.92	5.4033	5.0433	5.181	5.1484	5.2192	5.2398	5.0723	5.1827	4.9778	5.2621	4.888	5.2748
2.1328	2.1756	2.103	2.5667	1.9127	2.1809	2.1045	2.1333	2.1135	2.3117	2.2734	2.3235	2.3141	2.3936	2.195	2.1717	2.2007	2.0265	2.0702	2.2878	2.1129	2.2339	2.5729	2.4866	2.187	2.2107	2.1086	2.2422	1.9977	2.2612	2.2572	2.0978	2.1751	2.2692	2.078	2.3462	1.9665	2.2061	1.911	2.4385	2.3301	2.0601	2.3399	2.244	2.239	2.2042	2.2397	2.2375	2.1434	2.0264
9.4221	9.8205	9.585	9.7859	9.6071	9.7214	9.4304	9.7679	9.5994	9.6717	9.6914	9.5185	9.4902	9.4585	9.4606	9.5136	9.5116	9.5097	9.3702	9.4052	9.7021	9.8102	9.8702	9.742	9.8405	9.7229	9.5033	9.728	9.9106	9.7242	9.605	9.6083	9.806	9.6168	9.85	9.6607	9.7639	9.779	9.8969	9.7879	10.039	10.086	9.8506	9.9707	9.975	10.035	10.132	9.7969	10.006	9.6776
10.563	10.438	10.363	10.333	10.116	10.55	10.531	10.436	10.522	10.355	10.581	10.7	10.208	10.689	10.434	10.616	10.481	10.55	10.574	10.424	10.705	10.774	10.839	10.579	10.684	10.621	10.529	10.51	10.643	10.496	10.665	10.402	10.571	10.651	10.332	10.617	10.643	10.425	10.523	10.399	10.356	10.528	10.475	10.673	10.587	10.672	10.586	10.441	10.73	10.448
6.9566	7.0265	6.9747	6.7744	6.6398	6.4412	7.2129	7.099	7.0481	7.1114	6.819	6.0376	6.8433	7.2835	6.4184	6.7221	6.5779	6.5575	6.4084	7.0596	6.5459	7.4347	7.0426	7.0666	6.9873	7.0203	6.7855	7.2385	6.8058	6.9811	7.1518	6.5937	6.5003	7.0681	6.3849	6.3175	7.0987	6.2146	7.2613	6.4195	6.7736	6.612	6.399	7.2661	6.6498	7.0338	6.6911	6.7502	6.9281	6.6323
7.2906	7.3674	6.802	7.1652	6.7587	6.85	7.4628	7.7088	7.4543	7.2234	7.6929	7.2982	7.1512	7.3785	7.0256	7.2461	7.217	7.0818	6.9773	7.4476	7.1006	7.876	7.6612	7.3501	7.4775	7.1641	7.3145	7.1302	7.4336	7.5721	7.5049	7.1629	7.6292	7.5472	7.2505	7.0149	7.3882	7.0677	7.5809	7.127	7.3264	7.09	7.2052	7.2302	8.0289	7.696	7.7191	6.9356	7.718	7.2532
3.3533	3.0935	3.6329	3.4665	3.6198	3.3398	3.4004	3.5338	3.2857	3.2619	3.24	3.8054	3.7079	3.5583	3.6729	3.5224	3.2873	3.2664	3.3823	3.2726	3.3366	3.6344	3.3235	3.4855	3.3683	3.3966	3.5408	2.9997	3.538	3.284	3.3862	3.1591	3.3002	3.4263	3.4331	3.181	3.5006	3.4196	3.5355	3.8711	3.5406	3.4349	3.4254	3.7083	3.3603	3.0891	3.6117	3.2587	3.4836	3.2356
9.18	9.4009	8.9428	9.2705	8.7391	8.3373	9.4513	8.4025	7.7286	8.2724	8.8504	8.4416	8.8799	8.2471	8.6797	8.2202	8.5093	8.2483	8.5425	8.6425	8.6123	7.9096	8.2465	8.4226	8.3883	8.1388	8.4694	8.8727	9.3441	8.4252	8.1787	8.0085	9.2105	8.2694	9.1078	8.7018	8.6633	8.9809	8.3207	9.1292	9.0706	8.6184	9.2962	9.1591	8.6973	8.7914	9.7046	7.749	8.6716	8.6495
8.1212	7.8949	7.7048	8.0295	7.996	7.9515	8.0373	7.884	7.5636	7.749	8.2609	7.9785	7.6404	7.8642	7.9274	7.8199	7.844	7.571	7.6662	7.9187	7.7619	7.5994	7.859	7.72	7.9734	7.942	7.8315	7.7822	7.8606	7.8957	7.8571	8.0803	7.8581	8.0553	8.0297	7.923	7.9212	7.9523	7.9227	8.001	8.1612	7.9439	7.9418	8.0159	7.8364	7.9916	7.8532	8.2388	8.337	8.2223
5.1207	6.337	5.909	5.6447	5.6678	5.9764	5.9078	5.9965	6.2266	5.5651	5.6025	6.5956	5.6627	6.2321	5.7408	5.8967	5.8786	5.6453	6.1656	5.6776	6.3681	6.2493	5.8205	5.6907	6.2446	5.8079	5.9842	5.8427	5.4465	6.0993	6.08	6.2966	5.7499	5.669	5.9723	5.9441	5.5325	5.5998	6.0772	6.3847	6.0299	5.9801	5.6535	5.9052	6.1556	6.4108	5.9274	6.4221	6.7028	5.2256
10.124	9.7225	9.8603	10.063	10.675	10.159	9.9785	10.078	10.227	10.191	11.016	10.98	10.085	10.252	10.27	9.9605	10.331	10.424	10.825	10.551	9.9701	9.5261	9.9741	10.133	10.062	10.251	10.382	9.7556	10.058	10.389	10.316	10.391	10.2	10.475	10.58	10.548	10.147	10.892	9.5455	10.478	10.409	10.313	10.116	9.9719	9.8552	10.226	9.9081	10.638	10.122	10.647
5.4005	6.5728	6.9374	7.361	6.3628	6.6329	6.6268	6.9433	6.8048	7.2881	6.6287	6.6489	6.2745	7.121	6.1498	6.6036	6.8031	6.4799	6.2182	7.0616	6.0739	6.838	6.4763	6.8032	6.5418	6.2855	6.3283	6.4421	6.6103	6.5971	6.6018	7.2843	6.2287	6.957	6.4465	6.8739	6.5708	6.4823	7.0357	6.6566	6.9032	6.5505	6.771	7.2772	6.4875	6.7765	6.5779	6.4943	7.2501	6.4878
10.014	9.6058	9.4037	9.4514	9.5655	9.4601	9.9528	9.6957	9.5874	9.3486	9.2746	9.2441	9.7909	9.607	9.7502	9.7233	9.5569	9.3338	9.3738	9.4483	9.8262	10.017	9.8955	9.6412	9.9048	9.5681	10.036	9.7333	9.4231	9.6649	9.5748	9.8351	9.2378	9.7463	9.1807	9.5386	9.3595	9.1412	9.9389	9.4007	9.4819	8.9855	9.5001	9.6839	9.8278	9.8428	9.4126	9.8029	9.6004	9.691
6.2275	6.889	6.4275	6.561	6.4286	6.8064	6.771	6.6248	6.4694	6.4883	7.2864	7.3625	6.3361	6.7913	7.038	6.4878	6.5816	7.0335	6.9294	6.912	6.6824	7.1218	6.6014	6.7267	6.7767	6.4324	6.5319	6.6404	6.5122	6.7538	6.596	6.6086	6.553	6.5386	7.1709	7.0864	6.6078	6.9934	6.4927	6.9299	6.9927	6.6202	6.6758	6.4835	6.6253	6.75	6.7525	6.6368	6.9156	6.6645
7.7504	7.5153	7.8446	8.3816	7.0355	7.6655	7.6637	7.9517	8.0053	7.899	7.7229	7.4477	7.4941	8.1949	7.2988	7.8146	7.464	7.7492	7.5688	8.0911	7.8473	8.343	8.5015	8.1953	8.2202	8.0477	7.7741	8.1065	7.8288	7.9802	8.1478	8.0265	7.3133	8.1341	7.0604	7.5939	7.6795	7.5261	7.5986	7.9376	7.3887	7.8159	7.8247	8.0781	8.2593	8.1242	8.0466	7.7439	7.7671	7.3437
7.9361	8.4593	8.2766	8.8398	8.2109	7.75	7.8658	8.1063	7.4361	7.6693	8.3307	8.0656	8.4305	7.9456	8.2311	7.98	8.3781	7.8998	7.9372	8.0651	8.0639	7.4936	7.6025	7.6612	7.7611	7.6941	7.7549	8.2747	7.8561	7.9756	7.7095	7.8173	8.1087	8.1468	8.1211	7.7886	7.8384	8.0313	8.1175	8.4481	7.8978	8.3351	8.0114	8.2048	8.0444	8.0069	8.3234	7.8046	8.3763	7.6558
9.0306	9.3846	9.2469	9.9487	9.5332	8.724	9.0607	9.0133	8.424	8.8519	9.3795	9.0166	9.3522	9.0086	9.2405	9.1033	9.3575	9.1624	9.2198	9.3019	8.793	8.7541	8.6619	9.164	8.8888	8.5751	8.7126	9.1946	9.0906	9.0642	8.7355	9.1078	9.0449	9.0922	9.4375	9.2332	8.6701	9.4799	8.9975	9.4981	8.9419	9.1933	8.8848	8.7391	9.7015	8.8669	9.3693	9.0329	9.0842	9.1474
7.6011	7.6731	7.4962	8.134	7.8249	7.3437	7.8214	6.9975	7.4545	7.284	7.3006	8.2129	7.8061	7.5476	8.3584	7.9888	7.8575	8.1583	8.44	7.5965	8.1426	7.8029	7.5183	7.6602	7.235	7.773	7.3469	7.9231	7.4426	7.8723	7.652	7.6227	7.6043	7.6884	7.6916	7.8685	7.4169	7.9259	7.8402	8.1561	8.0358	8.4612	7.9382	7.694	8.4602	8.5061	8.2971	8.1547	7.926	7.8355
8.7154	8.426	8.2097	8.134	7.9267	8.764	8.8019	8.6728	8.615	8.5155	8.9048	8.908	8.4686	8.6376	8.6658	8.6371	8.7086	8.6813	8.6282	8.4215	8.7585	8.7705	8.6436	8.8931	8.8205	8.5221	8.6901	8.5746	8.6271	8.3964	8.5004	8.4021	8.6141	8.3718	8.3193	8.4363	8.5382	8.4469	8.2822	8.1692	8.239	8.311	8.5799	8.4535	8.2962	8.4895	8.5373	8.4138	8.3937	8.3682
6.8019	7.5519	7.3344	9.1178	8.3899	7.3922	6.6209	8.1511	7.6823	6.53	6.6703	7.8115	6.1463	6.4279	8.4976	7.733	7.4135	6.4293	6.5524	8.2754	6.1643	7.1289	7.3957	7.4655	6.8867	6.8705	6.7682	6.8513	7.3162	7.8058	7.3721	6.9585	7.6806	6.3948	7.1388	7.5021	6.9854	6.4336	6.9632	8.4074	6.7513	6.5975	7.2002	8.4319	6.6282	7.2184	7.5868	7.7994	7.6246	6.9643
4.2085	4.0805	4.808	4.6105	4.7459	4.3563	4.7721	5.1276	3.7156	4.7141	4.0041	4.7958	4.4115	4.6837	4.5663	4.4836	4.8155	4.2565	4.3647	4.7359	4.9625	5.7293	5.0775	4.3798	5.6006	4.3962	4.8103	4.8399	4.1577	4.4638	4.3542	4.0092	4.4109	4.4066	4.9303	4.3023	3.8568	4.2452	4.4952	5.4342	4.235	4.3325	4.5346	4.345	4.9914	5.5742	4.5808	4.2764	4.3594	4.2948
6.1515	6.2393	6.2526	5.542	4.9458	6.2975	6.4368	6.1631	6.587	6.4496	5.785	5.0594	5.612	6.0801	5.3198	5.6472	5.6097	5.5516	5.6477	5.8431	5.5271	6.9547	6.5538	5.9898	5.9142	6.0316	5.9328	6.1554	6.0461	6.2206	6.8966	5.8539	5.6804	6.1665	6.1125	5.7243	6.0713	5.3802	6.3915	5.925	6.0943	5.6987	5.9916	6.4991	6.5649	7.0802	5.6452	5.4933	6.822	6.1378
9.5349	10.295	9.4884	9.6518	9.9159	9.238	9.7052	9.6074	9.8433	9.4026	9.5113	10.049	9.6539	9.7561	9.4832	9.453	9.5235	9.6301	10.035	9.6546	9.9334	10.33	10.014	9.1585	9.7705	9.7002	9.8371	9.7249	9.8989	9.9937	9.9132	9.8308	9.9447	10.109	9.4886	9.8569	9.8341	9.7065	9.8509	9.8264	10.282	9.9894	10.018	10.417	10.229	10.686	10.033	9.8874	10.431	9.7309
5.9781	5.5708	5.5133	4.9284	6.3238	6.111	4.7091	4.3388	6.1409	4.3882	6.5332	5.094	4.2392	4.7283	6.3604	6.1614	6.331	6.4681	6.564	6.3045	4.5115	5.953	4.4384	4.4916	4.1307	6.453	6.1486	4.4855	4.4245	6.1683	6.2996	6.3073	6.0064	6.0524	6.328	6.4135	6.2221	4.6431	6.0617	6.226	6.4957	4.7176	5.6893	6.2483	4.5943	6.644	4.8348	6.3813	6.4237	6.1978
5.6103	4.7118	4.989	4.9819	5.0969	5.5357	5.7683	5.6842	5.6789	5.3929	5.1498	5.2373	5.1827	5.167	5.6006	5.5501	5.1316	5.4119	5.3097	5.5526	5.5161	5.425	5.714	5.7073	5.1308	5.3619	5.3726	5.5247	5.3487	5.772	5.8235	5.373	5.4077	5.7247	5.3686	5.5415	5.8154	5.4475	5.4179	5.1938	5.3921	5.5653	5.7564	5.754	5.5425	5.3127	5.8314	5.2271	5.7392	4.9479
4.265	3.9118	3.7427	4.5023	4.2008	4.2459	4.339	4.5091	3.7821	3.9673	4.8041	4.9658	4.0585	4.1596	4.6385	3.9919	4.2023	4.4152	4.5394	4.4969	3.8231	3.9828	3.7667	4.3974	4.4728	3.8328	4.0739	3.9263	4.2489	4.1974	3.8796	4.4483	3.8931	4.1809	4.9566	5.0006	4.2249	4.5247	3.6779	4.5208	4.2442	4.5899	4.1337	4.3651	4.6562	4.0671	4.3098	4.5166	4.2055	4.2472
10.048	10.115	10.226	9.9722	10.178	10.198	9.8827	10.109	10.481	9.9992	10.064	9.646	10.007	9.8907	9.9054	10.099	10.045	9.9099	9.9048	9.8375	10.206	10.063	10.086	9.5698	9.8234	9.9459	10.11	9.7756	9.9547	10.013	10.026	10.186	10.203	9.9241	9.9655	9.9243	10.071	9.8242	10.272	9.8628	9.9913	9.8506	10.074	9.9354	10.03	9.691	9.8155	10.245	10.146	10.051
3.8618	3.4925	3.9522	3.0524	3.8399	3.8805	3.531	3.9401	3.4751	4.1717	3.3062	3.5888	3.6381	3.8029	3.2809	3.8015	3.7174	3.8692	3.7434	3.6182	3.9057	3.7271	3.6765	3.7765	3.9219	3.4632	3.9169	3.8002	3.7891	3.4739	3.4302	3.8241	3.448	3.8743	3.7361	3.9737	3.8899	3.3604	3.8087	3.6335	3.9031	3.6634	3.5947	3.7161	3.5732	3.6375	3.4123	3.7599	3.2783	3.5711
4.9867	3.847	3.83	4.7549	3.7284	3.7493	4.3226	4.7624	3.9944	5.2904	3.4789	3.9897	4.4691	4.0866	3.9157	4.0845	4.1843	3.9723	3.6576	3.7747	4.1958	4.3495	5.0998	4.5098	4.0687	3.9138	3.9892	5.1176	4.5134	4.1447	3.8925	4.1043	3.416	3.6311	3.8217	3.4372	4.4108	4.2547	4.0758	3.5087	3.8635	3.8537	4.597	4.1131	6.5199	3.7437	4.2231	3.8631	3.701	4.1333
3.3751	3.1055	3.1086	5.5927	3.0056	3.216	4.4714	5.7319	3.2736	4.9574	3.1545	5.0826	5.1686	3.8958	2.9189	2.8458	3.1049	3.0468	3.0761	3.192	3.6284	4.1512	4.77	5.5425	4.6033	3.1693	2.9585	4.1414	4.5372	2.9691	2.7692	2.9489	2.9342	3.1906	3.3786	2.8336	2.9237	5.2075	3.3134	3.0818	2.9927	4.2617	4.2421	3.0777	4.5745	3.1351	4.036	3.1488	3.3396	3.1544
5.7787	5.6643	5.8662	5.7641	5.4984	5.9511	6.0564	5.8756	5.8336	5.8569	5.5649	5.8653	5.8743	5.6338	5.7885	5.6781	5.7132	5.7477	5.7924	5.8165	5.814	5.6993	5.7123	5.514	5.8096	5.7807	5.5503	5.8499	5.724	5.799	5.7542	5.9484	5.4333	5.803	5.9058	5.7355	5.7566	5.9422	5.7662	5.7586	5.9927	5.7938	6.2593	5.9329	5.8565	5.7132	6.0232	5.9563	5.9729	5.8486
9.1365	9.0789	9.4564	8.8867	8.6475	8.8479	9.2609	9.2277	9.1545	8.9835	9.7006	9.3777	9.362	9.3213	9.113	8.9222	9.381	9.1607	9.1074	9.4695	9.0267	9.1244	9.1329	9.1186	9.0605	9.216	9.2275	9.0085	9.0291	9.3033	9.3275	9.2728	9.1679	9.3275	9.439	9.1739	9.1208	9.1887	9.1324	9.409	9.0209	8.8187	9.1036	8.8896	8.9462	9.1856	9.1617	8.8791	9.1548	9.2689
6.5706	6.5509	6.1469	6.2491	5.8721	6.5396	6.6402	6.6265	6.4996	6.2976	6.8208	6.8956	6.2773	6.4328	6.5767	6.3657	6.6911	6.2991	6.544	6.3675	6.5794	6.3208	6.462	6.5611	6.6178	6.4665	6.3633	6.5495	6.4503	6.3187	6.3922	6.619	6.477	6.2748	6.4132	6.5486	6.1008	6.16	6.0895	6.4342	6.3914	6.4677	6.3728	6.3252	6.2337	6.461	6.4478	6.2383	6.4574	6.4726
9.2805	9.4803	9.6117	9.9333	9.9802	9.6702	9.7148	9.5888	9.5258	9.6081	10.279	10.254	9.7611	9.5533	9.7079	9.5059	9.5715	9.5945	10.022	9.6347	9.9193	9.286	9.7886	9.8037	9.3881	9.235	9.5434	9.4251	9.6505	9.5252	9.2117	9.6034	9.5615	9.3446	9.9213	9.7765	9.1883	10.33	8.8549	9.7378	9.5076	9.8433	9.7017	9.374	9.9479	9.2965	9.6296	9.7066	9.5443	9.6686
3.9944	3.9379	4.3328	3.8823	4.323	4.3173	4.2028	4.1071	3.9254	4.28	4.0901	4.2789	4.3062	4.0726	4.3728	4.143	4.1697	4.2806	4.2947	4.3398	4.4457	4.118	4.2565	4.2798	4.5965	3.8532	4.4283	4.2095	4.3356	4.1078	4.0073	4.2558	4.0877	4.3371	4.2593	4.6415	4.3364	4.2441	4.3116	4.3538	4.141	4.2226	4.0546	3.9784	4.0054	3.999	3.9456	4.1881	4.1348	4.4115
5.9422	5.7403	5.3921	6.7485	5.3824	4.6428	7.7285	7.6343	5.4159	6.7321	5.9802	6.8488	7.2583	6.8811	5.6641	5.0849	6.0943	5.3083	5.6492	5.312	6.7594	6.1212	7.0914	6.7536	7.5853	5.4623	6.0585	7.5192	7.4196	5.7753	5.3994	5.6653	5.8905	5.6131	5.3528	5.5764	6.1284	6.8613	5.2758	5.47	6.0443	7.4167	6.379	6.4788	6.6063	6.2965	7.0042	6.066	5.8819	5.6909
4.6223	3.7523	3.6238	5.5309	3.779	4.2573	5.6969	5.8698	3.9951	5.3974	4.0649	5.9967	5.0625	5.6966	3.8699	4.0235	4.1063	4.1005	4.0239	4.0219	5.8634	4.7816	5.8375	5.0502	5.7227	3.9787	3.9471	5.3233	5.2594	4.3043	4.3133	4.2958	3.963	4.1518	3.6675	3.7389	4.1638	5.5203	4.2993	3.802	4.4251	5.3843	4.84	4.5734	5.8333	4.7206	5.6429	4.6218	4.1575	4.0888
6.9156	6.8675	7.2194	7.384	6.9646	7.0304	7.532	7.3314	5.7704	7.4357	6.521	7.5811	7.675	7.2072	7.3506	7.1643	7.1502	7.0213	6.4181	6.2129	7.1434	6.6555	6.6501	6.773	7.2858	6.9592	6.8818	7.6071	7.4161	7.0738	6.6194	7.3221	6.4052	6.6776	7.1946	6.5893	7.2138	7.6894	7.2308	7.0595	6.7674	7.0278	7.2644	6.3855	7.6426	6.906	7.8686	6.8527	6.9472	7.0899
8.8294	8.7425	8.706	8.7793	8.8068	8.8116	9.0315	8.8032	8.8435	8.6265	9.341	8.7102	8.686	8.9672	9.1258	9.0226	8.6729	8.6277	9.0441	8.858	9.0766	8.8024	8.8864	9.1418	8.7554	8.7956	8.9156	8.642	9.0698	9.2025	8.9999	8.6614	9.0732	8.8995	9.0015	8.9622	8.6742	9.116	8.7427	9.6756	8.9331	9.063	8.7694	8.9039	8.8668	8.5634	8.9985	8.645	9.0066	8.8685
6.5962	6.2659	5.9201	5.8697	6.5126	6.1237	5.9526	5.6996	5.9575	5.6301	6.4743	5.9209	5.4568	5.6612	6.1257	5.926	6.023	5.8098	6.0898	6.0363	5.5937	6.4147	5.7953	5.6987	5.5896	5.942	6.2541	6.0044	5.6524	5.9572	6.0165	6.0724	6.0672	5.87	6.201	5.86	6.1101	5.7082	5.9653	5.7816	6.1208	5.6545	5.6198	5.9871	5.5927	6.2679	5.7846	6.7409	6.0716	6.1633
7.5695	7.2831	7.5053	7.5191	7.5109	7.5789	7.071	7.5965	7.4997	7.7435	7.3495	7.4413	7.8716	7.5567	7.313	7.397	7.4627	7.767	7.4093	7.367	7.7081	7.8844	7.5791	7.5341	7.6686	7.5585	7.7091	7.8184	7.5784	7.4333	7.6052	7.4106	7.4617	7.7754	7.3717	7.4139	7.6794	7.5309	7.782	7.3422	7.2025	7.5113	7.4464	7.5297	7.8768	7.5046	7.3543	7.41	7.4004	7.6446
8.8993	8.3512	8.2336	8.1803	8.4656	8.8138	8.3758	8.4746	8.6654	8.0682	9.2138	8.9069	8.0911	8.1704	8.8812	8.561	8.5121	8.5924	8.775	8.6309	8.2059	8.2883	8.4019	8.257	8.0845	8.0721	8.4778	8.3832	8.3415	8.563	8.3844	8.8389	8.6088	8.2521	8.833	8.9042	8.6661	8.6885	8.2043	9.0326	8.6769	8.4372	8.5714	8.5493	8.3081	8.4457	8.4847	8.533	8.6499	8.8112
7.8891	7.6265	7.2848	7.4749	7.7235	7.7045	7.6959	7.6458	7.7691	7.7452	7.4816	7.9702	7.9892	7.6343	7.6115	7.5605	7.5851	7.5511	7.6144	7.4146	8.1543	7.6321	7.7025	7.3651	7.7366	7.6687	7.569	7.6964	7.5157	7.5353	7.4583	7.8037	7.6278	7.4933	7.5886	7.8043	7.4849	7.6598	7.5727	7.5218	7.7527	7.9058	7.7835	7.7489	8.1983	7.9443	7.9478	7.6594	7.5589	7.5155
4.3534	3.8183	3.7643	6.0555	3.3672	3.5718	5.9873	6.112	3.3899	5.7452	2.8786	6.3694	5.6664	6.3099	3.4693	3.3624	3.1619	3.4804	3.6568	3.5812	5.4831	4.9409	5.9055	5.9214	6.0442	6.2415	3.5571	3.602	5.7253	3.3011	3.4134	3.4252	2.7982	3.233	3.3886	3.5649	3.5028	6.0346	3.5409	3.4988	3.7875	6.8214	5.7288	3.6107	6.2888	4.039	5.6916	3.6002	3.3043	4.0578
11.884	12.048	12.071	12.164	12.188	11.99	11.561	12.149	12.212	11.851	12.365	11.524	11.826	12.035	11.842	12.259	11.919	12.15	12.179	12.46	11.774	11.921	11.995	11.891	12.082	11.903	12.089	12.028	12.004	12.166	12.198	12.045	12.077	12.127	12.144	12.107	12.059	11.752	12.096	12.299	11.999	11.896	11.906	12.273	11.974	11.683	11.899	12.053	12.134	11.883
5.7023	6.4235	6.3311	7.0492	6.7827	6.0115	6.2495	6.6657	5.8615	6.2684	6.2404	7.1715	6.0943	6.5752	6.3732	6.1133	5.5644	5.6866	5.7601	6.467	6.143	6.3978	6.4282	6.4272	6.4878	6.3536	5.7675	6.1389	6.3072	5.8439	6.0235	6.2296	5.7013	5.9348	6.3287	6.4772	5.748	6.4355	6.1325	6.7052	5.5707	6.1202	5.8858	5.7508	6.5423	5.8724	6.0882	5.8304	5.9286	5.7669
10.159	9.8321	9.939	10.081	9.7319	10.139	10.264	10.198	10.067	10.108	10.414	10.271	9.9676	10.094	10.25	10.166	10.109	9.883	9.9951	10.041	10.137	10.156	10.002	10.17	10.156	10.194	9.9638	10.07	10.236	10.163	10.107	10.128	10.408	10.171	10.088	10.218	10.183	10.196	9.9291	10.196	10.257	10.208	10.302	10.139	10.135	10.159	10.212	10.225	10.299	10.269
8.8206	8.6694	8.3596	9.1231	8.5687	8.6505	8.59	8.8143	8.4587	8.9627	8.7102	8.9512	8.8065	8.5814	8.3693	8.6966	8.5873	8.3982	8.4674	8.3389	9.088	8.3039	8.7491	8.98	8.8285	8.9013	8.6689	8.2432	9.3719	8.6202	8.6764	8.7103	9.0535	8.7121	8.6187	8.8483	8.598	9.3331	8.7733	8.7563	8.5606	9.0833	8.8319	9.0906	9.0494	8.5184	9.1669	8.2087	8.8647	8.3648
6.9201	7.4719	6.9681	7.1532	6.9628	7.2359	6.6457	7.1496	7.3016	7.3188	7.5924	7.4549	6.6569	7.4618	7.4068	7.2371	7.1833	7.3632	7.3752	7.2053	6.741	7.164	6.8969	7.2882	6.9746	7.0988	6.8114	7.035	6.839	7.1476	7.101	6.9366	6.8504	7.1087	7.6563	7.3656	7.0087	7.2701	7.0413	7.1203	7.3495	6.8903	7.0972	7.0351	7.0467	7.0955	7.0669	7.2534	7.3518	6.8856
9.5998	9.4144	9.2876	9.4532	9.4831	9.5991	9.2916	9.5996	9.4346	9.142	9.3812	9.1574	8.9571	9.095	9.3515	9.442	9.0593	9.074	9.1578	9.58	8.8234	9.2089	9.4557	9.1604	9.3561	9.057	9.4769	9.5179	9.1078	9.4708	9.2763	9.4669	9.0044	9.1639	8.9663	9.217	9.6878	9.04	9.5454	9.277	9.2979	8.9356	9.3475	9.6406	9.0797	9.34	9.157	9.4274	9.5565	9.0384
11.974	11.612	11.681	11.804	11.506	11.864	12.047	11.759	11.604	11.77	11.558	11.599	12.034	11.706	11.878	11.872	11.834	11.841	11.924	11.661	12.077	11.991	11.85	12.01	11.774	11.842	11.834	11.795	11.872	11.832	11.665	11.738	11.996	11.819	11.733	11.593	11.804	11.869	11.75	11.686	11.78	12.005	11.886	11.626	12.065	11.967	12.059	11.912	11.805	11.923
9.8369	9.9899	9.8375	9.8618	9.9382	9.6835	9.6115	9.5917	9.5885	9.4366	9.7526	9.3005	9.4974	9.5973	9.7152	9.6637	9.7645	9.7115	9.7032	9.6734	9.4429	9.3701	9.3455	9.6392	9.415	9.4558	9.6909	9.5683	9.5788	9.7996	9.755	9.7619	9.8505	9.7422	9.9679	9.7205	9.5422	9.6658	9.8215	9.9706	9.731	9.5007	9.4542	9.7603	9.6766	9.8083	9.5698	9.4784	9.7959	9.9095
12.256	12.315	12.506	12.19	12.399	12.16	12.128	12.167	12.112	12.463	12.161	11.751	12.349	12.223	12.228	12.289	12.212	12.305	12.181	12.127	12.204	12.115	12.064	12.37	12.18	12.282	12.305	12.431	12.213	12.316	12.229	12.039	12.28	12.215	12.088	11.922	11.921	12.265	12.262	12.189	12.245	12.324	12.2	11.954	12.525	12.074	12.295	12.31	12.202	12.266
11.94	12.051	11.825	11.954	12.028	11.821	11.577	11.764	11.68	11.734	12.243	11.709	11.834	11.738	12.043	11.907	11.718	11.748	11.805	12.032	11.765	11.448	11.495	11.808	11.828	11.59	11.845	11.683	11.749	11.742	11.562	11.543	12.121	11.531	11.895	11.685	11.395	12.052	11.455	12.09	11.74	11.984	11.489	11.505	11.823	11.55	12.023	11.7	11.641	11.89
6.1425	5.8026	5.8134	6.1121	5.8573	6.1485	6.2281	6.2021	6.1279	6.0617	6.1549	5.9521	5.7159	6.4694	5.8824	5.5759	5.9482	5.9575	5.977	6.2069	5.8286	5.9478	5.8688	5.6059	5.9544	6.2236	5.8745	5.7558	5.7781	5.8922	6.1248	6.1682	5.745	5.883	6.4204	5.9752	6.0567	6.2098	5.9976	6.0574	6.0761	5.9549	6.2165	6.2147	6.0112	6.2528	5.6453	6.1001	6.4089	6.0061
7.5194	7.431	7.3456	6.6567	6.8393	7.1401	6.3358	7.029	7.4115	7.2537	7.4239	6.3098	6.4015	6.7866	6.7425	6.944	6.9197	6.9366	6.5609	7.2632	5.802	6.3776	6.7597	6.8286	6.5695	6.5647	6.9619	7.3571	6.6773	7.6473	7.5834	7.3029	7.2653	7.4573	7.2054	6.9426	7.3989	6.81	7.5016	6.958	6.876	6.7952	6.6287	7.8016	6.7724	6.9941	6.9085	6.914	7.4003	6.9001
5.3178	5.5763	5.4714	7.0188	5.5729	5.3996	5.9871	5.2873	5.2698	5.4137	5.1413	5.4805	5.6711	5.0179	5.8204	5.9119	5.1383	5.032	5.32	5.6238	5.4294	5.8041	6.2751	5.3133	5.5705	5.4312	5.8982	5.1441	6.3102	5.8014	6.0275	4.8016	6.1791	5.3663	5.0722	5.4492	5.7133	5.2594	5.1912	5.7149	4.9242	4.8768	6.2097	7.046	6.2906	5.9746	6.3948	5.4464	4.7355	5.5672
12.398	12.406	12.353	11.902	12.232	12.489	12.14	12.529	12.487	12.398	12.71	12.81	12.215	12.475	12.216	12.244	12.432	12.355	12.474	12.468	12.154	12.258	12.449	12.175	12.416	12.277	12.276	12.297	12.309	12.276	12.238	12.333	12.399	12.278	12.46	12.394	12.45	12.447	12.244	12.266	12.439	12.107	12.309	12.373	11.822	12.028	12.072	12.143	12.143	12.561
6.3662	6.2509	6.3664	6.2334	6.4007	6.5902	6.2431	6.5051	6.2592	6.4505	6.3904	6.4243	6.0379	6.1767	6.3533	6.2602	6.3269	6.4075	6.3291	6.3302	6.1179	6.0826	6.3255	6.4948	6.3526	6.0997	6.3209	6.411	6.054	6.3217	6.1706	6.4204	6.2266	6.3318	6.4914	6.4102	6.3561	6.409	6.1957	6.3024	6.2078	6.2334	6.4556	6.1709	6.2473	6.3553	6.24	6.5449	6.1192	6.1839
4.9842	4.8426	4.4978	4.9401	4.7791	4.6691	4.59	5.071	4.3039	4.3611	4.8107	5.2241	4.3978	4.6931	4.8269	4.3477	4.9745	4.707	4.5975	4.6724	4.5776	4.5159	4.4826	4.4272	4.3412	4.6905	4.2906	4.8877	4.835	4.6291	4.5052	4.754	4.7395	4.4323	5.2406	5.3303	4.8093	5.0552	4.6189	4.9773	4.5291	4.3203	4.8138	4.7236	4.7563	5.1493	4.9111	4.3085	5.3264	4.6463
7.1774	7.202	6.94	6.8058	7.2257	6.8584	7.0794	6.9691	6.9217	7.1735	6.7946	6.6752	7.0257	7.0456	6.6095	6.9233	7.0096	7.2204	7.1455	6.9327	7.0456	7.0332	7.1132	7.1064	7.0393	6.9875	7.1865	7.2165	7.2394	7.1434	7.0204	6.9427	7.0647	7.0609	6.9187	6.9158	7.0975	6.8821	7.1276	6.7651	6.789	6.983	6.9269	6.8434	6.8383	6.78	6.8873	6.8881	6.6164	6.9458
9.8707	9.9147	9.8181	10.446	9.406	9.6231	10.273	9.7674	9.816	9.8252	9.9217	9.4869	10.308	9.9542	9.8653	10.007	9.8547	9.8392	9.9474	9.4541	9.8062	9.9588	9.9773	10.143	10.054	9.6929	9.947	9.7619	10.101	9.9426	10.029	9.5137	10.018	10.04	9.6965	9.2723	9.818	10.065	9.5788	10.181	10.259	10.085	9.7627	9.5251	10.122	9.984	10.366	10.155	10.106	10.34
9.5223	8.8166	8.851	9.1564	6.5339	8.1116	8.9264	8.6028	8.5812	8.8252	7.0408	5.7334	9.1383	8.3829	7.1189	8.5216	8.4803	7.5187	7.1082	7.8335	8.7749	9.6018	9.3649	9.3314	9.6878	9.2047	8.9719	9.7412	9.1843	9.4387	9.4455	7.1965	8.9586	8.8784	7.6327	6.3468	8.7759	7.2953	9.3587	7.2276	8.527	8.5171	9.0581	9.0649	10.333	8.4641	9.6626	8.188	9.0343	8.3834
6.3126	6.1572	6.6388	6.9498	7.5722	6.8546	6.7697	5.8889	6.7228	6.8735	7.047	7.9743	7.0516	6.9431	7.0288	6.5732	7.2003	7.1267	6.8765	6.8618	6.5147	6.0982	6.51	6.7558	6.5479	6.7644	6.5087	6.7983	6.7487	6.7203	6.6397	6.95	6.5638	6.6841	7.402	7.2447	6.3755	8.1251	6.4848	6.8113	6.9945	7.4001	7.2648	6.7289	6.6917	6.7672	7.312	6.9436	6.2576	7.3473
6.448	6.8257	6.7445	6.944	6.4549	6.8311	7.5026	7.0706	6.9155	7.0202	7.4121	7.2526	6.5226	7.2381	6.9108	6.8934	7.1229	6.8818	6.9214	6.8958	6.6534	7.1007	7.2066	7.1076	6.6114	7.2128	7.0868	6.9309	6.8324	7.1959	7.2912	7.2607	6.9223	7.1337	6.7951	7.5095	7.0576	6.5402	6.9698	6.7519	7.4471	7.0406	7.1292	7.6365	6.704	7.1422	7.0871	6.8793	7.7397	6.7259
6.1951	6.334	6.0482	5.78	5.5427	5.9141	6.077	6.1365	6.3329	6.0922	5.8495	5.7513	6.3782	5.9594	5.9433	6.1704	5.9574	5.8719	5.6366	5.8434	6.1105	6.2848	6.0902	5.8669	6.2184	5.8426	6.2496	6.2664	5.5924	5.9647	6.0648	6.0006	5.8327	5.9031	5.8005	5.9687	6.1694	5.6971	6.3906	5.6437	5.9415	6.0184	5.8356	5.8294	6.3358	5.8726	5.9197	5.7303	5.9395	5.9306
7.8981	8.3005	8.133	8.1977	8.2456	8.1782	8.2451	8.2561	8.033	8.6005	8.3893	8.4063	8.161	8.4179	8.1981	7.8769	8.2816	8.5576	8.6115	8.4025	8.0046	8.3355	7.8541	8.0721	8.248	8.5129	8.1273	8.3379	8.3237	8.5617	8.5977	8.3538	8.5197	8.5434	8.6919	8.6399	8.3969	8.3959	8.2257	8.8939	8.4518	8.4758	8.1726	8.179	8.62	8.5106	8.276	8.5636	8.7234	8.3582
7.8662	7.7218	7.6693	7.2583	7.5495	7.8823	7.5991	7.7678	7.7768	7.9077	7.5905	7.5508	7.1878	7.9086	7.7577	7.7546	7.683	7.6086	7.6836	7.4923	7.5291	7.1771	7.4676	7.4506	6.9148	7.5011	7.6674	7.3384	7.6648	7.9252	7.8507	7.5695	7.8144	7.6686	7.9613	7.9033	7.3576	7.6103	7.6587	8.0209	7.4369	7.6058	7.8217	8.0875	7.3467	7.7692	7.5932	7.2473	7.6219	7.7046
6.6512	6.2679	6.6419	5.9292	6.0687	6.9693	6.7079	6.8072	6.183	6.3292	7.1405	6.8956	6.1181	6.4997	6.5786	6.5948	6.4647	6.2857	6.1874	6.4787	7.005	6.4459	6.2529	6.501	6.4635	6.5693	6.307	6.5819	6.2847	6.264	6.2918	6.448	6.6065	6.2374	6.595	6.7016	6.442	7.0113	5.9253	6.3671	6.5664	6.8828	6.7323	6.1457	6.6346	6.0624	6.6244	6.625	6.1013	6.5888
5.6296	5.7119	5.3286	5.2048	5.6751	5.7929	6.2795	5.7828	5.4791	5.3591	5.7784	6.1783	5.4663	5.6936	5.5648	5.5628	5.9279	5.4599	5.8041	5.7463	5.9019	5.6642	5.8286	5.2531	5.6612	5.4792	5.5696	5.5847	5.826	5.779	5.6042	6.1375	5.8797	5.6073	5.9331	5.9434	5.9236	5.8912	5.6002	5.8964	6.1627	5.8876	5.994	6.3402	5.9337	5.9509	5.913	6.06	6.512	5.9021
6.9765	6.9682	7.4814	7.6322	7.4928	7.5264	7.0593	7.2319	7.2266	7.8081	7.4917	7.3949	7.4478	7.5912	7.6624	7.6445	7.6945	7.8404	7.6917	7.6824	6.8349	7.3023	7.187	7.5931	7.2451	7.2841	7.5652	7.4517	7.5968	7.7501	7.6689	7.3865	7.4242	7.6428	7.9276	8.0053	7.7333	7.796	7.6146	7.841	7.5424	7.845	7.6385	7.6667	7.3987	7.5174	7.5236	7.6742	7.8721	7.4389
7.895	7.7044	7.9375	7.3577	7.1485	7.8421	8.0679	8.1426	7.8008	7.7994	8.1971	8.0457	7.7049	8.1124	7.756	7.7443	7.8432	7.6099	7.832	7.6922	7.4545	8.1379	7.7475	8.0519	7.9145	7.942	7.9005	8.0301	7.6416	7.2561	7.7048	7.6835	7.9397	7.3711	7.548	7.5701	7.4697	7.4354	7.2558	7.396	7.8033	7.6084	7.5751	7.7145	7.2366	7.7677	7.4438	7.9149	7.4622	7.6679
8.4747	8.75	8.0268	8.2461	8.1726	8.1868	8.2289	8.0812	8.4391	8.0652	8.3395	8.7429	8.0385	8.5052	8.153	8.3436	8.4612	8.2535	8.4204	8.2192	8.7989	8.8235	8.331	8.2205	8.4085	8.5015	8.3478	8.1242	8.7385	8.6033	8.5234	8.3552	8.5949	8.5868	8.2681	8.6078	8.3036	8.5093	8.2905	8.5641	8.568	8.5407	8.5812	9.141	8.983	9.1035	8.7594	7.9225	8.9393	8.0665
9.0215	9.1736	9.2924	9.4324	9.1556	9.6672	9.1807	9.6157	9.6694	9.4468	9.5145	9.4832	9.3136	9.3697	9.3408	9.4848	9.2397	9.2333	9.3739	9.4593	9.2707	9.266	9.4799	9.2682	9.1751	9.3975	9.3186	9.1339	9.3363	9.4192	9.3202	9.555	9.2453	9.1871	9.3559	9.4653	9.5298	9.3019	9.4102	9.5742	9.5454	9.6283	9.5907	9.6454	9.4584	9.2921	9.3479	9.5229	9.6455	9.1659
4.6014	4.884	4.5521	5.1082	4.5037	4.6566	4.6875	4.5172	4.6226	4.8128	4.2216	4.676	4.6941	4.827	4.4864	4.6841	4.3584	4.5535	4.8362	4.4276	4.5153	4.9051	4.5735	4.4652	4.8092	4.5972	4.5763	4.5873	4.637	4.6339	4.4988	4.6973	4.6657	4.9369	4.5273	4.676	4.6014	4.4809	4.465	4.7314	4.6031	4.67	4.5066	4.8674	4.3558	4.942	4.8311	4.6014	4.6014	4.4701
2.5331	5.8041	3.9785	3.8649	3.307	2.2046	5.7956	5.5981	2.2482	5.1852	2.1785	2.2372	5.3692	2.0912	2.1103	2.3848	2.0015	2.2794	2.2179	4.6082	2.0228	4.2926	1.8758	1.9126	2.0632	2.0954	2.0411	5.0772	5.2421	1.855	2.1212	5.3413	2.1887	5.0553	2.503	5.0147	2.0118	2.1492	2.2817	2.3494	2.3519	2.1148	3.7648	2.2003	4.4732	1.9921	4.5076	4.8314	4.5975	2.0911
5.5011	6.0638	5.9399	5.8312	5.4064	6.0535	5.9927	5.8172	6.28	6.0067	5.9424	6.3368	5.3281	6.4771	5.5572	5.9431	6.1319	5.7999	6.0113	5.9291	6.3406	5.9412	5.9576	5.7584	6.191	5.9542	5.9462	5.5667	6.0465	6.1954	6.1364	6.1711	6.0364	6.1687	6.2251	6.1509	6.0557	6.1694	6.201	6.1867	6.5082	6.1241	6.2371	6.8306	6.6664	6.106	6.4345	6.0227	6.8907	5.888
7.6834	8.4589	8.3146	8.7645	8.2232	8.2722	7.9138	8.2717	8.1127	7.9308	8.1866	7.8871	8.1159	8.0056	7.9801	7.892	7.8359	7.8325	7.8319	8.2202	8.6053	7.8343	8.0978	7.9594	7.898	7.9553	7.8077	7.5216	8.1832	8.206	7.9131	7.8497	8.5202	8.0826	8.3267	7.9149	8.3268	7.9612	8.1755	8.8972	8.3348	7.9799	8.417	8.7577	8.5975	8.5113	8.2699	7.8596	8.3992	7.7266
5.7949	5.9943	6.2096	5.7368	5.4571	6.6652	6.077	6.2935	5.8658	6.5642	5.8342	5.6551	5.2858	6.0751	6.8202	6.6339	6.6436	6.5057	6.6192	6.7261	6.7208	6.7898	6.872	6.8649	5.6134	6.7637	5.9833	5.8913	6.5868	7.1571	6.8842	6.6948	6.5701	6.2069	6.7195	6.1556	6.6893	5.9952	6.866	6.4727	6.345	5.7794	6.732	7.3408	5.8164	7.0746	6.0764	6.6117	7.1233	6.7309
5.5279	5.9798	5.027	6.0475	5.6919	5.4728	5.7012	5.6145	5.5774	5.3123	5.7168	6.5087	5.602	5.961	5.0935	5.5824	5.7988	5.7825	6.1595	5.5979	5.4059	5.74	5.358	4.9416	6.1271	5.7203	5.9318	5.8352	5.3936	5.687	5.5989	6.065	5.6046	6.0292	5.8809	6.4372	5.1766	5.7071	5.7815	5.5694	6.0726	5.8598	5.9045	6.2418	6.1754	6.0705	6.359	5.5663	6.7673	4.9804
8.0073	8.0787	8.1003	7.8504	7.6844	8.4138	8.3747	8.2182	7.9775	8.168	8.6269	8.2524	8.0443	7.9186	8.4681	8.1798	8.1279	8.208	8.2768	8.1467	8.0394	8.2883	8.1574	8.4726	7.8866	8.1779	8.2472	8.1211	8.6751	8.301	8.2657	8.3313	8.185	7.8928	8.3494	8.2702	8.1956	7.9625	8.0924	8.2657	8.2788	8.0233	8.3548	8.0874	7.8186	8.5367	8.4051	8.3256	8.1737	8.3251
4.7827	3.9866	4.5578	4.4386	4.5209	4.7787	5.0595	4.154	3.9954	4.3203	3.966	4.8235	4.6309	4.3714	4.6958	4.5059	4.2602	4.3301	3.9911	4.1272	4.2963	4.9223	4.7476	4.2033	4.4123	4.7739	4.5239	5.6948	4.6184	4.8137	4.685	4.9693	4.3616	4.478	4.4089	4.3049	4.4474	4.2934	4.4165	4.1873	4.2638	5.0373	5.2525	4.3306	5.7159	5.1913	5.3564	4.1922	4.7009	4.0616
5.2963	5.0079	5.2441	6.018	4.8478	5.0495	5.7722	5.2448	5.7865	5.7385	6.2522	4.731	5.0851	6.392	4.9494	5.2338	5.3348	5.1922	5.1579	5.304	5.2946	6.4848	5.9074	5.4727	5.5425	6.0188	5.7606	6.4713	5.7196	5.5215	6.0595	5.2887	4.9823	5.971	5.4844	4.9099	5.2475	5.4455	6.2879	5.1983	5.815	5.8143	5.3117	6.2079	5.3702	6.489	5.3271	5.4508	6.3923	5.4654
7.3928	7.7704	7.6202	7.102	7.1942	7.5233	7.0528	7.5267	7.2548	7.9058	7.3436	7.3184	7.1499	7.594	7.6553	7.4918	7.2595	7.8676	7.9391	7.9015	7.5248	8.1687	7.7459	7.7288	7.6163	7.7244	7.2413	7.9635	7.196	7.2748	7.5956	7.3086	7.5653	7.1671	7.7271	7.0692	7.2476	6.942	7.6654	7.3	7.2828	6.8311	6.8608	7.0044	7.7879	7.7164	7.1029	7.3949	7.0771	7.1574
6.466	6.5237	6.1128	6.3543	6.1603	6.6421	6.2646	6.4055	6.2955	6.2366	6.6003	6.606	6.1825	6.3532	6.5804	6.0685	6.9237	6.3204	6.4972	6.425	6.496	6.4748	6.4291	6.4916	6.268	6.3282	6.3602	6.1184	6.2288	6.2525	6.2299	6.7648	6.1834	6.2815	6.579	6.7405	6.2124	6.3023	6.5441	6.2341	6.0267	6.0321	6.3599	6.2404	6.1164	6.3043	6.1901	6.4497	6.2001	6.3099
9.4568	7.9272	8.2018	9.4318	9.298	8.1089	9.4551	8.2739	8.1241	8.1535	9.52	9.3953	9.26	9.368	8.1077	8.1972	7.9802	8.2989	8.4909	8.3385	7.7595	8.2659	8.2592	8.1466	9.6034	8.3363	9.4708	9.4503	8.2229	8.3844	8.6364	8.2803	8.2519	9.5151	8.1348	9.4311	8.327	9.432	7.7794	8.3859	9.3668	9.5985	9.4254	9.2644	9.81	8.3994	9.6549	8.2831	9.4214	8.3371
9.9899	9.9018	9.4919	9.5136	9.8768	9.5516	9.7658	9.6707	9.5161	9.5405	9.9638	9.8794	9.5083	9.5781	9.6589	9.5427	9.4547	9.4298	9.5803	9.4714	9.5365	9.4802	9.5161	9.6528	9.5794	9.5329	9.618	9.4979	9.6112	9.4012	9.5996	9.6192	9.7663	9.5533	9.6376	9.6591	9.4484	9.738	9.2096	9.6638	9.6937	9.737	9.5672	9.4954	9.4233	9.6551	9.6997	9.5072	9.6689	9.607
9.6078	9.634	9.7185	9.6178	8.6367	9.4849	9.7319	9.8355	9.9157	9.5901	9.758	9.0205	9.4198	10.028	9.1669	9.957	9.3927	9.2708	8.9998	9.4494	9.3271	9.675	9.8328	9.9513	9.6544	9.8462	9.7162	9.5728	9.8342	9.8386	9.8892	9.2254	9.5493	9.9562	9.3131	9.0064	9.6664	9.2996	9.8757	9.3401	9.1887	9.5735	9.2703	9.8912	9.3834	9.2562	9.4566	9.2425	10.04	9.6016
6.6819	7.7557	7.6472	7.5562	7.6396	7.1142	7.1647	7.229	7.3031	7.4401	7.3672	7.4307	7.1569	7.3868	6.8351	7.3529	7.0537	6.9129	6.9366	7.4904	7.5986	7.6167	7.3004	7.1671	7.0285	7.58	7.0031	7.2465	7.6973	7.4861	7.6373	6.8445	7.7982	7.7617	7.7599	7.3609	7.8059	7.6787	7.5705	7.2402	7.4713	7.8974	7.5407	8.518	8.1277	7.7771	7.5689	6.8687	8.1379	7.3147
6.2287	5.54	5.3997	6.2672	5.7497	5.823	6.2248	5.8136	5.7201	5.8682	6.1815	6.8006	5.7478	6.286	6.0959	5.8644	5.837	5.9921	5.8912	5.9857	5.687	5.8766	5.7097	5.8258	5.991	6.0328	6.0821	5.9279	5.6676	5.9882	5.9603	5.967	5.988	6.3223	6.2104	6.4169	5.902	6.5109	5.9723	6.0666	6.556	5.7916	6.6628	6.5014	6.1135	6.2749	5.9378	5.7636	6.4503	5.7669
10.226	9.7848	10.125	10.326	9.6965	10.133	10.444	10.354	10.254	10.171	10.41	10.21	10.372	10.282	10.283	10.396	10.112	10.058	10.219	10.232	10.375	10.232	10.387	10.424	10.384	10.212	10.31	10.208	10.427	10.23	10.176	10.257	10.628	10.4	10.143	10.079	10.151	10.24	10.22	10.209	10.196	10.47	10.447	10.169	10.642	10.047	10.459	10.35	10.289	10.197
11.232	10.891	10.728	10.742	10.766	10.94	10.941	10.877	10.74	10.815	10.898	11.006	10.605	10.613	10.629	10.764	10.952	10.855	10.782	10.619	10.744	11.036	10.811	10.751	10.671	10.75	10.798	10.745	10.693	10.619	10.714	10.925	10.564	10.578	10.481	10.78	10.728	10.577	10.525	10.423	10.784	10.646	10.817	10.797	10.7	10.756	10.749	10.86	10.643	10.985
5.0736	4.8733	5.4422	5.6205	4.7768	4.6924	4.5487	4.5759	4.5288	4.3611	5.1233	5.2552	4.4139	4.493	4.3409	3.9099	4.7176	4.6022	4.7285	5.8637	4.2954	4.197	4.3389	4.4955	4.6821	4.2835	4.1959	3.882	4.6963	4.7116	5.1369	4.8344	4.1646	4.518	4.9732	5.3243	4.7129	4.3165	4.3817	5.3703	4.5819	4.5333	4.6642	4.7508	4.7884	4.376	4.951	4.3089	4.5642	4.5287
3.9443	3.9137	3.3872	3.4953	3.2144	3.8063	4.5871	3.9566	4.0788	3.6453	3.7007	4.0996	4.0928	4.0256	3.2422	3.5642	3.6155	3.9779	3.9726	3.3156	4.1601	3.627	4.3201	3.6897	4.115	3.7447	4.153	3.8311	3.7746	3.5319	3.7166	3.5291	3.7235	3.8588	3.9096	3.7224	3.819	3.6794	3.7177	3.4001	4.1369	3.7904	4.0919	3.906	4.2173	3.8485	3.989	3.5328	4.1097	3.9532
7.8187	7.4802	7.4684	7.3216	7.3836	7.8917	8.0645	7.7501	7.8038	7.7042	8.5279	8.2164	8.2367	8.0205	8.2874	7.8917	8.0216	8.0265	8.2201	7.8136	8.2118	7.5587	8.0159	8.0379	7.7404	7.9865	8.13	7.8407	7.9827	7.9218	7.903	7.8001	8.0682	8.3782	8.2378	8.1712	7.9911	8.1332	7.8043	8.0836	7.8339	7.9349	8.0105	7.9323	7.6901	7.2623	8.0909	7.5277	7.9465	7.8084
8.6532	9.1179	9.3546	8.4141	8.5529	9.0169	8.7021	9.3296	9.7518	8.5033	9.27	9.6953	8.1579	8.8969	8.7534	8.5901	9.1322	8.249	8.6062	9.1855	8.4737	8.898	9.1819	9.2741	8.0305	9.069	8.7737	7.8056	9.8725	9.0595	9.4381	9.2287	9.7294	8.9344	9.1491	9.0002	9.0945	9.1047	8.3442	9.2976	8.9112	8.8916	8.6477	9.5344	8.3696	8.7944	9.2019	8.3069	8.8867	9.1905
10.312	10.146	9.9808	9.7401	10.028	10.073	10.194	10.239	10.483	10.063	10.111	10.452	9.7991	9.8008	9.9067	10.128	10.016	9.6298	9.6599	9.9378	10.197	10.219	10.373	9.6463	9.8934	9.7845	10.138	10.077	10.004	9.8907	9.7633	10.442	9.781	10.063	9.5666	10.192	9.9598	9.8483	10.302	9.5931	10.482	10.246	10.392	10.269	9.9041	10.145	10.053	10.417	10.476	9.8413
8.5109	9.2523	8.798	8.4681	8.3999	8.4151	8.7416	8.8436	9.0473	8.8182	8.8329	8.3001	9.0341	8.4637	8.2409	8.5038	8.6396	8.4671	8.3743	8.908	8.4399	8.5242	8.8786	8.7497	8.362	8.6302	8.7126	8.0822	9.1511	8.876	8.9513	8.905	9.2744	9.3681	8.8351	8.633	8.5859	8.9209	8.6457	8.9793	8.8734	8.5303	8.7035	8.6294	8.7709	8.7943	8.5181	8.4727	9.5401	9.0287
5.462	5.5223	6.3905	5.8471	5.3099	6.1656	5.8028	5.8652	6.0738	6.2415	6.1755	6.185	6.2041	5.9047	6.0458	5.9636	6.4212	6.8409	6.823	7.0542	5.6853	6.3715	6.3662	5.849	5.6323	5.7897	6.2722	6.3907	6.0017	6.2767	6.395	5.9405	5.3739	6.2922	6.8125	6.364	6.2694	6.0565	6.1873	5.9378	5.5744	6.0706	5.7946	5.9802	5.3137	6.5734	5.4199	5.7631	6.1709	5.825
3.5563	4.576	3.5451	3.2512	4.9897	4.0316	3.6198	3.5679	4.2265	3.5527	3.3082	3.192	4.5599	4.7493	3.5261	3.5947	3.5882	3.292	5.4564	3.4986	4.3947	3.4318	4.005	3.3183	4.086	4.8625	3.2204	3.5015	3.2286	4.155	4.2787	2.8781	4.5173	4.4906	3.2896	3.2783	4.4374	5.7742	4.8781	5.4552	3.8126	3.452	3.3883	4.9002	4.8222	4.4353	3.3263	3.3825	4.7656	5.487
8.6044	9.1401	8.6598	8.7399	8.8629	8.6879	8.4997	8.7675	8.5232	8.6033	8.7436	8.8569	8.3174	8.4214	8.9077	8.6794	8.4158	8.495	8.7264	8.5222	8.6765	8.4581	8.5607	8.8686	8.6934	8.7498	8.3577	8.5564	8.6302	8.7813	8.523	8.4086	8.7056	8.4154	8.6181	8.6132	8.4567	8.8912	8.3836	9.0285	8.4313	8.9347	8.5757	8.7072	8.8267	8.7711	8.7965	8.6022	8.9952	8.5184
4.6574	4.6514	4.9291	4.5494	4.6406	4.7846	5.0925	4.6926	4.7384	5.4812	4.1657	4.4434	4.6163	5.1035	4.5674	4.7001	4.9162	5.017	4.6789	4.5966	4.7597	5.0027	4.7146	4.7193	5.0874	5.1946	4.7987	5.3415	4.7613	4.7042	4.8663	4.7889	4.5339	4.6616	4.5641	4.665	4.9627	4.6287	4.805	4.4256	4.5564	4.4202	4.946	4.8354	4.8732	4.8317	4.2713	4.5251	4.2646	4.7423
9.1757	9.0995	9.0152	9.1539	9.2478	8.9292	9.4379	9.1194	9.2257	9.1126	9.3741	8.9732	9.0174	8.9747	9.1509	8.8287	9.0131	8.9397	9.0827	8.8081	8.8244	9.1499	9.1342	9.1182	8.9519	9.0143	9.1231	9.1855	9.2493	9.1746	9.1493	9.2565	9.2025	9.2289	9.1431	9.0641	9.2444	9.0081	8.95	9.0935	9.4861	9.397	9.1108	9.1942	9.0163	9.3861	9.1902	9.7195	9.4141	9.2346
8.9971	8.8929	8.8339	8.8948	8.8629	8.8109	8.9898	8.8056	8.7123	8.867	8.8533	9.2913	8.7583	8.7318	8.9658	8.8376	8.9614	9.0246	9.0338	8.7274	9.0337	8.9556	8.7196	8.6576	8.7634	8.9005	8.8268	8.9091	8.7736	8.7026	8.8281	9.0935	8.7288	8.6781	9.0458	9.2566	8.6562	8.8035	8.8058	9.062	8.9545	8.9287	9.1253	8.9	8.983	9.2034	8.7228	8.8004	8.9545	8.7394
10.411	11.429	10.359	10.564	10.383	10.424	10.509	10.86	10.855	10.333	10.645	10.812	10.381	10.533	10.545	10.428	10.16	10.115	10.381	10.443	10.613	10.249	10.745	10.428	10.477	10.354	10.175	10.387	10.306	10.678	10.316	10.546	11.297	10.494	10.125	10.714	10.606	10.029	10.912	10.977	10.827	10.156	10.302	10.763	10.129	10.717	10.803	10.499	11.486	9.9964
11.83	11.282	11.779	11.159	11.488	11.926	11.89	11.823	11.66	11.885	11.329	11.441	11.66	11.846	11.491	11.766	11.753	11.496	11.219	11.311	11.809	12.056	12.008	11.777	11.805	11.913	11.908	11.954	11.336	11.499	11.62	11.629	11.244	11.706	11.405	11.108	11.444	11.585	11.729	11.313	11.24	11.333	11.45	11.403	11.879	11.611	11.419	11.732	11.397	11.71
6.1361	5.9978	5.7864	5.6638	5.5387	6.1734	6.285	6.1436	6.3079	5.9858	6.1531	6.7381	5.9973	6.2459	6.1377	6.2067	6.12	6.1509	6.4841	6.0877	6.5361	6.3429	6.2042	5.9361	6.4189	5.8619	5.9616	5.7885	5.9148	6.0195	5.8558	6.3386	6.1027	6.0216	6.2103	6.3169	5.9586	6.2394	6.2736	6.4758	6.1609	5.8495	6.2669	6.7674	6.7841	6.6669	6.1961	6.1186	6.857	5.5363
5.4648	5.6038	5.0338	5.2596	4.8878	4.8281	5.1331	5.1064	5.087	5.1569	5.2714	5.4265	4.9658	4.9595	4.9218	4.726	5.2059	5.044	5.2983	5.4674	4.9633	5.1553	4.859	4.7457	5.1446	5.1052	4.9419	5.3451	4.774	4.7653	5.0541	5.4042	4.9806	5.0521	5.0348	5.6312	5.088	4.6916	4.9449	4.6806	5.1756	5.1343	5.4234	5.453	5.4717	5.3538	5.2723	5.3945	5.3161	4.7765
7.8213	7.5786	7.5986	7.3151	6.9394	7.5334	7.7588	7.6797	7.6825	7.8491	7.0677	7.0938	7.1439	7.7489	6.9168	7.6977	7.568	7.5443	7.2676	7.6179	7.2032	8.1126	8.2039	7.9009	7.8343	7.5936	7.8241	7.9903	7.3879	7.5396	7.9827	7.6638	7.0511	7.7315	6.8035	7.0642	7.3771	6.6511	7.4628	7.0545	7.2566	7.2141	7.3616	7.5042	7.6881	7.5148	7.6388	7.5014	7.535	7.3457
11.878	11.733	11.959	12.13	12.129	11.923	11.938	12.01	11.682	11.833	11.709	11.92	12.027	11.796	11.97	11.831	11.997	11.994	12.002	11.824	11.574	11.912	11.531	11.774	11.88	11.959	11.726	11.949	11.818	11.836	11.718	11.843	11.982	12.048	11.98	12.071	11.915	12.262	11.974	12.094	11.927	11.708	11.805	11.653	12.066	12.217	11.757	12.044	11.964	11.998
4.1023	3.0353	4.0314	3.811	3.9987	4.2678	4.4549	4.1546	3.9521	3.845	4.2982	5.0492	4.0984	3.936	4.4389	3.7996	4.2023	3.9537	4.5138	3.9645	3.9386	3.9687	3.6995	3.9928	4.1831	3.719	3.8925	4.0617	3.9574	3.8177	4.2146	4.157	4.0948	3.7765	4.2828	4.1626	4.1385	4.2016	4.0485	4.0914	3.9962	4.0358	4.1345	4.2891	3.4081	4.3023	4.262	3.8117	3.5548	4.0638
8.6813	8.7973	9.5565	9.3455	9.1157	9.2482	9.3993	9.4263	9.1978	9.4038	9.8719	9.5259	9.5585	9.515	9.5139	9.4916	9.7627	9.5286	9.7687	9.6194	9.1581	9.0895	8.9759	9.6373	9.1555	9.4844	9.3982	9.1729	9.3916	9.092	9.2056	9.0378	9.3782	9.3717	9.5856	9.1437	9.1457	9.4806	8.901	8.95	9.4999	9.1234	9.1204	9.1507	8.7703	9.2	9.2847	9.1341	9.0663	9.355
3.7738	3.7873	4.3275	3.7668	4.0224	4.5404	4.312	4.3073	4.3941	4.2877	4.3321	4.3703	3.549	4.4659	4.1386	4.1617	4.2035	3.9329	4.1969	4.2403	4.0047	4.2328	4.0294	4.0844	4.2417	4.2089	4.1103	4.6079	3.7629	4.233	4.2868	4.2624	3.9404	4.4972	4.61	4.3374	4.4482	4.0899	4.6074	3.9086	4.6474	4.2724	4.2668	4.7502	4.0099	4.7545	4.3502	4.7872	4.662	4.4113
6.1492	6.4569	5.9108	6.034	6.1196	6.4141	6.6621	6.4456	6.7143	6.2619	6.7305	7.2894	6.4951	6.8127	6.3557	6.4699	6.7283	6.4551	7.0426	6.6821	7.0157	6.6506	6.4658	6.1293	6.5434	6.4068	6.5335	6.3098	6.3548	6.6342	6.5378	6.7931	6.4711	6.8898	6.4016	6.7454	6.3898	6.6331	6.4681	6.7204	6.8249	6.7502	6.6507	7.0769	7.2234	7.1636	6.6756	6.515	7.4313	6.0393
3.9905	4.1273	4.1341	3.8219	3.4217	4.096	4.1544	4.1057	4.0915	4.0293	4.1617	3.9067	3.5963	3.8679	3.9285	3.8815	3.8562	3.8327	4.2002	4.0721	3.8636	4.2183	4.1027	3.6318	3.9121	4.1655	4.0322	3.9638	3.7592	4.4488	4.0415	4.2189	4.052	4.2336	4.2657	3.8645	4.3165	3.9785	4.1795	4.136	4.3442	3.7554	4.083	3.856	3.8527	4.0301	4.0868	4.1339	4.2521	3.8464
7.8293	8.2645	8.0783	7.7356	7.337	8.5692	8.3243	8.8361	8.5233	8.2246	8.5908	8.2213	8.2734	8.9221	7.9897	8.192	8.0771	8.0017	8.3821	8.8631	7.8507	7.8418	8.4123	8.6353	8.2052	8.082	8.3471	7.9514	7.5666	7.7122	7.9347	8.0761	7.9809	7.9775	7.578	8.0362	7.8016	7.9288	7.6885	8.08	7.9531	8.0655	7.6834	7.3805	7.6299	7.8863	7.6769	7.8101	7.5283	7.4468
10.523	10.669	11.002	11.365	10.309	10.766	11.383	10.947	10.95	10.104	10.13	10.97	11.162	11.138	10.889	10.832	11.373	10.451	10.507	11.507	10.478	11.866	11.559	11.138	10.627	10.848	11.257	11.396	11.098	11.115	11.113	11.078	10.606	11.036	10.873	11.096	10.783	11.116	11.139	10.823	11.319	11.084	11.44	11.588	11.595	11.679	11.509	10.349	10.955	10.945
9.5594	9.2467	9.3769	9.3034	9.5298	9.238	9.6855	9.1457	9.224	9.3434	9.7	9.4726	9.2034	9.2126	9.4972	9.3418	9.2159	9.2068	9.4259	9.1115	9.1541	9.4651	9.3271	9.4166	9.3023	9.3075	9.569	9.4053	9.4495	9.378	9.4029	9.423	9.4388	9.3321	9.3864	9.3561	9.5795	9.6035	9.493	9.2918	9.7187	9.8498	9.6323	9.4106	9.3726	9.7952	9.3815	10.01	9.4946	9.5669
6.18	5.3422	5.8604	5.6293	5.2584	5.8663	5.9357	6.0662	5.5369	6.0721	6.1094	6.0302	5.272	5.8195	6.1806	5.843	6.1585	5.4953	5.776	6.0654	5.9979	5.5335	5.7422	6.2966	6.1147	5.5688	6.0867	5.9608	5.9273	5.7455	5.7198	5.9932	5.6985	5.8457	6.4133	6.4074	5.8474	5.6345	5.4695	6.1813	5.3882	6.0107	5.6463	6.0408	5.499	5.3398	5.2995	5.7822	5.9584	5.3895
9.9774	9.9943	9.9441	10.248	10.239	9.639	9.6961	9.8055	9.8221	9.9611	10.55	10.406	9.9072	9.7899	10.256	9.9947	9.812	10.055	10.386	10.107	9.805	9.604	9.8839	10.248	9.7198	9.6719	10.15	9.888	10.272	10.165	10.021	10.134	10.094	10.268	10.272	10.294	10.003	10.216	9.4288	10.474	10.155	10.514	9.7477	9.9429	9.6921	9.8591	10.071	9.8965	10.026	10.139
8.0506	8.3558	8.0638	8.1257	8.2637	8.3894	7.9576	8.0099	8.0296	8.2908	8.6836	8.6904	7.9771	8.1997	8.4479	8.2918	8.4488	8.4716	8.7394	8.481	8.4697	7.9679	8.3019	8.248	8.2004	8.2097	8.4803	8.1469	8.0976	8.3422	8.3655	8.7615	8.0771	8.1606	8.7381	8.6386	8.015	8.7544	8.0578	8.5381	8.3522	8.6694	8.2984	8.5911	8.3251	8.1595	8.7336	8.4405	8.9132	7.9635
9.7779	10.142	10.187	9.657	9.4119	9.9676	10.055	10.479	10.488	9.8781	10.394	9.2608	9.9864	10.431	9.7371	10.015	10.219	9.7081	10.037	10.788	9.8418	9.7896	10.523	10.565	9.9844	10.013	10.03	9.9448	10.131	10.278	10.213	9.7442	10.104	10.258	9.9011	9.4544	10.226	9.4566	9.947	9.8277	10.331	10.022	10.2	10.331	9.8111	10.265	9.9856	9.9699	10.409	10.086
9.7779	10.142	10.187	9.657	9.4119	9.9676	10.055	10.479	10.488	9.8781	10.394	9.2608	9.9864	10.431	9.7371	10.015	10.219	9.7081	10.037	10.788	9.8418	9.7896	10.523	10.565	9.9844	10.013	10.03	9.9448	10.131	10.278	10.213	9.7442	10.104	10.258	9.9011	9.4544	10.226	9.4566	9.947	9.8277	10.331	10.022	10.2	10.331	9.8111	10.265	9.9856	9.9699	10.409	10.086
10.497	10.187	10.732	11.092	11.123	10.26	10.162	10.278	10.212	10.403	10.533	10.34	10.635	10.555	10.829	10.572	10.688	10.779	10.732	10.141	10.111	10.201	9.9024	9.9785	10.157	10.222	10.321	10.411	10.322	10.535	10.298	10.407	10.446	10.536	11.013	10.745	10.252	10.991	10.294	10.667	10.778	10.839	10.513	10.265	10.855	10.42	10.648	10.302	10.513	10.955
5.6948	6.145	5.5914	5.5662	5.2365	5.6715	5.9255	5.8773	5.8263	5.3119	6.0989	5.8405	5.0512	5.7985	5.2123	5.5064	5.3564	5.1547	5.4058	5.5935	5.4157	5.9576	6.0418	5.5439	5.7131	5.6169	5.7885	5.4345	5.43	5.4103	5.7726	5.6132	5.2934	5.2788	5.2694	5.4434	5.5647	5.0099	5.3326	5.4375	5.5259	4.9906	5.4559	5.8799	5.0374	5.6176	5.4799	5.2538	5.738	5.5919
11.227	10.894	11.084	11.013	10.931	11.146	11.144	11.101	11.032	11.054	11.185	11.25	11.127	11.107	11.313	11.217	11.324	11.069	11.104	11.063	11.264	11.185	11.159	11.311	11.163	11.221	11.179	11.105	11.27	11.029	11.114	11.166	11.167	11.111	11.257	11.25	11.03	11.227	10.993	11.206	11.076	11.246	11.058	11.034	11.268	11.179	11.21	11.172	11.035	11.133
5.348	5.815	5.0679	7.0948	6.295	6.114	6.0405	5.8802	5.8089	5.5267	7.0649	6.6716	6.0874	6.0071	6.32	5.8797	5.9328	5.9054	6.3827	6.2772	5.1896	5.5985	5.4211	5.8515	5.7596	5.9622	5.4768	5.3567	5.8835	5.7828	5.737	5.9846	5.9719	6.0379	6.5843	7.2934	6.1914	6.4354	5.679	6.292	6.7198	5.8347	6.1993	6.3965	5.6	5.9785	6.1419	5.6664	5.7163	6.3549
8.9326	9.1594	9.2458	9.3216	9.496	9.3609	9.0172	9.3737	9.4254	9.3485	9.2882	9.3209	9.0649	9.1932	9.2859	9.4642	9.4946	9.3108	9.4236	9.2371	9.2338	9.3055	9.4502	9.3093	9.2782	9.4235	9.3655	9.4741	9.5854	9.3559	9.4272	9.4096	9.1262	9.3534	9.3376	9.5846	9.1423	9.4238	9.4618	9.4686	9.3783	9.9559	9.4074	9.5898	9.4211	9.3546	9.6589	9.6729	9.5402	9.0073
6.5799	6.1844	6.5315	6.0793	7.1877	6.483	6.5103	6.7924	6.4668	6.6423	6.9149	6.8923	6.3679	6.4404	6.6239	6.6011	6.6919	6.3357	6.3219	6.8846	5.992	6.402	6.4214	6.544	6.4443	5.8922	6.6147	6.5349	6.6445	6.7033	6.4398	6.6511	6.2707	6.6253	6.5479	7.146	6.788	6.6979	6.3054	6.8545	6.6939	6.6688	6.4619	6.6886	6.3457	6.8127	6.6476	6.7191	7.2079	6.5787
3.6581	3.7493	3.5662	3.5135	3.5147	3.5491	3.3475	3.152	3.5326	3.3554	3.3266	3.2375	3.3156	3.4331	3.4882	3.3711	3.2422	3.5285	3.4181	3.4906	3.3025	3.3567	3.125	3.4334	3.3619	3.3482	3.2856	3.6012	3.3475	3.5463	3.4842	3.1961	3.2035	3.3337	2.9988	3.4103	3.2899	3.1923	3.6288	3.2322	3.0683	3.2209	3.5988	3.4343	3.1022	3.3659	3.2582	3.1562	3.2267	3.5696
8.8128	8.6752	8.4102	8.6651	8.5479	8.2011	8.5402	8.3564	7.9912	8.1607	8.5364	8.322	8.2988	8.043	8.3647	8.1942	8.6185	8.2853	8.4138	8.2592	7.907	8.0463	8.0701	8.4088	8.1372	8.3089	8.1271	8.2212	8.5985	8.2905	8.2267	8.4665	8.7296	8.3939	8.6337	8.4957	8.173	8.6469	7.9588	8.5521	8.6013	8.7924	8.3266	8.2499	8.6196	8.3907	8.6355	8.5084	8.6081	8.5463
5.6531	5.8872	6.5346	5.8802	6.767	6.8055	6.3757	6.0395	6.5094	6.8003	6.6833	7.0142	5.9729	6.3306	6.1786	5.8328	6.8249	6.7823	7.1821	6.8922	5.9209	5.1279	5.6189	6.3875	4.8763	6.1541	5.8155	5.3684	6.4533	6.4487	6.6874	7.2875	6.9609	7.2384	7.424	8.0541	6.6392	7.3722	6.1181	7.7322	6.9438	6.4483	6.3023	6.8774	5.658	6.6732	6.2586	6.7974	7.4408	6.9437
8.9284	7.5224	8.3148	8.3951	8.6943	9.0128	8.6751	8.6366	8.8994	8.513	8.8626	9.1618	8.5027	8.7126	8.9426	8.9748	8.9595	8.3941	8.6129	8.3748	8.7181	8.4857	8.6269	7.9925	8.2238	8.8379	8.7441	8.2361	8.3619	8.4966	8.6069	9.2476	8.0976	8.7849	8.8363	9.0027	8.569	9.436	8.7893	8.1776	8.5855	9.076	8.8415	8.6045	8.2978	8.5786	8.4827	8.9605	8.7547	8.6268
8.0999	8.4687	8.4075	8.2306	8.1761	9.5148	9.076	9.545	9.6069	9.7418	9.6468	8.8185	8.972	9.6406	8.8599	9.7304	9.4492	9.1722	8.8461	9.1243	9.5211	9.476	9.0866	9.0579	9.2089	9.0804	9.384	8.7806	8.8493	9.2417	9.3488	9.4825	8.6435	9.1487	9.7145	9.5165	9.5662	9.4255	9.8959	9.2994	9.045	8.7937	9.1694	8.5556	9.2471	9.4825	8.9255	9.4905	9.876	8.946
9.0462	9.3789	8.6707	9.1646	8.8845	8.759	9.1594	9.1973	9.006	8.6531	9.2174	9.0306	8.629	8.8091	8.9537	8.8782	8.6947	8.6767	8.8838	9.0571	8.9729	9.0738	9.0533	8.8416	8.9029	8.7792	8.5806	8.6556	9.0244	8.9339	8.8713	8.8656	9.0064	8.9607	8.7318	8.9089	8.8223	8.8244	8.7377	9.0975	8.8032	8.9695	8.7798	9.0661	8.9948	8.9927	8.8483	9.2364	9.208	8.9698
5.4099	5.9348	4.7764	5.3161	5.5854	5.5425	5.8108	5.7895	5.3721	4.024	5.0798	6.0006	5.2811	4.9157	4.405	4.1899	5.0648	4.9074	5.2637	5.4835	5.0683	4.3734	5.2211	4.6325	4.4533	4.9787	4.4722	4.1661	4.4199	5.3241	4.9432	5.1331	5.2283	4.9303	5.065	5.4644	5.393	5.1052	4.4389	4.5845	5.666	4.6202	6.1644	6.4457	4.6195	5.1664	5.1762	5.0987	4.8066	5.2339
9.8009	9.9632	9.3207	9.0123	9.6956	9.6469	9.8195	9.3455	9.5556	9.2535	9.6691	10.355	9.1539	9.3749	9.3097	8.9471	9.65	9.6877	9.9026	9.064	9.8221	9.2731	9.4131	8.8445	9.5949	9.2741	9.4344	9.3371	9.3681	9.3831	9.4017	9.9348	9.7694	9.3772	9.5482	9.8152	9.6518	9.63	9.2483	9.5428	10.203	9.8707	9.8454	9.8637	9.6665	10.005	9.822	9.8284	10.13	9.6098
9.5918	9.4071	9.1281	9.3787	9.1471	9.3751	9.1416	9.5007	9.4045	9.2782	9.3268	9.2237	9.1177	9.2566	9.092	9.3762	9.1703	9.1326	9.0741	9.4386	9.0867	9.2515	9.4029	9.0426	9.2618	9.2071	9.084	9.2636	9.2329	9.2077	9.115	9.2035	9.2677	9.194	9.0715	9.3892	9.2762	9.1153	9.2541	9.0461	9.1349	9.0948	9.2187	9.191	9.2694	9.2125	9.2647	9.2511	9.3478	9.1149
8.4448	9.0085	8.7185	8.8758	8.7464	8.3684	8.8939	8.8596	8.5173	8.6251	8.7262	8.3739	8.5174	8.6868	8.5989	8.4224	8.6281	8.5072	8.4644	8.4825	8.4407	8.743	8.7864	8.661	8.6261	8.6277	8.6489	8.6794	8.5241	8.6379	8.7536	8.6371	8.5874	8.6876	8.546	8.461	8.4937	8.5318	8.5511	8.5853	8.6962	8.6227	8.449	8.4002	8.6504	8.7999	8.5077	9.0241	8.9649	8.6055
8.1209	8.2212	8.14	8.3393	8.0725	7.9133	8.3886	8.2373	7.8766	8.0321	8.2131	8.0587	8.1071	7.9265	8.365	8.2139	8.1348	8.1425	8.093	8.2865	8.5706	8.1242	8.0474	8.4552	8.0729	8.0385	8.1426	7.9615	8.0553	8.2728	7.9157	8.0473	7.9457	7.981	8.2847	7.8232	7.8034	8.2905	8.0659	8.1154	7.7909	7.9826	7.9231	7.7759	8.2291	7.682	8.1189	8.0009	8.0324	7.9767
4.7861	4.7191	4.8537	4.2686	4.3597	4.842	4.8422	4.443	4.3839	4.8913	4.8171	4.707	4.6944	4.6304	4.823	4.647	4.4787	4.8694	4.5521	4.8454	4.6897	4.6566	4.7759	4.3964	4.8597	4.7353	4.555	4.3822	4.4544	4.4161	4.4955	4.5427	4.5969	4.4017	4.409	4.4119	4.5864	4.7274	4.5518	4.5539	4.7379	4.3923	4.3465	4.4989	4.4921	4.5773	4.3078	4.5597	4.4746	4.461
10.978	10.9	10.795	10.638	10.709	11.035	10.961	10.909	10.771	10.882	10.813	10.934	10.825	10.908	10.784	10.875	10.956	10.661	10.628	10.58	10.934	10.82	10.974	10.725	10.808	10.901	10.808	10.82	10.771	10.726	10.746	11.01	10.838	10.658	10.699	10.841	10.836	10.744	10.846	10.666	11.076	10.946	10.958	10.844	10.912	10.721	10.93	11.029	10.803	10.912
5.6814	6.2262	6.5166	6.343	6.7626	7.0802	6.67	6.7277	6.7666	6.7504	7.4418	6.5782	6.748	6.9114	6.5955	6.4748	7.2479	6.7196	6.9598	6.7361	7.3605	6.6258	6.7702	6.8129	6.7591	6.622	6.9691	6.8294	6.9109	6.8279	6.8687	6.4849	6.863	7.3842	7.7511	7.0217	7.0602	7.3019	6.6262	6.359	6.8509	6.8404	7.5269	7.0144	7.1484	6.9124	6.8358	6.7584	7.1451	7.0944
6.4946	7.2542	6.1789	7.3335	7.4962	7.3014	6.2973	6.4903	6.2557	6.1457	7.5101	7.3614	7.1371	6.2964	6.9197	6.6288	7.006	7.5683	8.4387	6.6428	6.9874	6.3337	5.838	6.598	5.9178	6.1614	6.1531	6.0215	7.217	6.3249	5.9972	7.0668	7.8979	6.6776	7.356	7.8411	6.6281	7.7616	6.023	7.3109	7.3745	6.5395	7.1371	5.9209	6.5777	6.4454	6.4702	6.8857	6.3502	6.8199
8.1403	7.9153	8.1987	8.216	8.0255	8.7461	8.1802	8.2397	7.9168	7.9368	8.3898	8.4515	8.255	8.069	8.1342	8.0707	7.8726	8.1707	8.2509	8.3352	8.4436	8.1701	8.2474	7.9165	7.979	8.0129	7.7337	7.7678	7.7474	8.0902	7.7201	8.5111	8.0654	7.7699	8.19	8.0756	8.0216	8.3025	7.8971	8.1124	8.7825	8.1959	8.4998	8.014	8.1838	8.5436	8.2302	8.6941	8.0512	8.2811
10.702	10.351	10.416	10.346	10.282	10.609	10.555	10.803	10.492	10.606	10.684	10.454	10.485	10.474	10.458	10.759	10.365	10.444	10.523	10.646	10.34	10.641	10.724	10.864	10.834	10.52	10.481	10.492	10.815	10.708	10.703	10.465	10.628	10.596	10.491	10.396	10.451	10.333	10.49	10.69	10.421	10.643	10.444	10.311	10.689	10.331	10.807	10.496	10.481	10.318
3.9069	4.767	4.4054	4.633	5.1057	4.1748	3.7742	4.3324	4.8464	4.459	4.3475	4.5419	4.169	4.6998	4.5971	4.3847	4.3635	4.3428	4.2194	4.4352	4.1887	4.7918	4.276	4.173	4.4896	4.2847	4.0544	4.3989	4.6446	4.414	4.498	4.6386	4.1743	4.3693	4.0844	4.9007	4.1162	4.8242	4.1409	4.8687	4.3091	5.3213	3.9235	4.886	4.6951	4.3446	4.0177	4.8191	4.7332	4.2419
8.5248	7.6915	7.347	7.8191	7.8743	8.083	7.2428	7.2708	7.3079	7.6384	7.6957	8.4889	8.0026	6.9985	7.7887	7.8148	7.4288	7.8192	8.1504	7.7382	7.8038	7.1924	7.0295	7.2751	7.056	7.4789	7.338	7.2617	7.5139	7.6713	7.3362	7.692	8.0551	7.4115	7.6609	8.4967	7.6011	7.926	7.0391	7.6751	7.6188	7.8341	8.2397	7.2942	7.9202	7.6309	7.7939	7.4652	7.1356	7.8207
8.0815	8.2825	8.326	8.6094	8.573	8.4159	8.6502	8.4601	8.5714	8.7339	8.5809	8.4719	8.7957	8.5142	8.9654	8.9112	8.8588	8.5348	8.9974	8.6241	8.8185	8.3254	8.6094	8.6353	8.3728	8.7496	8.7246	8.3482	9.0528	8.9125	9.0222	8.5958	8.6807	9.0744	9.1217	8.7159	8.7466	9.1723	8.7374	9.1874	8.8324	9.008	8.9566	8.7384	8.9282	8.2515	8.9762	8.4146	8.923	8.7589
6.5223	6.1353	6.7364	6.8928	6.402	6.9939	7.1154	7.4872	6.7928	6.9526	6.2754	6.0454	6.5881	7.0355	6.9761	6.9749	7.5514	6.4742	6.5882	7.0894	6.0532	6.7105	6.8518	6.7774	6.9379	7.1883	6.0698	7.2984	6.7786	7.3765	6.8547	6.6368	6.0712	7.2176	7.2007	6.421	6.7447	6.8058	7.5131	6.3268	6.9582	6.7312	6.8555	6.624	7.2788	6.8317	7.5201	6.5873	7.1637	6.8743
9.3715	9.1868	9.262	9.1031	8.7788	8.946	9.4155	9.3901	9.3151	9.113	9.3418	9.1333	9.0468	9.3989	9.4745	9.3496	9.3059	9.2488	9.1744	9.1394	9.1898	9.2325	9.1857	9.3881	9.0623	9.3473	9.0712	9.3418	9.7395	9.455	9.2207	9.0563	9.2406	9.2417	9.5196	9.1026	9.2604	9.325	9.2478	9.4046	9.3077	9.5317	9.2973	9.3418	9.4751	9.2438	9.5429	9.0723	9.5546	9.1091
8.5333	8.9077	8.6087	8.8095	8.5937	8.6937	9.04	8.7033	8.5935	8.725	8.9612	8.8249	8.7849	8.6234	8.8889	8.6763	8.6533	8.6842	8.7622	8.7992	8.8685	8.6686	8.7027	8.9778	8.834	8.605	8.8424	8.7411	8.6078	8.4835	8.5283	8.6315	8.6635	8.3466	8.7685	8.5477	8.2639	8.7403	8.3547	8.7016	8.571	8.5034	8.461	8.5119	8.553	8.5267	8.6401	8.9071	8.7115	8.7521
10.317	10.567	10.344	10.224	10.412	10.491	10.528	10.597	10.18	10.311	10.455	10.91	10.169	10.514	10.546	10.362	10.447	10.165	10.481	10.04	10.388	10.213	10.627	10.29	10.245	10.444	10.139	10.36	10.367	10.395	10.39	10.591	10.535	10.364	10.436	10.646	10.454	10.651	10.268	10.364	10.75	10.633	10.507	10.256	10.504	10.365	10.633	10.344	10.636	10.565
5.2147	8.1552	7.1966	4.1994	5.7034	5.6095	7.6887	5.4659	6.9208	6.722	4.9461	4.9526	5.5372	7.1015	7.2527	6.961	5.0276	5.1747	6.0455	5.3804	5.3954	6.9417	7.163	7.5112	5.4484	7.4521	4.9368	7.2222	7.3261	7.1319	7.2151	5.4327	4.834	6.7446	6.8061	5.2978	5.2572	7.2085	7.0014	7.0731	7.0978	6.9898	6.46	4.6399	7.4781	5.1491	8.0504	5.1073	6.7832	5.0887
9.1923	9.6119	9.156	9.3788	9.4179	8.9226	8.7069	8.8636	9.1697	8.9351	8.8377	9.2726	8.9864	9.2723	8.8544	9.136	8.9765	9.0381	9.3521	9.1194	9.4784	9.3648	9.3479	8.9232	9.1947	9.2051	9.1759	9.0286	9.2522	9.417	9.3309	9.1274	9.3186	9.3787	9.1419	9.0076	9.1095	9.3296	9.5376	9.3137	9.4346	9.3376	9.3276	9.7244	9.7606	9.7082	9.4599	8.9958	9.5731	9.1374
12.411	12.509	12.335	12.494	12.582	12.538	11.735	12.329	11.961	11.795	12.268	12.372	11.916	11.969	12.239	12.341	11.977	11.866	11.979	12.603	12.818	11.913	12.234	11.724	12.005	11.708	11.667	11.777	12.129	12.071	11.824	12.268	12.664	12.099	11.395	12.493	12.177	11.897	11.77	12.636	11.725	12.181	11.675	11.957	12.457	12.063	11.94	12.385	11.896	12.034
8.0486	7.7149	7.7275	8.0988	8.0142	7.8738	7.9116	7.4782	7.7564	7.4993	7.5108	7.8056	7.6941	7.5329	7.4275	7.6018	7.8695	7.9644	7.7246	7.9541	7.8921	8.0519	8.2457	7.9264	7.7635	7.6164	8.2207	7.99	7.8382	8.1843	8.3261	8.1053	7.6186	8.0657	7.4201	7.8779	8.131	7.7827	7.8014	8.1748	8.2765	8.1634	8.1685	8.1924	8.1091	8.6196	8.1196	8.5522	8.0634	8.1649
7.0104	7.4049	7.6593	8.1924	7.6847	7.5381	7.4583	7.763	7.6938	7.7569	7.7414	7.5899	7.5245	7.7507	7.8032	7.9208	7.6537	7.5143	7.4692	7.8926	7.6244	7.5409	7.5844	7.8098	7.5938	7.5883	7.6107	7.582	7.6923	7.5952	7.6946	7.4915	7.6808	7.7327	7.711	7.724	7.3593	7.6243	7.7709	7.6515	7.6165	7.5581	7.8584	7.9658	7.8005	7.6043	7.667	7.7835	7.9925	7.5722
5.8406	5.4963	5.7996	5.6372	5.3867	6.0301	5.7384	6.1736	6.0393	5.7514	6.132	6.3741	5.5286	5.6988	5.7994	5.8181	5.6849	5.6755	5.8725	5.6711	5.7545	5.6023	5.5984	6.0453	5.3533	6.0139	5.2088	5.4904	5.716	6.0866	5.6916	6.039	6.0876	5.9494	5.9774	6.3309	5.3389	6.1957	5.778	5.9097	5.7217	6.1958	5.9505	5.4736	6.2505	5.4356	5.6452	5.6564	5.7888	5.8107
12.716	12.75	12.654	12.59	12.702	12.544	12.816	12.55	12.146	12.413	12.595	12.74	12.726	12.465	12.713	12.547	12.726	12.615	12.576	12.307	12.57	12.445	12.448	12.691	12.482	12.687	12.829	12.618	12.667	12.594	12.684	12.711	12.653	12.606	12.676	12.781	12.55	12.72	12.509	12.39	12.75	12.522	12.735	12.692	12.445	12.744	12.79	12.421	12.558	12.674
8.2522	5.0595	5.2559	7.8434	7.2074	8.0499	4.8668	8.3985	4.9587	4.0257	4.8779	7.7436	7.7876	4.8467	4.8435	4.9273	7.8573	7.5726	4.5735	8.2596	7.9078	4.4237	4.8418	4.7387	8.2506	4.4569	7.7464	4.3598	4.8764	4.5993	4.2787	7.8548	5.1419	4.6553	5.2332	7.8811	7.9143	5.0295	4.4928	8.1078	4.4708	4.2224	7.0847	4.731	4.768	7.6937	4.7103	7.4875	4.9183	7.726
6.577	6.989	6.7183	6.4094	6.5761	6.3751	6.4518	6.4891	6.6871	6.2674	6.5028	6.4256	6.6915	6.3108	6.4446	6.6818	6.5109	6.4296	6.5699	6.5068	6.5075	6.5814	6.6278	6.7108	6.2513	6.3775	6.7126	6.4804	6.6643	6.4362	6.6064	6.1883	6.5412	6.5225	6.1786	6.4772	6.6526	6.4403	6.5174	6.3374	6.388	7.0309	6.4549	6.3395	6.6008	6.2495	6.3184	6.795	6.4412	6.6618
7.0573	7.3888	7.2572	7.2762	6.9923	6.9891	7.164	7.1135	7.044	7.103	7.6453	7.3184	6.5631	7.1695	7.3616	7.0015	7.1626	7.0049	7.1794	7.1778	6.6961	6.7476	7.1076	6.9394	6.8665	7.2453	6.8985	6.909	7.0644	6.9143	7.0014	7.1451	7.0926	7.3388	7.3052	7.4065	7.1057	7.4039	6.9024	7.2177	7.3919	7.2355	7.1784	7.319	7.0156	6.9517	7.2185	6.9315	7.3187	6.9869
6.5394	7.6978	7.3944	7.2158	7.5594	7.2231	7.4788	7.5365	8.0475	7.4403	7.5195	8.0812	7.4094	7.7928	7.3876	7.3851	7.3604	7.3502	7.9485	7.5874	7.6177	7.7571	7.6365	6.9581	7.5604	7.593	7.322	7.3015	7.3405	7.7426	7.4954	8.0189	7.6825	7.705	7.6818	7.7585	7.2646	7.7259	7.6485	7.9526	8.0034	7.777	7.7571	8.2441	8.2315	8.0611	7.771	7.6758	8.2459	6.8907
6.8866	6.7076	7.1405	7.3997	7.2056	6.958	6.8847	7.4902	6.5326	6.6058	6.205	6.8826	7.0909	6.3755	6.7259	6.8988	7.228	6.9865	6.402	7.2959	6.5758	7.0601	6.9695	6.8688	7.3378	6.5555	7.0984	7.3629	6.7324	7.2969	7.237	6.9994	7.1141	7.1394	6.1088	7.7422	7.2794	6.3633	6.8953	7.5212	7.368	7.3926	7.1453	7.1044	7.2552	7.7072	7.3836	7.9386	7.06	7.4647
9.0637	8.8289	8.0574	8.2924	8.394	8.3331	8.1991	8.182	8.1559	8.143	8.1732	8.1393	7.9105	8.0226	8.2919	8.4249	8.3596	8.1174	7.7581	8.0002	8.4108	8.2738	8.2422	8.0153	8.6766	8.4662	7.9257	8.5511	8.4208	8.1807	8.3103	8.2379	8.3315	8.4336	8.2064	8.5311	8.396	8.1601	8.4298	7.9049	8.2251	8.1799	8.1824	8.7036	8.6116	8.4859	8.7023	8.613	8.5964	8.1921
10.36	10.325	10.434	10.495	10.091	10.636	10.736	10.47	10.309	10.545	10.968	10.937	10.728	10.701	10.93	10.708	10.505	10.7	10.876	10.784	10.375	10.468	10.474	10.953	10.4	10.676	10.374	10.556	10.618	10.631	10.59	10.442	10.915	10.819	10.969	10.853	10.545	10.846	10.457	10.84	10.617	10.612	10.645	10.414	10.593	10.421	10.781	10.454	10.54	10.365
5.8587	5.9978	6.0909	7.1198	7.4231	6.869	6.0186	5.9985	6.9072	6.176	6.0791	8.587	7.0491	7.2724	7.6253	7.1094	6.0435	6.0771	6.0177	7.4378	7.3775	7.2501	5.9859	5.8024	6.1108	6.4028	6.0325	6.0726	5.8123	5.9659	6.1905	7.1534	7.1431	7.0038	7.608	7.8395	6.0307	7.2887	6.0153	5.7295	5.9577	7.3381	6.0181	7.2772	6.8584	7.8936	7.2845	7.401	5.7645	6.9037
7.7249	7.3641	6.9616	8.5903	7.6082	7.2599	7.4556	7.2221	7.1841	7.5278	6.5769	7.0721	6.7085	6.5737	6.9206	7.1475	6.7836	7.374	6.9359	7.2624	7.2023	7.696	7.8317	7.0066	7.0671	7.1976	7.1052	7.5056	6.5255	6.9887	7.3111	6.803	7.1207	6.8866	7.2105	7.3701	6.648	6.8172	7.751	6.9945	7.0907	7.4379	8.0587	7.1409	8.6444	7.2433	7.6332	6.7185	6.6957	6.9161
9.9282	9.6894	9.7396	9.7647	9.8805	9.5372	9.8429	9.925	9.5549	9.6261	9.9902	9.8352	9.5414	9.6632	9.6351	9.6788	9.5435	9.5211	9.6343	9.8035	9.6083	9.5575	9.6714	9.6858	9.7329	9.6618	9.7176	9.5194	9.709	9.7045	9.6317	9.7313	9.7834	9.7006	9.6955	9.77	9.6301	9.665	9.5582	9.8319	9.7845	9.892	9.6965	9.7648	9.6775	9.6824	9.7587	9.8761	9.8056	9.698
10.27	9.9923	10.206	10.242	10.334	10.48	10.279	10.349	10.09	10.128	10.644	10.653	10.286	10.174	10.448	10.347	10.624	10.503	10.282	10.735	10.271	10.124	10.175	10.217	10.249	10.096	10.212	10.254	10.233	10.055	9.9917	10.426	10.182	10.336	10.456	10.795	10.415	10.601	10.116	10.2	10.557	10.432	10.473	10.209	10.024	10.375	10.217	10.366	10.303	10.488
10.914	10.677	10.832	10.802	10.763	10.935	10.849	10.842	10.8	10.895	11.112	11.175	10.886	10.799	10.98	10.834	10.823	10.92	11.065	10.993	10.95	10.989	10.823	10.917	10.876	10.895	10.985	10.829	10.747	10.767	10.894	10.77	10.939	10.941	10.89	11.102	10.95	10.92	10.624	10.798	10.872	10.768	10.918	10.935	10.691	10.995	10.833	10.709	10.877	10.965
8.5881	7.9709	8.1649	7.7555	8.1898	8.7659	8.1768	8.647	8.5189	8.4079	8.5684	8.6679	7.6514	8.1975	8.3189	8.432	8.1766	7.5147	7.9713	7.9157	7.8873	8.138	8.5642	7.997	8.2306	7.9741	8.1809	8.2164	8.0623	8.0796	8.2634	8.5231	8.118	8.234	8.0935	8.2288	8.2181	8.3707	8.2895	7.8741	8.2015	8.0935	8.2123	8.0968	7.8846	7.6997	8.2235	8.2231	8.257	8.3004
8.5738	8.405	8.6438	8.6072	8.7878	8.6296	8.773	8.5595	8.4163	8.3899	8.9888	9.0236	8.4923	8.4575	8.7075	8.4736	8.7085	8.5739	8.4849	8.4048	8.3628	8.5672	8.586	8.4447	8.3355	8.3661	8.5074	8.5906	8.6913	8.679	8.5567	8.8737	8.7379	8.7387	8.6624	8.8543	8.767	8.6695	8.5574	8.5386	8.9539	8.9027	8.7139	8.8572	8.6514	8.8172	8.7536	8.9541	8.9964	8.6591
8.3443	8.9603	8.9352	9.7259	10.266	9.1701	9.7409	8.6756	9.2311	8.9161	9.7906	9.914	8.8679	9.0477	9.9231	9.5247	9.6477	9.3987	9.7769	9.1048	8.9793	9.0069	8.9376	8.9604	8.6034	8.82	8.7691	8.592	9.4257	9.2173	8.8238	9.5406	9.8386	9.2682	9.3173	10.164	8.836	9.9054	8.9489	9.3097	9.9328	10.215	9.3162	9.4906	9.0214	9.4942	9.1905	10.572	9.0008	9.7175
6.0071	7.2727	7.2459	7.5413	7.4293	7.122	6.1939	6.6898	7.1972	7.2447	7.4388	6.6028	6.4049	7.4946	6.6843	6.4457	6.8592	7.2138	7.4899	7.4143	6.2814	7.005	6.6616	6.6911	6.3331	7.229	6.0808	7.271	7.2286	6.4959	6.2501	7.3032	6.4599	6.9576	7.3702	7.3052	6.6404	7.1091	5.7741	6.8696	7.0811	7.3029	6.9718	7.5041	6.6479	6.8617	7.056	7.0448	6.8291	7.2728
6.8698	6.7651	6.8321	6.9925	6.8514	6.8939	7.2932	7.1729	6.6252	6.6605	7.0984	7.1612	6.9766	6.8502	7.1263	6.7406	6.8885	6.5696	7.1196	6.6669	6.3558	6.8437	6.7195	6.8112	6.5413	6.6196	6.7812	6.8497	6.9528	7.1255	7.1546	7.1113	7.114	7.2113	7.2725	7.349	6.9294	7.1543	6.7592	7.3554	7.2035	7.1014	7.0094	7.1053	7.0312	7.3065	7.0867	7.1439	7.3548	7.0326
9.9038	9.1078	9.3206	9.663	9.3951	9.6132	9.9649	9.5871	8.9837	9.2199	9.3293	9.4023	9.6128	9.093	9.1773	9.2395	9.4603	8.9383	8.9896	9.4486	9.5547	9.2644	9.5718	9.1734	9.6547	9.3015	9.8331	9.2435	9.1015	9.3246	9.3502	9.3885	9.2499	9.1915	8.9574	9.3723	9.5624	9.1965	9.1296	8.8891	9.8221	9.2655	9.8033	9.0748	9.2934	9.8872	9.6174	9.6883	9.2957	9.9802
5.9271	6.5612	6.2536	5.806	7.1525	5.7473	7.8868	5.5936	5.2544	5.4329	6.1942	6.0059	6.0626	5.3506	5.8619	5.5973	7.5246	5.924	5.3808	5.8049	5.5965	5.1712	5.4619	5.8384	5.4086	5.3385	5.3494	5.6159	6.3525	6.0709	5.6263	5.8959	6.294	5.9955	6.3806	6.2813	5.7598	6.7006	5.6998	6.3416	6.6355	6.1238	6.0731	6.1725	5.771	6.2121	6.5117	5.8827	5.8401	6.4633
10.529	9.902	9.3952	10.433	9.8581	10.518	10.423	10.063	9.4508	9.323	9.9338	10.818	10.509	9.4215	9.8175	9.6975	10.384	10.348	10.714	10.426	10.365	9.2408	10.013	9.6805	10.097	9.588	10.347	9.2406	9.6751	9.8094	9.8085	9.6739	9.9337	9.6813	9.8713	10.644	10.364	10.007	9.4977	9.7954	10.715	9.6668	10.512	9.7969	9.6576	10.29	10.625	9.4466	9.497	10.776
9.0366	10.397	9.9083	9.9578	10.382	9.6955	9.5878	9.7631	9.9751	9.6099	9.8663	10.421	9.6136	9.9049	9.8686	9.6744	9.9262	9.9784	10.441	10.185	10.193	10.174	9.901	9.4651	9.9758	10.054	9.7678	9.8666	9.7698	10.027	9.947	10.221	10.122	10.138	10.05	10.421	9.6617	10.087	9.9506	10.519	10.319	10.146	10.103	10.394	10.338	10.741	10.02	10.27	10.829	9.7506
8.0672	7.5626	7.6056	7.771	7.7368	8.4389	7.945	7.927	7.7505	7.9185	8.1653	8.6395	7.9624	7.9915	7.8951	7.8308	8.1709	8.0687	8.3851	8.2388	7.8791	7.4131	7.8487	7.5377	7.9121	7.7343	8.0624	7.7159	7.6648	7.7246	7.8196	8.2114	7.8419	7.722	8.3545	8.7496	8.0522	8.2888	7.5009	7.5117	8.1133	7.9756	8.2054	8.228	7.5454	8.2896	8.0399	7.9004	7.9959	8.3252
5.1564	5.428	5.2445	4.6659	4.9426	5.142	5.4664	5.5455	5.044	5.1581	6.2167	5.409	4.7319	5.2446	5.5691	5.1552	5.1027	4.7119	4.8465	5.0147	4.5806	4.9377	4.9198	5.205	4.4621	5.3016	4.9272	5.1522	5.2116	5.5192	5.2894	5.3413	5.3707	5.1977	6.3577	5.1268	5.0403	5.9649	5.3058	5.3154	5.3597	5.7618	5.3639	5.0752	5.2343	5.8946	4.7232	5.5845	5.7343	5.0256
8.1642	7.308	7.1903	8.5919	8.4552	7.742	7.831	7.6432	7.3097	7.2301	8.0328	8.7506	7.1455	6.9646	7.883	7.7583	8.0073	8.1612	8.3487	8.353	7.4679	7.373	7.3743	7.7122	7.8291	7.3441	7.9857	7.476	7.6703	7.5436	7.3866	7.9806	7.6221	7.8024	7.8606	8.7561	7.292	7.9381	6.6747	8.4957	8.1416	8.43	8.3107	7.7426	8.039	8.3284	8.3621	8.3294	7.881	8.1624
5.4864	5.5236	5.9026	5.5264	5.6462	5.8673	5.7379	5.7467	5.7697	6.0101	5.6398	5.6258	6.122	5.747	5.7701	6.0775	5.8775	5.9972	5.7535	5.8211	6.0861	5.9638	6.0961	6.1739	5.9102	5.7171	6.1594	5.9026	5.7779	5.9505	6.1461	5.662	5.8095	5.9793	5.7719	5.3427	5.6871	5.6506	6.1461	5.6074	5.4921	5.8272	5.5363	5.6266	5.7668	5.5064	5.7857	5.74	5.6596	5.8189
9.5076	9.4948	9.4459	8.9352	9.4407	9.4072	9.1445	9.3233	9.4147	9.4177	9.5618	9.535	9.0566	9.4897	9.3846	9.4167	9.1614	9.0971	9.1428	9.0203	9.3195	9.2466	9.4476	9.1681	9.1898	9.4758	9.0377	9.1525	9.4685	9.4461	9.4926	9.6934	9.3932	9.444	9.5107	9.384	9.3413	9.5189	9.6691	9.6048	9.3982	9.6141	9.4467	9.7241	9.543	9.3817	9.1921	9.4293	9.5418	9.275
4.1069	2.6995	2.7452	2.7412	2.7974	4.1044	2.9723	2.3812	3.5798	2.8813	4.3456	4.2975	2.557	4.1305	4.257	3.7743	3.9872	3.6416	3.5699	2.9392	4.0075	3.2196	3.6719	3.954	3.9757	3.904	3.5749	3.0888	2.9191	3.8995	4.16	2.818	3.995	2.7059	3.7871	2.5582	3.7824	4.0922	3.4505	4.1439	3.8146	3.8537	3.5501	4.1036	3.0154	4.1885	2.908	2.698	2.7946	3.5911
4.6061	4.8516	4.2096	4.6922	4.2108	4.5129	4.5572	4.7099	4.7406	4.8128	4.347	4.2435	4.2604	4.6885	4.3785	4.619	4.6643	4.6778	4.4455	5.1475	4.1924	5.23	4.7546	4.4471	5.0322	4.0607	4.66	4.7418	4.5602	4.8755	4.8263	4.9889	4.4951	4.6063	4.83	4.1092	4.3821	3.8728	4.8199	4.4555	4.9078	4.2669	4.5242	4.3107	4.5482	4.7923	4.7232	4.9715	4.5093	4.7056
6.8919	6.4459	6.0813	6.2796	6.4528	6.6101	6.5796	6.501	6.5356	6.1286	6.8084	6.3582	6.5965	6.3965	6.8362	6.7953	6.5428	6.4135	6.9252	6.1441	6.653	6.2511	6.3622	6.2355	6.8463	6.4016	6.4383	6.2149	6.4265	6.5355	6.4502	6.4224	7.1595	6.3816	6.8471	6.3523	6.6246	6.8669	6.3092	6.4836	6.3519	6.697	6.5297	6.1804	6.5935	6.5302	6.7173	6.8031	6.114	6.5371
7.859	7.8176	7.3009	8.0788	6.8922	7.2502	7.8823	8.1561	7.4068	7.375	6.9791	6.4663	7.5413	7.8731	6.8303	7.5542	7.3131	7.2027	6.9787	7.6294	7.1868	8.2999	8.1318	7.8581	7.7467	7.5371	7.3924	7.7498	7.8233	7.6175	7.8384	7.171	7.1374	7.4076	6.8695	6.9891	7.5271	6.6593	7.6029	6.7034	7.4887	6.9475	7.827	7.8192	7.8774	7.7526	8.0866	7.4114	7.5785	7.2042
8.9734	9.1813	9.211	8.9466	8.6626	9.1666	9.133	9.3897	9.0382	9.3094	9.1496	8.9914	8.9873	9.496	8.6982	8.9919	9.277	8.8852	8.8044	9.3349	8.7477	9.2518	8.9873	9.125	9.0647	9.2726	9.0086	9.152	9.0112	9.1022	9.1923	8.9005	9.1049	9.1722	9.1836	9.1209	9.011	9.0836	9.3192	9.1739	8.8865	8.9927	8.844	9.0765	9.1351	9.0746	9.0383	8.872	9.2491	8.8511
7.3125	7.2147	6.2257	3.8626	4.2024	4.2819	5.9246	4.6096	6.1213	7.3632	3.8818	3.392	5.036	7.3387	5.1037	6.2278	5.8457	5.2061	4.4264	4.0496	5.9236	7.3221	5.6205	6.1506	8.312	6.162	7.4977	7.6386	6.8938	6.1403	6.4416	4.0816	7.1005	6.4344	3.5972	3.7736	8.2066	4.3563	7.5622	3.8515	5.9586	7.1592	6.7705	7.2738	6.9528	6.8508	6.3044	5.8101	8.3265	5.343
4.9999	5.512	4.7735	3.8824	3.8723	5.3325	5.4758	4.6024	5.5467	5.1481	5.1724	5.8888	4.4964	5.2355	4.8078	4.5679	5.6678	5.5875	5.7486	4.9915	5.9077	5.3451	5.3844	4.49	5.7236	5.2862	5.5116	5.0463	5.1534	5.9987	5.4884	5.8583	5.2627	5.1784	5.5027	5.4025	5.1047	5.0952	5.4473	6.0796	5.702	5.2571	5.646	5.9538	5.5223	5.9716	5.7014	5.5345	6.6879	5.0734
5.131	5.9298	5.3991	5.2392	5.4787	5.8498	6.0539	6.0193	5.8169	5.6214	5.7589	6.493	5.8958	5.8058	5.6058	5.374	6.2037	5.445	5.8822	5.6191	5.9344	5.724	5.8045	5.2016	5.7652	5.8219	5.8067	5.8131	5.534	5.8691	5.8109	5.941	5.769	5.8953	5.8758	6.1862	5.8014	6.0262	5.6547	5.9334	6.1267	5.8043	5.854	5.822	5.8945	6.0445	5.9319	5.9425	6.1464	5.6095
10.114	10.043	9.9552	9.4402	9.4603	9.9336	9.8621	9.9999	10.086	9.9081	9.8681	10.08	9.744	10.109	9.8571	10.165	9.9757	9.8329	9.9423	9.7868	9.9853	10.455	10.206	9.986	10.351	9.9926	10.083	10.143	9.7749	9.7039	9.9122	9.7421	9.9537	9.9437	9.4713	9.6029	9.8303	9.6735	9.9922	9.6811	9.7384	9.8228	9.7416	9.8178	9.9378	10.149	9.9015	10.008	9.9773	9.699
5.5029	5.5174	5.4626	6.1034	5.5284	5.8296	6.0936	5.9266	5.5641	6.0348	5.1398	5.6238	6.6943	5.6989	6.2054	6.4958	5.4814	5.8	5.3722	5.2579	6.1718	5.9347	5.6431	5.7976	6.3227	6.379	6.0828	6.1266	6.2757	6.1701	5.8726	5.7257	5.9084	5.6026	5.2847	5.1377	6.2193	6.3632	6.239	5.4846	5.4818	6.4829	6.3213	5.5942	6.785	5.8111	6.8986	5.6201	5.7757	5.7978
8.3733	8.0232	8.0219	8.6532	8.5618	8.1839	8.3534	8.0337	8.6437	8.0454	8.4556	8.2536	7.7863	8.1453	8.4135	8.5233	8.2365	8.4263	8.2167	8.1351	8.3768	8.7213	8.5904	8.2399	8.3014	8.4474	8.4562	8.332	8.6005	8.3267	8.3192	8.5854	7.9993	8.3726	8.1091	8.0546	8.1653	8.2067	8.5021	8.1728	8.8636	8.5238	8.7173	9.0737	8.4608	8.8624	8.8033	8.7767	8.8108	8.5741
9.4818	10.335	9.1206	9.221	9.787	9.4109	9.9563	9.4204	9.6708	8.6902	10.01	9.4239	9.6836	9.6484	9.3988	9.0679	9.4625	9.0319	8.8118	8.8492	9.5786	9.5653	9.8291	9.2693	9.2102	9.1487	9.4594	8.645	9.9215	9.5463	9.4756	9.4413	10.072	9.2309	9.3596	9.4149	9.3446	9.9602	9.5245	9.3437	10.073	9.2795	9.9528	10.352	9.66	10.226	10.588	9.0919	9.7895	9.6753
6.51	6.0777	6.2381	6.285	6.0526	6.2836	5.8512	6.3363	5.9921	6.3916	6.3281	6.4579	6.3296	5.8782	5.9484	5.9084	6.0249	6.2591	6.3463	5.8867	6.1481	5.8748	5.5131	6.0714	6.0427	6.1351	6.2525	6.5794	5.9011	6.0362	5.8593	6.2061	6.506	5.7582	6.5059	6.9569	6.4223	6.5626	6.2802	6.6675	6.1871	6.1945	6.399	6.0423	6.473	6.0957	6.7873	5.6534	5.9582	6.0252
6.9712	6.8768	6.4502	4.5744	5.3223	7.0822	7.386	7.2283	5.6106	7.0753	4.9338	7.2241	6.6796	6.8966	4.7264	5.0602	6.8901	6.4316	6.8829	6.3532	6.9152	6.2229	6.5693	6.6666	5.6422	6.4375	5.3848	6.7066	6.7797	6.985	6.9153	5.4882	6.9146	7.0317	6.582	6.896	7.0922	6.7588	5.7861	6.5604	5.4037	6.9824	6.9356	5.6082	7.61	5.9466	5.0703	4.9678	5.9262	4.4794
13.319	12.906	13.175	13.16	13.229	13.178	13.093	12.989	13.223	13.139	13.201	13.197	13.324	13.129	13.349	13.194	13.266	13.169	13.242	13.157	13.36	13.289	13.19	13.24	13.112	13.223	13.31	13.199	13.168	13.205	13.19	13.281	13.17	13.295	13.236	13.22	13.198	13.396	13.322	13.043	13.201	13.194	13.178	13.037	13.165	13.348	13.008	13.19	13.064	13.216
10.016	9.7073	9.1492	9.008	8.1308	9.3585	9.9988	9.8193	9.3085	9.4818	8.1071	8.5926	9.1871	8.9335	8.7444	8.7476	9.2584	9.1098	9.245	8.9947	9.2845	9.4697	9.5292	9.5448	9.2339	9.0231	9.025	9.9824	9.5936	9.508	9.4802	8.8209	9.6183	8.9684	9.1736	9.0996	9.6299	8.6747	9.1914	8.9854	9.412	9.4138	9.1144	8.5972	10.161	9.7873	9.4231	9.115	9.3077	8.7093
8.7714	9.2911	9.4277	9.7498	9.9025	9.6741	9.2584	9.3466	9.1956	9.3675	9.6687	9.7348	9.4449	9.3625	9.5907	9.579	9.62	9.5587	9.56	9.5902	9.3591	9.2759	9.2663	9.4065	9.2876	9.478	9.3703	9.2125	9.5433	9.4961	9.4029	9.5092	9.5276	9.4486	9.7663	9.7758	9.4496	9.79	9.4895	9.5192	9.61	9.6118	9.8481	9.9739	9.5428	9.6288	9.6652	9.3784	9.4912	9.4981
9.3658	9.139	9.4019	9.5874	9.8483	9.6473	9.4008	8.8965	9.6613	9.3707	9.2576	9.4345	9.2176	9.3242	9.1502	9.4259	9.7689	9.7391	9.6668	9.5098	9.1702	9.52	9.7598	9.5309	9.1063	9.4466	9.7993	9.5175	9.4164	9.7989	9.8063	9.8936	8.9704	9.5443	9.0013	9.3537	9.131	9.2057	9.0066	9.6509	9.667	9.8355	9.7071	9.5604	9.6198	9.9608	9.9689	9.9236	9.4746	9.9655
13.454	13.265	13.254	13.308	13.221	13.35	13.181	13.43	13.357	13.358	13.262	13.307	13.119	13.203	13.138	13.338	13.317	13.215	13.196	13.208	13.219	13.485	13.392	13.312	13.413	13.342	13.278	13.378	13.143	13.41	13.404	13.314	13.145	13.308	13.164	13.197	13.357	13.182	13.344	12.96	13.268	13.257	13.214	13.214	13.236	13.375	13.263	13.477	13.195	13.24
9.516	9.1384	9.0287	8.8752	8.8908	9.4785	9.4204	9.4327	9.3744	9.3111	9.514	9.3748	9.0311	9.2659	9.2104	9.3143	9.1404	8.9903	9.0513	9.109	9.2156	9.2197	9.3014	9.2997	9.2292	9.2387	9.1596	9.2542	9.2683	9.0918	8.9947	9.328	9.3254	9.1146	9.1808	9.1417	9.31	9.196	9.1568	9.0249	9.1996	9.3358	9.2573	9.1447	9.0306	9.1704	9.2143	9.3837	9.4299	9.1217
11.643	11.5	11.049	11.127	11.076	10.91	11.583	11.247	11.418	11.19	10.819	10.969	10.917	11.027	10.738	11.187	11.009	11.097	11.192	10.762	11.896	11.88	11.966	11.045	11.538	11.147	11.479	11.441	11.476	11.336	11.531	11.269	11.305	11.514	10.491	10.959	11.098	10.765	11.44	10.729	11.397	11.401	11.21	11.206	11.902	11.55	11.312	11.519	11.463	11.063
7.3518	6.3104	6.9918	6.2434	6.962	7.0624	6.7979	6.7664	7.0892	6.8129	6.6713	6.8838	6.4313	6.7724	6.7826	6.577	6.5645	6.4715	6.5147	6.4738	6.8291	6.5471	6.9253	6.2556	6.6097	6.7412	6.7209	6.8197	6.4607	6.805	6.7743	7.0168	6.6612	6.788	6.8359	6.6948	6.8278	6.9584	7.0102	6.5985	7.0257	7.0046	7.0544	6.9837	6.8021	6.7782	6.7923	6.6901	7.0433	6.9833
7.6992	7.974	7.0656	7.1501	7.1491	7.5786	7.4702	7.6707	7.6438	7.4968	7.5773	7.7253	7.3126	7.3933	7.4675	7.5389	7.4149	7.0169	7.3126	7.1945	7.8202	7.3079	7.6078	7.5422	7.348	7.3867	7.3328	7.132	7.7676	7.6615	7.7186	7.5478	8.073	7.4558	7.4217	7.7079	7.6398	7.6451	7.4031	7.6541	7.5404	7.2759	7.7164	7.6372	8.0224	7.5689	7.9318	6.9246	8.0319	7.3689
5.6679	5.1528	5.6577	5.2829	4.5759	5.7057	5.7855	5.9886	5.8839	5.9053	5.8242	5.5296	5.8532	5.9007	5.6387	5.5392	5.667	5.465	5.3993	5.6276	5.7377	5.6535	5.8413	5.9406	5.5763	6.053	5.9013	5.9834	5.8496	5.9949	5.8421	5.7344	5.7628	5.7307	5.4709	5.4909	5.7279	5.799	5.6761	5.7525	5.46	5.4142	5.5387	5.7986	5.5054	5.3408	5.6327	5.4464	5.5656	5.3708
3.8525	3.4712	3.1252	3.6039	3.6534	3.4523	3.8458	3.4717	3.7609	3.34	4.2155	4.0065	3.5018	3.4703	4.5317	3.7955	3.553	3.0159	3.6394	3.6293	3.8059	3.4835	3.4339	3.7064	3.9275	3.4223	3.7987	3.5714	3.5349	3.5762	3.2699	3.713	3.555	3.4268	3.8629	3.3399	3.8602	3.5504	3.0247	3.7126	3.8324	3.2775	3.7612	3.5556	3.3833	3.6418	3.5985	3.9172	3.598	3.883
8.2595	8.3632	8.2273	8.4637	8.3867	8.3384	8.5541	8.4481	8.4111	8.1938	9.0361	8.9379	8.1852	8.562	8.4556	8.2877	8.4394	8.4168	8.7203	8.6209	8.7108	8.37	8.668	8.3541	8.3148	8.5101	8.3368	8.1219	8.3953	8.6064	8.4297	8.4175	8.4578	8.6364	8.5941	8.552	8.304	8.824	8.2939	8.8331	8.4031	8.6022	8.382	8.4126	8.5421	8.5115	8.4051	8.3369	8.762	8.2799
6.1541	6.1495	5.8899	6.0212	5.8223	5.7853	5.8629	5.8509	5.8737	5.7723	5.7437	5.7619	5.9526	6.2567	5.6731	5.6901	5.5312	5.7627	6.0246	5.9187	5.5636	5.4621	5.442	5.7846	5.5856	5.9051	5.6738	5.8526	5.8401	5.8684	5.3791	5.6439	5.6844	5.5848	5.7827	5.5508	5.6895	5.6456	5.5793	5.6657	5.832	6.0465	5.96	5.8726	6.0638	6.1247	6.0192	5.177	5.8623	5.342
9.8805	10.167	10.936	10.408	10.406	10.836	10.333	10.629	10.604	10.891	10.273	10.099	10.282	10.678	10.015	10.854	10.653	10.512	10.221	10.782	10.175	10.412	10.863	10.885	10.638	10.609	10.678	11.081	10.561	10.826	10.836	10.902	10.16	10.701	10.24	10.689	10.789	10.393	10.766	10.618	10.57	11.032	10.706	11.222	10.932	10.546	10.848	10.613	10.814	10.53
9.8921	9.6066	9.7936	9.45	9.2546	9.1865	9.7609	9.6892	9.4503	9.6428	9.4537	9.039	9.8221	9.5922	9.3637	9.4792	9.6221	9.4396	9.2142	9.2501	9.4377	9.6719	9.4398	9.4859	9.5922	9.5657	9.6523	9.934	9.7554	9.7908	9.7558	9.5355	9.6197	9.926	9.3611	9.2555	9.8794	9.2705	9.9908	9.1527	9.7732	9.8442	9.6725	9.8807	9.8799	10.065	9.8207	9.5293	9.971	9.5576
4.9852	5.0546	5.0671	5.4051	5.0261	4.5137	4.7557	5.0287	5.1791	4.4231	5.3434	5.3506	4.8942	4.8861	5.7414	4.9262	4.7751	5.0934	5.3611	4.899	4.3975	5.3109	4.8545	5.1167	4.9256	4.7804	4.3797	4.9605	4.3888	4.6662	4.7169	5.0935	4.9382	4.8314	5.0184	4.8091	4.723	4.8647	4.7038	4.9767	4.9688	4.8134	4.3901	4.6143	4.5384	5.4053	4.5974	5.2081	4.9045	4.6988
2.4655	2.6005	2.4164	2.4273	2.4317	2.2838	2.201	2.4876	2.5384	2.4389	2.2812	2.814	2.6763	2.4628	2.5361	2.3111	2.4273	2.6626	2.6695	2.1996	2.4401	2.6828	2.4507	2.645	2.5627	2.5717	2.723	2.4668	2.5745	2.3501	2.5551	2.1625	2.6946	2.6042	2.2819	2.5204	2.4975	2.5505	2.5482	2.4606	2.5035	2.4608	2.6206	2.5494	2.7942	2.4401	2.49	2.4157	2.1995	2.7441
6.5733	6.7212	6.7025	7.3959	7.6238	6.3738	6.7198	6.7546	6.7769	6.5579	7.7609	7.1535	6.7213	6.8587	7.5407	7.0016	7.4974	6.4393	6.9196	7.2285	6.0198	7.0672	6.7785	5.8316	7.0753	6.5377	6.8274	7.3854	7.2106	6.7938	6.8139	7.497	6.5637	6.8561	7.0871	6.8884	6.877	6.7998	7.1523	7.0716	7.7773	7.5144	6.8184	7.3132	6.7854	7.669	7.2815	7.6722	8.0979	7.343
8.6109	8.6134	8.8241	7.9696	7.074	8.3138	8.5714	8.5622	8.5668	8.4148	8.7651	8.1924	8.2757	8.5137	7.5924	7.6456	8.374	7.8211	7.7548	8.701	7.8476	8.2075	8.3862	8.775	8.1297	8.3763	8.3674	7.6329	8.982	8.9775	8.9281	8.4615	8.9083	8.8627	8.774	8.5848	8.7677	8.1353	8.0689	8.7363	8.9109	8.0439	8.3217	8.8048	8.5246	8.0398	8.2087	7.6353	9.0022	8.6969
11.398	11.523	11.349	11.42	11.22	11.49	11.451	11.473	11.369	11.341	11.444	11.417	11.426	11.647	11.19	11.29	11.262	11.324	11.359	11.24	11.483	11.441	11.318	11.256	11.435	11.373	11.243	11.292	11.381	11.259	11.352	11.308	11.431	11.269	11.345	11.188	11.292	11.472	11.384	11.626	11.713	11.362	11.514	11.465	11.718	11.49	11.412	11.243	11.533	11.474
7.119	7.6478	7.2342	6.7954	7.0237	7.492	7.07	7.1537	7.2024	7.2637	7.1818	7.642	6.9594	7.458	6.8084	6.919	7.1086	7.3113	7.4782	6.9752	7.3564	7.2353	6.9622	6.8522	7.0481	6.9779	6.8691	6.7105	6.8974	7.3106	7.337	7.2963	7.5473	7.1845	7.5997	7.6213	7.0415	7.5471	7.2504	7.5375	7.3551	7.2333	7.339	7.8104	7.3135	7.4856	7.0191	7.2218	7.4592	6.8106
10.409	10.335	10.29	10.276	10.181	10.349	10.064	10.317	10.112	10.244	10.383	10.323	10.018	10.26	10.014	10.316	10.163	10.074	10.1	10.253	10.152	10.161	10.355	10.32	10.351	10.253	10.137	10.123	10.356	10.249	10.263	10.186	10.299	10.273	10.189	10.23	10.081	10.301	10.127	10.298	10.021	10.247	10.24	10.345	10.258	10.042	10.268	10.049	10.443	10.137
4.7025	4.7181	4.7262	4.6032	4.8638	4.6737	4.8437	4.4899	4.4897	4.806	4.5729	4.9952	4.8399	4.5541	4.7639	4.8561	4.7721	4.7741	4.9443	4.5304	4.7377	4.5659	4.9929	4.7026	4.526	4.6121	4.9599	4.6365	4.9063	4.9174	4.8405	4.5792	4.8593	4.8577	4.5234	4.6905	4.7844	4.5581	4.5961	4.9066	4.5358	4.6839	4.7968	4.4352	4.4703	4.7281	4.7685	4.7163	4.9017	4.538
9.0771	9.2464	9.0366	9.131	9.5561	9.0683	9.0261	9.0722	8.9592	8.8741	9.5186	9.0933	8.8231	9.0737	9.3147	9.4297	9.4902	8.9121	8.6724	9.3459	8.8052	9.1008	9.0975	8.9814	9.2054	8.9584	9.2814	9.1384	9.2789	9.0975	9.1643	9.4041	9.1439	9.1813	9.2075	9.1555	8.8635	9.3309	8.9774	9.2487	9.4988	9.6506	9.3453	9.6245	9.2376	9.5923	9.4044	9.2719	9.6897	9.19
5.3515	5.6945	5.5082	5.2461	4.3898	5.4351	5.4277	5.614	5.4205	5.4306	5.1447	5.2506	5.4821	5.1371	4.9196	4.9414	4.7545	5.5885	5.6729	5.0568	5.7503	5.1648	4.9734	5.4027	5.1649	5.2619	4.8818	4.6971	5.8146	5.3088	5.4395	4.88	6.1648	5.3174	6.0264	5.3748	4.8818	5.5609	4.8328	5.7905	4.7446	4.7353	5.3189	4.7533	5.7803	4.9187	5.1923	4.9463	4.7128	4.6051
10.882	10.938	11.235	10.927	11.202	11.532	11.338	11.339	11.357	11.189	11.33	11.574	11.305	11.246	11.202	11.218	11.211	11.135	11.15	11.076	11.31	11.159	11.469	11.01	11.135	11.281	11.33	11.105	11.264	11.343	11.212	11.535	11.238	11.293	11.316	11.379	11.465	11.371	11.427	11.17	11.55	11.289	11.504	11.368	11.144	11.197	11.391	11.43	11.54	11.238
10.267	10.158	10.046	10.229	8.7769	9.8559	10.199	10.283	9.8166	9.8977	9.5608	9.016	10.138	9.9777	9.6447	9.7829	9.5003	9.9967	9.9232	9.8007	9.9269	9.993	9.7272	10.313	10.028	10.143	9.712	9.7028	10.138	9.9903	10.113	9.3217	10.304	10.074	9.8821	9.9939	9.9441	9.8541	9.9692	9.894	9.2665	9.3771	9.7112	9.5997	10.153	9.498	9.7896	9.4577	9.4136	9.2667
10.608	10.671	11.125	10.147	9.4636	10.012	11.039	10.28	10.489	10.543	9.4407	8.9667	10.772	10.691	9.7443	10.048	9.878	9.3848	8.8252	9.9902	11.077	11.353	11.176	11.156	10.408	10.215	10.666	10.185	11.08	11.118	10.955	9.5837	10.689	10.581	9.5106	9.1974	10.805	10.037	10.696	10.074	11.031	10.297	10.423	10.97	11.641	11.337	11.099	9.7771	10.309	9.2081
9.8174	9.9594	10.445	10.858	10.725	10.596	10.222	10.372	10.536	10.533	10.52	10.841	10.474	10.609	10.762	10.621	10.567	10.786	10.915	10.874	10.594	10.279	10.377	10.517	10.324	10.735	10.491	10.279	10.411	10.757	10.552	10.58	10.45	10.511	11.049	10.887	10.653	10.831	10.661	11.118	10.64	10.688	10.908	10.969	10.69	10.574	10.519	10.359	10.741	10.446
7.2595	6.8801	6.6197	6.3972	6.7295	6.3811	7.4258	6.8577	6.8653	6.3399	6.8451	6.925	7.0293	6.4555	6.8732	6.4075	6.4327	6.3451	6.6018	5.9772	7.1512	6.7005	7.253	6.3079	6.8532	6.5232	6.9291	6.6364	7.1832	6.9998	6.5503	6.9028	7.3571	7.1074	6.7912	6.486	6.8146	6.3977	7.2842	6.4355	7.1823	7.6018	7.0652	7.2135	7.1272	6.7246	6.8927	6.8627	7.6058	6.5932
7.8843	7.7177	7.933	8.2583	8.0026	7.933	7.8689	8.0197	7.9504	8.1485	8.0896	8.1927	7.4985	7.8421	7.9543	7.8254	8.0112	8.2961	8.3724	8.3752	7.5233	7.9139	8.1353	8.0797	7.9255	8.0544	8.0649	8.238	7.9266	8.1546	8.4935	8.1346	7.8488	8.1391	7.9623	8.4501	7.8405	8.0894	7.85	8.2723	8.1792	8.3367	7.9976	8.347	8.4225	8.1231	8.1369	8.0111	8.1515	8.0036
5.7285	6.2675	5.8529	6.1496	5.8037	6.2184	6.0073	5.9032	5.975	5.9064	6.0788	6.4408	5.791	6.2901	6.0465	5.8206	6.3039	6.1504	6.0556	6.0021	5.9849	5.8711	6.1234	5.8515	6.1101	5.7205	6.0599	5.7108	6.2614	5.9806	6.0016	5.9296	6.0499	5.9791	6.1749	6.4615	6.173	6.1156	5.9532	6.5134	6.3491	5.9752	6.3305	6.4457	6.1557	6.3759	6.4437	6.0478	5.9575	5.8114
7.5145	7.9742	8.1289	8.2806	8.6079	8.5628	8.0324	8.4916	8.2327	8.2516	8.5905	8.8979	8.3384	8.4982	8.4835	8.3517	8.2138	8.4879	8.7944	8.3829	8.2233	7.8099	7.7793	8.1307	8.1443	8.2615	8.1238	7.7567	8.1141	8.2256	8.0172	8.6204	8.3122	8.4463	9.1354	9.0824	8.3644	9.0049	8.3429	8.7704	8.4596	8.4902	8.4535	8.5422	8.1387	8.3509	8.3425	8.0986	8.4885	8.0727
5.9345	5.5224	5.3656	5.7496	5.7749	5.5522	5.7977	5.7132	5.8411	5.7954	5.5655	5.5138	5.7296	5.752	5.9256	5.7467	5.6858	5.8954	5.742	5.6947	5.9714	5.9574	6.0701	5.6389	5.8822	6.038	6.018	5.8458	5.696	5.8566	5.8623	5.5693	5.596	5.8618	5.5097	5.7267	5.8258	5.6902	5.983	5.5724	5.6984	5.6287	5.2651	5.4421	5.6344	5.6992	5.5081	5.8288	5.7902	5.9351
5.912	5.6299	5.3466	5.8766	5.3118	5.177	5.3727	5.5436	5.5985	5.4407	5.6733	5.7785	5.5014	5.6252	5.6176	5.9187	5.4734	5.7217	5.7664	5.6531	5.2752	5.6573	5.8105	5.7725	5.8382	5.4626	5.8019	5.5743	5.6145	5.838	5.5075	5.7336	5.7124	5.8329	5.7187	5.5775	5.5143	5.3725	5.7639	5.9301	5.527	5.6507	5.452	5.5158	5.7269	5.399	5.5951	5.9188	6.0223	5.7547
4.0739	4.8583	4.5319	4.378	4.641	4.6976	4.4698	4.5079	4.1746	4.4448	4.638	4.552	4.1224	4.4991	4.6958	4.4508	5.0361	4.7058	4.5987	4.7753	4.9438	4.4884	4.2741	4.8428	4.3045	4.1125	4.2122	3.9383	4.5504	4.0952	4.4222	4.9693	4.8115	4.5484	4.9406	5.0461	4.53	4.6174	3.9959	4.1139	4.9553	4.3923	4.5442	4.5087	4.1436	4.384	4.2931	4.4208	4.4995	3.9645
7.8089	8.295	8.0988	8.4126	8.3081	8.7636	8.1532	8.6538	7.6412	8.2035	8.2883	8.1888	7.9073	8.5283	8.2239	7.9767	8.6434	8.2028	8.175	8.8928	7.0778	7.7839	8.3678	9.0934	7.4898	8.2709	8.4614	8.2283	7.842	8.7066	8.7465	7.4768	7.7555	8.1918	8.8366	7.7478	8.1563	8.7175	8.2408	9.5064	8.5345	8.0148	8.3207	7.8742	7.535	7.5686	7.9492	7.409	8.5158	7.5001
10.953	11.967	11.469	11.212	10.625	10.533	9.8919	9.6338	11.531	11.265	8.8214	11.068	8.8811	9.0667	10.852	11.063	8.6557	11.301	8.6181	9.1174	9.0501	11.498	11.694	11.568	11.239	10.962	11.671	8.5268	10.268	11.753	11.55	10.636	11.605	10.699	11.919	11.159	8.8264	8.9701	11.172	11.679	11.023	8.1905	11.942	10.683	11.456	11.591	11.633	10.708	8.93	10.623
7.5257	7.4204	7.0246	8.0413	6.5535	6.7263	7.3761	7.4705	6.8981	7.0248	6.9119	6.3478	7.4746	7.1615	6.8849	7.0474	7.1357	6.869	7.2216	7.2271	7.0728	7.9068	7.1348	6.9519	7.5736	7.1231	6.8779	7.7463	6.876	6.7929	7.1799	7.0258	6.8081	6.9783	6.9237	6.6785	7.071	6.9931	7.3203	6.6436	6.7898	6.7291	6.7798	6.9357	7.5607	7.4076	6.7895	7.289	7.526	6.7011
9.4339	9.0382	9.4959	8.9851	9.1022	9.7657	9.6686	9.5235	9.6795	9.6549	9.9027	10.028	9.4374	9.5603	10.043	9.687	9.576	9.6334	9.5544	9.4853	9.5065	9.566	9.714	9.7987	9.623	9.7404	9.6763	9.5708	9.6327	9.7554	9.8284	9.7128	9.7852	9.7761	9.6597	9.7735	9.6408	9.7552	9.4652	9.7845	9.7002	9.6572	9.8191	9.6741	9.7278	9.6113	9.7725	9.5737	9.7607	9.6893
7.0921	8.5264	8.368	7.0905	7.2996	8.9256	6.9692	7.5505	8.5323	8.3592	9.2761	8.8305	6.5738	7.2127	8.8252	8.3826	7.0398	8.7847	7.8956	8.0308	6.8391	7.4926	8.2977	8.5046	7.8255	7.2584	8.5652	5.9842	6.8165	8.2771	8.0146	9.6845	8.6087	9.0329	8.6536	9.4519	7.516	7.5512	8.0243	8.9	8.4765	7.2282	7.9636	7.137	6.7457	8.9463	7.2601	9.3315	8.6771	8.3028
10.201	10.924	10.483	11.245	10.771	9.8836	9.8183	11.43	10.231	10.5	10.987	9.6169	10.871	10.634	9.6512	10.219	10.938	10.382	10.935	11.214	10.33	10.382	9.9139	10.005	10.725	9.6844	10.077	11.494	11.197	10.31	10.229	10.329	10.432	10.138	9.9742	10.134	11.167	10.665	10.201	11.059	9.7225	10.775	9.5709	10.964	10.525	10.229	11.264	10.217	10.339	9.6499
10.055	9.9224	9.3842	9.4983	9.3401	9.7926	9.816	9.7099	9.7378	9.6759	9.7477	9.6529	9.6577	9.4507	9.6929	9.7292	9.5327	9.5862	9.4935	9.6168	9.6629	9.4445	9.7878	9.8278	9.6624	9.8129	9.7578	9.5599	9.8836	9.9239	9.9697	9.7767	10.077	9.8912	9.7405	9.8332	9.7164	9.4999	9.6652	9.7816	9.7338	9.799	9.8412	9.8103	10.021	9.8267	9.9207	9.5299	10.025	9.6343
6.17	5.8984	6.0082	5.4784	5.4404	5.8322	5.9185	5.8437	6.0935	6.2749	6.0484	5.6524	6.222	6.1445	5.7092	5.9198	6.0506	5.4933	5.7346	5.3172	5.7963	6.2001	5.9178	5.7607	5.7127	6.3642	6.098	6.1608	5.9281	6.2875	5.9998	6.1184	5.7205	6.0314	6.2626	5.5361	6.5293	6.2164	5.9893	5.5781	6.0228	5.5925	6.2097	5.7276	6.2719	6.2439	5.6824	5.9732	6.2974	6.0601
11.809	11.886	11.716	11.415	11.113	11.543	11.567	11.687	12.004	11.815	11.703	11.232	11.267	11.805	11.319	11.78	11.378	11.324	11.298	11.595	11.74	12.115	11.973	11.876	11.928	11.789	11.659	11.705	11.741	11.69	11.825	11.399	11.758	11.816	11.233	11.418	11.568	11.425	11.894	10.975	11.487	11.428	11.374	11.809	11.544	11.647	11.251	11.647	11.712	11.43
10.03	9.7763	10.04	10.028	9.7203	9.9778	10.215	10.018	10.006	9.8997	10.204	10.088	10.189	9.9052	10.067	10.146	10.029	10.054	10.139	10.097	10.002	10.026	10.026	10.223	10.09	9.9499	10.109	10.012	10.187	10.074	10.11	10.121	10.237	10.114	10.046	10.135	10.259	10.007	10.053	9.9548	10.092	10.177	10.087	10.112	10.197	10.261	10.186	10.356	10.186	9.917
9.2882	9.3348	9.2219	9.5473	9.7312	9.3488	9.053	9.5967	9.3168	9.1914	9.636	9.8269	9.0963	9.2568	9.4313	9.3751	9.5184	9.4467	9.5006	9.6365	9.1312	8.9415	9.1276	9.099	9.2173	9.2821	9.1689	8.9105	9.2985	9.0296	9.0166	9.4208	9.2627	9.3007	9.4691	9.8617	9.0505	9.526	8.9919	9.5938	9.2373	9.4131	9.2801	9.6308	9.3261	9.2696	9.2337	9.3419	9.4529	9.1544
5.1439	5.1254	5.0738	5.0968	4.71	5.5278	5.1563	5.5881	5.2927	5.2984	5.7815	5.4976	5.3858	5.4483	5.1686	5.0929	5.6684	5.5071	5.9589	5.834	5.6272	5.1005	4.9877	5.2944	5.4235	5.2314	5.1245	5.3905	5.1505	5.2605	5.2727	5.5961	5.7322	5.3312	5.9177	5.9242	5.384	5.7252	5.1059	5.6446	5.4927	5.7387	5.3808	5.1789	5.591	5.6685	5.4435	5.4527	5.5813	5.2322
11.983	11.998	11.888	12.061	12.155	11.958	11.904	12.178	11.954	11.953	12.045	11.726	12.147	12.127	12.024	12.098	12.137	11.713	11.921	11.967	12.312	12.082	12.083	11.939	12.141	12.047	11.972	12.207	11.929	11.866	11.939	11.893	11.864	11.866	11.846	11.817	12.097	12.202	12.156	11.915	12.106	12.291	12.064	12.183	11.99	11.852	12.316	11.909	12.051	12.052
4.5011	4.5148	4.6717	4.8803	4.6558	4.3813	4.5935	4.8537	4.9684	4.2343	4.8978	5.2881	4.4972	4.6966	4.2518	4.4143	4.7183	4.4977	4.6359	4.7077	4.6346	4.4579	4.5792	4.3866	4.3763	4.3797	4.6188	4.4693	4.5914	4.4622	4.4993	5	4.5139	4.2655	4.838	5.0514	5.0666	4.4398	4.2172	5.2579	4.4993	4.6929	4.7075	4.5025	4.3964	4.4637	4.38	4.6059	4.7013	4.5456
7.4864	7.4509	6.9626	7.1314	7.3325	6.9397	8.0445	7.3568	7.6478	6.9103	7.3477	7.5971	7.4076	7.3548	7.2925	7.1755	7.2028	6.9828	7.2805	6.5898	7.8649	7.8176	7.7477	6.7438	7.5595	6.9098	7.5097	7.1173	7.3821	7.3398	7.2195	7.4787	7.2502	7.2923	7.1307	7.0355	7.3479	7.0513	7.8392	6.6866	7.7512	7.3639	7.5943	7.8155	7.8009	7.6317	7.591	7.5584	7.5904	7.2577
9.1554	8.7026	9.1878	9.2747	9.27	9.3637	9.0906	9.2372	9.2405	9.3215	9.3279	9.2512	9.2381	9.1577	9.5255	9.4373	9.2046	9.2671	9.2666	9.147	9.2411	9.1867	9.4666	9.3521	9.1267	9.3314	9.2852	9.3706	9.2109	9.3812	9.3855	9.4514	9.2404	9.3706	9.073	9.3677	9.1232	9.3093	9.2367	9.1954	9.2497	9.4385	9.4104	9.3745	9.3713	9.4005	9.1823	9.1511	9.3411	9.0496
7.5151	7.9413	7.6536	7.5718	7.3477	7.6981	7.2406	7.4584	7.7145	7.5447	7.4256	7.4179	7.2754	8.0293	7.1751	7.502	7.1625	7.4391	7.5013	7.5288	7.162	8.1278	7.8059	7.5354	7.0302	7.5047	7.384	7.2916	7.2303	7.5364	7.6997	7.7119	7.2283	7.7666	7.6179	7.238	7.5693	7.2613	7.7788	7.0426	7.7297	7.3712	7.4041	7.681	7.7179	7.4764	6.9438	7.5565	7.5946	7.2939
6.0998	6.9694	5.9381	7.0058	7.0413	5.6169	5.6496	6.1905	6.186	5.5453	5.7346	5.8354	5.6323	5.6069	6.2847	6.0039	5.5522	5.6058	5.1541	5.8852	5.9924	5.8719	6.3215	5.589	6.6229	6.0207	6.2791	5.929	7.4438	6.348	6.246	5.9165	6.9976	6.0285	5.1002	6.0596	5.7111	5.9432	5.9175	6.5361	5.6311	5.9998	5.9843	7.7206	6.6198	5.8527	6.8786	5.8033	5.7833	5.7116
6.4585	7.828	7.4167	7.5725	7.6072	7.7852	7.3287	7.8399	8.2434	7.698	7.6802	8.5839	7.75	7.9405	7.6692	7.8482	7.8535	7.9556	8.345	7.9042	8.1275	8.051	7.5653	7.3097	8.0327	7.9024	7.5988	7.5503	7.7743	8.0016	7.7079	8.1663	8.0049	7.8681	8.119	8.4622	7.8437	8.0451	7.8166	8.4859	8.1755	7.8159	8.243	8.5732	8.5458	8.484	8.1449	7.796	8.6309	7.2142
7.4161	7.5745	6.9435	7.0948	7.2408	7.6479	7.0222	7.6796	7.4152	7.1826	7.7685	7.5474	7.8007	7.5471	7.0202	7.4118	7.0882	7.3199	7.1021	7.8158	7.2584	7.4469	6.861	7.7861	7.4228	7.5143	7.1659	6.7307	7.531	7.5564	7.0929	7.2274	7.4411	7.2348	7.134	7.171	7.2737	7.7335	7.56	7.627	7.623	7.5255	7.4665	7.293	7.7325	7.7234	7.5451	7.0228	7.4768	7.2759
5.4105	5.8892	5.9139	5.9918	6.0505	6.074	6.1361	5.9159	5.6392	5.926	6.2376	6.742	5.7863	6.0149	6.0173	5.5966	6.0545	6.0969	6.1998	6.2144	5.9543	5.4681	5.5606	5.8214	5.9793	5.9348	5.7291	5.8403	5.4795	5.7365	5.7657	5.9272	5.6504	5.8669	6.209	6.5717	6.1075	6.2581	5.5832	6.0532	6.069	6.1706	6.1133	5.8976	5.9467	5.8719	6.0379	6.1855	6.1822	6.083
10.994	10.553	10.63	10.333	10.701	10.947	10.662	10.912	10.795	10.723	10.996	11.144	10.256	10.652	10.803	10.702	10.665	10.617	10.654	10.694	10.725	10.699	10.823	10.701	10.76	10.659	10.68	10.588	10.6	10.648	10.676	10.837	10.622	10.689	10.568	10.689	10.597	10.769	10.486	10.564	10.557	10.823	10.616	10.494	10.38	10.498	10.49	10.966	10.49	10.671
5.4291	6.1902	5.4322	5.7549	5.5722	5.7077	5.737	5.7179	5.9889	5.7018	5.996	6.5834	5.6448	5.718	5.7575	5.6753	6.0552	5.9505	6.2745	5.8857	6.1478	6.0479	5.8887	5.5122	5.7591	5.5962	5.8388	5.6089	5.881	6.2595	5.8485	6.0767	5.8778	6.0695	5.8844	6.2678	5.875	5.9594	5.7694	6.3693	5.9765	6.0138	5.8375	6.4794	6.0691	6.2854	6.066	5.9355	6.5037	5.5376
6.9365	7.3904	7.5706	7.7585	9.0391	8.4754	7.4905	7.9846	8.5092	8.2428	9.5084	9.6097	7.8023	8.6242	7.9329	7.8915	8.0603	7.8858	8.1259	8.6566	7.1371	7.6127	7.2616	7.9053	7.3608	7.924	7.9495	7.1393	8.1279	8.089	7.9908	9.259	8.8666	8.6217	8.6679	9.1657	8.1091	9.0598	7.5115	8.8347	8.9834	8.5514	8.0972	8.1536	7.8209	8.7	7.9676	7.6292	8.55	8.5363
8.0576	8.3295	8.0973	8.2194	8.3522	8.3763	8.3261	8.3406	8.3264	7.9915	8.349	8.7121	8.177	8.1973	8.317	8.29	8.5157	8.3219	8.4391	8.0471	8.6836	8.337	8.3779	8.095	8.5116	8.2523	8.5549	8.1148	8.208	8.3859	8.2257	8.5045	8.3469	8.3494	8.3195	8.5152	8.4323	8.4694	8.4131	8.3614	8.5057	8.3636	8.432	8.7609	8.6201	8.6137	8.4092	8.3428	8.7233	8.0893
7.6317	7.4997	7.302	7.3832	7.3386	7.6248	7.7135	7.8448	7.1201	7.1946	7.9517	8.0754	7.3458	7.4399	7.7936	7.6458	7.3787	7.4577	7.4455	7.5716	7.4512	7.5014	7.59	7.7132	7.5165	7.5219	7.3378	7.488	7.5932	7.361	7.2852	7.6785	7.7127	7.4714	7.3387	7.9329	7.6483	7.3882	7.3088	7.3914	7.3134	7.5269	7.62	7.9406	7.444	7.4978	7.4197	7.721	7.5409	7.4099
7.8814	7.8199	7.5689	7.94	7.7149	7.6588	7.7813	7.6737	7.5161	7.6822	7.7846	7.8207	7.6106	7.7723	7.9564	7.5507	7.7436	7.8074	7.7842	7.5206	7.5401	7.4068	7.5848	7.7194	7.8812	7.6843	7.5652	7.6643	7.8027	7.7926	7.8701	7.8997	7.604	7.6217	8.2121	7.8999	7.886	7.9581	7.6048	7.957	7.9406	7.8453	8.0415	7.7758	7.637	7.6378	7.8173	7.7081	7.871	7.6971
13.024	12.576	12.499	11.962	12.544	12.84	12.726	12.839	13.061	12.85	12.417	12.732	12.283	12.698	12.242	12.64	12.358	12.454	12.171	12.513	12.937	12.712	13.037	12.04	12.782	12.624	12.739	12.568	12.297	12.465	12.487	12.943	12.045	12.607	12.022	12.246	12.69	12.485	13.021	11.762	12.667	12.63	12.665	12.514	12.406	12.331	12.467	13.062	12.825	12.381
5.618	6.2074	6.9394	6.4146	6.1006	7.3777	6.1318	6.6347	6.9074	6.8837	6.8389	7.4922	6.4659	6.7985	6.659	6.5627	7.0367	7.1118	7.3728	6.7993	6.3367	6.6836	6.5489	6.5436	6.7915	6.7456	6.8492	6.0887	6.5601	7.256	6.7826	7.2859	6.6117	6.1814	7.7234	7.1156	6.6011	7.0084	6.0553	7.7018	6.9705	7.313	6.8892	6.3449	7.0023	6.9363	7.4099	6.9335	7.2784	6.4154
10.815	11.138	11.076	11.013	10.892	11.306	11.326	11.041	11.118	11.24	11.276	10.973	11.361	10.908	10.943	11.055	11.461	11.38	11.453	10.952	11.462	11.057	11.289	11.101	11.321	11.1	11.309	11.151	11.469	11.357	11.266	11.281	11.534	10.996	11.217	11.127	11.082	11.221	10.729	11.196	11.211	11.323	11.087	10.831	11.141	11.149	11.553	11.411	11.003	11.199
9.3904	9.4745	9.5289	9.0602	9.3704	9.5074	9.1523	9.5416	9.1932	9.4235	9.3437	9.537	9.1423	9.2401	8.9802	8.8205	9.3927	9.2761	9.3957	9.1803	9.1373	9.111	9.2664	9.1473	9.2095	9.3761	9.5083	9.2334	9.0171	9.2735	9.1982	9.5947	9.2789	8.8718	9.4982	9.262	9.4424	9.4364	9.251	9.4622	9.3235	9.1419	9.2783	9.1417	9.0101	9.3389	9.2725	9.5177	9.6648	9.188
7.8342	7.4176	7.4313	7.6139	7.5054	7.6202	7.9528	7.91	7.6458	7.4451	7.9685	7.8337	7.952	7.5743	7.8308	7.6685	7.5	7.3704	7.3946	7.893	7.382	7.6968	7.9766	7.7903	7.2563	7.4978	7.5553	7.8568	7.8395	7.7412	7.7376	7.5887	7.9963	7.9132	7.6243	8.0936	7.9342	7.744	7.9562	7.493	7.8526	8.0027	7.8953	8.081	8.1085	7.7574	7.7722	7.5916	7.7268	8.014
6.456	6.7937	6.5132	6.3822	6.8988	6.4406	6.7469	6.362	6.5832	6.2281	6.6804	7.1035	6.7192	6.5063	6.4373	6.408	6.518	6.7365	6.7403	6.6132	6.685	6.5314	6.3951	5.7369	6.5913	6.6586	6.4367	6.6404	6.644	6.4828	6.5077	6.8748	6.7484	6.459	6.6574	6.5759	6.2748	6.7913	6.4655	6.8074	6.7398	6.6259	6.7702	7.1914	6.7358	7.0637	6.8931	6.5796	6.7918	6.4606
6.456	6.7937	6.5132	6.3822	6.8988	6.4406	6.7469	6.362	6.5832	6.2281	6.6804	7.1035	6.7192	6.5063	6.4373	6.408	6.518	6.7365	6.7403	6.6132	6.685	6.5314	6.3951	5.7369	6.5913	6.6586	6.4367	6.6404	6.644	6.4828	6.5077	6.8748	6.7484	6.459	6.6574	6.5759	6.2748	6.7913	6.4655	6.8074	6.7398	6.6259	6.7702	7.1914	6.7358	7.0637	6.8931	6.5796	6.7918	6.4606
8.7496	9.1327	8.5541	9.3034	8.2144	8.8198	9.1629	9.3624	8.9291	8.9879	9.4635	8.3787	8.9614	9.2732	8.9295	9.0763	8.6054	8.7328	8.8335	9.3217	8.8704	9.5269	9.4324	9.177	9.1357	9.0071	9.1151	9.0849	9.0616	9.0084	9.0194	9.0149	8.869	8.8466	9.137	8.8951	9.0628	8.6767	9.425	9.2614	8.6507	8.5602	8.6111	8.7779	8.8348	9.162	8.774	8.5256	9.0881	8.6074
6.1827	6.7095	5.9786	6.4092	6.2988	6.054	6.6598	6.3535	6.867	5.9327	6.1301	7.2954	6.7448	6.6349	6.4693	6.1813	6.7185	6.5278	7.0928	6.48	6.8015	7.1233	6.5881	6.1418	6.687	6.4309	6.6809	6.2256	6.5951	6.7611	6.6296	6.6363	6.8281	6.8622	6.5057	6.8217	6.3724	6.5217	6.8415	6.6098	6.6469	6.8665	6.6085	7.5922	7.1328	7.5355	6.5415	6.6817	6.9595	6.2
11.29	11.221	11.199	11.086	11.146	10.963	11.471	11.11	10.774	11.079	11.142	10.87	11.126	10.937	11.231	11.084	11.263	11.072	11.102	10.938	11.097	11.006	10.93	11.241	10.906	10.994	11.156	11.297	11.256	11.271	11.087	11.021	11.286	11.016	11.177	11.003	11.177	11.228	11.188	11.179	11.244	11.343	11.054	11.082	11.083	11.169	11.406	11.47	11.195	11.209
10.46	11.193	10.752	10.176	10.449	10.787	10.649	10.874	11.06	10.698	11.013	11.021	10.528	10.681	10.329	10.512	10.572	10.633	10.692	10.4	11.121	10.935	10.957	10.78	10.902	10.83	10.806	10.594	10.552	10.647	10.743	10.651	10.359	10.46	10.605	10.306	10.376	10.677	10.596	10.596	10.724	10.698	10.318	10.527	10.779	10.857	10.361	10.724	11.047	10.523
6.3433	6.4546	6.0261	6.2103	6.0796	6.1917	6.1838	6.5164	6.0875	5.7512	6.4208	6.028	6.0751	6.0496	6.2657	6.0705	5.7317	5.6588	5.5931	6.1977	5.9276	6.068	6.082	6.0834	6.0044	6.0177	5.7937	6.2633	6.1858	5.7905	5.8267	5.6573	6.0863	6.1391	5.5176	6.4856	6.1903	5.7632	6.0567	6.0683	6.1682	5.8852	6.2691	6.6806	5.9913	6.2504	5.906	6.1291	6.3831	6.2856
4.7354	5.0038	4.5259	4.3957	4.4597	4.4356	4.3136	4.7051	4.5239	4.7692	4.362	4.558	4.6907	4.3174	4.3573	5.1018	4.4023	4.4993	4.7151	4.5315	4.7488	4.2316	4.5455	4.3693	4.5899	4.6391	4.401	4.3807	4.8462	4.6497	4.4411	4.7705	4.4693	4.6889	4.3322	4.5345	4.5436	4.7377	4.4794	4.4496	4.4175	4.5104	5.1115	4.6367	4.3964	4.6454	4.6404	4.5364	4.3788	4.539
9.9255	9.7805	9.6129	10.103	9.9351	9.8448	9.421	9.5707	9.332	9.503	10.074	9.9552	9.2831	9.667	10.033	9.5976	9.8553	9.6334	9.6556	9.8785	9.7137	9.6705	9.5672	10.053	9.9381	9.8279	9.6401	9.3989	9.7916	9.7387	9.8162	9.7207	9.7847	9.6906	9.7234	10.084	9.5342	10.278	9.2499	10.046	9.3701	9.7591	9.8029	9.404	9.7693	9.6044	9.9186	9.4845	9.6201	9.652
7.5993	7.7059	8.269	7.539	7.5998	7.5346	7.6181	7.9865	7.3284	8.054	7.7951	7.8667	7.755	7.8518	7.6021	7.2435	7.9593	8.095	8.0435	7.7119	7.6458	7.8895	7.8254	7.831	7.9873	7.5509	7.9893	7.9841	7.7085	7.8643	8.0765	7.9847	7.7189	7.8641	8.2443	7.8666	7.8366	7.9028	7.5193	8.2143	7.9858	7.9078	7.6687	8.0021	7.7659	8.0204	7.9676	7.4681	8.1234	7.5042
11.585	11.628	11.331	11.385	11.414	11.654	11.554	11.382	11.243	11.528	11.749	11.38	11.57	11.499	11.612	11.659	11.526	11.727	11.605	10.821	11.678	11.487	11.142	11.447	11.416	11.435	11.498	11.468	11.39	11.338	11.287	11.467	11.613	11.229	11.412	11.547	11.233	11.514	11.489	11.292	11.724	11.725	11.222	11.256	11.546	11.438	11.615	11.572	11.205	11.606
6.4265	6.6355	6.9487	6.945	6.9789	6.6892	7.062	7.1006	6.7042	7.0821	6.948	6.6416	6.4617	6.7263	6.5312	6.7132	6.8139	6.7897	6.8674	7.3111	5.8736	7.0847	6.6844	6.9624	6.3786	6.6375	6.5647	7.0674	6.837	7.3778	7.1227	7.1559	6.8536	6.841	6.9542	6.7828	6.833	6.4996	6.773	6.9356	7.3959	6.9483	6.7333	6.6943	6.7636	6.8755	6.5882	7.1071	7.3974	6.7896
10.613	10.767	10.721	10.848	10.661	10.632	10.688	10.706	10.589	10.637	10.888	10.714	10.612	10.612	10.664	10.677	10.514	10.699	10.703	10.769	10.698	10.511	10.607	10.837	10.656	10.703	10.622	10.527	10.695	10.652	10.633	10.7	10.761	10.435	10.657	10.632	10.523	10.7	10.501	10.771	10.675	10.875	10.714	10.669	10.777	10.579	10.714	10.73	10.674	10.553
7.5334	7.4043	6.8379	7.8394	7.5755	6.7241	7.5593	7.2708	7.4114	7.3605	6.581	6.716	7.0033	6.8712	7.4545	7.3867	6.778	6.7414	6.7229	7.5424	6.3967	7.2241	7.3094	7.497	6.9096	7.0382	7.3341	7.5659	7.2851	7.2031	7.2851	6.9421	7.2476	7.6696	6.7003	7.636	7.3404	6.8306	6.8157	6.8775	7.0468	6.9949	7.1276	7.4981	6.9491	7.1641	7.3094	7.5913	7.457	7.451
8.11	8.7992	8.8113	9.2159	9.2482	8.7349	9.0539	8.6257	8.6897	8.8135	9.307	9.3375	9.046	8.7064	9.2327	9.2149	9.2213	9.1527	9.2947	9.2184	9.0963	8.3488	8.34	9.0363	8.7617	8.5843	8.733	8.858	9.3127	8.9309	8.756	8.8066	9.5046	8.8274	9.8066	9.6691	9.1222	9.5638	8.7506	9.1223	9.183	9.3074	9.3748	9.3088	9.156	8.9424	9.5918	8.3729	8.9321	8.7877
10.73	10.948	11.319	11.505	11.513	11.548	11.007	11.133	11.039	11.381	11.006	11.474	11.395	11.082	11.361	11.336	11.306	11.316	11.424	11.392	11.503	10.938	11.107	11.288	11.192	11.453	11.211	10.822	11.378	11.347	11.217	11.331	11.498	11.206	11.62	11.708	11.3	11.776	11.36	11.682	11.555	11.734	11.741	11.453	11.83	11.266	11.856	10.97	11.335	11.291
10.458	10.315	10.664	10.293	10.392	10.466	10.503	10.565	10.433	10.687	10.551	10.654	10.749	10.406	10.592	10.581	10.7	10.709	10.584	10.368	10.867	10.874	10.738	10.938	10.633	10.61	10.873	10.797	10.548	10.42	10.752	10.351	10.481	10.384	10.598	10.04	10.316	10.532	10.629	10.392	10.331	10.437	10.352	10.243	10.57	10.454	10.765	10.632	10.367	10.529
6.4838	6.1857	6.2055	6.2209	6.5287	6.3986	6.5531	6.3439	6.2778	6.2782	6.6561	6.6036	6.1044	6.373	6.4412	6.2506	6.3481	6.1629	6.3971	6.3354	6.4422	6.5	6.465	6.4998	6.2507	6.2769	6.479	6.3165	6.6332	6.5675	6.6265	6.4379	6.6511	6.5935	6.5767	6.6888	6.4092	6.7145	6.41	6.8505	6.7037	6.612	6.5861	6.6692	6.5809	6.8091	6.7708	6.2876	6.8555	6.4059
7.9405	9.35	6.4543	6.6636	7.1622	5.7811	6.2957	6.3913	5.7173	6.1229	5.6618	7.7337	5.7406	6.2966	6.4251	5.8911	6.4876	6.0116	5.7499	6.0513	7.7898	6.9734	5.9718	5.4722	8.647	6.5587	8.6721	6.8151	6.8072	6.3308	6.1728	7.0887	7.0977	5.9404	6.724	6.5614	6.2124	6.2184	5.6334	7.5025	6.4528	6.6678	6.7327	6.2692	8.8247	5.9397	7.8139	5.826	6.9877	8.1642
8.6711	8.6139	8.2521	8.3289	8.2777	8.6003	8.7586	8.6198	8.4353	8.5598	8.6753	8.6853	8.4454	8.4188	8.6608	8.4904	8.3723	8.393	8.5679	8.1717	8.3891	8.4239	8.5026	8.5446	8.5328	8.558	8.5191	8.593	8.3109	8.2514	8.3038	8.5127	8.4379	8.4777	8.3945	8.3745	8.5545	8.3416	8.4285	8.3569	8.3498	8.302	8.4696	8.2754	8.1778	8.3576	8.4515	8.4872	8.4088	8.5325
4.0331	3.8594	3.9728	5.5246	4.8893	4.3999	3.9693	4.4328	3.929	3.4824	3.7926	4.3748	3.9349	3.9317	4.3591	4.2834	4.5095	5.0092	5.3421	5.0548	3.715	3.8844	3.9303	4.1655	3.8713	3.8554	3.8904	3.8422	3.965	4.5121	4.6416	5.1069	5.4069	5.6875	5.0486	6.9851	3.9902	4.753	4.0115	4.1326	4.912	5.3548	4.7199	4.0829	3.4443	3.7437	5.6886	3.7634	3.5837	4.3379
10.826	10.674	10.776	10.843	11.287	10.929	10.637	10.716	10.964	10.802	11.462	11.466	10.791	10.758	11.071	10.845	10.908	11.16	11.504	11.104	10.699	10.451	10.596	10.793	10.627	10.854	10.933	10.539	10.711	10.921	10.882	11.145	10.942	10.91	11.17	11.36	10.817	11.525	10.38	11.318	10.922	11.036	10.826	10.755	10.558	10.875	10.854	11.338	10.859	11.163
5.4434	4.9225	6.5778	5.8933	4.8042	5.948	5.6462	5.4689	5.6192	6.8923	5.0501	4.7034	5.1134	5.9789	5.2064	5.3007	5.9638	6.1264	6.1161	6.1739	6.0197	6.662	6.137	6.1725	5.4803	5.905	5.4778	6.0673	5.5952	6.608	6.7789	6.1622	5.0922	6.4684	6.1818	5.1706	5.734	4.836	6.7958	5.571	5.5671	5.8888	5.7742	5.2495	6.9961	6.7002	5.8544	5.3135	6.5444	5.1562
9.4452	9.4536	9.5189	9.4286	9.3391	9.497	9.7905	9.7614	9.5258	9.492	9.6558	9.4449	9.4599	9.4236	9.3771	9.5684	9.4099	9.4512	9.4757	9.5496	9.5573	9.7513	9.7573	9.6822	9.8319	9.5515	9.5418	9.7218	9.6114	9.4118	9.4584	9.3761	9.4972	9.2825	9.3234	9.1893	9.5217	9.4078	9.409	9.1904	9.5143	9.4585	9.4657	9.527	9.4387	9.4722	9.393	9.8567	9.4881	9.4122
6.7077	6.0995	5.9614	5.246	5.6545	6.1785	6.4133	6.492	6.587	6.2413	6.4798	6.5634	6.159	6.4898	6.3457	6.2876	6.217	6.0184	6.1001	6.2467	6.2787	6.1707	6.2379	6.1212	6.3982	6.2139	6.5325	6.4071	6.206	5.9188	6.4366	6.2821	6.3175	5.8204	6.1762	6.4314	6.337	6.1135	5.639	6.1383	6.4264	5.8043	6.093	6.5362	5.6378	6.2542	6.0055	5.7123	6.1386	6.2056
11.274	10.719	10.981	10.466	10.205	11.019	11.247	11.072	10.927	11.186	10.229	10.187	10.837	10.963	10.239	10.825	10.708	10.726	10.447	10.334	11.006	11.24	11.088	10.942	10.965	10.814	10.899	11.091	10.928	10.906	11.094	11.099	10.791	10.929	10.584	10.291	10.819	10.426	11.191	10.32	10.809	10.79	10.809	10.523	11.338	11.214	10.827	11.229	10.947	10.959
10.007	9.7473	9.6028	10.424	10.111	9.532	9.432	9.9216	9.5907	8.3681	9.9821	9.7227	9.9594	9.1245	10.364	9.8384	9.272	9.1262	9.6149	9.2787	9.823	8.4048	8.7801	8.9383	9.2358	8.6547	9.5303	9.3724	9.7559	9.079	8.4242	8.7664	9.8007	8.7724	9.7043	9.3177	9.7482	9.6354	8.6885	10.207	9.4214	9.0205	9.3125	9.9842	9.4654	9.8466	9.4185	9.426	8.8789	10.055
5.0694	5.9861	5.7495	5.4672	6.2334	5.8878	5.5673	5.4798	5.8919	5.5185	5.9228	6.1302	5.7411	5.7881	5.7393	5.5013	5.8673	5.8276	6.1103	5.9891	5.8003	5.7293	5.4851	5.4484	5.9055	5.6735	5.7839	5.6041	5.4443	5.8622	5.5712	5.8226	5.5606	5.4126	6.0919	6.1662	5.2263	5.9886	5.561	6.3723	5.8116	5.8587	5.5059	5.8207	5.6604	5.7693	5.7404	5.8285	6.1963	5.449
9.7145	9.8586	9.9944	10.237	9.673	9.8455	9.9637	9.7742	9.8325	9.9535	9.957	9.7043	9.8755	10.219	9.8907	9.9016	10.034	10.105	9.8515	10.036	9.9623	10.313	10.154	10.055	9.8367	10.218	9.9698	9.8217	9.8374	10.244	10.327	10.179	9.7317	10.187	10.309	9.8675	9.925	9.9121	10.31	9.6176	10.164	9.8691	10.045	9.9549	10.247	10.371	9.9299	9.9355	10.26	9.807
8.2458	8.1159	8.2972	8.3607	7.9158	8.2805	8.5825	8.4527	8.0619	8.2399	8.477	8.3466	8.2973	8.489	8.3179	8.1961	8.2886	8.1341	8.2392	8.4273	8.1372	8.3328	8.3784	8.5419	8.3256	8.3468	8.2673	8.4415	8.3196	8.5563	8.5267	8.446	8.2632	8.4476	8.3526	8.4899	8.5447	8.18	8.3005	8.266	8.5144	8.4526	8.5458	8.479	8.4866	8.6317	8.5654	8.5284	8.7822	8.3647
4.1603	4.3232	3.9785	3.9893	3.7236	4.2913	4.215	4.3588	4.5431	4.2892	4.3757	4.0162	4.113	4.4591	4.103	4.1687	4.0653	4.4969	3.9844	4.3654	4.0444	4.1385	4.4518	4.6423	4.3289	4.3481	4.4423	4.2298	4.4626	4.2849	4.4294	4.22	4.1212	4.6189	4.1436	4.0877	4.3422	4.1079	4.5057	4.1788	4.2098	4.3336	4.2558	4.4777	4.2994	4.2913	4.3474	4.3625	4.5975	4.0806
10.048	10.406	10.367	10.226	10.086	10.115	10.253	10.331	10.091	10.119	10.486	10.526	10.234	10.209	10.363	10.419	10.358	10.322	10.344	10.482	9.9559	10.05	9.8124	10.294	10.26	10.163	10.387	10.255	10.498	10.115	10.225	10.081	10.413	10.226	10.458	10.491	10.031	10.269	9.7518	10.393	10.093	10.19	10.071	10.328	10.014	10.13	10.121	10.087	10.112	10.18
8.3241	8.293	8.5547	8.5192	7.3251	8.3982	8.4817	8.5423	8.3383	8.5081	8.4563	8.1235	8.3687	8.6864	8.1897	8.443	8.2869	8.1853	8.1256	8.7207	8.2752	8.71	8.5391	8.4447	8.2474	8.7027	8.3166	8.5039	8.6028	8.7643	8.6681	8.6429	8.3551	8.5891	8.3679	8.2771	8.4897	8.1002	8.7834	8.2228	8.4772	8.6201	8.3898	9.0378	8.6431	8.5522	8.4492	8.3931	8.857	8.1156
3.3347	3.4168	3.4006	3.5104	3.1994	3.4338	3.3034	3.2098	3.3262	3.4273	3.2543	3.7098	3.1893	3.3515	3.208	3.5999	3.3463	3.358	3.6621	3.1474	3.3606	3.1376	3.2718	3.2759	3.4603	3.4458	3.4655	3.4606	3.3719	3.1788	3.3757	3.1833	2.9877	3.3629	3.3482	3.249	3.5109	3.1871	3.6448	3.3361	3.2302	3.4022	3.3067	3.0967	3.1589	3.1078	3.0865	3.3008	3.3821	3.3201
10.11	10.357	10.249	10.106	10.063	10.299	10.052	10.226	10.108	10.276	10.164	10.119	10.363	10.298	10.25	10.199	10.151	10.025	10.047	10.259	10.14	9.9858	10.143	10.347	10.14	10.285	10.168	10.119	10.475	10.38	10.382	10.162	10.336	10.305	10.444	10.365	10.317	10.416	10.323	10.481	10.338	10.292	10.449	10.441	10.361	10.159	10.386	9.7478	10.256	10.206
5.7105	5.494	6.4001	7.7144	5.2771	6.3602	6.5896	6.1663	6.4699	6.5162	6.3915	6.3478	6.3497	6.2123	6.5667	6.4519	6.339	6.3415	6.4928	6.2502	6.2968	6.5836	6.5383	6.4165	6.4836	6.2667	6.5186	6.5767	6.3035	6.289	6.164	5.9633	6.2256	5.7912	5.9622	5.9698	6.1744	5.9089	6.1393	5.6277	6.4185	6.3066	6.4262	6.5067	5.8945	6.1934	6.4555	6.59	6.071	6.0206
8.839	9.3305	9.0041	7.7754	9.093	9.0444	9.0101	9.1227	9.113	9.0064	7.4961	7.0592	8.707	7.7814	8.5031	8.8047	6.9813	7.3161	7.0701	7.7826	7.3223	7.8968	7.2996	7.5995	8.9134	7.1868	8.9337	8.7426	9.4562	7.2781	7.2643	7.3392	8.8607	7.8153	7.7402	9.0764	8.6734	9.1846	7.3654	8.6932	7.7818	7.4067	7.6467	9.0842	7.7628	7.7505	7.509	9.1385	7.9324	9.1465
12.782	12.592	12.224	12.247	12.193	12.189	12.22	12.436	12.348	12.192	12.639	12.462	12.481	12.372	12.604	12.504	12.334	12.298	12.511	12.485	12.484	12.285	12.365	12.518	12.363	12.414	12.417	12.24	12.279	12.193	12.3	12.335	12.452	12.283	12.214	12.139	12.191	12.367	12.163	12.365	12.151	12.218	12.115	11.946	12.066	11.958	12.257	12.11	12.025	12.452
9.418	9.0369	8.868	8.9526	9.3113	9.247	9.4151	9.285	9.0854	9.2774	9.5002	9.8558	9.6987	8.7745	9.3515	9.2957	9.0218	9.4574	9.5028	9.0018	9.3657	9.0946	9.0082	9.2276	8.7051	9.2325	8.9146	8.7287	8.9545	9.0461	8.8441	9.3198	9.2328	8.8627	9.0302	9.3388	9.361	9.4577	8.9806	8.8544	9.081	8.8418	8.991	8.6781	9.0362	9.096	9.1993	9.3119	8.6584	9.0919
7.6571	7.4312	7.3545	7.0755	7.2147	7.3027	7.5949	7.4219	7.2143	7.1387	7.3589	7.3518	7.1336	7.4269	7.5226	7.2535	7.4605	7.0635	7.0862	7.1714	7.009	7.2387	7.2049	7.3311	7.3462	7.3908	7.4088	7.3582	7.4099	7.6594	7.7063	7.5747	7.4001	7.4383	7.4578	7.5219	7.4162	7.3589	7.3728	7.579	7.5907	7.5405	7.5272	7.5945	7.3731	7.6269	7.8131	7.2704	7.862	7.387
6.0038	6.0511	5.7081	5.9354	5.7365	5.3598	5.5021	5.4566	5.1788	5.2169	5.6714	5.4234	4.8909	5.0826	5.3942	5.2723	5.1034	5.0916	5.1345	5.135	5.2473	4.9247	5.2139	5.2261	5.1734	5.0368	4.9348	5.089	5.9849	5.3801	5.0114	5.2083	5.6554	5.1784	5.3956	5.8171	5.5863	5.4676	5.025	5.2967	5.3735	5.1589	5.8013	6.1476	5.289	5.3115	5.6715	5.4217	5.28	5.8051
6.8528	7.5408	7.2289	6.4397	6.9679	7.6249	6.9177	7.7795	7.8557	7.444	8.6008	7.686	6.6755	7.3485	6.4748	6.0734	7.5013	7.1463	7.5253	8.2263	6.6956	6.8947	7.5055	7.6705	6.9358	6.6575	6.9804	6.7595	7.7553	7.4246	7.5134	7.9761	7.6932	8.4102	7.6316	8.7741	7.7179	7.8741	6.6583	7.9841	8.1922	7.083	7.3951	8.2044	6.6607	7.3503	7.1569	7.5151	8.3812	7.3067
7.6798	8.0462	7.5654	8.718	7.1435	8.5843	8.2349	8.0767	8.1478	8.6935	7.573	7.1228	8.2837	9.4247	7.7224	8.3743	8.3548	7.7223	6.6921	7.7403	8.7587	9.2077	9.1203	8.1019	8.3411	8.7251	8.2911	8.1884	7.0228	8.5941	8.9716	8.4589	6.8807	8.0767	8.9293	6.5885	7.9808	7.5225	9.7221	8.6368	8.4345	7.885	8.389	7.0963	9.2374	8.8717	9.1192	7.8117	9.3778	7.6161
7.6094	7.6739	7.2285	8.0382	7.4967	7.8149	8.1278	7.5061	7.5026	7.2745	8.1454	7.9469	7.6524	7.7769	7.9556	7.7853	7.7097	7.7523	7.925	7.7519	7.5679	7.4831	7.6278	7.8916	7.4071	7.7559	7.5531	7.7658	7.7289	7.8546	7.6718	7.784	7.738	7.7305	7.7716	7.5759	7.5392	7.5885	7.4833	7.8426	7.8805	8.1386	7.8315	7.6132	7.8021	7.9868	7.8999	8.2482	7.9386	7.8466
7.1135	8.9028	8.3365	6.4594	7.1942	7.8335	6.004	7.0114	6.9421	6.151	8.5092	6.7797	6.3808	6.608	7.3603	6.8856	5.896	5.7285	7.707	7.362	8.1023	6.933	7.2279	6.8286	5.5446	6.2293	5.9981	5.6659	6.7692	6.5946	6.1525	6.8835	8.0243	7.9405	6.4366	7.002	7.0257	6.9009	5.8738	7.0877	7.4674	6.8897	6.6629	6.707	7.666	7.4819	7.4187	6.6953	6.8782	6.7765
2.8191	3.4169	2.7265	3.1206	2.8916	2.9168	2.8983	3.0349	2.9737	2.6689	3.0456	3.0997	2.7902	2.8867	3.0074	2.8578	2.8398	2.8184	2.8556	2.7954	2.7132	2.7628	2.6723	2.6636	2.4523	2.8949	2.7808	2.9553	2.7169	2.7123	2.59	2.8468	2.8192	3.0332	2.7887	2.6329	2.629	2.9348	2.6116	3.0821	2.9841	2.9719	2.6692	2.7803	2.7348	3.2301	2.9041	3.0522	2.8196	3.1058
11.195	11.162	11.091	10.861	11.171	11.2	10.857	11.226	11.182	10.659	11.785	11.351	10.908	11.25	11.207	11.076	11.05	10.859	10.935	11.105	11.284	10.571	11.096	10.84	10.908	10.995	10.817	10.455	11.18	10.863	10.822	11.157	11.113	11.187	11.305	11.335	11.122	11.613	10.733	11.219	11.042	10.984	10.842	10.882	10.613	10.777	11.011	10.934	11.012	11.144
5.6909	6.6795	5.8548	7.2554	5.879	6.1663	5.7047	6.4336	5.818	5.1685	6.0231	6.2928	5.5225	6.2258	5.8639	5.9785	5.3746	5.5239	5.9628	6.0191	6.2324	6.1148	6.595	6.2241	5.8288	5.5761	5.4679	5.325	6.1926	6.33	5.8084	5.7771	6.251	5.6733	5.9614	5.4361	5.6185	5.7638	5.7584	6.6854	6.0681	5.6392	6.2591	6.8165	6.1426	6.3759	6.3791	5.8508	6.5391	5.2492
7.4326	6.6561	6.8869	5.947	6.4129	7.2375	7.2071	7.2814	7.2635	6.9366	6.4084	6.9669	6.8024	7.0614	6.3036	6.7224	6.5773	6.6819	6.6527	6.8345	6.802	6.9163	7.0578	6.8467	6.8399	6.8168	6.8164	6.4758	6.4265	7.1573	7.1526	7.0775	6.3756	6.9737	6.7758	6.6592	7.0249	7.0288	7.4561	6.4309	7.3349	6.9877	7.6204	6.8451	6.646	6.7396	6.9052	6.6395	7.115	6.5058
7.2546	6.685	6.8477	6.9082	7.2879	7.0502	7.4684	7.0356	7.0774	6.969	7.4942	7.535	6.4484	6.7175	7.5331	7.1563	7.1475	6.8129	7.0367	6.7659	7.0023	6.7605	7.0122	6.7427	6.9338	6.6221	7.079	6.8512	7.2129	6.8403	6.9118	7.1704	7.1127	6.9411	7.0251	7.4021	7.1691	7.477	6.9027	6.8102	7.1956	7.3804	7.1332	7.2114	6.6948	7.132	7.1499	7.3338	6.9728	7.225
4.2573	3.7829	3.5261	6.174	3.8059	4.8682	3.9652	3.2365	3.2793	5.9927	3.4876	3.8554	3.8724	4.0548	3.8575	3.451	5.1487	3.3243	3.5823	7.3236	3.4501	3.5205	3.739	3.6081	6.2285	4.6371	3.1641	3.5417	3.9716	3.6297	4.9829	4.6534	5.3729	4.2962	3.4695	3.4522	3.3404	4.3526	3.5458	3.7211	4.5091	2.9219	4.6936	3.5005	3.2926	3.6584	3.9665	3.497	3.9475	3.8372
11.602	11.059	11.097	10.906	11.506	11.547	11.966	11.31	11.463	11.264	11.376	11.649	11.135	10.993	11.427	11.471	11.664	10.941	11.038	10.629	11.858	10.972	11.517	10.916	11.057	11.209	11.457	11.279	11.134	11.223	11.258	11.705	11.451	11.4	11.044	11.586	11.558	11.191	11.333	10.592	11.937	11.579	11.75	11.193	11.246	11.052	11.428	11.885	11.131	11.888
8.6955	10.184	10.293	9.7174	10.376	8.924	10.37	10.363	9.871	9.5864	10.474	8.5254	9.1957	9.1062	10.94	10.65	10.811	8.8808	9.5057	9.6239	10.216	8.6413	9.8238	8.9602	10.22	8.6631	9.9795	9.737	10.733	8.8996	8.3855	9.2983	10.696	8.8701	9.8541	10.905	9.8159	10.695	8.0561	9.3044	9.2987	8.984	9.5397	10.343	9.1867	9.227	10.076	10.312	9.2203	10.643
5.068	6.0543	5.6898	5.3815	5.3181	5.3634	5.5071	5.9346	4.9818	5.4126	5.4391	4.8981	5.2236	5.106	5.2789	5.4294	5.3127	5.0108	4.3218	5.2575	5.0539	5.4473	5.8389	5.1735	5.7217	5.3443	5.7934	5.6523	6.3742	5.779	5.4784	5.2016	5.4537	5.1231	4.556	5.0966	5.7554	5.4595	5.4198	5.3718	4.7691	5.1521	5.2973	6.2522	5.6636	5.4514	5.8347	5.1452	5.5543	5.0924
7.8466	7.4604	7.2413	7.9071	6.6923	7.5189	7.3236	7.8912	7.4208	7.4803	7.2055	7.1095	6.994	7.6872	6.8633	7.8486	6.9647	7.0207	6.9423	7.3444	7.3375	7.6037	8.0931	7.4089	7.2406	7.712	7.4585	7.2117	8.098	8.0748	7.9219	7.0708	7.3461	7.0264	7.0504	6.8358	7.394	6.9964	7.9794	7.6186	6.7331	6.6408	7.3211	8.3072	7.4448	7.6761	7.2427	7.186	8.2992	6.587
11.429	12.035	12.187	12.026	12.073	12.345	11.803	12.292	12.273	12.282	12.045	12.173	12.098	12.334	11.905	12.181	12.15	12.164	12.037	12.258	12.044	12.086	12.234	12.023	12.211	12.267	12.147	12.051	12.26	12.217	12.26	12.282	12.104	12.093	12.279	12.292	12.28	12.335	12.292	12.083	12.21	12.261	12.308	12.636	12.196	12.207	12.263	11.861	12.38	12.072
7.3281	6.3425	6.4333	6.1673	6.3186	7.3538	6.772	6.6899	6.7308	6.8221	6.5257	7.4929	6.5109	7.1293	6.5955	6.6697	6.63	6.9827	7.0912	6.8597	6.4854	7.2559	7.3162	7.0622	6.5124	6.7488	6.7273	6.7419	6.3721	7.1602	7.2418	7.1525	6.2829	7.1049	7.0413	6.4736	6.6925	6.5116	7.5127	6.7014	6.8452	6.4171	7.1173	7.0351	7.1455	6.8068	6.235	6.5454	7.1476	6.404
10.929	5.6927	5.6833	10.333	4.9672	10.449	5.6316	6.0938	5.3594	6.2191	5.8727	10.744	5.9282	10.323	5.495	5.1929	5.6548	10.557	10.506	10.745	6.1588	10.506	10.67	11.078	5.8789	10.679	6.0008	5.7282	5.9255	10.839	10.686	10.678	5.419	10.758	10.795	5.6904	5.9365	6.3174	10.741	10.735	10.702	5.3846	10.485	5.2451	10.425	10.567	10.564	5.1866	10.774	5.4807
6.4084	5.6354	5.4662	5.9965	5.2659	6.4535	5.5555	5.6523	6.2102	5.8302	6.5298	6.3961	5.2089	6.5423	5.9778	5.9009	6.1437	6.4384	6.5732	6.2473	5.6584	6.4483	5.9318	6.0913	6.0648	6.1058	6.3743	6.0082	5.6564	6.0576	6.2839	6.819	6.002	6.4976	6.6989	6.3468	5.4918	6.309	6.3123	6.4013	7.0391	5.5417	7.0777	6.3881	6.3405	6.758	6.1404	6.0374	7.1222	6.1355
4.8999	5.4064	4.9175	3.8649	3.444	5.0206	5.2517	5.8647	5.2508	5.574	5.5971	4.4928	4.8286	4.8496	5.3789	5.3984	5.31	4.2109	4.4074	4.5372	5.9122	5.0764	5.1125	4.699	5.6522	4.7364	5.3012	5.293	5.6377	4.3325	4.5998	4.8259	5.3804	4.1151	4.2201	5.0137	4.5184	5.1263	4.482	3.9337	4.3895	4.6728	4.3666	5.6876	4.7936	4.616	4.7441	4.5845	4.5903	4.3003
9.7953	9.2716	9.5058	9.4593	9.2522	9.9469	9.6867	9.6893	9.589	9.532	9.8993	10.092	9.6081	9.8805	9.8041	9.861	9.7402	9.6099	9.6238	9.7589	9.7409	9.8474	9.7188	9.9534	9.6166	9.8785	9.6614	9.4545	9.7747	9.7285	9.5439	9.6898	9.7312	9.661	9.7295	9.6374	9.828	9.7133	9.6094	9.685	9.65	9.6567	9.7353	9.5979	9.9056	9.6711	9.9344	9.5333	9.7369	9.5976
7.0334	6.9249	7.0057	7.4675	7.1443	7.6594	7.7097	7.699	7.7996	7.4747	7.4376	7.1537	7.3832	7.512	6.5928	7.0393	6.9883	6.6512	6.6664	7.768	7.613	7.3045	7.4675	7.7663	7.3244	7.1131	7.5049	6.7663	7.0738	7.2964	7.1847	7.905	7.2165	7.8277	7.0032	7.3546	7.1498	7.5443	7.3131	7.1701	7.6015	7.1397	7.5415	7.0886	7.1967	7.1698	7.3474	7.5365	7.6985	7.1609
11.016	11.032	11.08	11.091	11.149	11	10.948	11.021	11.117	11.01	11.243	11.111	10.893	10.777	11.103	11.035	11.034	10.849	10.879	10.903	11.006	10.552	10.869	10.861	10.947	10.814	10.912	10.715	11.072	10.844	10.784	10.952	10.992	10.834	10.965	11.215	10.936	11.221	10.776	10.832	10.934	11.248	10.989	11.028	10.931	10.682	11	10.853	10.806	10.992
8.1984	7.9085	8.1468	8.2542	7.8614	8.0731	8.0538	8.0993	8.4382	8.2146	8.0963	7.7795	8.2147	8.1224	8.036	8.444	8.2003	7.949	7.9411	7.9072	7.8679	8.0569	8.4417	8.2126	8.2014	8.2942	8.3844	7.9291	8.3984	8.4214	8.5184	7.9546	7.8865	8.2627	7.855	7.6818	8.1679	7.9745	8.1646	7.8781	8.2154	8.2436	8.4316	8.2799	8.3564	8.0102	8.556	8.0669	8.2444	7.9416
7.3193	7.7611	6.7949	7.5805	7.9902	7.1189	7.226	6.9166	7.258	6.5902	7.282	8.0872	7.1424	6.8947	7.344	7.0671	7.7127	7.4916	7.8656	7.3074	7.6666	7.2077	7.0217	6.7105	6.9192	6.962	7.1018	7.2236	7.0772	7.1149	7.0842	7.6037	7.4739	7.4033	7.484	8.1781	7.013	7.442	7.1761	7.6559	7.7185	7.5744	7.7354	7.9438	7.5775	8.2435	7.5431	7.4127	8.0304	7.3706
6.8358	7.2874	6.5384	7.5506	7.7338	7.486	6.2623	6.3504	6.9528	7.2846	7.5834	7.7974	7.354	7.0706	8.2555	7.7788	6.9415	7.7741	8.2598	7.4017	7.4236	7.2146	6.435	7.2215	6.988	6.7261	6.842	6.4969	6.8526	6.8825	6.6657	7.031	6.9539	6.712	7.5757	8.344	6.5265	8.1041	6.3222	7.2423	7.1637	7.9755	7.0976	6.8744	7.583	7.077	7.1738	7.0175	6.586	7.3006
8.8601	8.6765	8.7484	8.6376	8.7804	8.0694	8.6436	8.0821	8.615	8.7834	8.7672	8.3068	9.0913	8.1073	9.0919	8.864	8.9969	8.5817	8.8803	8.2023	8.9929	8.3397	8.4349	8.6089	8.513	8.3063	8.8096	8.8537	8.8456	8.8423	8.6122	8.2776	8.6547	9.0622	8.7512	8.7841	8.6464	9.0472	8.7196	8.607	8.6188	8.9334	8.442	8.4655	8.8077	8.6777	8.936	8.778	8.7738	8.9282
9.8371	10.193	10.43	9.9436	10.242	10.124	10.276	10.34	9.979	10.148	10.498	10.123	10.271	10.164	10.085	9.7685	10.32	10.114	10.047	9.6253	9.5967	9.3188	10.096	9.9879	10.079	10.116	9.9018	10.363	10.252	10.047	10.129	10.388	9.9385	10.278	10.472	10.275	9.8922	10.646	10.075	10.24	10.241	10.327	10.064	9.8997	9.5832	9.3443	10.12	10.126	10.106	10.384
8.4546	9.2511	8.8605	8.7411	8.0915	8.8995	8.1901	8.7632	8.8638	9.0814	9.1606	8.0625	8.2272	8.6819	8.3506	8.4451	8.6171	8.9112	9.1358	9.0819	8.3409	8.832	8.6743	9.1344	8.4872	8.892	8.1732	8.3888	9.1703	8.9625	8.9463	8.5738	9.3777	9.1253	8.8762	8.8263	8.6637	8.8715	8.5233	8.9939	8.9866	9.041	8.8187	8.9787	9.0853	8.6727	8.9288	8.8403	9.4022	8.8144
4.2426	4.5129	4.8282	4.6929	4.7848	5.0585	4.9774	4.6226	4.7268	4.9754	5.1481	5.2514	4.772	4.824	5.1155	4.873	4.7733	4.9224	4.8924	4.768	5.0473	4.8126	4.7724	5.018	4.7308	4.8368	4.9192	4.3651	4.9164	4.9383	4.8681	5.2013	5.0109	4.9655	5.0375	5.2535	5.1584	5.2792	4.9636	4.9363	4.9346	4.8097	4.7574	4.7027	5.058	5.0093	4.6652	4.9576	4.8741	4.7886
6.4038	6.6423	6.2029	6.1792	6.5007	6.9128	6.8039	6.5378	6.5679	6.5893	6.8629	7.0858	6.7802	6.8563	6.6716	6.2486	7.0881	6.8393	6.7502	6.4134	6.3267	6.3043	6.3613	6.3812	6.1223	6.271	6.2563	6.3428	6.5453	6.733	6.5329	7.2843	6.9107	6.8579	7.2271	7.1042	6.4414	7.1741	6.6176	6.3813	7.1213	6.6782	6.8699	6.3189	6.6061	6.4955	6.8782	6.2053	6.3471	6.6767
5.8905	5.7547	5.6356	5.6069	5.6253	5.468	5.7152	5.3431	5.5625	5.6088	5.1296	5.5433	5.7852	5.5956	5.5452	5.8483	5.6262	5.7874	5.6355	5.6972	5.5469	6.0143	5.9712	5.7288	5.8378	5.7399	5.771	5.7282	5.6266	5.6171	5.8513	5.6158	5.5817	5.7671	5.4089	5.6342	5.5957	5.6327	5.8801	5.5153	5.2681	5.5289	5.4144	5.5565	5.5214	5.4193	5.4873	5.6445	5.4305	5.3735
5.5232	6.2115	5.606	7.6934	6.3869	5.5476	6.8318	5.865	5.8116	5.5299	5.243	5.9461	4.9408	5.0906	7.0146	6.6722	6.2377	5.563	5.9567	5.6321	5.6528	5.501	5.3225	6.1104	5.6472	5.9799	5.9037	5.9979	6.7753	6.7388	6.8573	5.305	5.7284	5.5626	5.4156	6.197	5.4108	6.0371	5.2739	6.9565	6.6254	6.3177	7.4225	7.527	6.0703	6.4586	7.6089	5.1506	5.4301	6.4204
5.4049	6.8883	7.1643	6.6746	6.939	7.3184	6.9121	7.3441	7.5679	7.1648	7.4216	7.6619	6.9551	6.9208	7.1954	7.0638	7.1155	7.2279	7.6907	7.6056	7.28	7.067	7.1109	6.8401	7.3631	7.0775	7.0971	6.9042	6.8883	7.1402	7.0393	7.5088	7.3713	6.7411	7.4352	7.5705	6.7412	7.2679	6.8399	7.7469	7.2369	7.2526	6.9041	7.1429	7.1478	7.2945	7.2367	7.7376	7.6841	6.6961
5.8109	6.7008	6.3394	6.8352	6.3967	5.7325	6.4421	6.1726	6.1298	6.0721	6.5527	6.082	6.3139	6.219	6.3008	5.9048	6.3628	6.2885	6.5181	6.4878	6.3417	6.0513	6.1424	6.1221	6.2018	5.9186	6.1583	6.2919	6.3789	6.5742	6.6978	6.5023	6.38	6.4319	6.6867	6.6904	5.979	6.3079	6.2861	6.8127	6.6333	6.8543	6.1523	6.6206	6.5698	6.8761	6.4002	6.7033	6.6997	6.3813
4.9903	4.9094	4.8927	5.1688	5.4128	5.1249	5.8592	5.6769	4.9552	5.8958	5.7182	5.3085	4.6685	5.3968	4.8077	5.0203	6.1709	5.8505	5.7367	5.6386	5.0812	5.3236	5.4416	5.6846	5.9894	5.7969	5.5637	5.8449	5.7094	5.9041	5.7671	5.299	4.7283	5.1395	4.6267	5.3484	5.7048	4.8893	5.7604	5.6397	5.5294	4.8184	5.778	5.035	5.2021	5.0447	4.6498	4.8173	5.937	5.273
9.9607	4.9509	5.2744	10.739	5.1164	10.377	10.274	10.127	5.0243	5.0657	4.4529	10.827	5.2107	10.871	4.8193	4.6307	5.3981	10.84	10.702	4.575	5.4036	10.639	9.0237	10.459	5.7144	10.349	5.063	5.1419	4.686	10.368	10.049	10.416	10.197	10.622	5.5002	10.631	10.341	4.5452	10.551	4.4908	10.438	4.3325	10.59	5.0822	10.612	10.736	10.059	4.4155	10.613	5.3172
9.6099	9.9263	9.7839	9.9769	10.075	10.201	10.014	10.217	10.097	9.9135	10.547	10.222	9.8896	9.7127	10.269	10	10.224	9.8117	9.7491	10.19	9.6512	9.5192	9.9702	9.5586	9.7271	9.7104	9.6075	9.6682	9.8291	9.6616	9.404	10.284	9.7405	9.6505	9.8029	10.201	9.8484	10.322	9.7168	10.058	9.9815	10.088	9.7545	9.6488	9.3843	9.6142	9.7069	10.619	9.9245	10.257
7.3831	6.6173	6.1487	5.7976	5.9797	6.3526	6.3045	6.6439	6.4437	6.6912	8.0128	6.3283	5.6614	6.617	7.0139	6.4372	6.7208	6.0983	6.3143	6.8008	6.3302	6.658	6.969	7.3676	6.2857	6.3482	6.0722	6.5766	6.5244	6.8026	6.4508	7.041	6.1982	6.4069	7.262	6.2001	6.168	7.1135	6.6232	6.702	6.1881	6.3505	6.4948	6.7711	6.1556	5.9404	6.0979	6.9131	5.8978	6.3567
11.807	11.599	11.655	11.35	11.62	11.165	11.479	10.894	11.22	11.406	11.43	11.015	11.211	11.329	11.365	11.362	11.601	11.438	11.381	11.611	11.058	11.325	11.221	11.299	11.472	11.366	11.382	11.671	11.528	11.843	11.714	11.038	11.441	11.579	11.085	11.236	11.6	11.509	11.754	11.473	10.901	11.455	11.23	11.248	11.583	11.768	11.707	11.72	11.853	11.973
8.0426	8.5865	8.2571	8.3164	8.0801	8.3041	8.0486	8.5814	8.3609	8.3609	8.6458	8.468	8.0043	8.4819	8.17	8.3555	8.5082	8.1177	8.1811	8.5792	8.2168	8.3106	8.338	8.3209	8.5964	8.394	8.3007	8.1137	8.2227	8.3424	8.1306	8.2563	8.3022	8.1571	8.2522	8.4642	8.2181	8.1568	7.9732	8.3403	8.156	8.3464	8.1495	8.354	8.2531	8.2721	8.4481	8.1479	8.6745	8.1355
11.947	12.745	12.577	12.567	12.468	12.355	12.635	12.601	12.57	12.349	12.401	12.431	12.515	12.51	12.367	12.494	12.405	12.468	12.576	12.517	12.721	12.876	12.744	12.511	12.652	12.625	12.571	12.613	12.579	12.544	12.565	12.456	12.524	12.616	12.446	12.349	12.412	12.298	12.585	12.483	12.702	12.612	12.452	12.69	12.6	12.723	12.641	12.535	12.878	12.249
7.6361	5.7111	5.933	7.1421	5.8132	7.0715	7.8374	6.1669	6.4925	6.8966	5.6459	7.2171	6.6193	7.5155	5.4588	5.8063	6.5997	7.4696	7.1523	5.5698	6.8253	7.6962	7.0854	7.5595	6.586	7.5928	6.3485	6.7153	6.2393	7.303	7.2565	7.3479	6.9438	7.2384	6.1383	7.024	7.6399	7.1157	6.8055	5.5325	7.5865	6.1199	7.2541	5.8607	8.2376	7.6186	7.9872	6.0181	7.6513	6.0112
7.5069	7.4578	7.7551	7.7057	7.5105	7.8685	7.6533	7.4967	7.8367	7.9147	7.4838	7.6669	7.2876	7.6776	7.5523	7.8443	7.2966	7.4667	7.2354	7.2364	7.9048	7.7476	7.8002	7.6494	7.8134	7.4425	7.6312	7.7438	7.5212	7.784	7.6609	7.532	7.6129	7.818	7.4288	7.559	7.6267	8.027	7.9866	7.3333	7.4904	7.8919	8.1319	7.3876	8.18	7.7553	7.918	7.2665	8.1888	7.657
4.4133	4.5931	4.1317	4.3495	4.5376	4.1311	4.5469	4.4283	4.2091	4.2653	4.4269	4.4965	4.249	4.5325	4.3447	4.4163	4.16	3.9294	4.2509	4.3725	4.3505	4.2357	4.3904	4.1931	4.5749	4.3221	4.3701	4.3623	4.4502	4.53	4.2676	4.2136	4.5139	4.0642	4.8599	4.3675	4.2205	4.3958	4.4376	4.6118	4.4601	4.3886	4.1792	4.2381	4.8463	4.3202	4.8762	4.0718	4.2556	4.339
8.5829	8.2923	8.5019	8.9021	9.3129	8.6309	8.7576	8.1803	8.1687	8.3913	8.8492	8.81	8.4846	8.4356	8.9446	8.403	8.4632	8.46	8.9125	8.4185	8.6075	8.239	8.6429	8.5956	8.3275	8.4439	8.5011	8.3853	8.3468	8.64	8.5985	8.7422	8.6153	8.4732	8.7235	8.8692	8.4065	8.9443	8.3411	8.6953	9.2543	8.9588	8.6154	8.2831	8.6008	8.7328	9.1186	9.4453	8.6331	8.9379
6.5283	7.5415	7.4776	7.0888	6.8195	7.4504	7.0489	7.7626	7.9773	7.8692	7.6231	7.4621	7.6194	7.2756	7.4201	7.4931	7.3868	7.0407	7.7731	7.6074	7.7385	7.1733	7.6637	6.4171	7.7738	7.3186	7.6466	6.9496	7.4548	7.2737	7.2553	7.5465	7.5063	6.8647	7.6917	7.2845	7.2601	7.4967	7.6241	7.6108	7.6716	7.8374	7.7725	8.139	7.3548	7.4076	7.1555	7.8526	7.6735	7.3819
9.1451	8.9637	9.196	9.2318	8.9912	9.231	9.2255	9.4306	9.5743	9.2827	9.6365	9.3621	9.0515	8.9523	9.2484	9.1535	9.0664	9.1873	9.4107	9.4068	8.8656	9.3141	9.3737	9.2618	9.1802	9.061	9.1476	9.1415	9.0482	9.3934	9.1223	9.3315	9.0266	9.3613	9.1712	9.3503	9.4111	9.1589	9.246	9.3218	9.2743	9.2276	9.0674	9.0166	9.1187	9.2282	9.1763	9.5902	9.4516	9.2751
10.026	9.5379	9.6886	9.5707	9.5037	9.6851	9.7352	9.8657	9.7859	9.5501	9.7887	9.5777	9.4045	9.707	9.7098	9.6024	9.733	9.459	9.4907	9.6065	9.3799	9.7063	9.5819	9.6804	9.7398	9.6782	9.6271	9.6044	9.6741	9.6454	9.7276	9.7169	9.6348	9.6739	9.6712	9.4928	9.7587	9.7113	9.4734	9.4694	9.5907	9.6439	9.6237	9.6461	9.5995	9.5144	9.6905	9.8513	9.8467	9.7576
7.7153	7.2053	7.3905	7.599	7.2342	7.849	7.815	7.7216	7.5944	7.7391	7.8077	7.9738	7.5793	8.1018	7.6422	7.9068	7.7686	7.607	7.7762	7.9786	7.5987	7.7939	7.6257	8.0901	7.4959	7.8897	7.8219	7.6599	7.5708	8.0685	7.9659	7.8235	7.5262	7.8007	7.7524	8.0176	7.878	7.8416	7.7576	7.7915	7.7961	7.7631	7.8956	8.1094	7.7798	7.5793	7.9086	7.6634	8.1794	7.3621
9.4831	9.678	9.205	9.4874	9.7469	9.6119	9.4952	9.5437	9.5525	9.064	9.7058	9.9062	9.2383	9.0352	9.6749	9.3572	9.5063	9.1062	9.5043	9.4373	9.5958	9.073	9.4267	9.2893	9.2016	9.1646	9.4564	9.0115	9.5417	9.1563	9.1069	9.3593	9.9069	8.957	9.5655	9.5262	9.2172	9.4194	9.0469	9.9268	9.4096	9.5028	9.3151	9.5202	9.0334	9.7107	9.4018	9.5488	9.2951	9.7484
7.5758	6.2772	6.2143	6.6872	7.0813	7.533	7.1964	7.2151	7.0519	6.994	6.5829	7.8398	6.1163	6.7845	6.5048	6.7016	7.3024	6.8898	6.409	6.6871	6.8993	6.7136	7.3824	6.5184	6.7321	6.9778	6.5364	6.7175	6.1364	7.1751	6.8894	7.844	6.0862	7.2775	6.5844	7.6332	7.3171	6.7454	6.787	6.6505	7.3323	7.0173	7.4932	6.6669	7.0853	6.6586	7.0649	7.7201	7.765	7.402
11.305	10.938	10.897	10.94	10.911	10.805	11.026	10.884	10.821	10.736	11.008	10.857	10.883	10.729	10.971	10.949	10.968	10.794	10.893	10.767	11.027	10.977	10.958	10.896	11.012	10.879	10.913	10.844	11.012	10.812	10.833	10.935	11.106	11.041	10.735	10.967	10.891	10.82	10.912	10.663	10.943	10.952	10.909	10.942	10.974	10.999	10.947	10.969	10.966	11.016
8.3694	7.8843	8.0752	7.9624	8.1274	7.6136	7.9234	7.8399	7.8154	7.8568	7.938	8.008	7.8714	7.7859	8.0326	7.6818	7.7786	8.0337	7.9047	7.7771	7.4234	7.9325	7.7191	7.795	7.8425	7.6031	7.4966	7.9613	7.8041	8.0494	7.8131	7.9967	7.6266	8.0771	7.9892	8.1139	7.901	7.9763	7.8624	8.1164	8.1395	7.8571	7.9169	7.9018	7.8927	8.0632	8.03	8.185	8.1384	8.1237
5.4963	7.2461	6.1128	6.8724	5.6919	7.3568	5.7456	5.5694	6.1519	6.5966	6.2104	6.0821	5.9248	6.9375	5.2405	5.9408	6.3285	6.1186	6.0331	5.3738	6.7143	7.8619	7.108	6.6005	6.3682	6.8336	5.9064	6.854	6.1375	7.2966	7.2487	6.5461	5.9508	6.8883	6.4361	5.9687	7.0901	6.7653	6.6371	5.8032	6.7186	5.6604	7.0019	6.6777	7.53	7.0754	6.4723	5.6519	7.092	6.5435
5.4963	7.2461	6.1128	6.8724	5.6919	7.3568	5.7456	5.5694	6.1519	6.5966	6.2104	6.0821	5.9248	6.9375	5.2405	5.9408	6.3285	6.1186	6.0331	5.3738	6.7143	7.8619	7.108	6.6005	6.3682	6.8336	5.9064	6.854	6.1375	7.2966	7.2487	6.5461	5.9508	6.8883	6.4361	5.9687	7.0901	6.7653	6.6371	5.8032	6.7186	5.6604	7.0019	6.6777	7.53	7.0754	6.4723	5.6519	7.092	6.5435
4.5172	4.1092	3.8761	4.0156	4.283	4.2829	3.8831	4.1437	3.8141	3.4948	3.9808	4.2605	3.6197	3.8026	4.1704	3.824	3.8449	3.9147	3.917	4.1568	3.5331	3.4298	3.6303	4.029	3.57	3.8912	3.453	3.9996	3.7787	4.3112	4.0945	4.1742	3.9586	4.0072	4.2809	4.3322	3.8752	3.8767	3.7643	4.6416	4.13	3.772	4.3823	3.4484	4.2282	3.8075	4.3043	3.562	4.503	3.9557
7.596	7.6519	8.1377	8.2276	8.2797	7.6708	7.8744	7.5335	7.6324	7.8361	7.6854	7.8538	7.9749	7.7279	8.0123	7.8545	7.8779	8.0802	7.8962	7.8607	7.6355	7.7042	7.8488	7.6315	7.4749	7.7958	7.8399	7.8851	7.7021	7.8716	7.7519	7.7211	7.7051	7.9354	7.93	7.8918	7.9136	8.1963	7.8877	7.9437	7.8503	7.6849	7.7405	7.628	7.7725	7.6718	7.6467	8.2575	7.8063	8.1429
3.9064	3.874	3.9393	4.1717	4.1812	4.1169	4.0902	4.2438	3.706	4.1092	4.4878	4.6634	4.197	4.6104	4.2254	3.8152	4.2699	4.0381	4.1346	4.2613	3.818	3.7038	3.6771	3.8627	3.7246	4.2263	3.5963	3.8746	3.915	3.8159	3.7534	4.0719	4.0819	4.0482	4.2087	4.1626	3.8959	4.5693	3.7097	4.2449	3.9645	3.7983	4.0233	4.2301	3.509	3.7855	4.0101	3.9425	3.8331	4.0266
9.5432	9.232	9.2524	8.8943	9.2509	9.6416	9.8494	9.1212	9.46	9.3338	9.5252	9.7848	9.4912	9.0954	9.699	9.4667	9.5218	9.3823	9.3729	9.1818	9.9597	9.0728	9.31	9.3184	9.1578	9.4989	9.6767	9.1561	9.6374	9.5345	9.5115	9.3179	9.7347	9.2113	9.6463	9.5703	9.3679	9.8504	9.4411	9.5705	9.7779	9.9571	9.9988	9.6116	9.5778	9.9435	9.9778	9.5689	9.2899	9.7672
10.47	10.193	9.884	9.9954	10.176	10.327	10.731	9.9077	9.7985	9.9153	10.562	10.561	10.436	10.002	10.498	10.071	10.487	10.082	10.157	9.677	10.531	9.4561	9.9098	10.137	9.7567	10.145	10.29	9.8858	10.334	9.9495	9.6793	10.296	10.494	9.7556	10.197	10.607	10.032	10.422	9.5915	10.035	10.484	10.443	10.31	10.108	9.885	10.09	10.425	10.171	9.9119	10.492
8.3719	8.4503	8.2804	8.4073	8.4419	8.4928	8.4662	8.5828	8.4299	8.5378	8.7997	8.6069	8.5384	8.3124	8.6559	8.6094	8.5405	8.3866	8.366	8.4455	8.5027	8.3284	8.3203	8.6179	8.575	8.4331	8.5051	8.5183	8.7893	8.4539	8.2684	8.4479	8.6357	8.351	8.6662	8.5829	8.5684	8.6558	8.3506	8.6424	8.4262	8.5206	8.603	8.4788	8.4762	8.4853	8.5809	8.4666	8.3196	8.5857
5.2645	4.6762	5.2888	5.3305	5.2015	5.0228	5.0925	4.9908	5.2039	5.1416	4.9679	5.1284	4.9159	5.0637	5.0706	5.0576	5.1508	5.128	5.209	5.0249	4.9791	5.7961	5.329	4.8438	5.4141	5.1903	5.1131	4.8647	4.9961	4.835	5.323	5.2956	5.0886	5.2408	5.2287	5.3723	5.3351	4.8699	5.2984	5.2693	5.5461	5.0204	5.1036	5.0661	5.4075	5.1939	5.0092	5.1938	4.9102	5.3161
6.1555	6.6502	6.4854	6.1656	6.8096	6.7963	6.702	6.2305	6.0431	6.1881	6.4003	7.4392	5.9343	6.5639	6.3444	5.6532	6.6749	6.1408	6.2478	6.2706	5.7151	6.1032	5.9995	6.4261	5.8862	6.5018	6.2783	5.8865	6.0751	6.3815	6.3784	7.3981	5.9015	6.6158	6.3862	7.3357	6.8684	7.1194	6.1266	5.8122	6.7715	6.0777	6.6765	6.1529	5.7081	6.2118	6.0347	6.2155	7.0523	6.7965
9.2913	10.381	9.1709	10.597	10.533	9.3445	10.191	8.2745	7.8449	8.4831	9.7107	10.027	9.4997	8.6368	10.378	9.7374	10.335	10.136	10.423	9.3927	9.319	9.1828	8.821	9.8942	8.6539	9.8342	9.1324	8.5079	10.13	9.43	9.4866	9.1891	10.244	9.4913	10.151	10.53	8.9406	10.365	8.1738	11.007	9.5807	9.7868	9.9988	8.4343	9.6579	9.1679	10.115	8.8583	9.1282	10.404
6.741	6.6647	6.3056	6.4549	6.8248	6.4693	6.4378	6.9882	6.6277	7.0086	7.1211	6.2957	6.809	6.4042	6.9577	7.0445	6.5396	7.2479	7.0492	6.7147	6.9924	6.2878	6.4367	6.3157	7.0557	6.5537	6.8571	6.8694	6.8476	6.4231	6.4227	6.4748	6.8186	6.3937	7.1249	6.6988	6.4726	6.2604	6.808	7.048	6.4389	7.3809	6.6635	6.8929	6.6478	7.2168	6.9026	7.1288	6.3078	6.2846
8.951	9.064	9.0112	8.9964	9.0414	9.1694	8.9221	9.1964	9.1964	9.2621	9.312	9.1441	9.1507	9.0584	9.2118	9.3168	9.0275	9.0707	8.9973	8.799	9.3069	9.0693	9.0856	8.9906	9.1123	8.9493	9.0974	8.9638	9.4871	9.1485	9.0994	9.2111	9.3859	9.0669	9.2599	8.993	8.9884	9.1983	9.1872	9.2411	9.0425	9.454	9.1382	9.1699	9.2429	9.1019	9.4604	9.1261	9.2075	8.8528
7.2816	7.3375	6.8787	7.1329	7.1856	7.4534	7.3768	7.1716	7.4371	6.981	7.4214	8.3574	6.9861	7.462	7.0788	7.2746	7.5659	7.5393	7.9167	7.3347	7.9144	7.7125	7.3585	6.8522	7.4801	7.2548	7.2513	7.0603	7.2025	7.4271	7.238	7.5828	7.2734	7.4986	7.3793	7.7305	7.1851	7.5492	7.4297	7.5894	7.639	7.5411	7.7259	8.1321	7.8893	8.3427	7.523	7.3768	7.9693	7.1254
6.9232	7.3278	7.1335	7.0963	6.5964	7.1363	6.9795	7.2287	7.379	7.2019	7.6569	7.1	6.6296	7.473	6.6465	7.1485	7.0482	6.7112	6.5604	7.386	6.9508	7.161	7.1726	7.4333	7.1621	7.0728	7.0085	6.6432	7.1987	7.1254	7.1531	7.0014	7.2918	7.1655	7.3454	7.1869	6.9177	7.1535	6.8758	7.1088	7.1834	7.0339	7.0348	7.476	7.2368	7.2859	7.0354	6.5632	7.5404	7.061
6.9232	7.3278	7.1335	7.0963	6.5964	7.1363	6.9795	7.2287	7.379	7.2019	7.6569	7.1	6.6296	7.473	6.6465	7.1485	7.0482	6.7112	6.5604	7.386	6.9508	7.161	7.1726	7.4333	7.1621	7.0728	7.0085	6.6432	7.1987	7.1254	7.1531	7.0014	7.2918	7.1655	7.3454	7.1869	6.9177	7.1535	6.8758	7.1088	7.1834	7.0339	7.0348	7.476	7.2368	7.2859	7.0354	6.5632	7.5404	7.061
14.054	14.051	13.917	13.919	13.833	13.986	14.094	13.992	13.953	13.994	13.94	13.899	13.984	14.037	13.916	13.967	13.975	13.951	13.944	13.973	14.011	14.126	14.057	14.056	14.047	14.052	14.008	14.062	13.903	13.968	14.005	13.92	13.926	13.977	13.978	13.887	13.953	13.938	14.056	13.932	13.871	13.828	13.929	13.892	13.945	13.905	13.831	13.939	13.879	13.977
6.9513	7.1371	6.6745	6.8537	6.509	6.7853	6.9324	6.9233	6.982	6.6461	6.9019	7.554	6.5816	7.0333	6.9276	6.8085	7.1546	6.9298	7.1746	6.9393	7.2661	7.021	6.785	6.5167	7.0701	6.8706	7.0189	6.5207	6.9842	7	6.8801	7.1081	6.9087	6.8375	6.9822	7.2102	6.8995	7.1003	6.835	7.2283	7.1268	7.0569	7.0775	7.4452	7.2995	7.2888	7.1182	7.068	7.2208	6.7131
6.9513	7.1371	6.6745	6.8537	6.509	6.7853	6.9324	6.9233	6.982	6.6461	6.9019	7.554	6.5816	7.0333	6.9276	6.8085	7.1546	6.9298	7.1746	6.9393	7.2661	7.021	6.785	6.5167	7.0701	6.8706	7.0189	6.5207	6.9842	7	6.8801	7.1081	6.9087	6.8375	6.9822	7.2102	6.8995	7.1003	6.835	7.2283	7.1268	7.0569	7.0775	7.4452	7.2995	7.2888	7.1182	7.068	7.2208	6.7131
7.762	8.1792	8.3499	8.319	7.872	8.7799	8.4771	8.0521	7.7927	8.0133	8.0552	8.2361	8.1612	8.5901	8.126	8.1516	8.4783	8.062	8.1256	7.8691	7.8576	8.3723	8.3696	8.523	8.1237	8.432	7.892	8.342	7.7499	8.1926	7.9237	8.0098	7.6329	7.8329	7.4697	7.5759	7.5335	7.7419	7.4622	7.1526	8.4404	8.2482	8.5295	7.4524	8.2875	7.7118	7.913	8.1305	7.9094	7.7984
6.4305	6.2362	6.5999	6.4942	6.2606	6.0317	6.2131	5.9002	5.8608	6.0516	5.7168	6.2636	5.9777	5.9984	5.9235	5.9491	6.6425	6.0645	5.8273	5.6106	5.8873	6.011	6.002	5.9013	5.5039	5.9107	5.7143	6.0422	5.9488	5.9349	6.1102	5.9281	5.705	5.8747	6.1769	6.1655	5.9235	5.8656	6.035	5.8945	6.1595	5.7795	6.3373	6.1158	6.2972	5.8886	6.4521	5.7219	6.4478	6.5119
7.8274	7.5356	7.3986	7.3082	7.5088	7.7765	7.5408	7.5582	7.4506	7.6296	7.7138	8.0705	7.2614	7.5964	7.9616	7.6821	7.65	7.6089	7.8129	7.6631	7.6212	7.3983	7.3573	7.4598	7.6291	7.6384	7.4527	7.3918	7.571	7.591	7.3181	7.7978	7.6341	7.5766	7.7296	7.9963	7.7454	7.8633	7.5292	7.9301	7.6523	7.7048	7.7204	7.6722	7.7097	7.7197	7.6072	7.4814	7.8083	7.638
9.3244	9.6504	9.514	9.7805	9.359	9.6256	9.606	9.9261	9.5983	9.3283	9.6223	9.788	9.2761	9.3815	9.1847	9.2723	9.3124	9.5748	9.6841	9.847	9.4065	9.6817	9.4818	9.6298	9.444	9.4649	9.4225	9.0456	9.8241	9.5303	9.6156	9.7554	9.8466	9.4906	9.9194	9.796	9.6953	9.7438	9.3329	9.6852	9.7116	9.617	9.5166	9.7074	9.3477	9.7582	9.3067	9.6358	9.6263	9.4916
13.467	13.323	13.398	13.165	13.042	13.406	13.398	13.567	13.536	13.567	13.374	12.983	13.533	13.567	13.365	13.65	13.338	13.348	13.304	13.291	13.524	13.53	13.552	13.461	13.638	13.439	13.589	13.586	13.569	13.489	13.525	13.35	13.519	13.477	13.229	13.135	13.458	13.35	13.5	13.15	13.22	13.342	13.272	13.447	13.493	13.393	13.492	13.427	13.448	13.281
6.9509	7.1253	6.7871	6.5894	6.8632	6.561	7.0078	6.9198	6.9626	6.9124	6.742	6.8956	6.3681	6.9916	6.664	6.8104	6.9869	6.6235	6.3595	6.9972	6.6372	7.7658	6.8461	6.9906	6.6225	6.7346	6.5165	7.134	6.7066	6.792	6.7944	6.8246	6.9313	6.8374	6.4992	6.9707	6.856	6.6437	6.9412	6.4518	7.077	6.8805	6.836	7.0082	6.7848	7.6298	6.5468	6.6395	7.0505	6.974
4.0665	4.0126	4.4615	5.3251	3.8962	4.0189	4.432	4.6538	4.6312	4.7508	5.0854	4.2965	4.6291	5.4865	4.1973	5.3736	4.1751	4.471	3.9847	4.4442	4.0081	5.1983	4.7055	5.046	4.2014	5.5584	4.2929	5.1939	4.5095	5.2859	5.3369	4.2407	4.4063	5.0093	4.8099	4.6922	4.9444	4.5866	5.1036	4.6661	4.2149	4.367	4.7325	5.8488	4.0519	4.8894	4.02	4.2078	4.6781	4.1964
6.3717	6.571	6.3039	6.602	6.3674	6.6895	6.9529	6.8556	6.4923	6.5141	7.107	6.7765	6.6731	6.7912	7.0536	6.6846	7.0162	6.7021	6.8718	6.6575	6.624	6.3218	6.6625	6.8499	6.6362	6.7705	6.8597	6.6704	6.691	6.7565	6.7174	6.8325	6.7463	6.7802	6.8854	6.9044	6.5738	7.1632	6.5745	7.1301	6.8375	6.7813	6.7085	6.8388	6.8412	6.7632	6.782	6.6862	6.9841	6.6897
8.0792	8.2739	8.2649	8.2774	8.3692	8.6086	8.4016	8.5383	8.4798	8.4354	8.8025	8.6379	8.2558	8.5066	8.4416	8.2237	8.6755	8.4433	8.5987	8.3379	8.127	8.3108	8.399	8.2952	8.0916	8.5039	8.5705	8.4669	8.1722	8.3812	8.4741	8.6044	8.1315	8.4918	8.4926	8.4058	8.552	8.5244	8.4754	8.3842	8.7374	8.2109	8.5201	8.5755	7.9577	8.1028	8.2461	8.1726	8.8368	8.3842
7.5445	7.1944	7.5265	7.1519	6.9265	7.7642	7.5394	7.7899	7.4149	7.4164	7.6352	7.3763	7.6147	7.4903	7.7234	7.7784	7.6723	7.2365	7.3196	7.4401	7.4726	7.2727	7.3653	7.4923	7.5948	7.6268	7.5852	7.3949	7.3746	7.5216	7.5756	7.5934	7.4979	7.5341	7.7477	7.6574	7.6289	7.7468	7.6419	7.5722	7.5837	7.6552	7.7647	7.6621	7.6686	7.4663	7.6818	7.3642	7.7951	7.5494
6.4353	6.1907	6.0034	5.8863	5.2069	6.4871	6.4965	6.5027	6.2543	6.2934	6.4053	6.3036	6.1693	6.5464	6.2123	5.9331	6.2667	6.1119	6.2142	6.226	6.1141	6.2646	6.3542	6.0052	6.1526	6.1075	6.1336	6.0764	6.0629	6.0984	6.236	6.5284	6.0692	6.2365	6.6629	6.1782	6.5661	6.3556	6.1843	6.4069	6.3336	6.0512	6.2256	6.1374	6.0738	6.6562	6.2607	6.3414	6.8334	5.9888
12.78	12.469	12.651	12.281	12.92	12.769	12.616	11.939	12.283	12.334	12.602	12.54	12.486	12.039	12.808	12.653	13.028	12.166	12.028	11.969	13.002	12.403	12.244	12.685	11.854	12.602	12.452	12.228	12.407	12.319	12.424	12.265	12.682	12.295	12.246	12.792	12.31	12.616	12.45	12.202	12.5	12.854	12.575	12.305	12.273	12.238	12.693	12.756	12.365	12.653
6.18	6.7346	6.3175	6.3351	6.218	6.7772	6.402	6.5969	7.0093	6.4617	6.4537	7.023	6.2817	6.8352	6.5885	6.5651	6.7301	6.316	6.8084	6.6731	6.8796	6.9268	6.653	6.5705	6.7223	6.8274	6.4183	6.3938	6.4667	6.9795	6.6003	6.847	6.7074	6.8429	6.5895	6.9574	6.538	6.8202	6.6626	7.1349	6.8375	6.635	6.8508	6.9236	7.3638	7.2636	6.9786	6.4091	7.5439	6.5375
6.9374	6.9515	6.9704	6.5969	7.3534	6.756	7.2776	6.9029	6.9563	6.8101	6.704	7.3922	7.0712	6.875	6.981	6.8915	7.4997	7.0927	7.2002	6.5751	6.757	6.867	6.9544	6.7267	6.7788	6.8912	6.67	6.9198	6.5128	6.8345	6.5564	6.9814	6.8033	6.9088	6.8756	6.8831	6.8517	6.8354	6.9865	6.7171	6.8863	7.1978	6.7992	6.7455	6.8661	6.9953	6.7558	7.0376	6.8881	6.9507
8.9466	9.1686	9.2413	9.0403	9.594	9.2929	9.0062	9.0227	9.0534	9.1338	9.1218	9.3782	9.1107	9.3042	9.2324	9.1278	9.1064	9.0751	9.0059	9.0838	9.0192	9.0482	9.2251	8.9776	8.9673	9.222	9.2331	8.9837	9.3789	9.2952	9.3376	9.1643	9.1901	9.3246	9.4067	9.3532	9.4179	9.6156	9.3896	9.4023	9.5361	9.4055	9.4882	9.64	9.2524	9.4717	9.3664	8.9945	9.5073	9.2448
3.8099	4.5732	4.2929	4.2807	3.8962	4.7012	4.9196	4.5245	4.6123	4.8888	4.3914	6.1166	4.2892	4.6136	4.773	4.5542	4.8132	5.2048	5.1741	4.3225	5.3735	4.6061	4.3327	4.4934	4.8488	4.4243	4.926	4.7866	4.6052	4.7869	4.2649	4.9409	4.6528	3.9358	5.2315	4.5669	4.6325	4.7116	4.8002	5.0986	4.5973	5.2646	5.307	4.7683	5.1941	4.765	5.2017	4.3552	4.6223	3.992
7.3499	7.4807	7.3328	7.5376	7.1328	7.4659	7.7238	7.6049	7.19	7.4435	7.8503	7.6829	7.3712	7.3962	7.4774	7.4477	7.4798	7.4215	7.3033	7.2301	7.2817	7.4651	7.7613	7.4292	7.5085	7.3886	7.4293	7.5001	7.5079	7.7172	7.4941	7.5178	7.4665	7.6008	7.4648	7.6467	7.6555	7.4906	7.5912	7.2579	7.7725	7.5607	7.7157	7.7321	7.4781	7.7706	7.6571	7.7137	7.7337	7.3672
5.8575	6.3411	5.7151	6.2099	5.678	6.0649	5.7157	5.7107	6.2193	6.1088	6.2459	6.9765	5.6575	5.7899	5.8065	5.6076	5.9077	6.4551	7.1518	6.3961	6.1066	5.8572	5.6328	5.5317	5.359	5.8601	5.6357	5.3938	5.1758	6.0698	5.7144	7.0864	6.1543	5.9315	6.3888	7.0897	5.7483	6.1345	5.8997	6.9426	7.0917	6.1494	6.1883	6.0738	6.7086	6.4611	6.4108	6.4918	6.6807	5.9139
7.1293	7.2316	7.26	7.561	7.0957	7.2687	6.9926	7.4086	7.0628	7.3476	7.309	7.0853	7.2703	7.2629	7.2704	7.0605	7.2038	7.2762	6.9963	7.1565	6.6449	7.1408	6.9095	7.2711	6.7851	7.1125	7.1575	7.1634	6.7882	7.4426	7.0766	7.1743	7.0549	7.3773	7.3063	6.9172	6.8471	7.3756	7.1801	7.5429	7.134	6.8602	7.2204	7.035	7.3695	7.2596	6.8892	7.1195	7.4548	7.2062
6.7775	6.7939	7.4882	4.9051	5.5267	6.6522	5.9021	5.3147	6.9922	5.8332	6.3772	6.646	5.693	5.8032	5.7168	5.6946	5.7515	5.2523	5.527	6.4335	6.5393	5.3297	5.9016	5.8615	6.5049	6.7308	4.9498	5.6903	5.6662	5.7693	5.3726	5.053	6.6213	5.5125	5.2173	4.4515	5.4012	5.9923	5.698	5.9894	6.7438	6.7733	6.3774	5.2228	7.6422	5.9351	6.7817	6.5608	7.0317	6.1838
10.535	10.65	10.918	10.985	11.137	11.147	10.981	11.001	10.988	11.1	10.99	11.396	11.153	11.172	11.141	11.142	11.078	11.063	11.18	11.203	11.12	10.999	11.145	11.115	10.812	11.033	11.23	11.002	11.191	11.31	11.231	11.215	10.946	11.151	11.367	11.27	11.2	11.447	11.245	11.419	11.111	11.087	11.371	11.542	11.256	11.201	11.316	10.896	11.266	10.899
9.3051	9.4401	9.4759	8.4672	8.3006	9.369	8.4582	8.8552	9.1814	8.4503	9.8631	9.9052	8.2247	8.5748	8.5015	8.3111	8.2669	8.3032	8.4545	9.6213	9.0716	8.6247	8.7041	8.2613	8.9351	9.28	8.4131	8.5347	8.3096	8.2632	8.2828	8.6502	9.1553	8.2726	8.3509	8.7561	8.6509	8.4098	8.4137	8.3944	9.485	9.597	8.9607	8.736	9.4453	8.7332	9.6067	9.2957	9.704	8.1777
11.423	10.794	10.277	3.8818	3.7739	10.223	3.8737	3.9192	10.845	3.887	9.848	9.2193	4.2899	3.8256	3.9513	3.9378	4.3682	3.9544	4.1247	9.5882	10.983	4.0563	8.8536	4.135	10.777	10.861	4.1056	4.1237	4.0466	4.063	4.1129	4.0098	10.247	4.1037	3.7827	3.9087	4.3866	3.9526	3.8712	3.7764	10.322	10.436	9.5677	3.9789	11.105	3.9391	11.01	9.4976	10.73	4.2681
8.6864	8.4277	8.4444	8.6591	8.5912	8.791	8.641	8.6888	8.645	8.5531	8.8335	8.8508	8.3092	8.8252	8.5668	8.6367	8.5424	8.6639	8.8833	8.8368	8.9041	8.6986	8.8375	8.5684	8.512	8.694	8.621	8.3357	8.4535	8.6151	8.5844	8.6058	8.3832	8.7152	8.6374	8.7794	8.4959	8.8283	8.4073	8.7958	8.6617	8.7416	8.9517	8.7858	9.0474	8.6484	8.5725	8.4983	8.7092	8.625
8.4021	8.0209	7.9524	8.7796	8.6166	8.0646	8.3916	8.2958	7.8665	7.8796	8.0493	8.3866	8.013	8.1266	8.3108	8.3222	8.2069	7.948	8.4823	8.1166	8.0735	8.0341	7.9994	8.3585	8.286	8.0465	8.2465	7.8324	8.3404	8.401	8.3518	8.1802	8.2478	8.3647	8.2506	8.6645	8.1281	8.3847	7.8512	8.7176	8.1885	8.3985	8.2858	8.1522	8.386	8.3674	8.4296	8.1778	8.175	8.4235
9.4394	9.4996	9.2339	8.1828	8.239	9.3299	9.3953	9.1624	9.2967	8.3614	9.2909	9.5599	8.1022	8.459	8.4415	8.3987	8.3907	8.4869	8.4273	9.5122	9.6151	8.536	9.0689	8.4796	9.3377	9.4088	8.5112	8.362	8.5283	8.649	8.5598	8.4719	9.5518	8.6767	8.4344	8.7388	8.3077	8.285	8.3814	8.5792	9.4332	9.471	9.0465	8.5342	9.6032	8.5558	9.4493	9.3037	9.6273	8.2792
10.036	9.8043	9.5646	10.76	10.19	10.03	9.9103	10.161	10.023	10.426	9.8332	9.3791	10.499	10.412	10.331	10.72	10.273	10.238	10.248	10.521	9.5647	10.365	10.47	10.708	10.273	10.052	10.514	10.566	10.44	10.761	10.806	10.451	10.127	10.793	10.243	10.262	10.301	10.313	10.359	10.566	9.9893	10.171	10.348	10.375	10.649	10.154	10.323	10.25	9.9987	10.512
9.6658	9.3305	9.4807	9.4305	9.3771	9.5464	9.5744	9.5742	9.5167	9.517	9.8494	9.8389	9.5053	9.436	9.6087	9.5161	9.3103	9.5689	9.598	9.4351	9.3785	9.5718	9.5244	9.5514	9.4546	9.5102	9.4491	9.3684	9.6136	9.5506	9.4671	9.4571	9.7457	9.4583	9.6716	9.4548	9.6211	9.6688	9.4101	9.5542	9.6348	9.8041	9.6881	9.5329	9.5861	9.5548	9.5763	9.7872	9.6307	9.5468
9.178	8.9668	9.0928	9.3353	9.1627	9.1704	8.6639	9.2625	9.0721	9.0231	9.239	9.1747	8.9081	8.9635	8.9572	8.9952	9.1694	8.9572	8.9986	9.2382	8.8371	8.6591	8.9018	9.1413	9.0764	9.1503	8.8873	8.7508	9.1786	9.0877	9.0307	9.2257	9.1791	9.031	9.1417	9.4102	9.0881	9.1743	8.7003	9.3725	9.1917	9.342	9.4519	9.3735	9.3333	9.3949	9.3227	8.8349	9.3175	9.0341
6.0783	6.4057	6.2915	6.1974	5.9986	6.3997	6.3409	6.1527	6.3454	6.1787	6.5382	6.7351	6.0426	6.2626	6.2725	6.2758	6.1971	6.3072	6.3928	6.2725	6.5265	6.1379	6.4721	6.3582	6.4062	6.5148	6.1472	6.208	6.293	6.2413	6.3521	6.2029	6.3961	6.2536	6.2667	6.4923	6.2613	6.2746	6.2447	6.2872	6.379	6.4	6.4393	6.4774	6.1729	6.4334	6.2357	6.3319	6.2522	6.218
7.3639	7.9936	8.1129	8.6552	8.8198	8.5299	8.0727	8.5272	8.3707	8.4045	8.8408	8.8082	8.2816	8.2924	8.513	8.1392	8.5046	8.6888	8.8559	8.8612	8.1471	8.026	7.9393	8.3317	8.2487	8.485	8.283	8.1251	8.1172	8.4042	8.3536	8.647	8.3344	8.5094	8.9014	9.1955	8.3671	8.7218	7.8546	8.533	8.7456	8.7868	8.5756	8.2645	8.1234	8.6026	8.5443	8.5138	8.5703	8.5309
9.8636	9.9743	9.6864	9.6313	9.3241	9.4985	9.9174	9.8558	9.7203	9.3707	9.9261	9.6859	9.5457	9.4032	9.5214	9.4546	9.3465	9.5685	9.7059	9.3578	9.6856	9.5956	9.5416	9.6723	9.7262	9.6164	9.5683	9.4887	9.7033	9.5567	9.4266	9.546	9.7193	9.3479	9.4556	9.2744	9.4787	9.4329	9.3542	9.3443	9.6629	9.9498	9.4957	9.4265	9.7266	9.6744	9.8305	9.9518	9.788	9.5822
6.9175	6.7307	6.9272	6.9912	6.8782	7.7651	7.6151	7.7076	7.5557	7.8742	7.2797	7.6764	7.3831	7.477	7.3571	7.6691	7.7095	7.2177	7.7296	7.382	7.3179	6.9922	7.4474	7.2247	7.2189	7.7578	7.282	7.5507	7.3145	7.6469	7.74	7.4836	6.9431	7.3571	7.4633	7.382	7.4517	7.5344	7.6066	6.9619	7.435	7.9509	7.7196	7.3542	7.579	7.6396	7.761	7.6133	8.0399	7.3461
7.5818	7.5105	8.4841	6.7537	8.0229	7.3745	7.4913	8.1727	8.5022	7.7648	7.9359	8.1154	7.6336	7.018	7.897	7.7359	8.0481	7.0769	6.7604	7.5621	6.7564	6.7907	7.9214	6.7978	7.767	8.2653	7.8347	7.7374	6.7343	7.3129	7.501	8.561	7.4353	8.1911	7.1401	7.5491	7.5159	8.271	7.1265	6.8176	7.6916	8.1359	7.0576	7.5336	7.085	7.8221	7.4543	9.1769	8.7814	7.5947
5.6516	5.4564	5.9572	5.9527	6.0608	6.2348	5.9852	6.1065	6.1751	6.525	6.9837	6.264	6.4014	6.3796	5.9242	6.2669	6.466	6.1718	6.1659	6.2725	6.1651	6.5663	5.8372	6.0176	6.1249	6.1038	6.4248	6.4697	6.0469	6.5574	6.1678	6.3582	6.1515	6.3971	6.1829	6.4485	6.2445	6.5494	6.1575	5.9737	6.2764	6.1704	6.2027	6.0583	6.0824	6.4674	6.3492	6.2926	6.3333	6.3037
6.6036	6.8655	6.6167	7.2241	6.5894	6.9625	7.2592	7.1877	6.7668	6.9666	7.0241	6.7246	6.8725	6.9802	6.7685	6.6633	6.9032	6.5871	6.6208	6.6664	6.6115	6.6465	6.7871	6.8641	6.8654	6.5283	6.6465	6.6737	7.1397	7.1445	6.9196	7.0095	7.0225	6.9534	7.1307	7.1588	7.0222	6.6672	6.5682	6.802	7.2906	6.9757	7.0632	7.1713	6.9155	7.1375	7.193	7.0697	7.5103	6.7766
9.89	9.8237	9.8953	10.626	10.531	10.451	10.209	10.066	9.9642	10.146	9.9772	10.13	10.105	10.195	10.666	10.354	9.9018	10.217	10.318	9.8783	9.8948	9.3763	9.692	9.6743	9.9615	9.8092	10.121	9.6313	9.8805	9.8443	9.8951	10.234	10.149	10.331	10.498	10.183	9.6415	10.211	9.414	9.9588	10.767	10.53	10.538	10.172	9.764	10.415	10.04	10.633	9.895	10.256
3.6841	3.9328	4.0786	3.9348	3.9904	4.153	4.6699	4.2421	3.7714	4.1382	3.7797	4.1262	3.9879	4.4217	4.1708	3.9933	4.0359	4.3368	4.0812	3.8504	3.7185	4.3107	4.0022	3.9275	4.2907	3.9614	4.09	3.9257	3.712	4.0138	4.0452	3.9154	3.3687	3.9694	4.2185	4.1033	4.0041	3.7615	3.9401	3.914	4.3291	3.9998	4.2071	3.9359	3.6868	4.1696	3.8505	4.1368	3.9155	4.0634
5.8079	5.5245	6.5733	5.328	5.9767	5.498	5.2573	5.1479	5.0247	5.3549	6.8988	7.2317	5.0395	5.0216	5.3894	5.1644	6.5283	5.3466	4.736	6.6768	5.1454	6.7035	6.0757	6.7462	5.2134	6.7307	5.0852	6.8939	6.1198	5.7686	5.9448	6.4301	5.0683	5.088	5.1321	6.4238	6.0576	6.4304	5.9772	5.5875	5.1004	6.1002	5.2075	4.7846	5.66	5.1479	5.8543	6.3755	5.6838	6.5186
4.9797	4.3558	4.4251	4.4341	4.8137	4.3431	4.105	4.146	4.2021	4.1474	4.516	4.4512	3.9339	4.2566	4.3894	4.1629	5.0354	4.0183	4.3223	4.485	3.9199	4.4833	4.4904	4.2657	4.3575	4.815	4.1488	4.4568	4.376	4.3995	4.2459	4.3892	4.0793	3.9337	4.172	4.3997	4.3366	4.7774	4.9521	4.8507	3.9167	4.9288	4.3066	4.3346	4.2661	4.2817	4.1582	4.6355	4.9092	5.0903
9.0334	9.593	9.5907	10.76	11.023	10.34	10.093	9.8554	9.9612	10.041	10.597	11.53	10.033	9.757	10.907	10.137	10.125	10.714	11.241	10.693	9.7568	9.1363	9.7653	9.6002	9.5946	9.82	9.8488	9.4972	9.5134	9.4362	9.6082	10.366	10.059	10.151	10.662	11.053	9.8895	10.577	8.9089	10.383	10.73	10.284	10.267	9.8207	9.3838	10.432	9.9047	10.439	9.7657	10.378
5.2912	5.6343	5.4404	5.0927	5.0361	6.1947	5.921	6.2195	6.183	6.1881	6.0419	5.1795	6.5818	5.9901	5.8175	6.4559	6.4892	6.0336	5.769	6.2835	6.2595	5.7219	5.6142	5.7397	6.3916	6.2394	6.2122	5.6015	5.3221	5.4177	5.667	5.391	5.8702	5.9033	6.0941	5.6223	5.6362	5.6104	6.0348	5.2655	6.0558	5.0245	5.9786	5.405	5.6498	6.2624	5.9048	5.1682	5.5667	5.7878
5.2912	5.6343	5.4404	5.0927	5.0361	6.1947	5.921	6.2195	6.183	6.1881	6.0419	5.1795	6.5818	5.9901	5.8175	6.4559	6.4892	6.0336	5.769	6.2835	6.2595	5.7219	5.6142	5.7397	6.3916	6.2394	6.2122	5.6015	5.3221	5.4177	5.667	5.391	5.8702	5.9033	6.0941	5.6223	5.6362	5.6104	6.0348	5.2655	6.0558	5.0245	5.9786	5.405	5.6498	6.2624	5.9048	5.1682	5.5667	5.7878
5.3891	6.0132	6.5833	5.3748	5.2347	6.8011	6.2072	6.3979	5.5079	5.6299	6.3756	5.3333	5.4488	6.1203	5.8541	5.5203	5.7737	5.1434	5.1864	6.2659	5.9998	6.94	5.8015	6.9001	6.0259	6.0919	5.84	5.2406	5.9508	7.1384	6.8747	6.2103	6.5309	6.774	5.2981	5.09	5.9117	5.314	5.9565	5.9576	6.6937	6.1151	6.0202	6.4874	5.6025	6.1321	5.9138	5.1912	5.9265	5.6181
8.1846	8.0191	8.0499	8.3333	7.7629	8.4466	8.5624	8.5838	8.1538	8.4747	8.1636	8.3627	8.4154	8.361	8.4028	8.5575	8.349	8.4568	8.5547	8.2247	8.7214	8.0353	8.4905	8.258	8.4065	8.298	8.5998	8.0898	8.3693	8.4125	8.4766	8.202	8.6909	8.5697	8.736	8.5002	8.212	8.0833	8.0762	8.2885	8.4595	8.4203	8.5337	8.7353	8.4145	8.6417	8.4665	7.9629	8.5011	7.8245
5.6115	5.5441	5.9213	5.5473	5.5847	5.7498	5.6815	5.8155	5.5878	5.773	5.7138	5.4412	5.9322	5.8028	5.6415	5.6595	5.6066	5.9623	5.6228	5.7455	5.93	5.5386	5.5615	5.7098	5.7806	5.802	5.7323	5.8256	5.8403	5.6453	5.6431	5.5541	5.5995	5.593	5.5522	5.3763	5.7579	5.5186	5.8062	5.485	5.3061	5.3121	5.3086	5.4551	5.5827	5.5138	5.5349	5.6169	5.3587	5.4379
9.5098	9.1487	9.2626	9.2919	9.1699	9.0623	9.4442	9.5052	9.4131	9.138	9.2203	9.0625	9.1737	9.2009	9.0913	9.3593	9.2087	8.8747	8.9907	9.4744	9.0768	9.4284	9.5334	9.3466	9.4913	9.2861	9.3145	9.5954	9.498	9.5026	9.3886	9.4586	9.2888	9.3344	8.8363	9.2993	9.4223	9.024	9.3215	9.1854	9.2761	9.4468	9.3381	9.454	9.4761	9.3617	9.4478	9.7317	9.4075	9.2084
4.7682	4.5705	4.9575	4.3364	5.0171	5.1207	5.1049	5.0022	4.8685	4.8243	4.6804	5.0467	4.9463	5.3402	4.8152	4.8185	5.0685	5.2145	4.5568	4.7822	5.0346	5.0131	4.8009	5.0118	4.9091	4.9871	4.7905	4.8217	4.9425	5.1481	4.8185	4.8361	4.8711	5.0712	4.6683	4.9176	5.1342	5.1518	4.7678	4.8998	5.2265	4.7813	4.8844	4.8078	4.7111	4.8635	4.8934	4.7688	4.5357	4.8286
8.3289	8.7649	9.0457	9.2235	8.7118	9.169	8.9259	9.3102	9.441	9.2955	9.4682	9.2978	9.2837	9.1339	9.2096	9.4076	9.0448	8.9809	9.0344	9.1585	9.2361	9.2375	9.3406	9.3515	9.0708	9.3123	9.1688	8.754	9.8074	9.5001	9.3602	9.1859	9.4595	9.1643	9.3684	9.4022	9.3576	9.4606	9.2808	9.3377	9.3384	9.5505	9.5269	9.5559	9.5109	9.0997	9.7046	9.1455	9.4468	8.9351
6.6944	6.883	7.0515	6.8543	7.1204	6.888	6.6771	6.917	7.0018	6.976	6.5199	6.8926	7.072	6.9884	6.7591	6.8813	7.1652	7.0303	7.0014	7.0129	6.9686	6.9581	6.8663	6.9456	6.918	6.9366	6.9946	7.1532	6.8356	6.9486	6.864	7.0554	6.6755	6.8974	6.8251	7.0203	6.9868	6.7105	6.9625	6.755	6.5771	6.9644	6.9805	6.8467	6.8543	6.7785	6.9327	6.9125	6.8116	7.1032
9.1396	9.2908	9.5005	9.2148	8.887	9.3087	9.1966	9.4951	9.5734	9.2196	9.6115	9.3498	9.2041	9.2724	9.2489	9.2565	9.2176	9.0945	9.2583	9.5166	9.2656	9.49	9.5397	9.5632	9.4106	9.4879	9.2589	9.4989	9.5358	9.5403	9.3855	9.3546	9.4623	9.3146	9.3096	9.4472	9.4644	9.2989	9.4588	9.5106	9.3685	9.5566	9.3549	9.4077	9.5283	9.3779	9.4626	9.6142	9.5657	9.2218
7.5695	7.4345	7.2166	7.3078	8.6647	7.6615	6.9547	6.9889	7.1546	6.7143	6.6287	8.2893	6.657	7.0063	6.8466	6.7875	8.6119	7.4949	6.9465	7.0019	6.3076	8.0877	6.9415	7.4819	6.2716	7.7219	6.8676	7.7626	6.4638	8.0666	7.5509	8.9349	6.6876	6.9725	7.065	9.4366	7.8882	7.9786	8.0388	7.6815	7.2795	8.2385	8.124	6.5092	7.8264	6.6784	6.7754	8.1985	8.2909	8.3582
6.5371	6.1535	5.6667	6.3107	8.3863	7.6865	5.4251	5.8756	5.8317	5.1275	5.2282	7.1419	5.1317	6.297	6.6035	6.6237	7.8017	7.1459	6.3941	5.3545	4.6416	6.429	5.6284	5.9674	4.8082	6.5511	6.2062	6.2829	4.546	6.9666	6.6923	8.0826	5.0147	6.0486	6.0802	8.3627	6.8044	6.5416	6.7459	6.7551	6.308	6.9269	6.6468	5.239	6.1319	5.0129	5.4471	7.2862	6.7766	7.4343
7.2415	7.1484	7.2293	6.9658	7.2179	5.0592	5.4495	4.3959	4.6987	4.81	7.3	7.2035	4.8796	5.5593	5.4787	4.734	7.2324	4.607	4.8401	7.149	7.1469	7.1958	6.3109	7.1344	5.4833	7.1789	4.9032	6.7873	7.2812	7.1338	5.8842	7.2229	7.007	5.0496	5.3533	7.2124	6.9387	7.2015	6.9854	7.2104	5.2275	7.4467	6.0333	4.8565	7.2325	4.5567	7.3001	7.3196	7.1474	6.375
5.324	5.4071	5.5707	5.4695	5.6175	5.2711	4.9573	5.3062	5.3431	5.4176	5.3665	5.2579	5.4664	5.3846	5.2636	5.3302	5.613	5.117	5.4208	5.1955	5.4586	5.2454	5.4147	5.1043	5.6427	5.5562	5.4748	5.2618	5.7135	5.1916	5.3305	5.2318	5.6989	5.0719	5.3118	5.3499	5.5766	5.2708	5.2128	5.1898	5.1016	5.1231	5.2376	5.0923	5.1593	5.2022	5.4746	5.4816	5.2617	5.5358
9.0572	9.4064	9.4056	9.7366	9.5615	9.5375	9.3092	9.7793	9.6528	9.5706	9.6073	9.3236	9.6378	9.5273	9.5224	9.7273	9.3075	9.3231	9.5253	9.5227	9.4891	9.3423	9.7255	9.5011	9.5898	9.4281	9.556	9.295	9.9658	9.7587	9.7852	9.4229	9.7524	9.6416	9.7074	9.6315	9.7428	9.5787	9.5474	9.6606	9.7007	9.9699	9.9235	10.085	9.8536	9.5279	9.9791	9.3739	9.8329	9.3989
8.008	7.9777	8.7355	7.129	6.71	7.4827	8.9065	7.8331	7.9838	7.8961	7.956	7.1424	8.032	8.0327	7.9501	7.8422	8.0321	7.4147	7.6912	8.0573	8.1743	8.7636	8.1274	8.231	7.2079	7.7692	7.6358	8.0884	7.8466	7.8445	7.8531	7.5903	7.9066	7.5242	8.2228	7.235	8.3257	7.6993	8.1458	7.2437	7.7767	7.5449	7.4776	7.8229	8.3043	8.5024	7.7372	7.9427	8.4568	7.7461
3.169	3.4369	3.1356	3.0875	3.5843	6.7983	5.7226	6.0873	9.2667	7.2493	2.9281	3.2652	6.2015	6.7372	7.7961	7.2943	3.2384	6.2987	7.8282	3.4889	3.2587	2.722	5.0829	3.5072	6.6594	3.0758	4.7439	2.9388	2.5958	3.2214	6.2263	3.3542	3.35	5.4985	7.7629	3.2679	3.1957	3.3311	3.1898	6.6507	5.4616	2.9421	6.6275	7.967	3.2777	9.0672	2.9469	3.2989	3.1772	2.9581
2.3146	2.7706	2.6126	2.5707	2.4487	4.2358	4.095	4.25	3.9189	4.0091	2.302	2.3438	3.306	4.2612	4.0047	3.3417	2.486	3.3285	3.3982	2.522	2.1744	2.7217	3.0708	2.5809	3.4695	2.6356	3.6527	2.5524	2.4269	2.4139	3.1862	2.4467	2.299	4.14	3.8793	2.3943	2.6802	2.2778	2.4831	3.2614	3.5281	2.5178	2.8455	3.9494	2.3474	4.0172	2.2209	2.4161	2.4415	2.3649
9.344	9.1178	8.7826	8.9618	9.1932	9.039	9.0118	9.0415	8.9981	8.8545	9.4551	9.8051	8.6684	9.0346	9.1658	9.0881	9.297	9.152	9.3026	9.359	9.3203	8.9438	9.1248	8.9065	8.9675	9.1549	9.0882	8.9045	9.1642	9.2936	9.1703	9.2564	9.2259	9.1352	9.4311	9.5986	9.0733	9.5993	8.9207	9.312	9.2369	9.2453	9.3956	9.2394	9.0874	9.2716	9.2714	9.067	9.2498	9.1834
8.2989	7.8605	7.2619	8.3738	8.2724	8.605	8.5503	8.8744	8.1491	8.2268	7.5869	8.0118	8.7514	8.4885	8.6051	8.8922	8.0938	7.7802	8.069	7.482	7.131	6.6591	7.6913	7.8128	8.5408	7.6331	8.5765	8.1114	7.7626	8.0181	8.4853	7.7386	8.3763	8.5504	8.3248	8.1961	8.0971	8.4643	8.1798	8.4869	8.7534	8.0937	8.3702	8.5814	8.024	8.5697	8.6082	7.377	9.2103	7.8936
5.9216	7.1688	6.1955	6.8913	6.7594	5.1027	5.1345	5.0111	4.5907	5.4235	6.6258	6.8524	4.8068	5.3872	4.8327	4.5374	6.4093	6.4096	6.5689	6.5362	6.0508	5.9574	5.5606	6.2283	4.7763	5.9604	5.0221	6.0536	6.8411	6.2894	5.4851	6.7203	6.581	5.3865	4.9316	6.9589	6.5762	6.7291	5.8286	5.3166	4.7113	6.4756	6.3047	4.2565	6.4945	5.0933	6.8389	6.5875	6.7743	6.5577
12.934	13.042	13.226	12.955	13.081	13.378	13.114	13.071	13.125	13.224	12.858	12.804	13.202	13.007	13.119	13.278	13.116	13.097	13.068	13.023	13.337	13.07	13.325	13.149	13.26	13.409	13.259	13.106	13.186	13.135	13.191	13.275	13.022	13.13	13.279	13.03	13.329	13.363	13.443	12.638	13.142	13.115	13.239	13.151	13.266	13.091	13.02	13.201	13.267	13.338
5.5964	5.0438	5.5541	5.4873	5.5327	5.272	4.9495	5.1867	4.9099	4.9329	5.5959	5.3717	5.1754	5.3425	5.2955	5.26	5.5586	5.449	5.4468	5.4043	5.729	5.3781	5.2627	5.51	5.1895	5.3326	5.2574	5.0949	5.4379	5.2856	4.9089	5.5534	5.3326	5.6669	5.3421	5.4478	5.3409	5.5291	5.262	4.9205	4.9113	5.5749	5.3785	5.0559	5.5217	4.9473	5.4091	5.3466	5.4109	5.1966
6.4164	6.5756	6.9092	6.6368	6.5801	4.5594	4.3576	5.0013	4.4288	5.2047	6.9013	6.8456	5.3692	4.8936	5.2081	5.558	7.0614	6.1204	6.3995	6.3018	6.254	6.2434	5.9505	6.1694	6.1727	6.1697	5.3699	6.4453	6.3904	6.2394	5.7128	6.7174	6.2503	6.31	4.172	6.6955	6.4816	6.6672	6.2705	4.8917	4.6276	6.2834	6.265	5.0943	6.0456	4.9281	6.0925	6.4531	6.7845	6.7339
5.6734	5.9017	5.4964	5.8685	5.9205	7.4344	7.4007	7.3015	7.7754	7.492	5.7372	5.8171	7.1372	7.3727	7.1817	7.3569	5.7565	5.7082	5.6034	5.4102	5.5104	5.8573	7.0329	5.7807	5.6982	5.7168	7.6341	5.8278	5.6559	6.0007	7.5357	5.7187	5.4867	5.642	7.2437	5.7261	5.5854	6.0168	5.511	7.3831	7.9469	6.2248	6.909	7.8004	6.1787	7.6211	6.0343	6.4247	6.09	5.9866
5.3067	7.6613	5.8925	4.8563	4.4034	5.7535	4.6935	4.4383	4.642	6.2418	4.0478	4.459	4.5124	4.7611	4.7748	5.4835	4.0653	4.3023	3.9719	4.4903	8.8441	7.6934	5.2971	4.7627	4.9326	4.3913	4.5897	6.4805	5.8364	5.0933	5.0248	4.2246	7.7556	5.6655	7.4296	4.2985	4.8333	4.4456	4.5303	4.9118	4.5703	6.0475	4.7498	5.3287	9.1067	6.2525	4.23	4.3988	4.8512	4.3773
6.1448	5.4149	5.5653	6.6854	6.4828	6.8755	6.4686	6.7024	6.2031	6.9792	6.1241	6.7341	6.6875	6.7404	6.2983	6.5402	5.9989	6.2328	6.1204	6.2606	6.0046	6.0856	6.6526	6.069	6.1088	5.6569	6.7827	6.3401	6.2177	5.9491	6.0756	6.1365	5.448	5.697	6.545	6.4136	6.0518	6.7664	6.3073	6.6157	6.0391	6.5436	6.6499	6.2456	6.2045	6.5403	7.2117	5.9201	6.1649	6.2963
4.023	4.7817	4.9385	5.4903	4.2023	4.4503	4.6662	5.4367	5.0162	4.2101	5.1719	4.2032	4.2973	4.68	4.4502	4.7948	4.2813	3.9736	4.313	5.3205	4.7065	5.54	5.1322	5.306	4.7815	4.6821	4.8321	4.7322	4.8034	5.0468	4.4404	4.9841	5.1511	4.9701	5.3552	4.6102	4.7319	4.431	5.2283	5.3641	5.3082	4.6412	4.8579	4.8499	4.5997	5.3942	4.2617	5.1785	5.9474	4.3392
8.4311	8.2539	8.2206	8.5214	8.4799	8.5063	8.3386	8.4193	8.3758	8.2752	8.6424	8.7438	8.0107	8.332	8.5349	8.3699	8.1707	8.2591	8.3225	8.3721	8.0528	8.4644	8.3301	8.5494	8.2265	8.3276	8.2541	8.2444	8.5942	8.3973	8.4579	8.4845	8.5544	8.2711	8.4664	8.4775	8.3402	8.6204	8.1395	8.7559	8.688	8.7208	8.5417	8.7503	8.5837	8.6986	8.4398	8.7362	8.6922	8.5155
9.5958	9.8416	9.8841	9.6506	9.9033	9.5511	9.8464	9.6082	9.4461	9.6049	9.8749	10.061	9.6625	9.4608	9.5997	9.4284	9.8668	9.6719	9.8133	9.5512	9.7849	9.62	9.6367	9.4431	9.4752	9.462	9.711	9.8077	9.7271	9.79	9.7018	9.9464	9.7613	9.8213	9.8819	10.039	9.8058	9.8685	9.6816	9.6824	9.8766	9.8816	9.8011	10.05	9.7404	10.082	9.8393	9.7856	10.026	9.7921
6.1202	6.5347	6.4136	6.8335	6.4345	6.874	7.1284	6.5544	6.523	6.4414	7.3176	7.4377	6.3535	6.7519	7.3507	6.7965	6.5606	6.8097	6.8665	6.5316	6.9959	6.5218	6.6449	7.2378	6.8731	6.2848	6.5088	6.3268	6.5243	6.6684	6.5914	6.3635	6.5006	6.685	6.8789	7.1573	6.4877	7.2341	6.1544	7.2076	6.6483	6.7638	6.9581	7.091	6.7902	6.6821	7.0524	6.2653	6.3228	6.747
9.3976	9.0614	9.3121	9.5637	9.3334	9.0925	9.3475	9.2252	8.7968	9.0964	9.6553	9.434	9.414	9.0801	9.4143	9.2607	9.3766	9.4241	9.466	9.4193	9.0843	9.2259	9.0126	9.553	9.1896	9.4032	9.072	9.4017	9.3749	9.5493	9.4652	9.5097	9.4733	9.5901	9.5006	9.5667	9.4284	9.6963	9.4533	9.5755	9.1806	9.4203	9.3688	9.0842	9.3271	9.3137	9.4448	9.4143	9.4295	9.5017
4.8142	4.284	4.4847	4.4046	4.3968	4.7133	4.4251	4.4481	4.6423	4.4658	4.3895	4.3079	4.3227	5.0056	4.6056	4.6323	4.4506	4.3783	4.0786	4.44	4.2023	4.524	4.3846	4.5539	4.4218	4.6461	4.3888	4.8604	4.6558	4.303	4.5929	4.1993	4.6542	4.3432	4.6637	4.1804	4.2929	4.2118	4.3304	4.3655	4.5597	4.7257	4.7801	4.5335	4.6717	4.4366	4.4421	4.5165	4.4488	4.4653
6.9891	7.2197	7.3727	7.3371	6.8462	7.7172	8.1329	6.9247	6.7169	7.6472	7.0212	7.1483	7.8966	7.5074	7.3868	7.3489	7.244	7.5915	7.3956	7.0397	8.1855	7.412	7.3947	8.0491	7.422	7.7416	7.3655	7.3944	7.9597	7.7958	7.7724	6.8423	7.7256	7.1064	7.8212	6.8295	7.4042	7.7927	7.889	7.8372	8.2516	7.82	8.3186	7.5898	8.4246	7.9264	8.4722	6.6144	6.9054	7.4615
10.842	10.614	10.402	10.303	10.3	10.752	10.455	10.871	10.811	10.436	10.943	10.845	10.304	10.703	10.562	10.86	10.548	10.564	10.676	10.599	10.954	10.855	10.707	10.539	10.809	10.701	10.722	10.405	10.7	10.416	10.375	10.499	10.785	10.634	10.388	10.711	10.51	10.446	10.201	10.134	10.372	10.784	10.557	10.673	10.358	10.45	10.666	10.615	10.429	10.254
7.1385	7.2156	7.4323	7.3148	7.4923	7.2131	7.0914	7.1874	7.2057	7.365	7.1477	7.2269	7.3737	7.2322	7.245	7.204	7.2911	7.4007	7.2253	7.1201	7.2539	7.3398	7.2985	7.341	7.3603	7.3323	7.3508	7.4299	7.1618	7.1414	7.2269	7.2603	7.291	7.2585	7.1074	7.0756	7.3742	7.2977	7.3269	6.9057	7.062	6.8482	6.9337	6.9369	6.9868	6.9008	6.958	7.3099	7.1269	7.2474
4.274	4.0126	3.9017	4.3289	4.2831	8.8768	9.2554	9.1382	9.6787	4.335	3.6728	3.9648	4.1235	8.8237	4.0533	4.1687	3.85	4.1444	4.1202	3.7964	3.8444	3.9859	8.0164	4.0943	3.935	3.9642	8.6763	3.9227	4.2942	4.2773	4.0291	3.713	4.4391	3.851	9.0426	3.9635	4.21	4.2961	3.9513	9.3469	3.5368	3.7145	4.1047	9.3566	4.3436	9.001	3.6285	3.641	9.11	4.258
5.7787	4.5869	5.4714	5.2825	5.4809	3.5975	2.9918	3.4159	3.5109	4.1195	6.1168	6.1569	4.3515	3.6006	6.1367	4.8012	5.3123	5.534	5.7727	6.0119	4.428	3.8193	4.0342	4.1864	4.6367	4.588	3.1317	3.9227	4.5016	5.4661	4.5738	5.4882	4.8223	5.5525	3.1609	6.4007	4.9696	6.8693	4.73	3.8473	5.3909	4.8772	5.4006	3.3051	4.6145	3.5249	4.4218	4.9853	3.4462	4.8844
9.9802	9.5659	9.6498	9.1353	7.2417	6.1054	6.6787	6.6427	5.7967	8.9883	7.7916	7.4417	9.0322	7.1148	7.7869	8.81	8.5699	7.8407	7.4526	8.9388	9.5133	9.7627	9.614	8.4905	9.9988	9.238	7.1884	9.1877	9.3754	8.8041	8.6262	7.8491	9.1362	8.8864	5.8769	7.0964	8.8113	8.637	9.6742	6.836	8.6116	8.3816	9.4462	8.1427	9.4819	6.7438	9.4426	7.7264	6.8908	7.1897
5.8341	6.8743	5.9867	6.9546	5.7544	4.7526	4.9118	4.458	4.8485	5.1841	6.3082	6.424	5.0631	4.8571	6.2224	5.6462	5.5918	5.2114	5.7208	6.3526	6.8245	5.8026	5.942	6.2442	5.8063	5.6647	4.3375	5.2594	6.2219	6.0212	5.4333	6.3434	6.341	5.4491	4.4816	6.3517	5.9372	5.7901	5.2322	5.3718	5.7869	6.2339	6.0181	4.5585	5.6692	4.9725	6.5353	5.6182	5.2143	6.2008
6.9505	6.9046	6.8564	6.9118	6.0009	6.7266	6.6199	7.0261	6.7402	6.8407	7.125	6.7519	6.296	6.6827	6.476	6.6596	6.6055	6.7132	6.4733	6.9087	6.4037	6.9091	6.9215	6.9415	6.8346	6.7465	6.9012	6.8056	6.9079	6.8804	7.0317	6.6865	6.5159	6.6282	6.7782	6.7274	6.4486	6.9237	6.7942	6.8561	6.8767	6.7909	6.9867	6.7625	6.8958	6.9525	6.7028	6.6514	6.8275	6.7363
9.3535	9.9028	9.7229	10.548	10.067	6.7346	6.7128	7.1976	7.341	9.2654	10.552	11.166	9.7066	6.6047	10.986	10.496	9.184	10.079	10.154	9.6476	10.136	9.8828	7.4392	9.3948	9.4472	8.8063	6.6823	8.7528	9.1832	8.53	8.3698	10.64	9.2338	9.1884	7.4906	10.857	8.5981	9.9639	8.2681	6.9807	9.3558	9.9353	9.4986	6.7965	9.9631	7.6804	9.5507	10.082	6.7002	9.9091
4.5263	4.7538	5.4449	4.7614	4.2898	4.7785	4.3549	4.6683	4.5661	5.067	5.3875	5.2757	4.7319	4.5818	4.8831	4.7891	4.952	5.2339	5.0467	5.3219	4.6836	5.4327	4.4061	4.893	4.6469	5.0218	4.5122	4.7802	5.3863	5.0137	5.1661	4.7778	5.2363	5.0406	4.6971	5.2494	4.9019	5.2502	4.7925	3.9592	4.741	4.8267	5.2385	4.6398	4.6848	4.256	4.8658	4.7534	4.2383	4.3104
6.2983	6.6809	5.7629	7.7311	7.3199	6.7972	7.6537	7.3308	7.9776	5.0689	6.3467	7.2106	5.946	6.7423	6.8963	6.14	6.1653	5.512	6.0615	6.4075	5.6345	5.2796	6.9624	6.4693	5.757	5.5773	6.854	5.3159	6.715	6.2841	5.9009	5.8565	6.5046	5.6909	7.1117	6.6609	5.8635	6.0992	5.224	7.8818	6.3556	5.963	6.6055	7.8141	5.9902	7.2896	7.0144	5.7127	7.4279	6.2866
4.3039	4.3505	4.3411	4.241	4.7178	5.8172	5.0826	6.1571	5.6128	4.7606	4.2058	4.4437	4.4846	6.0481	4.443	4.3707	4.5859	4.722	4.4079	4.3836	4.4545	4.5873	4.7982	4.2906	4.4766	4.5909	5.2665	4.8526	4.6558	4.3743	4.5026	4.3867	4.5104	4.4442	5.4253	4.154	4.5518	4.3361	4.5452	5.5207	4.3913	4.4028	4.5673	5.5942	4.6007	5.1374	4.4814	4.2935	6.1585	4.5025
7.2902	7.1495	7.0455	7.5477	8.6773	8.1486	8.5055	7.3806	7.8646	7.1629	8.5552	9.481	7.7505	7.7815	8.4862	7.5176	8.672	7.7174	8.1556	7.8017	7.5781	6.421	7.2255	7.6103	6.6578	7.5389	7.422	6.6952	8.1159	7.2316	7.1744	8.2521	8.6636	7.9257	8.5315	9.1026	7.5476	8.8149	6.8968	8.1998	8.5331	8.1366	7.8038	7.6367	6.9844	8.1126	7.808	8.1087	7.5151	8.4815
8.9522	8.49	8.7529	8.7022	8.6213	9.0256	9.1722	8.9101	8.8275	8.8942	9.0679	9.0967	8.8901	8.994	8.9844	8.7868	8.867	8.8363	8.8791	8.8285	8.7407	8.8867	8.9029	8.8616	8.7857	9.005	8.9507	8.7399	8.9789	8.977	8.9365	9.0197	8.8948	8.9064	8.9776	8.9239	9.0361	9.0926	8.9859	9.022	9.1246	9.2259	9.0275	9.1885	9.078	9.1317	9.0261	9.1316	9.3342	9.0042
3.0997	3.2214	4.1164	3.3676	3.6906	4.2861	4.6416	3.8577	4.3928	3.7895	3.7635	4.0255	3.781	4.6208	3.8269	3.8499	3.9802	3.9338	3.8767	3.7677	4.1871	3.8967	4.288	4.1207	3.9505	3.9298	4.4275	3.8036	3.8132	3.7977	3.6437	4.338	3.5391	3.8732	4.357	3.9914	3.8466	3.5082	4.1202	3.9827	3.8613	3.5145	3.2963	5.2072	3.5543	4.575	3.8712	3.5252	4.1608	3.9635
10.592	11.323	10.862	11.082	10.719	11.033	10.648	10.889	10.809	10.614	10.882	11.216	10.716	10.879	10.725	10.906	10.908	10.829	11.018	10.893	11.181	10.925	11.005	10.806	10.825	10.854	10.877	10.645	10.768	10.951	10.871	10.935	10.76	10.71	10.76	10.85	10.747	10.623	10.802	11.263	10.65	10.813	10.825	11.103	10.947	11.136	10.864	10.868	11.182	10.689
12.708	12.682	12.556	12.004	11.898	12.1	12.369	12.323	11.798	12.467	12.742	12.582	12.698	12.056	12.666	12.421	12.571	12.632	12.586	12.431	12.593	12.13	11.937	12.229	12.242	12.399	12.181	12.608	12.597	12.429	12.325	12.107	12.652	12.361	12.006	12.547	12.373	12.601	12.348	12.063	12.589	12.512	12.532	11.741	12.45	11.996	12.705	12.568	12.061	12.542
5.6871	5.6342	5.4106	5.5725	5.7647	5.4534	5.509	5.5238	5.4374	5.5167	5.645	5.2838	5.844	5.399	5.4696	5.4317	5.4527	5.0707	5.5026	5.5503	5.5238	5.5386	5.3308	5.2574	5.3611	5.3824	5.6473	5.6011	5.4402	5.3833	5.4897	5.3757	5.5731	5.58	5.6241	5.4547	5.5086	5.5697	5.7265	5.4003	5.4509	5.69	5.3266	5.698	5.7236	5.6844	5.6394	5.6524	5.594	5.7019
5.7411	5.3378	5.9931	5.5276	5.1364	5.9352	5.7427	6.103	5.9555	6.0918	6.2485	6.0523	6.3557	6.2774	6.2572	6.4481	6.0628	6.0356	6.1141	6.3062	6.082	6.2239	6.0269	6.1619	6.129	5.9479	6.0946	5.9545	6.0779	6.0037	6.1618	6.1292	6.0219	5.9007	5.7793	6.1216	6.1136	5.9854	6.129	5.546	5.9417	6.0288	6.2828	6.1519	5.7694	5.9967	5.9638	5.9973	5.6865	5.6636
9.4128	9.463	9.5859	9.6686	9.9455	9.9791	10.032	9.5292	9.5873	9.5699	9.9199	10.118	9.7076	9.832	9.885	9.4933	9.8627	9.8533	9.8892	9.642	9.3946	9.4457	9.6063	9.7268	9.5098	9.4472	9.7261	9.4901	9.7337	9.603	9.5274	9.6606	9.8485	9.6587	10.387	10.181	9.7266	10.055	9.3539	9.9405	9.951	9.8694	9.643	9.6273	9.5339	10.205	9.6221	9.7272	9.9257	9.9519
4.1603	3.7765	3.819	3.5337	3.6369	3.6331	3.7399	3.8375	3.4849	3.8556	3.6177	3.4767	3.3686	3.5999	3.5028	3.561	3.6681	4.1068	3.6655	3.7253	3.9938	3.921	3.8083	3.5962	3.7156	3.8232	3.6529	3.7927	3.6417	3.7606	3.7483	3.6589	3.7161	4.0766	3.6672	3.3962	3.8577	3.2821	3.6196	3.2821	4.0872	3.6784	3.9173	3.3082	3.9463	3.0946	3.978	3.7225	3.3773	3.6453
9.8984	9.8159	9.7551	9.8043	9.4451	9.6427	9.8222	9.7411	9.3853	9.6063	9.5489	9.6075	9.8252	9.6095	9.6676	9.6051	9.5971	9.589	9.5513	9.5987	9.5745	9.4663	9.6037	9.9028	9.4664	9.717	9.6394	9.5666	9.656	9.7355	9.7716	9.5947	9.8084	9.6637	9.6898	9.636	9.6038	9.6791	9.5554	9.767	9.8689	9.7347	9.9236	9.6428	9.8526	9.7723	9.9403	9.3722	9.7324	9.5405
7.1587	9.3643	8.6038	9.5078	9.751	10.325	9.4058	9.9893	10.492	9.1616	11.191	8.4255	8.1724	10.397	9.3781	7.8881	8.5077	8.3767	8.457	10.431	8.1711	8.4939	9.6995	10.666	9.7143	9.8917	10.036	6.8809	8.7787	10.252	10.158	8.8828	9.1376	9.1347	10.267	9.495	8.342	10.85	9.7523	10.667	8.2664	9.3525	8.8314	10.082	7.7637	9.931	8.1171	8.5569	10.554	8.7571
4.4417	4.2649	4.1423	4.1729	4.2432	4.4661	4.9451	4.2396	4.154	3.9773	4.6038	4.691	3.9495	3.789	4.6728	3.9427	4.5332	4.3368	4.3738	4.2427	3.9555	3.958	4.2391	3.9648	3.9675	4.2391	4.1868	4.0626	4.18	4.2724	4.3539	4.3902	4.1285	4.2607	4.8766	4.3866	4.269	4.3941	4.2332	4.4486	4.4601	4.0734	4.2605	4.3599	4.0599	4.5775	4.217	4.0264	4.5484	4.457
9.2172	9.5149	9.542	9.5732	9.4946	9.1837	9.1484	10.043	9.7966	9.3215	9.6341	9.0351	9.5406	9.4841	9.3363	9.5273	9.363	9.3274	9.2823	9.5992	8.954	8.9473	9.5763	9.483	9.7402	9.2216	8.7966	9.1474	9.5443	9.546	9.1868	9.5214	9.6423	9.49	9.5466	9.3771	9.275	9.477	9.6148	9.2922	10.143	9.5741	9.7109	9.664	9.7344	9.4244	9.686	9.1284	9.4748	9.599
10.627	10.256	10.533	10.643	10.215	10.541	10.563	10.66	10.687	10.625	10.128	10.153	10.697	10.681	10.212	10.758	10.482	10.337	10.361	10.71	10.386	10.639	10.919	11.042	10.355	10.812	10.723	10.622	10.609	11.024	10.969	10.7	10.463	11.043	10.128	10.474	10.571	10.528	10.654	10.89	10.34	10.541	10.627	10.501	10.878	10.367	10.803	10.534	10.533	10.663
5.2753	5.6424	5.8961	6.6035	5.397	5.8508	6.0104	6.1147	5.9929	6.2835	6.5831	6.0062	5.9531	6.3664	6.3123	6.0809	6.2263	6.2567	6.492	6.5761	6.2763	6.0842	6.0189	6.4871	6.3672	5.9296	5.9134	6.2171	6.2486	6.2007	6.2603	6.1503	6.1124	6.5224	6.4657	6.4033	6.0478	6.425	6.0562	6.6587	6.1603	6.4275	6.3337	6.2064	6.725	6.0793	6.8315	6.1537	6.2975	5.9724
9.1586	9.4743	9.21	9.13	9.2801	8.9934	9.4969	9.4526	8.8291	9.0644	9.1311	9.8819	9.2266	8.8505	8.9859	8.6173	9.2106	9.2768	9.518	9.2839	9.2766	9.0477	8.9846	8.997	8.8854	9.0033	9.0338	9.2014	9.3455	9.1728	8.8242	9.6178	9.4012	8.8391	8.873	9.1909	9.3571	9.0071	8.7528	9.2341	9.1915	9.0999	9.045	9.0812	9.4423	9.495	9.4573	9.5314	9.3089	9.4171
10.797	10.914	11.112	10.911	10.338	11.101	10.668	11.26	11.073	10.899	10.908	10.522	10.563	11.069	10.674	10.989	10.65	10.652	10.612	10.967	10.708	11.04	11.09	11.117	11.221	11.036	11	10.977	11.015	10.986	11.12	10.847	10.848	10.844	10.851	10.717	11.028	10.792	11.004	10.674	10.558	10.71	10.879	11.183	10.943	10.84	11.005	10.381	11.232	10.559
10.797	10.914	11.112	10.911	10.338	11.101	10.668	11.26	11.073	10.899	10.908	10.522	10.563	11.069	10.674	10.989	10.65	10.652	10.612	10.967	10.708	11.04	11.09	11.117	11.221	11.036	11	10.977	11.015	10.986	11.12	10.847	10.848	10.844	10.851	10.717	11.028	10.792	11.004	10.674	10.558	10.71	10.879	11.183	10.943	10.84	11.005	10.381	11.232	10.559
5.9027	5.7738	5.8001	5.9055	5.7803	6.1001	6.2223	6.0715	5.7548	5.9868	5.9269	6.1442	5.7179	6.0746	6.3759	5.7983	6.1007	5.8392	5.9834	5.8401	6.1164	6.0767	5.8884	6.1616	6.0271	6.0525	6.1447	6.0053	6.1273	6.1639	6.247	6.0767	5.9353	5.9252	6.0599	6.1249	5.9853	5.9504	5.8693	6.1773	5.9865	6.2382	6.1999	6.3441	6.2326	6.2993	6.2099	5.8638	6.2889	6.0157
3.9042	4.1368	4.2101	4.3405	3.9207	4.5271	4.4195	4.0767	4.107	4.1488	4.5309	4.3126	4.33	4.3876	4.6862	4.2534	4.2854	4.5483	4.6267	4.2945	4.3063	4.1485	4.0119	4.439	4.6536	4.2797	4.1971	4.3893	4.1183	4.0621	3.9631	3.9475	3.9566	4.1355	3.8315	4.0226	3.6948	4.5019	3.7352	4.258	4.3747	4.4568	4.5156	3.7946	4.1324	3.9857	4.0091	4.4534	3.9166	4.3443
11.267	11.535	11.016	11.144	11.331	11.064	11.342	11.045	11.276	11.017	11.496	11.794	10.951	11.088	11.076	11.218	11.235	11.44	11.615	11.35	11.564	11.452	11.378	11.101	11.309	11.23	11.328	11.081	11.35	11.35	11.258	11.293	11.425	11.314	11.144	11.317	11.21	11.255	11.046	11.325	11.302	11.415	11.257	11.397	11.291	11.633	11.351	11.359	11.438	11.323
6.0089	6.0223	5.9769	6.0568	5.8087	5.6159	5.8048	5.6003	5.6525	5.9134	5.8986	5.763	5.899	6.1083	5.8047	5.6915	5.6906	5.8333	5.903	5.7643	5.8056	5.9638	5.6288	6.02	6.0082	5.7206	5.7699	6.0794	5.9561	6.07	5.8857	5.964	6.0579	6.0134	5.8761	5.6036	5.8097	5.7576	6.2161	5.7814	6.1235	5.7341	5.59	5.844	6.2899	5.6661	5.4762	5.8483	6.0579	5.9971
11.482	11.284	11.715	11.607	10.629	11.621	11.423	11.654	11.834	11.532	11.841	11.199	11.667	11.928	11.488	11.52	11.492	11.689	11.731	11.616	11.248	11.5	11.541	11.676	11.857	11.643	11.68	11.522	11.659	11.625	11.608	11.123	11.639	11.585	11.885	11.114	11.527	11.544	11.357	11.692	11.382	11.305	11.427	11.204	11.374	11.188	11.423	11.257	11.605	11.235
7.6101	7.6018	7.4649	7.787	7.6717	7.4426	7.6683	7.9087	7.6916	7.2482	8.0521	7.9646	7.5638	7.3434	8.0638	7.6499	7.8866	7.625	7.8799	7.8407	7.3142	7.2752	7.187	7.7663	7.497	7.2795	7.5056	7.2867	7.7648	7.4976	7.1965	7.6172	7.81	7.551	7.9468	8.0777	7.6737	7.5442	7.2935	7.7446	7.4789	7.3252	7.6125	7.6844	7.1567	7.6171	7.5665	7.5036	7.6701	7.4028
8.5383	9.1359	9.0728	9.2796	9.1378	9.441	9.0055	9.2178	9.1994	9.2951	9.4336	9.433	9.1617	9.1427	9.249	9.4451	9.1902	9.2752	9.4002	9.2896	9.3067	9.1775	9.2309	9.2541	9.1714	9.1207	9.1697	8.9183	9.4673	9.2001	9.2447	9.3604	9.4658	9.1961	9.5441	9.5904	9.5985	9.4147	9.2252	9.2539	9.3355	9.7428	9.4625	9.5461	9.1835	9.149	9.6252	9.2841	9.4154	9.044
12.45	12.706	12.597	12.64	13.045	12.945	12.39	12.732	12.932	12.648	13.238	13.377	12.417	12.723	12.821	12.767	12.786	12.861	13.007	13.001	12.099	12.361	12.42	12.511	12.617	12.711	12.742	12.533	12.48	12.615	12.6	12.977	12.667	12.724	12.875	13.157	12.621	13.017	12.199	12.699	12.691	13.005	12.577	12.665	12.151	12.591	12.474	13.162	12.613	12.922
9.7923	10.065	9.6209	10.331	9.5437	9.3819	9.2523	9.7592	9.513	9.3548	9.6114	9.3613	9.2063	9.6308	9.266	9.5153	9.2563	9.2007	9.1856	9.7996	9.4027	9.3266	9.4787	9.6129	9.6089	9.5968	9.4597	9.3577	9.6173	9.5898	9.5046	9.3904	9.4155	9.3109	9.4466	9.3686	9.3729	9.4475	9.539	9.6503	9.499	9.3766	9.4401	9.8233	9.5381	9.4542	9.5304	9.0871	9.6503	9.3088
11.238	10.815	10.818	10.707	10.45	10.784	10.871	10.864	10.873	10.865	10.439	10.101	10.65	10.838	10.538	10.974	10.59	10.549	10.354	10.582	10.805	11.019	11.011	11.02	10.988	10.888	11.048	10.914	10.821	10.82	10.957	10.697	10.91	10.844	10.539	10.38	10.735	10.67	10.969	10.524	10.468	10.693	10.767	10.656	11.08	10.625	10.894	10.57	10.725	10.725
9.5468	10.37	10.456	10.265	9.7719	10.434	10.229	10.251	10.405	10.487	10.177	9.8079	10.551	10.536	10.104	10.186	10.421	10.294	10.036	10.492	10.939	10.338	9.8842	10.754	10.698	10.341	10.414	10.281	10.021	9.8677	9.8322	9.9192	9.7572	10.276	10.164	9.5585	10.112	10.448	9.7665	10.116	10.063	9.7375	9.982	9.9634	10.542	10.506	10.133	9.9998	10.077	10.334
9.9257	9.5708	9.9198	9.4868	8.9637	8.9004	9.1414	9.2112	9.4102	9.1428	8.7062	8.1755	9.2693	9.4523	8.6556	9.1796	9.2558	8.979	9.0249	8.7282	8.7048	9.3208	9.3157	9.1384	8.9846	8.8988	9.1283	9.1351	9.1448	9.5027	9.316	9.2637	8.8873	9.6723	9.107	8.4281	9.171	8.9892	9.4926	9.0601	8.9065	8.9822	8.9754	8.8894	9.6296	9.1585	8.8564	9.4676	9.5577	9.3782
10.003	9.8297	10.127	9.4823	9.3512	9.3561	9.6336	9.6091	9.4153	9.7407	9.5696	9.219	9.6446	9.6324	9.6251	9.6132	9.786	9.6502	9.6746	9.3736	9.1644	9.6019	9.6001	9.4901	9.4106	9.5555	9.5857	10.137	9.2499	9.5194	9.6969	9.6184	9.3103	9.7713	9.3101	9.31	9.4445	9.3352	9.6804	9.0899	9.7024	9.5586	9.3659	9.2415	9.562	9.7215	9.5512	9.8637	9.5904	9.8586
7.2568	7.3133	7.4889	7.5669	7.0079	7.392	7.7219	7.6679	7.5527	7.6522	7.3303	7.3841	7.3976	7.964	7.0402	7.3964	7.5849	7.3108	7.0989	7.1342	7.4226	7.9852	7.8023	7.028	7.8503	7.5431	7.6327	7.6435	7.3537	7.8463	7.7185	7.6331	7.4157	7.5418	7.6715	6.958	7.6695	7.5372	8.1054	7.5438	7.8279	7.4602	7.518	7.4843	8.047	8.1075	7.7534	7.8435	8.1572	7.3195
8.1561	7.931	8.3138	8.0168	8.3229	8.1216	8.1577	7.9317	8.2003	8.1249	8.2079	8.3939	7.9921	8.0495	8.0817	7.9391	7.9019	8.1411	8.2459	7.9675	7.5467	8.159	7.983	7.9678	7.4264	7.9972	7.6733	7.6412	7.9017	8.3165	8.7445	8.6639	8.2001	8.4943	8.6995	8.8286	8.4412	8.7259	8.3937	8.6615	8.7961	8.2995	8.044	8.4819	7.806	8.4557	8.0392	7.8753	8.8307	8.8023
5.4485	5.0081	5.5554	5.3843	5.4276	4.8142	5.0297	4.9845	4.9458	5.1524	4.98	5.2063	5.2897	4.9939	5.0264	5.1298	5.124	5.1827	5.073	5.086	5.2415	5.2578	5.2947	5.3549	5.0475	5.0818	5.4232	4.9969	5.1413	5.0149	5.2294	5.1087	5.2052	5.2121	4.7558	4.9816	5.3554	5.0248	5.3645	5.2459	4.9403	4.9002	4.9766	4.7768	5.0553	4.877	4.8648	5.1543	4.7047	5.1892
8.5684	9.4176	9.2748	8.6086	9.3525	8.5821	9.4254	9.3818	8.6236	9.3816	8.8996	9.3576	8.5462	8.64	9.4001	9.2693	9.2879	8.7639	8.7701	9.2152	9.1235	9.1368	8.9257	8.6797	8.7638	9.4292	8.6097	9.4818	9.4376	8.6896	8.7353	8.812	8.7919	8.8021	8.6965	8.6178	9.2537	8.6488	8.7465	9.3876	8.9596	8.7052	8.702	8.5564	9.3352	8.8198	8.7322	9.5285	8.9056	9.3492
4.9041	4.7639	5.3692	4.8669	5.3621	5.0991	5.1835	4.9842	5.0647	5.1276	5.2418	5.2833	5.2517	5.0853	4.7802	5.2496	4.8809	5.2708	5.0195	5.056	5.1662	5.244	5.0358	4.9308	4.9944	5.2738	5.2568	5.3527	5.1432	4.9723	5.1531	4.9862	5.2864	5.1012	4.9042	4.9277	5.3029	4.6737	5.0075	4.8341	4.8995	5.2183	4.9176	4.7859	5.445	5.0402	5.037	4.8314	4.9042	5.045
4.4733	4.8798	4.4726	4.4801	4.7459	4.6455	4.545	4.7425	4.9812	4.6171	4.6685	5.2931	4.6859	5.2103	4.5513	4.4986	4.8022	4.8871	4.7114	4.6082	5.0157	4.8675	4.8431	4.2895	4.9815	4.8222	4.9486	4.4493	4.39	5.0346	5.0032	5.0068	4.9259	4.9407	4.4433	4.9776	4.8103	4.9785	4.9657	4.8882	4.5827	4.5934	4.9815	5.4329	5.2507	5.0004	4.8211	4.5366	5.1904	4.2797
9.9053	9.9309	9.8868	10.15	9.963	10.134	9.9614	10.029	9.7344	9.7712	10.405	10.273	10.032	9.9999	10.151	10.112	10.058	10.037	10.14	10.287	10.216	9.6828	9.7906	10.158	9.8985	9.9619	9.9346	9.6879	10.171	9.9479	9.7847	10.01	10.075	10.04	10.195	10.212	9.8291	10.359	9.7389	10.449	9.8426	9.7991	9.9642	9.9679	9.9156	9.7981	10.016	9.9393	9.8451	10.051
4.9413	5.2661	5.0144	5.4299	5.1302	5.0862	5.2722	4.8467	4.7858	5.1819	5.1135	4.9892	4.6146	4.4725	4.9179	4.8332	5.0074	4.605	4.7047	4.5986	5.1221	4.6028	4.9572	4.8991	4.7663	4.5523	4.7802	5.216	5.0087	4.9256	4.9118	5.0206	5.0086	4.9609	4.6414	4.9943	4.8985	4.77	4.9693	5.0875	5.0007	5.3011	5.2193	5.3781	5.3887	4.9143	5.221	4.7436	4.8169	5.0824
7.7047	7.5379	7.4964	7.9926	8.025	7.6659	7.3499	7.5061	7.2291	7.4835	7.9374	8.0284	7.2149	7.189	7.8393	7.544	7.4022	7.9259	7.6252	7.9114	7.6927	7.5314	7.2983	7.6246	7.7519	7.3849	7.705	7.2396	7.7662	7.8729	7.7782	7.9204	7.9095	7.654	8.0279	8.1156	7.4251	8.0792	7.379	8.1738	7.6735	8.0693	7.8281	7.6268	7.7045	7.5114	8.0013	7.7851	7.7161	7.5178
9.3867	9.2133	9.2668	9.4248	8.504	8.4553	9.3854	9.5665	9.0299	8.7421	8.6155	8.0136	9.459	9.3545	8.7549	8.8856	8.5018	8.6759	8.8093	9.1913	8.9291	10.003	9.5107	9.214	9.3703	8.9173	9.3358	9.3183	8.9821	9.4895	9.4811	8.7415	9.0721	9.0871	8.4022	8.3869	9.0671	7.9386	10.207	9.0712	9.0509	8.7662	8.9914	9.4764	9.8216	9.5856	8.8816	8.8288	9.4095	9.1063
10.544	10.456	10.084	10.297	10.29	10.179	10.47	10.346	10.361	10.468	10.388	10.237	10.305	10.15	10.336	10.446	10.347	10.168	10.26	10.062	10.36	10.229	10.347	10.473	10.332	10.381	10.202	10.31	10.347	10.217	10.196	10.199	10.422	10.235	10.022	10.214	10.138	10.248	10.011	10.302	10.2	10.152	10.156	9.9081	10.171	10.101	10.335	10.422	10.245	10.493
3.4507	3.4893	3.71	3.0675	3.4806	3.3953	3.3414	3.5986	3.7886	3.3275	3.4816	3.4241	3.3976	3.6072	3.4509	3.5844	3.5365	3.4356	3.4922	3.7214	3.4547	3.2839	3.4749	3.4333	3.2825	3.5042	3.5275	3.5493	3.3374	3.3647	3.4062	3.3575	3.3953	3.4524	3.2615	3.3304	3.3361	2.9702	3.4502	3.5458	3.5699	3.5178	3.4668	3.4953	3.0874	3.0777	3.3693	3.177	3.5532	3.1301
7.6458	6.5465	6.9846	7.0181	6.2788	7.4596	7.3081	7.59	7.2282	7.4315	7.3385	6.9552	6.6195	7.6086	7.0734	7.4237	7.1202	7.2871	7.2077	7.4441	6.9301	7.3135	7.3516	7.2911	7.6766	7.2602	7.3193	7.3227	7.17	7.4469	7.4283	7.2921	7.0263	7.2469	7.333	7.2273	7.2955	6.9404	7.3614	7.0176	6.9713	7.2234	7.2585	7.3086	7.5768	7.5351	7.4965	7.3533	7.2865	6.8962
7.9081	7.776	8.0465	8.4755	8.1378	8.1696	7.9911	8.1095	8.0438	8.3159	8.2581	8.5595	8.0366	8.2746	8.1912	8.2939	8.1375	8.2788	8.2845	8.3017	7.9147	7.9182	8.0875	7.8748	7.8054	8.3889	7.919	8.0433	8.0901	8.2766	8.3046	8.753	8.1788	8.3264	8.6194	8.7338	8.2265	8.1608	8.146	8.5621	8.2225	8.1485	8.1346	8.2378	7.8154	7.8627	8.0475	8.3917	8.1372	8.4993
5.3065	5.7657	5.5258	5.5815	5.4466	5.458	5.5521	5.4757	5.6583	5.4948	5.296	5.9315	5.2029	5.9062	5.304	5.5235	5.6711	5.5199	5.8229	5.5112	5.797	5.638	5.5151	5.5165	5.7697	5.4504	5.7541	5.7664	5.6884	5.5926	5.5898	5.6719	5.5535	5.9076	5.2681	5.6357	5.6357	5.6438	5.6435	5.9247	5.6708	5.4973	5.861	5.804	6.2146	5.3853	5.4723	5.3647	6.0052	5.4217
11.146	11.329	11.492	11.408	11.635	11.94	11.306	11.409	11.577	11.57	11.961	11.746	11.421	11.918	11.477	11.605	11.376	11.879	11.978	11.959	11.682	11.712	11.806	11.898	11.639	11.552	11.778	11.249	11.912	11.927	11.87	11.329	11.942	11.954	12.078	11.921	11.463	12.217	11.618	11.595	12.052	11.91	12.121	12.174	12.038	11.975	11.815	11.149	12	11.418
8.8852	9.4395	9.1787	9.1385	9.1853	9.2603	9.2358	9.4197	9.5789	9.3698	9.8935	9.2499	9.2063	9.7079	8.7402	8.8625	9.0123	9.7894	9.8514	9.9608	9.0683	9.8097	9.526	9.3859	9.5005	9.4088	9.6408	9.4065	9.1225	9.6394	9.878	9.3624	9.6187	9.698	9.7802	9.6347	9.1493	9.6118	9.7087	9.9301	9.4596	9.436	9.1135	9.5672	9.5571	9.8235	9.1579	8.8702	9.8901	9.0923
10.093	10.473	10.584	10.67	9.8701	10.844	10.531	11.244	10.717	11.331	10.773	10.581	10.758	10.677	10.02	10.426	10.449	10.607	10.441	10.874	10.526	9.8517	10.828	10.664	10.135	10.655	10.428	10.708	10.753	10.341	10.404	10.882	10.494	10.282	10.68	10.098	11.184	10.653	10.947	10.382	10.777	11.004	10.762	10.893	10.719	10.14	10.665	10.079	10.536	10.54
9.674	9.7615	9.7972	9.603	9.3916	9.5749	9.9059	9.7884	9.4831	9.6122	10.141	9.6852	9.7565	9.8263	9.839	9.6497	9.7042	9.7737	9.9454	9.7685	9.5079	9.5725	9.8089	9.9879	9.7691	9.6458	9.9037	9.7671	9.8966	9.8248	9.8381	9.6645	9.8381	9.8142	9.8996	9.8034	9.8191	9.7846	9.5017	9.6406	9.7961	9.954	9.8369	9.705	9.652	9.6391	10.078	9.7584	9.8645	9.4331
8.5651	8.1616	8.6187	8.7159	8.5493	8.3117	8.8276	8.584	8.4025	8.5188	8.4434	8.0712	8.4183	8.514	8.4195	8.4727	8.693	8.3512	8.3863	8.5526	7.8133	8.4872	8.5304	8.335	8.5317	8.3855	8.5803	8.6077	8.3097	8.6139	8.6565	8.7472	8.2372	8.5016	8.4355	8.7305	8.6003	8.2261	8.5253	8.6867	8.722	8.8229	8.5814	8.6815	8.474	8.758	8.6294	9.123	8.6753	8.5504
6.1507	5.6299	6.1217	7.2318	6.3115	6.6057	6.5207	6.6981	6.5957	6.9005	6.432	6.5339	6.5925	6.6395	6.3454	6.4639	6.7833	6.3356	6.3715	6.7352	6.5343	6.8372	6.591	6.6922	6.7439	6.776	6.2669	6.8054	6.5008	6.7016	6.5739	6.6933	6.3588	6.5291	6.825	6.6023	6.5238	6.4021	6.5992	6.7724	6.5311	6.6309	6.6826	7.0399	7.0122	6.6632	6.7371	6.4484	6.8093	6.4796
7.938	9.4731	8.3503	8.8819	8.9999	8.6408	8.2141	8.5586	9.1577	8.4893	8.8937	9.8233	8.533	8.9216	9.0001	8.8037	8.7519	9.2915	9.7573	9.6858	9.4351	9.3031	8.9513	8.5469	8.8535	8.9644	8.6681	8.3711	8.434	8.9667	8.6195	9.067	9.0658	9.01	9.2191	9.5463	8.3513	9.3209	8.6808	9.9315	8.9385	8.9154	8.8321	9.2515	9.6374	9.5963	8.9997	8.934	9.6637	8.4768
7.6883	7.2782	7.5295	6.966	7.2311	7.6214	7.3675	7.525	7.6015	7.7685	7.9176	7.2946	7.3845	7.8807	7.662	7.8738	7.6499	7.3851	7.3102	7.5359	7.3201	7.8425	7.8309	7.769	7.7527	7.6941	7.7203	7.654	7.6348	7.9466	7.7979	7.4451	7.6416	7.7923	7.5314	7.6833	7.5041	7.8635	7.8827	7.3083	7.5582	7.5754	7.8098	7.868	7.8159	7.6973	7.7106	7.9533	7.6014	6.6514
8.7571	8.5428	8.5443	8.5664	8.4077	8.7265	8.9823	8.768	8.5227	8.5552	8.8702	8.5978	8.4705	8.6862	8.8052	8.6966	8.7084	8.414	8.5936	8.4938	8.7531	8.62	8.6162	8.8605	8.7185	8.6828	8.5378	8.6275	8.9936	8.7078	8.6557	8.532	8.9584	8.706	8.5319	8.5573	8.6584	8.6657	8.4652	8.8737	8.7954	9.0195	8.8445	8.6786	8.9626	8.8006	9.0519	8.8341	9.0665	8.7343
11.599	11.808	12.058	12.481	12.991	12.468	11.96	12.251	12.379	12.28	12.883	13.015	12.335	12.332	12.609	12.358	12.525	12.585	12.925	12.735	12.122	11.366	12.075	12.358	12.019	12.365	12.454	11.921	12.333	12.519	12.437	12.534	12.451	12.525	12.746	12.78	12.266	12.882	11.851	12.8	12.384	12.526	12.374	12.418	11.921	12.139	12.268	12.558	12.258	12.501
10.023	9.5862	9.6845	9.509	9.3803	10.046	10.256	9.7446	9.9034	9.9036	9.9097	9.8008	9.9882	9.7173	10.121	9.9749	10.077	9.9155	9.9733	9.6688	10.329	9.6716	9.9182	10.25	9.9757	9.8292	9.8418	9.9091	10.262	9.7404	9.8298	9.7555	10.284	9.8238	9.8947	9.8569	9.9156	10.174	9.9391	9.7877	10.069	10.189	10.117	9.9971	9.9441	9.9909	10.418	10.103	9.8255	10.031
5.8432	5.975	5.885	5.4625	5.949	5.7688	5.6447	5.8504	5.7522	6.0763	5.7891	5.8402	6.1405	6.0411	5.9968	5.9204	5.5617	5.831	5.7032	5.9304	5.9939	6.1528	5.9943	6.0483	5.9924	5.995	5.9153	5.9301	5.9216	5.8684	6.1085	5.74	5.9985	5.894	5.5145	5.8779	6.0052	5.8222	6.2235	5.8788	5.6097	5.8555	5.6759	5.6725	5.8945	5.6656	5.8326	5.7249	5.7619	6.0009
3.0446	2.4871	2.9419	3.6868	3.472	3.545	3.2162	3.3879	3.1528	2.9473	3.1318	3.1793	2.7675	3.3223	3.4499	3.2868	3.1656	2.8393	2.8862	2.933	3.0958	2.8987	3.372	3.1319	2.7499	3.3319	2.8483	2.9789	3.3526	3.3701	3.2254	3.3476	2.8265	3.2206	3.0078	3.5358	3.0482	3.0933	3.4633	3.8275	3.0739	3.5443	2.9392	3.748	3.0099	3.2114	3.183	2.6338	3.0946	3.5567
10.186	10.301	10.097	9.7778	10.079	9.9593	9.9533	9.9593	10.26	10.154	10.169	10.031	9.5794	10.017	9.8074	9.978	9.8563	10.156	10.231	10.147	10.07	10.301	10.402	9.9491	9.9976	10.006	10.239	9.8912	9.9541	10.104	10.232	9.9311	10.049	10.233	10.013	10.106	9.8116	10.064	10.135	9.8722	10.128	10.305	10.258	10.121	10.129	10.323	10.106	9.8619	10.411	9.7531
5.0682	5.0686	4.8858	5.1358	5.5428	5.3543	5.0205	5.4436	5.3275	5.2859	5.1579	5.0526	4.9207	5.4161	5.0737	5.4266	5.1934	4.8332	4.9105	4.7345	4.9879	5.0728	4.9173	5.076	5.2474	5.4649	5.0632	5.3962	5.1743	4.9624	5.0733	5.2793	4.7524	5.0335	4.9137	5.1173	5.328	5.3502	5.5746	5.4433	4.9726	4.9766	4.8025	5.4273	4.8699	4.95	5.2912	4.891	5.0984	5.3649
7.9798	8.8113	8.1354	7.7832	8.0522	7.9106	7.9101	7.9376	8.4935	7.8365	8.4727	8.8724	7.4131	8.114	7.8309	7.7754	8.0301	8.3012	8.8065	8.1466	8.368	8.4927	8.2477	7.9316	8.3281	7.9916	8.279	7.9029	8.2003	8.3832	8.3139	8.3413	8.3879	8.3922	8.3299	8.5922	7.7681	8.3565	7.7259	8.4808	8.5016	8.3227	8.3503	8.6777	8.5698	8.9693	8.2572	8.3614	8.8631	8.0418
4.299	3.5035	3.6584	3.9625	4.4513	4.5136	4.2006	4.7061	4.6263	4.5813	4.1456	4.7624	4.062	4.5108	4.4661	4.1586	4.4796	4.3914	4.4444	4.5162	4.1865	4.228	4.5422	4.5836	4.1545	4.342	4.4625	4.4594	4.041	4.1298	4.1883	4.6051	4.0404	4.5178	4.5896	4.6949	4.1633	4.2278	4.4256	4.5946	4.5862	4.6997	4.4588	4.7381	4.2324	4.6927	4.4956	4.6317	5.042	4.1411
8.6416	11.45	11.127	8.2183	8.3118	9.1702	9.6482	9.7323	9.0433	9.7798	8.7932	8.8947	8.9644	9.7706	8.5416	9.0763	8.8499	8.1336	7.9042	8.5723	9.755	10.153	9.0246	8.2893	9.4719	8.838	8.7651	9.5409	8.3407	8.2223	8.6641	9.5341	8.6815	8.292	8.2782	8.063	9.3282	8.1978	9.5822	8.0902	8.4625	7.7356	8.5319	8.3301	8.5021	8.9791	8.712	9.5891	8.7908	9.0428
9.1912	9.4218	9.3835	9.5588	9.1571	9.5291	9.1963	9.4491	9.4639	9.4904	9.4568	9.2848	9.2041	9.7285	9.4592	9.5945	9.4332	9.4555	9.4506	9.5616	9.2576	9.4839	9.3025	9.5514	9.4268	9.6419	9.378	9.3524	9.5699	9.5776	9.5912	9.2442	9.5188	9.5152	9.564	9.4713	9.5193	9.5463	9.5083	9.6103	9.7054	9.5516	9.8206	9.842	9.6607	9.5464	9.4122	9.0672	9.5145	9.4266
5.229	5.452	5.5796	7.4443	7.3773	7.954	6.5136	6.7839	5.3257	7.0453	5.0884	8.604	6.8612	7.4381	8.7968	8.2859	6.7226	4.8967	4.4724	4.2725	7.0572	6.0639	4.4341	4.7542	6.6274	6.9938	4.2149	6.5613	4.8075	4.4667	4.2296	7.6894	4.5543	4.1474	5.1821	4.4672	6.8229	4.7822	6.3976	7.8534	4.8991	4.7051	5.6884	5.4544	4.7538	4.7183	7.016	7.2665	4.2902	7.0118
6.1809	7.6205	7.4526	7.5268	6.9721	7.4564	8.2671	7.533	6.05	7.3884	6.7074	7.6254	7.4121	6.9554	7.3584	6.8311	7.5911	5.868	6.2856	6.4458	6.8192	6.6029	6.1123	6.0524	7.8718	6.93	5.9716	7.4536	6.0469	6.1526	6.0369	7.66	5.9112	5.8607	7.5803	6.9831	7.8635	6.2607	7.8032	7.4486	6.4366	5.9484	6.5528	6.4318	5.9983	6.2578	7.6796	7.0433	5.8655	7.4773
10.642	9.7951	10.241	10.656	8.8061	9.7054	10.441	10.817	10.714	10.345	9.8813	8.6545	10.162	10.485	9.0672	9.94	9.0359	9.8573	10.123	10.719	10.43	10.911	11.069	10.887	10.501	10.093	10.429	10.272	10.939	10.895	10.735	9.1554	11.067	10.895	10.007	10.14	10.108	9.8858	10.715	9.8441	9.9383	10.357	10.028	10.81	11.358	10.327	9.7937	9.5246	10.639	9.4892
6.6425	5.3704	5.3023	6.5806	6.3408	6.7229	6.8247	6.6332	6.1005	6.7841	6.6519	6.6948	6.0278	7.1128	6.4516	6.1166	6.7449	5.8334	5.9644	6.0922	6.2179	6.3193	6.2298	6.1862	6.3448	6.4362	6.3289	6.4047	5.7582	6.7452	6.627	6.8625	5.9319	6.1016	6.629	6.3339	6.6179	6.4627	6.6413	6.6797	6.6377	6.1933	6.4876	6.0883	5.6397	6.3792	6.5758	6.8528	6.5888	6.8342
6.1809	6.1406	6.3519	5.2866	5.5689	6.4609	6.7328	6.7023	6.7324	6.4908	6.6638	6.3505	6.3681	6.6751	6.5413	6.5267	6.3796	6.4235	6.5211	6.3079	6.4185	6.6722	6.5897	6.4886	6.5988	6.5615	6.728	6.7548	6.3678	6.4632	6.6976	6.4392	6.308	6.0517	5.999	6.0806	6.149	5.6725	6.4474	6.0837	7.1127	6.6827	7.1684	6.9249	6.4752	7.0478	6.3981	6.343	6.2957	6.364
10.234	10.085	10.189	9.4186	9.0607	10.475	9.9366	10.276	10.512	10.272	10.118	10.191	9.9751	10.253	9.7136	9.8361	10.119	9.8847	10.17	10.207	9.7849	10.031	10.061	10.119	9.9166	9.8593	9.8	9.6196	10.08	10.304	10.075	10.454	10.285	10.286	10.383	9.8328	10.261	9.8635	10.119	9.764	10.455	9.8759	10.115	9.7692	9.7834	10.041	9.8181	10.264	10.263	10.177
10.942	11.06	10.902	10.806	11.099	10.72	10.62	11.029	11.366	10.821	11.143	10.567	10.68	10.903	10.544	10.579	10.965	10.625	10.472	11.361	10.467	10.802	11.224	11.035	10.679	10.986	10.832	10.413	11.26	11.127	11.221	10.718	11.334	11.198	10.776	11.033	10.918	11.097	10.965	10.982	11.282	10.952	11.115	11.201	11.039	11.015	10.957	10.53	11.332	10.731
8.2111	8.6241	8.5896	8.5655	8.4569	8.4437	8.4094	8.6661	8.7044	8.6101	8.5129	8.4311	8.5319	8.6399	8.4317	8.4423	8.4593	8.5308	8.5264	8.3864	8.5696	8.8159	8.6092	8.5817	8.438	8.5928	8.5001	8.5127	8.5557	8.5769	8.5424	8.5009	8.6032	8.6367	8.4454	8.3789	8.5534	8.565	8.6442	8.464	8.7275	8.7107	8.5145	8.5747	8.8646	8.7462	8.5745	8.6648	8.8101	8.3565
9.025	9.3747	9.0175	9.0159	8.8408	9.0393	8.9682	8.9705	8.9356	8.8379	9.0849	9.2666	8.9306	9.0608	9.0204	9.106	9.1302	9.0475	9.0871	8.8679	9.2552	9.1805	9.0711	8.8291	9.0019	9.1037	9.1801	8.8684	9.0877	9.1006	8.968	9.1021	9.0806	8.9447	9.1021	8.9273	8.9396	9.1664	9.1335	9.0572	9.1153	9.2202	9.0661	9.2801	9.2554	9.2362	9.2718	8.9951	9.3597	8.8623
10.185	10.173	10.05	10.558	10.291	10.262	10.345	10.346	10.585	10.396	10.325	9.9957	10.847	10.479	10.581	10.764	10.451	10.573	10.707	10.491	10.493	10.309	10.51	10.736	10.463	10.435	10.554	10.481	10.302	10.616	10.28	10.151	10.122	10.307	10.113	9.9708	10.419	9.6705	10.305	10.063	10.109	10.293	10.168	10.088	10.295	9.7782	10.466	10.644	10.128	10.322
6.4505	6.2681	6.3898	6.252	6.1121	6.5563	6.1849	6.6384	6.1603	6.5939	6.4807	6.5262	6.5282	6.2369	6.8759	6.6453	6.5005	6.593	6.5359	6.5271	6.7395	6.5831	6.4004	6.2857	7.0361	6.4445	6.464	6.572	6.3615	6.2115	6.0998	6.7417	6.3604	6.1957	6.6268	6.9244	6.1494	6.4122	6.414	6.7278	6.2359	6.6748	6.1982	6.578	6.5925	6.5464	6.84	6.6258	6.4008	6.0185
8.3927	8.2516	8.3187	8.3539	8.4228	8.3908	8.3308	8.3149	8.1187	8.4464	8.2182	8.1675	8.3767	8.3887	8.2162	8.3087	8.4386	8.3431	8.034	8.1603	8.3696	8.1482	8.1996	8.101	8.0249	8.2641	8.2883	8.6034	7.5639	7.8853	7.8275	8.2261	7.8544	8.0397	8.1578	7.8887	8.0561	8.0189	8.3058	7.9901	8.0486	8.2414	8.0715	8.0441	8.2321	8.1625	7.8659	8.2239	8.3473	8.4564
3.5763	5.1036	4.2942	4.1467	3.6239	3.7374	4.6787	5.4712	5.1284	4.6114	4.2274	3.4791	3.741	4.4263	3.7087	4.0421	3.6166	3.7189	3.9794	5.2409	3.7112	5.4594	5.5812	4.2469	4.061	3.65	3.8729	4.3652	4.2269	4.6397	5.2001	4.8649	4.0583	4.6805	3.5997	3.9308	4.8727	4.223	4.4874	4.2926	4.4667	3.5205	3.4741	4.9444	4.2909	5.0593	3.9312	4.8314	5.4881	3.4151
5.896	5.771	6.0286	5.7912	6.0412	6.0533	6.0629	6.0537	5.6769	6.2159	6.0231	6.3789	5.7584	5.9744	5.5307	5.8437	5.9681	6.2921	6.0786	6.3668	5.9368	5.7262	5.8443	6.1099	6.0377	5.7966	5.9028	6.0939	5.9178	6.0597	5.9413	5.88	6.1437	5.8492	6.142	6.1305	6.0129	5.9076	6.2804	6.2817	6.0216	5.8163	5.9826	5.8737	6.0033	6.0699	5.8993	5.9327	6.0027	6.0268
9.9105	9.9663	10.006	10.047	10.287	10.3	10.014	10.304	9.9254	10.007	10.279	10.365	10.123	10.264	10.197	10.099	10.044	9.9852	10.026	10.183	9.817	9.6659	9.8212	10.037	9.9642	10.039	9.9814	9.8434	9.8317	9.9605	9.8184	10.239	10.006	9.9393	10.16	10.146	9.9282	10.31	9.8265	10.121	9.8994	9.9243	10.039	9.9165	9.7716	9.8848	9.8331	10.256	10.109	10.052
10.634	11.107	11.07	11.43	11.296	11.052	10.78	11.01	10.989	10.955	11.048	11.231	10.989	11.102	11.099	11.098	11.071	11.11	11.108	11.332	10.877	11.039	11.159	11.151	10.932	11.234	11.1	10.941	11.011	11.141	11.199	11.066	10.971	11.092	11.122	11.175	10.991	11.24	10.967	11.18	11.099	11.134	11.13	11.463	11.005	11.104	11.112	10.816	11.164	11.008
11.334	11.396	11.209	11.252	11.491	11.518	11.092	11.376	11.372	11.363	11.857	11.88	11.321	11.311	11.583	11.443	11.543	11.482	11.657	11.82	11.138	11.229	11.321	11.536	11.202	11.496	11.391	11.286	11.435	11.438	11.474	11.499	11.596	11.458	11.697	11.888	11.522	11.734	11.168	11.528	11.564	11.399	11.493	11.689	11.204	11.481	11.554	11.298	11.481	11.617
4.4133	4.2471	3.7921	3.598	3.7068	4.3895	4.4671	4.7989	4.2761	4.0709	4.11	4.1876	3.7552	4.3022	4.2811	4.1156	3.8263	3.5193	3.9427	3.6334	3.9627	3.9846	4.2255	4.2442	3.9733	4.3178	4.2779	4.253	4.1057	4.3	3.6852	4.0853	4.1471	4.3741	4.4917	4.3809	4.1482	4.3115	3.7826	4.2572	4.2977	3.9114	4.509	4.6555	4.2546	3.9187	4.392	4.0111	4.2461	3.5043
5.9992	6.6561	6.0201	6.2964	6.1674	5.8822	6.0085	6.0154	6.0682	6.1511	6.3917	5.915	6.1922	6.2246	6.355	6.3027	6.075	6.1259	6.3531	6.0201	6.0947	6.2522	5.934	6.0546	6.1214	6.4456	5.7868	6.3078	6.2941	5.9613	6.3302	6.0652	6.2667	6.2134	6.2284	5.7609	6.1057	6.0242	6.0197	5.7472	6.5951	6.1746	6.3081	5.9549	6.0996	6.0304	6.3455	6.1467	6.0372	6.1377
12.223	12.125	11.985	11.996	12.031	12.08	12.112	12.106	12.174	12.118	11.955	11.79	12.092	11.994	11.936	12.12	12.095	11.972	12.025	11.627	12.263	12.292	12.217	12.117	12.468	12.121	12.16	12.313	11.914	12.034	12.132	11.818	11.947	12.154	11.695	11.801	11.948	11.931	12.133	11.755	11.759	11.755	11.991	11.893	12.126	12.021	12.058	12.114	11.881	12.18
5.0577	5.2247	5.1369	5.1582	5.1979	4.7312	5.196	5.028	5.0926	5.1481	4.9117	4.9338	5.1086	5.0277	5.0081	5.2923	5.0648	4.8267	4.9767	5.1846	5.0925	5.0531	4.7944	4.9501	5.1883	5.2556	5.2206	4.9715	5.2401	5.0265	4.9859	5.0042	5.236	5.1204	5.0025	5.0288	4.8857	5.1456	4.9719	5.0063	4.7416	5.1909	5.0527	4.7426	4.8796	5.0487	5.2569	5.0901	5.1293	4.8678
5.5922	4.0767	4.8084	3.9893	4.5022	6.3803	4.0013	4.8964	6.142	6.853	5.8007	4.5653	6.5904	4.6652	4.6289	4.5166	7.2942	6.4301	6.4219	7.6025	5.4545	5.375	4.877	6.7842	6.5599	4.5605	5.6786	6.4805	4.0623	5.3641	5.4221	4.8143	4.1332	6.356	5.907	7.4856	6.0902	5.9205	5.4957	6.2125	6.0699	4.1392	4.8242	5.9642	3.7292	6.701	3.89	6.428	4.0614	6.1455
8.7513	8.8573	8.702	8.3595	8.4334	8.6949	9.2413	9.0021	8.5943	8.5364	8.5552	8.9102	8.4075	8.925	8.891	8.9537	8.6318	8.3493	8.3348	8.182	8.852	8.6753	8.9595	8.7517	8.6019	8.7491	8.785	8.5856	9.0078	8.7853	8.7869	8.7641	9.0014	8.6421	8.5303	8.46	8.7022	8.5765	8.676	8.5694	8.541	8.7523	8.7917	8.8426	8.896	8.5964	8.8936	8.3606	8.9986	8.4834
8.2545	8.2865	8.0708	8.4863	8.3113	8.2841	8.5494	8.6454	8.688	8.7039	8.7592	8.4208	9.1139	8.1884	8.8672	8.3411	8.48	8.9284	8.9517	8.9577	8.1075	8.0126	8.1379	9.0261	8.6445	8.2642	8.2026	8.1599	8.089	8.5794	7.9659	8.3645	8.6699	8.2214	9.1203	8.6114	8.5583	8.3957	8.2888	9.2168	8.3507	8.7632	8.0303	7.7652	8.3874	8.171	8.6428	8.3422	8.1331	8.6923
11.103	11.101	10.983	10.93	11.134	10.929	11.432	10.838	10.656	10.852	11.183	11.288	10.99	10.56	11.26	10.876	11.533	11.558	11.509	10.393	11.439	10.33	10.302	11.219	10.656	10.833	10.956	10.938	11.403	10.711	10.678	10.8	11.402	10.81	11.522	11.327	10.602	11.16	10.41	11.059	10.838	11.219	10.881	10.801	10.334	10.725	11.043	10.868	10.166	10.869
5.4718	5.0953	4.8173	5.3907	5.0387	5.458	5.3258	5.2609	5.2881	5.33	5.586	5.1255	5.6377	4.9208	5.1255	5.295	5.6099	5.4774	5.8971	5.8039	5.2307	4.9504	5.0669	5.4042	5.2737	5.295	5.1791	5.1491	5.495	5.4137	5.3212	5.3914	5.6051	5.3604	5.9008	6.2903	5.3271	5.572	5.0615	5.9861	5.3884	5.6457	5.3407	5.5777	5.3511	5.3303	5.4945	5.6157	5.2255	5.2932
2.3143	2.0858	1.9573	2.0684	2.0223	2.5098	2.3031	2.3329	2.2573	2.672	2.285	1.8946	2.395	2.2157	2.0757	1.9133	2.6213	2.2081	2.2826	2.192	2.4124	2.4273	2.3392	2.4467	2.5294	2.0954	2.1354	2.3046	2.0964	2.5252	2.5779	2.1367	2.021	2.9745	2.387	2.37	2.4957	2.2213	2.8265	2.4968	2.4375	2.1722	2.2925	2.6483	2.3033	2.2509	2.4741	2.2159	2.1133	2.1189
4.7721	3.4612	3.9687	3.466	3.6986	4.3115	3.9093	3.5193	4.7286	4.1335	6.4057	3.7997	4.5003	3.6649	3.6103	3.7369	3.8731	4.6204	5.8616	4.6495	4.6754	4.4926	4.5608	5.2142	4.2715	3.7574	4.2528	4.3587	3.5729	3.9082	4.6943	3.6561	3.6735	4.3488	5.0129	4.7879	4.7007	4.1197	4.0479	3.6871	4.3062	3.9215	4.5135	4.8034	3.4409	3.6547	3.8623	4.3765	3.5955	4.3457
7.7584	8.2162	8.163	7.9026	8.07	7.6408	8.0037	8.0467	8.1073	7.7602	7.8774	8.4199	8.0371	8.1215	8.0414	8.2231	8.1308	8.048	8.0535	7.9943	8.1205	8.1931	8.0677	7.9612	7.9865	8.2068	8.1365	7.9016	8.2861	8.154	8.0243	8.2537	8.1858	8.119	8.1113	8.2735	7.9948	8.1132	8.1347	8.1933	7.9552	7.9891	7.9182	8.1675	8.4005	8.2429	8.1611	8.016	8.3805	7.8412
8.366	8.0844	7.9813	7.8418	7.7094	8.203	8.4834	8.0832	8.0557	8.1873	7.9644	8.5649	7.8951	8.0784	8.0452	8.0125	8.2594	8.3059	8.2059	8.2181	8.3626	8.4815	8.4405	8.23	8.242	8.1088	8.3097	8.2463	8.0847	8.2463	8.279	8.263	7.9535	7.9603	8.2096	8.1658	8.3251	7.9713	8.5037	8.3812	8.1763	7.9007	8.2718	7.8713	8.4173	8.2001	8.0537	8.3045	8.2299	8.1978
9.2695	8.9516	8.7415	8.5802	8.9735	8.9775	8.9767	9.0021	9.2505	8.9086	8.9038	8.9577	8.7222	8.8908	8.921	9.0586	8.9872	8.7632	8.7486	8.761	9.1694	9.0249	9.2269	8.6482	8.9154	8.9255	8.8367	9.0145	8.8787	8.789	8.8331	9.2417	8.8495	8.9178	8.735	9.0775	8.9933	9.0657	9.1349	8.8472	9.0309	9.1893	9.166	9.0357	9.0443	8.9133	8.8712	9.2782	9.2429	8.8044
4.8877	5.3492	5.2623	4.4607	5.0977	6.622	5.4365	5.4438	5.981	8.0316	6.4283	3.3944	7.4732	5.9362	3.8918	5.3933	6.3576	7.1893	6.3202	7.353	6.8904	8.1016	7.7861	7.8911	7.5507	5.2579	7.1779	7.6414	5.9664	7.694	7.7139	7.3212	5.0272	7.6172	7.0579	6.062	7.5367	6.5446	8.4643	6.1768	7.6511	4.9723	6.9873	8.1516	6.2404	7.6411	7.2934	6.0224	5.9529	6.0227
7.5007	7.3913	7.1638	7.0072	7.0229	7.5668	7.4632	7.4837	7.4908	7.3318	7.9731	7.8275	7.2611	7.502	7.7075	7.4825	7.6397	7.3723	7.3897	7.2571	7.4837	7.394	7.3933	7.3256	7.2465	7.3964	7.538	7.1663	7.3294	7.3865	7.3949	7.4863	7.5678	7.2183	7.3304	7.6145	7.3861	7.6097	7.1082	7.5171	7.4532	7.3705	7.5211	7.5289	7.5308	7.3709	7.5433	7.7249	7.6352	7.29
9.0488	8.6621	8.9905	8.6411	8.1249	8.9872	9.0913	8.7905	8.7642	8.324	8.3425	9.2176	8.2378	8.7665	8.8741	8.7932	8.3822	8.2955	8.3603	8.0507	8.3333	8.3091	8.6869	8.2163	8.1845	8.8345	8.3704	8.4992	8.902	8.339	8.3939	8.652	8.8483	8.3839	8.2979	8.3734	8.5969	9.0475	8.3983	8.2364	8.556	9.1353	8.8186	8.5442	9.1046	8.5661	8.4032	8.5463	9.1378	8.3313
11.184	11.254	10.82	11.213	11.586	10.972	11	11.229	11.119	11.42	11.728	11.071	11.334	10.95	11.022	11.029	11.464	11.622	11.641	11.66	11.413	11.32	11.211	11.556	11.441	11.015	11.434	11.273	11.253	11.483	11.544	11.553	11.165	11.496	11.633	11.887	11.497	11.138	11.326	11.835	11.397	11.022	11.225	11.541	11.02	11.358	11.427	11.341	11.247	11.518
10.302	10.5	10.377	10.347	9.4833	10.276	10.638	10.506	10.316	9.5119	10.071	10.36	9.9917	10.299	10.764	10.598	9.7393	10.039	10.158	9.9505	9.5004	9.3315	10.142	10.089	9.5918	10.455	9.9818	9.7431	10.711	9.8895	9.8012	9.7405	10.971	9.6896	10.11	10.233	9.8297	10.686	9.4075	10.478	9.8869	10.52	10.231	9.3863	10.302	9.5494	10.074	9.4799	10.551	9.8246
10.589	11.331	11.119	12.213	12.6	11.781	11.121	11.523	11.594	12.005	12.44	12.051	11.615	11.519	11.739	11.808	11.875	11.954	11.777	12.407	11.889	12.265	12.133	12.036	11.916	11.405	12.081	11.729	11.743	11.954	12.282	12.295	11.212	12.226	12.085	12.596	11.939	12.089	12.251	12.029	12.182	11.811	11.909	12.414	11.058	11.934	12.142	12.248	11.602	12.047
11.145	11.423	11.463	11.421	11.909	11.383	11.334	11.434	11.661	11.966	12.059	11.441	11.885	11.527	11.45	11.577	12.033	11.996	12.044	11.965	11.953	12.002	11.796	11.923	11.949	11.425	12.018	12.004	11.557	12.033	12.073	12.096	11.591	12.125	12.122	12.257	12.165	11.553	12.039	11.944	12.214	11.531	11.991	12.394	11.769	12.254	12.026	11.771	11.595	11.883
11.145	11.423	11.463	11.421	11.909	11.383	11.334	11.434	11.661	11.966	12.059	11.441	11.885	11.527	11.45	11.577	12.033	11.996	12.044	11.965	11.953	12.002	11.796	11.923	11.949	11.425	12.018	12.004	11.557	12.033	12.073	12.096	11.591	12.125	12.122	12.257	12.165	11.553	12.039	11.944	12.214	11.531	11.991	12.394	11.769	12.254	12.026	11.771	11.595	11.883
7.1658	8.8406	7.7489	7.2563	8.0656	7.6123	7.4663	7.766	7.2291	7.5511	7.5549	6.951	8.071	6.9785	7.1263	7.0218	7.5947	6.6888	7.2014	7.7889	7.6913	8.138	8.068	7.8409	7.4352	7.4927	7.7066	7.5149	7.8907	7.9087	7.8817	7.9787	7.8312	8.5597	7.2051	7.691	7.8024	7.4082	8.3504	7.0971	7.3596	7.3355	7.3688	8.1902	7.7652	7.9655	8.0137	7.1604	7.4783	7.0817
10.369	9.7621	9.7913	9.83	10.339	10.264	10.054	9.63	9.737	9.8506	10.409	10.313	10.087	10.004	10.463	10.157	10.159	9.6902	9.9253	9.6815	10.427	9.4802	9.8058	10.04	9.5247	9.9839	10.029	9.5941	10.39	10.17	10.003	10.075	10.349	10.055	10.293	10.276	9.91	10.673	9.701	10.096	10.436	10.537	10.539	9.931	10.281	9.9988	10.546	9.8232	10.04	10.299
2.7449	3.1917	3.5508	3.7167	3.1824	3.0515	3.3143	2.9386	3.4034	3.277	3.284	3.5939	3.23	3.295	3.0947	2.8805	3.0969	3.4139	3.4972	3.139	3.3616	3.241	3.0871	2.8866	3.0806	3.239	3.1625	3.1818	3.1881	2.9268	2.9165	3.1389	3.1031	2.8292	3.0079	3.3962	3.2247	3.0722	3.3556	3.3095	2.8119	3.156	2.9468	3.2103	2.8788	2.9779	3.0145	3.1379	3.145	3.0898
7.8211	8.5846	8.1807	8.0292	8.1512	8.1201	7.606	8.2774	8.7811	7.9799	8.3967	9.1614	7.8687	8.4746	8.2776	8.5516	8.2115	8.2777	8.6973	8.5657	8.7601	8.6577	8.1939	7.9328	8.2798	8.2247	8.2195	7.8746	8.2244	8.2746	8.0854	8.3374	8.6789	8.339	8.4739	8.4205	8.1567	8.3706	8.0825	8.9178	8.691	8.2918	8.5085	8.6846	9.1381	9.0455	8.4122	7.8101	9.0992	7.7678
7.7237	8.1039	7.1252	7.7855	7.789	7.0395	7.4559	7.4977	7.6283	7.6342	8.2604	7.3634	7.5537	7.0775	7.7847	7.3862	7.7004	7.4957	7.9588	7.7926	7.5272	7.2886	7.4327	8.0095	7.5009	7.5298	7.404	7.4764	7.7451	7.7908	7.6066	7.558	7.8614	8.0185	7.3666	7.8279	7.8436	7.7626	7.2652	8.062	7.6875	7.3686	7.1219	7.4432	7.4077	7.5269	7.8235	8.188	7.7129	7.865
9.5697	10.222	9.4967	9.8305	9.588	9.632	9.5047	10.031	9.8406	9.7769	9.9197	9.7552	9.6314	9.8349	9.5883	9.7696	9.78	9.625	9.8441	9.9848	9.8515	9.7163	9.6931	9.7502	9.9455	9.8987	9.5908	9.8391	9.6784	9.6229	9.4601	9.562	9.5411	9.5137	9.4484	9.7638	9.455	9.3118	9.5523	9.7602	9.5597	9.3819	9.4907	10.078	9.7077	9.7079	9.5567	9.639	9.7892	9.3622
9.3713	9.2744	9.2599	9.1271	9.0029	9.3193	9.6133	9.439	9.3805	9.2244	9.5566	9.3105	9.2154	9.3901	9.238	9.2951	9.4104	9.1001	9.1234	9.1299	9.412	9.3795	9.359	9.4369	9.5091	9.353	9.4553	9.3325	9.565	9.4003	9.4661	9.4056	9.5681	9.5186	9.3931	9.4281	9.514	9.3813	9.4132	9.2084	9.4033	9.3273	9.4435	9.4535	9.5133	9.213	9.4421	9.3904	9.5932	9.4366
9.1827	9.0887	9.0227	9.0323	8.62	9.1099	9.204	9.1015	9.0496	9.2637	9.1677	8.9448	9.2291	9.1773	9.1252	9.083	9.0643	9.1392	9.2287	9.2434	9.2198	9.3601	9.3398	9.3305	9.1367	9.3354	9.1442	9.2331	9.2595	9.3941	9.5157	9.2665	9.2784	9.3452	9.1143	9.1926	9.4366	9.0149	9.3942	9.2012	9.4032	9.2157	9.2692	9.496	9.2538	9.4506	9.2919	9.25	9.2933	8.9927
9.8396	10.129	9.6785	9.9478	9.9335	9.9885	9.813	9.7485	9.5242	9.5629	10.459	10.379	9.5145	9.6116	10.25	9.7329	9.2938	9.6779	9.8362	9.5053	10.224	9.4487	9.673	9.8711	9.6492	9.3339	9.6474	9.2468	9.9614	9.6979	9.6633	9.9657	9.9526	9.4416	10.023	10.202	9.3517	10.439	9.2846	9.9667	10.293	10.342	9.9756	9.6051	10.096	9.4301	10.465	9.2523	9.5407	9.9461
7.8054	8.0555	7.8672	7.1706	6.7533	7.7899	8.0684	8.4543	7.7961	7.9446	7.7165	7.5195	8.2321	7.9078	7.266	7.5724	8.1362	7.5824	7.757	7.6057	8.4333	7.7849	7.7246	7.3346	8.4006	8.3523	8.1667	7.9021	7.9046	8.234	8.233	7.8484	8.2381	8.0097	7.9718	7.4557	8.1256	7.7921	8.3615	7.9252	8.3268	7.8588	8.0084	8.2221	8.1265	8.169	8.4632	7.4749	8.6273	7.4685
13.424	13.443	13.183	13.258	13.4	13.017	13.285	13.137	13.241	13.149	13.332	13.192	13.392	13.217	13.259	13.208	13.319	13.187	13.337	13.152	13.358	13.271	13.365	13.35	13.283	13.338	13.382	13.313	13.295	13.289	13.301	13.167	13.234	13.312	13.13	13.162	13.311	13.279	13.281	13.337	13.211	13.163	13.135	13.157	13.151	13.152	13.118	13.288	13.12	13.365
7.4114	6.976	6.9422	6.8118	7.3014	7.0333	6.8688	7.5098	7.4912	7.2271	7.9729	8.0452	6.7064	7.84	7.3347	7.0349	7.2565	7.412	7.6722	7.3051	7.4011	6.8946	7.0463	6.5544	7.1472	7.3078	6.9552	6.9667	7.2201	7.2318	7.0422	7.9289	7.4611	7.3169	7.5254	7.7512	7.1381	7.4829	6.684	7.077	7.1426	7.4122	7.1577	7.7349	7.8002	7.577	6.8544	6.9437	7.6126	7.1152
10.254	9.9106	9.8231	9.9432	9.5089	10.211	10.242	9.9769	9.8238	9.7861	10.001	9.7386	9.9149	9.7474	10.069	10.07	9.8874	9.6618	9.5425	9.5674	9.9123	9.731	9.9354	9.9204	9.989	9.8143	10.105	9.7773	10.152	10.147	10.053	9.9229	10.295	9.8518	9.9851	9.7771	9.749	10.051	9.743	9.6403	9.9966	10.153	10.131	9.659	10.036	9.7457	10.316	10.081	9.925	10.002
4.9766	4.7083	4.9089	4.9401	4.7887	4.8183	4.7636	4.842	4.8267	4.8429	4.9737	4.8877	4.8276	4.6575	4.9719	4.962	4.6763	4.9567	4.9077	4.8167	4.9096	4.6053	4.6576	4.6931	4.7889	4.8805	4.9504	4.8735	4.6114	4.6974	4.8377	4.975	4.7969	4.6685	4.8531	4.702	4.7228	4.9298	4.6499	4.5695	4.9232	4.7922	4.9286	4.6518	4.2661	4.4935	4.7265	4.7837	4.6793	4.8162
3.3563	3.584	3.1029	3.9345	4.1467	3.4327	4.31	3.5564	3.6801	3.0866	4.4089	3.9628	4.0009	3.5342	4.2353	3.5377	4.1961	3.7661	4.5036	3.9785	3.7032	3.7212	3.6492	3.7172	3.6831	3.9145	3.8783	3.3134	4.1044	3.8565	3.6967	3.9904	4.227	4.2227	4.2003	4.6689	3.829	4.434	3.4064	3.9084	3.8842	3.6754	3.9472	3.7108	3.0816	3.767	3.4475	4.1229	3.8216	4.1718
6.9468	7.6297	7.2367	7.1332	7.3347	7.4033	7.4847	7.3195	7.4211	7.2031	7.3548	8.1587	7.1797	7.514	7.2552	7.0797	7.4882	7.583	7.8782	7.432	7.6007	7.6708	7.2631	6.9603	7.3813	7.2685	7.2934	7.3336	6.9774	7.5488	7.4553	7.8304	7.278	7.6271	7.6836	7.9582	7.1449	7.7114	7.5192	8.1823	7.8587	7.6496	7.5871	7.8484	7.9785	8.3063	7.6023	7.7103	8.2931	7.063
4.6482	4.192	4.3496	4.8212	4.097	4.5306	4.8056	4.8201	5.4098	3.9446	3.9734	4.3552	4.275	3.8206	4.1569	4.0609	3.9063	4.0185	3.9836	3.6395	3.5596	4.5655	4.1732	3.8097	3.924	4.4931	4.9057	3.7801	4.2946	4.5188	4.9458	4.6115	4.6454	5.0522	5.2024	4.4424	4.3506	4.5635	3.7707	3.9894	5.0478	4.5177	4.8234	4.1285	4.7251	4.1116	4.6118	4.745	5.449	3.7283
9.088	9.109	9.2005	8.9941	9.0098	9.2147	9.1899	9.5709	9.4935	9.3535	9.1825	8.8065	9.3521	9.3871	8.8944	9.5867	8.7208	9.0325	9.0335	9.3569	8.9999	9.1782	9.5405	9.4737	9.5133	9.5467	9.1032	9.3963	9.193	9.4463	9.4411	9.0873	9.0138	9.238	8.8273	8.9081	9.0595	8.9698	9.2364	9.2708	9.048	8.9182	8.9762	9.0948	9.3211	8.8494	9.151	9.331	9.0398	9.3347
5.0933	5.3805	5.3607	4.3494	5.4495	4.7965	4.9825	4.8235	5.0912	5.1089	5.5938	5.4517	4.6668	4.937	5.8672	5.058	5.3643	4.5814	4.8765	5.0311	4.4315	4.3268	4.3995	4.5304	4.3032	4.6156	4.7535	4.5307	5.0703	5.2383	5.1676	5.2895	4.9976	5.3552	5.4056	5.5064	4.9365	6.0491	4.4389	5.1824	5.7092	5.1993	5.3476	5.1737	4.9468	4.9209	5.2206	5.1999	5.9205	5.7056
6.4362	6.5354	6.3344	6.5592	6.2343	6.2941	6.542	6.3832	6.8002	6.8306	6.6568	6.5949	5.9877	6.6664	6.0957	6.2299	6.2763	6.222	6.1113	6.9507	6.1988	6.6995	6.4048	6.6734	6.2076	6.2616	6.2983	6.1922	6.3944	6.6012	6.8157	6.8005	6.434	6.8319	6.7139	6.847	6.1869	6.4813	6.2599	6.428	6.6679	6.4831	6.4798	6.5506	6.223	6.8103	6.4274	6.3372	6.6011	6.4606
8.4592	7.1445	8.3842	8.0512	6.6212	8.0924	8.4089	8.394	8.6278	7.8371	7.2326	7.3346	7.7217	8.0904	7.2997	8.2289	7.8955	7.3677	6.9579	8.0957	7.3321	8.7419	8.6575	7.9937	8.2468	8.1283	8.4719	8.2233	8.003	8.6228	8.608	8.2793	7.3677	8.3406	7.3046	7.6515	8.4588	7.6204	8.1965	7.4549	7.8528	7.9572	8.07	8.2213	8.4748	8.4409	7.962	8.2033	8.4217	7.4547
6.3588	6.3581	6.5622	5.5424	5.3089	6.5329	6.2765	6.9145	6.7663	6.0579	6.8875	6.5318	6.1494	6.6862	6.2088	6.7759	6.3493	5.8405	6.079	6.5918	6.3426	6.6488	6.3484	6.4455	6.7518	6.1609	6.269	6.2961	6.2418	5.687	6.2064	6.2577	6.4664	6.297	6.1855	6.0226	5.532	5.9151	5.6294	5.5702	6.1702	5.9176	5.9296	6.2376	5.7777	6.3187	6.3834	5.9659	6.1264	6.2277
9.1444	8.53	8.4852	8.9038	8.7073	8.7777	8.8807	8.7987	8.8971	8.5862	9.0345	8.8207	8.4389	8.6242	8.6906	8.8757	8.6591	8.3605	8.5881	8.4553	8.5419	8.561	8.8597	8.5428	8.6294	8.5695	8.7598	8.4669	8.8462	9.0176	8.9615	8.9631	8.7966	9.0666	8.6067	8.8436	8.7002	8.9116	8.6342	8.7831	8.9539	8.9078	8.7651	8.9058	8.8371	8.5274	8.8031	9.0566	8.8949	8.9011
5.3368	4.9018	5.4239	5.7167	5.5137	5.8482	5.7509	5.5778	5.8601	5.6986	5.6464	5.6636	5.2766	5.6105	5.8338	5.8797	5.9519	5.5318	5.7559	5.4955	5.9318	5.7959	5.9427	5.5861	5.7224	5.8236	6.0468	5.9159	5.3828	6.0118	5.8587	5.9073	5.345	5.8227	5.2887	5.6373	5.6345	5.4878	5.5223	5.2013	5.6927	5.6095	5.932	6.0493	5.6734	6.0049	5.8194	5.8026	5.6829	5.8491
7.3496	7.9984	7.6533	7.2971	7.5278	7.4877	7.3569	7.5161	7.5095	7.6522	7.2057	7.4825	7.3946	7.4026	7.4908	7.4432	7.4516	7.3279	7.4693	7.469	7.4301	7.6253	7.5888	7.5364	7.6294	7.5661	7.5725	7.7473	7.3632	7.3374	7.4383	7.3415	7.5755	7.4195	7.186	7.4488	7.4062	7.2737	7.5639	7.4095	7.2254	7.3677	7.2521	7.1794	7.478	7.4629	7.3901	7.4444	7.5819	7.4786
5.3647	4.5784	4.7904	5.1853	4.4219	5.1043	5.1144	5.2658	5.0793	4.5224	4.9901	4.0518	5.0667	4.3354	5.6988	5.0914	5.0307	4.5759	4.3771	4.196	4.2702	4.8263	5.1081	5.1955	4.1829	5.3988	5.048	4.614	4.8705	4.8272	4.8952	5.4186	5.1178	4.9043	5.3553	4.2816	4.8247	5.2228	4.5376	4.2285	5.169	4.0589	4.99	4.1654	4.2936	4.2589	3.9414	5.35	4.7878	5.099
8.8241	9.2663	8.9715	9.8452	9.7528	9.0864	8.9413	9.0453	8.4316	8.8819	9.4833	9.087	9.3437	8.4997	9.4684	8.9617	9.4441	9.4693	9.5373	9.0611	8.6194	8.5368	8.76	8.8404	8.8146	8.8698	8.8437	8.8157	8.9222	9.2277	8.9527	9.336	9.2376	9.1695	9.8478	9.4781	9.0479	9.362	8.6465	9.4876	8.9971	9.1144	9.0015	8.696	9.1274	8.7311	9.3282	8.8637	8.839	9.1212
7.8104	7.986	6.9803	7.7507	7.7112	7.3223	7.7971	7.5635	7.6123	7.2651	7.7642	7.604	7.5773	7.3305	7.7777	7.468	7.4272	7.4988	7.6708	7.3	7.4453	7.1105	7.3349	7.5482	7.5088	7.3343	7.3058	7.3842	7.6454	7.5175	7.2914	7.5841	7.9277	7.7586	7.6112	7.6248	7.4817	7.5228	7.3767	7.6751	7.5229	7.462	7.446	7.4741	7.4634	7.3674	7.4732	7.702	7.5177	7.5839
11.427	11.158	10.461	11.426	11.098	10.717	10.647	11.199	11.566	10.84	10.697	9.9394	11.061	10.757	10.605	11.408	10.427	10.174	10.177	10.694	10.495	10.838	11.025	10.908	11.229	10.878	11.105	10.668	10.842	10.803	10.937	10.749	10.714	10.955	10.091	10.152	10.445	10.516	10.838	10.494	10.469	10.816	10.28	10.247	10.885	10.314	10.671	11.22	10.728	10.49
8.2709	8.9303	8.4402	8.3683	8.529	8.3745	8.5152	8.4042	8.5471	8.2209	8.3724	8.6508	8.3114	8.4102	8.4136	8.3304	8.5395	8.5315	8.9196	8.4236	8.7036	8.4919	8.3254	8.1403	8.501	8.6105	8.6774	8.2519	8.48	8.7189	8.6132	8.8463	8.7287	8.8051	8.5803	8.7036	8.3471	8.5985	8.5787	8.7699	9.0767	8.7389	8.8401	9.0504	8.9958	9.2265	8.879	8.5822	9.4383	8.5033
9.115	9.0275	9.061	9.2452	9.0412	8.9606	9.3525	9.2732	9.1048	8.9569	9.4703	9.1972	8.8518	8.9267	9.1968	8.982	8.9207	8.8763	9.0637	9.1676	9.0143	8.9691	9.1686	9.1971	9.1154	8.9877	9.0166	8.9772	9.2386	9.115	9.0721	9.0657	9.1908	9.0502	9.0178	9.1466	9.1599	9.1106	8.9123	9.11	9.3633	9.4715	9.242	9.1548	8.9918	9.2503	9.3359	9.6819	9.394	9.2928
7.0179	6.8848	7.2196	6.9449	7.068	6.8011	6.8876	6.9869	6.9501	7.0643	6.7872	6.686	6.9571	7.0937	6.9086	7.0215	7.0411	7.2697	6.9763	6.9827	6.9089	7.029	6.8768	7.013	6.9604	7.1522	7.0927	7.1109	6.8912	6.8705	7.0466	6.8174	6.8066	6.8721	6.7055	6.8689	6.974	6.9665	7.2362	6.8258	6.6762	6.4735	6.6806	6.8406	6.8998	6.9433	6.7834	6.914	6.6858	6.992
10.367	10.009	10.379	10.607	10.325	10.065	10.744	10.24	10.104	10.283	10.034	9.806	10.621	10.315	10.458	10.409	10.185	10.145	10.349	10.286	10.199	10.34	10.412	10.474	10.159	10.343	10.412	10.531	10.209	10.653	10.644	10.392	10.22	10.663	10.19	10.022	10.418	10.453	10.406	10.572	10.5	10.51	10.324	10.042	10.87	10.416	10.546	10.951	10.363	10.523
11.999	11.81	11.828	12.108	11.83	11.749	11.867	11.96	11.841	11.76	12.035	11.752	12.074	11.843	12.024	11.957	11.918	11.81	11.928	11.803	11.946	11.701	11.815	12.089	11.82	11.96	12.072	11.702	12.033	12.014	12.025	11.855	12.011	12.173	11.989	11.841	11.941	12.03	11.766	11.9	11.859	11.644	11.773	11.676	11.825	11.652	11.793	11.788	11.858	11.915
7.795	7.5188	7.8844	7.682	7.9255	7.5175	8.0607	7.7139	7.8694	7.7548	7.4273	7.435	7.5607	7.4565	7.5315	7.5588	7.6248	7.6761	7.4694	7.5668	7.6882	7.8647	7.6923	7.4804	7.8068	7.6584	7.7457	7.5214	7.6057	7.6014	7.6475	7.513	7.5981	7.5558	7.5668	7.4709	7.7525	7.6674	7.5986	7.4288	7.694	7.4853	7.8574	7.4339	7.575	7.5805	7.2973	7.6078	7.5271	7.7203
7.5554	7.7571	7.7997	8.4425	6.2006	7.4249	8.3848	7.9733	7.3245	5.5082	8.5469	6.8543	8.0971	5.8632	8.199	7.5056	8.4731	6.9008	7.0233	6.3961	5.9205	6.2704	6.9968	7.8977	6.0348	7.5119	7.2788	5.9961	7.9997	7.7617	7.6545	7.8655	8.1494	8.1802	8.7534	6.8631	8.0309	7.9034	5.7071	7.4641	8.2955	6.1427	7.3362	6.7249	6.23	7.0659	6.2839	8.3215	8.2266	7.9454
7.4167	7.3198	7.6831	7.4449	6.7409	8.5466	7.9539	8.6618	8.5592	8.1097	8.3175	8.3806	7.9167	8.2162	7.7748	7.9674	8.124	8.3397	8.1015	8.1127	7.7667	7.6742	7.8852	8.112	7.9504	8.0553	7.6806	7.4066	7.9783	8.0983	8.2212	8.6065	8.3598	7.9411	7.955	8.5882	8.043	8.4615	7.8136	8.1989	8.343	8.7123	8.3121	7.9629	8.1563	8.3799	8.0614	8.191	8.2518	8.1538
6.7981	7.2162	5.8216	5.6621	4.966	5.8297	6.5021	5.6378	5.1093	5.8539	5.8771	5.34	6.4681	5.1154	6.0465	5.792	6.0086	6.5507	6.5373	5.5221	6.8706	5.4594	5.4013	5.4878	6.8121	6.1677	5.0148	6.3869	6.464	5.9829	6.0815	6.0837	7.5714	6.0663	6.4322	6.3108	5.9107	5.625	5.7685	6.0348	6.5314	6.1871	6.141	5.7137	7.1649	6.3393	7.0533	5.4044	6.2736	6.2603
6.0385	4.5835	6.3561	5.8645	5.5197	6.561	6.5942	6.6051	6.7317	6.5992	6.4925	6.6387	6.5074	6.256	6.301	6.4877	6.5648	5.9453	6.3948	6.2292	6.5427	6.4456	6.5943	6.4179	6.4376	6.4672	6.4289	6.3171	6.5368	6.491	6.4862	6.8246	6.5148	6.1509	6.417	6.4144	6.6857	6.5496	6.234	6.0039	6.3245	6.7648	6.3428	6.4986	6.9143	6.43	6.6737	6.1814	6.9606	6.3221
6.568	5.0073	7.5438	7.5564	5.6005	6.9773	6.0292	6.4059	6.4886	7.2847	6.9204	6.2937	6.587	6.7238	7.1797	7.3695	7.0502	6.3116	6.1719	6.7467	6.5756	6.5243	6.1519	6.8825	6.4817	6.5772	6.3301	6.5653	6.8747	6.9298	6.974	6.9886	6.8024	7.1233	7.5655	6.4628	6.1164	6.3642	6.2828	6.6677	6.7243	6.8646	6.4534	6.24	6.7461	6.5487	7.0807	6.8746	6.1346	6.1834
4.8766	6.2851	5.6265	5.025	4.9262	5.7033	6.3337	5.9268	5.858	6.123	5.6887	5.5353	5.5774	5.752	5.0784	5.6032	5.9498	5.5414	5.3667	5.8217	6.3351	5.3407	5.7616	5.362	5.4684	5.2267	5.1654	4.7645	5.2194	5.0551	5.1264	5.1967	5.6602	5.2086	5.6345	5.3815	5.2112	5.622	5.2555	5.0735	5.6059	5.4626	5.314	5.2561	5.2576	6.3123	5.0351	5.131	4.9863	5.2806
5.3292	5.8512	5.6466	6.2416	5.5183	5.42	5.5652	5.4286	4.936	5.4406	5.7782	5.7283	5.0236	4.937	5.4996	5.5103	5.6883	5.4654	5.7888	5.4994	5.7208	5.3045	5.3701	5.177	5.2716	5.198	5.3282	5.31	5.6377	5.5385	5.4672	5.5105	5.4417	5.2909	5.8749	5.9806	5.6666	5.5493	5.3771	6.0669	5.8382	5.7663	6.0055	5.8037	5.6445	5.8239	6.0655	5.6774	5.7193	5.6695
6.8175	7.123	6.8759	7.0791	6.8952	7.0077	7.0247	6.872	6.7626	6.9271	7.029	6.9067	6.8453	7.0839	6.8844	6.682	6.8633	6.9526	6.9263	7.0502	6.8224	7.105	6.8353	6.7308	6.7155	6.8646	6.8072	6.9579	6.6805	6.8314	6.9513	6.8914	6.7948	6.8115	6.9839	6.8994	7.0217	6.937	6.9513	6.9426	7.1022	6.8752	7.017	6.8929	6.7818	7.4428	6.9349	7.015	7.1151	7.1349
9.7283	9.4428	9.1165	9.2515	9.4634	9.1078	9.5427	9.2053	9.2838	9.1779	9.239	9.0919	9.0082	9.2452	9.2802	9.1791	8.9126	8.8665	8.9777	9.0115	9.2965	9.1671	9.3908	9.213	9.0964	9.07	9.2467	9.2951	9.3502	9.3668	9.4269	9.3282	9.362	9.5146	8.9813	9.1778	9.2444	9.3056	9.3944	9.285	9.4676	9.5179	9.4076	9.3827	9.4222	9.5129	9.4487	9.4573	9.5618	9.3626
6.1306	5.8592	5.8037	5.6019	5.9528	6.0025	6.3028	5.9783	5.3938	5.9871	5.8146	5.592	5.5864	5.884	5.8277	5.5419	6.0642	6.0377	5.8161	5.621	5.9218	5.7201	5.739	5.7162	6.0591	5.937	5.5836	6.0975	5.5213	5.7575	5.5662	5.685	5.4988	5.7667	5.9782	5.8277	5.794	5.8278	6.1592	5.9402	5.8771	5.9119	5.8494	5.9023	5.9871	6.2086	5.6988	5.8731	5.9035	5.7655
7.0934	7.2167	6.6423	7.0516	7.4371	7.4356	7.3952	7.1394	6.9509	7.2148	7.9983	7.8534	7.1021	7.2622	7.5468	7.134	7.8513	7.6165	7.5454	7.293	7.3306	6.3577	6.5638	7.2871	6.975	7.1468	7.0174	6.8736	7.4392	7.1842	6.9536	7.4342	7.4805	7.317	8.0884	8.0618	7.1153	7.9827	6.8	7.6843	7.5809	7.3638	7.4869	7.4294	7.2115	7.4638	7.3972	7.1814	7.2494	7.3694
7.8903	6.9271	7.6555	7.5947	7.9899	7.9266	7.9188	7.8237	7.835	7.9425	8.1215	8.0498	7.639	7.7106	8.0524	7.8617	7.9615	7.7409	7.8655	7.75	7.7531	7.5067	7.3094	7.7191	7.7311	7.7741	7.7739	8.0828	7.6861	7.8929	7.6731	8.1727	7.7063	7.7855	7.9146	8.0739	7.9682	7.9898	8.0059	7.6964	7.955	7.7143	7.7783	7.8843	7.478	7.5777	7.8575	7.946	8.0384	7.9474
13.001	12.984	12.772	13.076	13.245	13.014	13.07	12.829	12.723	12.859	13.209	13.176	12.822	12.803	13.106	12.954	12.975	12.905	12.946	12.936	12.811	12.838	12.893	12.988	12.769	12.905	13.082	12.863	13.017	13.084	12.956	13.008	13.027	12.916	13.069	12.99	12.99	13.234	12.839	12.908	13.001	13.036	13.117	12.939	12.886	12.902	13.208	13.206	12.917	13.153
8.3435	8.5183	8.3732	8.9287	8.9161	8.7982	8.5694	8.6586	8.5136	8.6911	8.7176	8.8987	8.6819	8.6562	8.725	8.6491	8.7844	8.7718	8.6339	8.7789	8.5568	8.2621	8.3671	8.402	8.6788	8.6214	8.4159	8.8438	8.3994	8.4331	8.4449	8.7947	8.3221	8.5382	8.8833	9.1638	8.3364	8.6826	8.1784	8.672	8.6608	8.4318	8.6888	8.6824	8.3741	8.6063	8.6958	8.9434	8.5651	8.6538
7.1915	6.7862	6.9149	7.1772	7.324	6.4498	6.5529	6.5288	6.8621	6.3946	7.3338	6.8242	6.9967	6.7162	7.1906	6.9396	7.0639	7.0827	7.0367	6.5635	7.099	6.6979	6.474	6.4748	6.6242	6.4952	6.4577	6.9843	6.8512	6.9381	6.9207	6.4894	7.207	6.7769	7.1046	6.9427	6.7196	7.434	6.9381	7.3506	6.8505	6.7941	6.8962	6.7818	7.2955	6.9042	7.2704	6.7321	6.9873	7.434
5.0143	5.2669	4.8567	4.7336	4.5676	4.5172	4.8158	4.6242	4.7799	5.2234	5.9522	4.4756	4.7066	4.7466	4.7153	4.616	5.1878	4.4431	4.2186	5.4151	4.4388	4.7422	4.3948	5.086	4.9446	4.4366	5.1751	4.8578	5.7275	5.4917	5.307	4.7124	5.4196	5.7885	5.3105	5.182	5.2512	5.526	4.7016	5.1276	5.6046	4.9459	4.7319	6.0732	4.7348	5.399	5.0537	4.8872	5.4817	5.383
3.609	3.4388	3.2127	3.3631	3.5738	3.6797	4.0794	3.3308	3.2259	3.4611	3.7633	3.9731	3.5014	3.3527	3.4476	3.4773	3.4269	3.6011	3.6022	3.8107	3.5206	3.6344	3.3385	3.6227	3.051	3.4797	3.2011	3.2233	3.5333	3.3992	3.037	4.2846	3.5141	3.2478	3.968	3.4606	3.54	3.7683	3.7144	3.764	3.5281	3.4352	3.4378	3.8048	3.6587	3.5629	3.1186	3.2454	3.527	3.4417
7.3029	7.5458	7.7231	7.4493	7.3871	7.4925	7.0055	7.3422	7.5535	7.5971	7.4472	7.6592	7.5425	7.0975	7.8545	7.6901	7.5375	7.5909	7.5842	7.498	7.1379	7.617	7.0544	7.3167	7.0963	7.1296	7.2077	7.3576	7.4192	7.4372	7.525	7.7113	7.6221	7.6401	7.6988	7.9419	7.2445	7.7448	7.5595	7.602	7.7033	7.2608	7.7304	7.4469	7.5926	7.574	7.4334	7.4085	7.8244	7.8051
9.9418	9.7133	9.6187	9.6339	9.5843	10.197	9.8399	10.035	9.7857	9.6278	10.156	10.168	9.6108	10.039	9.7393	9.8658	10.013	10.04	10.039	10.114	10.138	9.5568	9.7428	9.6132	9.9064	9.7006	9.7862	9.8606	9.9841	9.8725	9.8356	9.8626	9.8772	9.8601	10.13	10.32	9.8088	9.9465	9.9811	10.032	10.103	10.064	10.187	10.345	9.8834	10.06	10.23	9.881	9.9072	9.709
9.4304	9.4081	9.527	9.4885	9.7945	9.7813	9.6774	9.7002	9.5639	9.5415	10.113	9.9327	9.4344	9.5994	9.6562	9.5147	9.7263	9.9255	9.8704	9.8041	9.7077	9.1902	9.2549	9.5188	9.5289	9.2921	9.4579	9.6071	9.6649	9.6394	9.4848	9.9354	9.6384	9.7445	10.02	10.191	9.738	9.9697	9.6343	9.6129	9.9864	9.9649	9.8665	9.8848	9.4709	9.7961	10	9.9019	9.8103	9.7318
8.6729	8.0099	7.882	7.9487	7.0576	7.8715	8.293	8.1939	8.0746	8.1768	7.8522	7.4093	8.2272	8.0443	7.9255	8.2457	8.1853	7.9048	7.8601	7.6558	8.4732	8.039	8.0904	7.9584	8.8653	8.152	8.1995	8.677	8.1933	8.2648	8.239	7.5547	8.2309	8.1393	8.166	7.9785	8.1004	7.7555	8.214	8.12	7.7571	7.7116	8.0936	8.2711	8.9455	7.8402	8.5745	7.6112	8.312	7.7768
6.1633	7.2002	6.5218	7.8396	6.6612	7.2793	6.4382	7.1879	6.8231	7.336	7.835	7.5183	6.9637	7.3193	7.4924	6.9492	7.0872	7.4462	6.9779	7.6992	6.36	7.2163	6.4071	7.4608	7.2987	6.7527	6.619	6.9148	6.792	6.7807	6.4975	7.4016	6.2967	7.4485	7.1764	7.4664	6.9433	7.4022	6.3375	6.8595	7.5104	7.8552	7.2252	7.1562	7.2527	7.0792	7.1956	7.4766	7.8474	7.3495
9.4482	9.6516	9.8976	10.439	10.059	10.096	9.6356	9.9453	9.6244	9.5634	10.288	9.9979	9.7011	10.072	10.191	9.9705	9.8591	9.6695	9.7032	10.187	9.4997	9.5875	9.7403	10.055	9.4431	9.6706	9.6462	9.362	9.9365	9.6419	9.7927	10.146	9.5598	10.179	9.8425	10.027	9.5828	9.9766	8.9415	9.6745	10.027	10.314	9.8275	9.5482	9.5481	9.665	9.6604	10.214	9.7604	9.9038
2.6007	2.8174	3.2526	3.3578	3.7016	2.7774	2.7268	2.7839	3.4812	3.9557	2.755	3.132	3.1078	2.8615	3.4804	3.2483	2.7299	2.6984	2.879	2.8218	2.8259	2.9826	2.8883	3.2103	3.173	3.0743	2.791	2.6531	3.4424	3.3458	3.241	3.6416	3.5639	3.1212	3.0001	2.8041	3.3558	3.2178	2.8642	2.9216	2.9548	2.769	3.3182	3.5176	3.1053	2.9897	2.8226	2.7485	3.3428	3.6885
11.633	11.563	11.88	11.375	10.991	11.566	11.804	11.676	11.557	11.715	11.451	11.147	11.74	11.53	11.237	11.494	11.343	11.357	11.436	11.144	11.114	11.939	11.907	11.548	11.759	11.607	11.861	11.788	11.508	11.923	11.87	11.758	11.865	11.54	11.638	11.149	11.827	11.284	11.554	11.459	11.544	11.466	11.573	11.374	11.94	11.79	11.422	11.57	11.57	11.917
7.2858	7.7892	7.3752	7.3364	6.7827	7.5527	7.1216	7.4228	7.2574	7.1713	7.9386	7.0437	6.8492	7.5662	6.6323	6.5696	7.3125	7.5202	7.5225	7.7511	7.0144	7.3288	7.1842	7.2709	6.8848	6.8601	6.8421	7.0197	7.237	7.3311	7.183	7.3498	7.3943	7.5256	7.8153	7.7791	7.1025	7.2794	7.2169	7.5417	7.7635	7.4391	6.9661	7.3401	7.0341	7.8488	7.0989	7.443	7.7263	7.1801
2.6958	2.5671	2.89	2.6317	2.8046	2.7334	2.5255	2.5673	2.5355	2.7334	2.6394	2.5622	2.6529	2.6186	2.4638	2.7557	2.5713	2.7688	2.5037	2.6216	2.8074	2.588	2.7067	2.6317	2.5517	2.7215	2.5808	2.6822	2.6249	2.4097	2.4632	2.6681	2.6307	2.5852	2.6879	2.5331	2.5392	2.8123	2.7106	2.5388	2.6311	2.4781	2.5688	2.7277	2.5672	2.5647	2.5582	2.6536	2.3972	2.5716
11.657	11.933	11.544	11.707	11.898	12.006	11.606	11.839	11.632	11.668	12.17	12.088	11.597	11.846	11.797	11.777	11.833	11.858	11.876	12.204	11.659	11.159	11.708	11.591	11.487	11.694	11.695	11.575	11.779	11.815	11.744	11.765	11.766	11.661	12.146	12.341	11.792	12.053	11.709	12.225	11.938	11.912	11.933	11.972	11.599	11.607	11.952	11.914	11.715	11.674
10.488	10.801	10.628	10.781	10.572	10.556	10.475	10.688	10.513	10.57	10.696	10.514	10.459	10.531	10.387	10.473	10.525	10.475	10.357	10.704	10.513	10.57	10.527	10.582	10.622	10.525	10.542	10.418	10.718	10.53	10.59	10.424	10.697	10.597	10.663	10.764	10.64	10.546	10.452	10.46	10.465	10.402	10.558	10.72	10.467	10.583	10.556	10.305	10.694	10.372
8.612	8.3093	9.2748	9.7682	9.6861	9.2952	9.4988	9.2599	9.1333	9.179	9.8982	9.8373	9.3118	9.1912	9.6015	9.1468	9.4746	9.564	9.9657	9.6787	8.6036	9.2773	9.2754	9.6044	8.824	9.3724	9.2376	8.9982	9.3803	9.6944	9.7655	9.4925	9.3024	9.7583	9.6835	9.7275	9.4805	9.7021	9.2534	9.7504	9.7359	9.7458	9.4139	9.6967	9.058	9.561	9.4748	10.022	9.6999	9.8834
8.3245	7.9368	7.5297	8.3722	7.7743	8.4004	8.2966	7.9441	7.551	7.8221	8.3952	8.3624	8.0477	7.9267	8.2398	7.8593	7.8845	8.097	8.3141	8.0014	8.4656	7.8551	7.9118	7.9827	8.0123	7.9549	7.8003	7.7226	8.2692	7.8805	7.6142	7.8994	8.2886	7.7209	8.195	7.9252	7.9004	8.0572	7.7225	7.4149	8.4925	8.4914	8.3646	7.871	8.1618	7.8025	8.2989	8.2932	7.7978	8.0613
8.0801	7.8756	8.5839	8.7576	7.8218	8.1819	8.3833	8.7211	8.2516	8.2445	8.739	8.5358	8.2988	8.2299	8.4412	8.4827	8.0415	8.5681	8.4425	8.654	7.8098	8.5589	8.4671	8.4235	8.2409	8.4376	8.4211	8.6826	8.3368	8.6621	8.4562	8.3253	8.2432	8.4509	8.5656	8.4655	8.6462	8.2307	8.7482	8.5827	8.2465	8.2701	8.2975	8.86	8.5453	8.5459	8.2222	8.3087	8.6178	8.1797
9.4935	9.2792	9.2896	9.3949	9.1737	9.6483	9.3555	9.5226	9.2239	9.4033	9.5492	9.5071	9.4474	9.5414	9.4825	9.4147	9.3518	9.5097	9.4767	9.4538	9.488	9.3715	9.3583	9.4864	9.4385	9.2958	9.2507	9.2545	9.2366	9.2712	9.2324	9.3676	9.4356	9.1778	9.5905	9.4449	9.4102	9.558	9.3868	9.5206	9.4598	9.603	9.4342	9.2461	9.5182	9.4114	9.3791	9.5874	9.3866	9.3444
4.2804	4.0454	4.1176	3.8826	3.8981	4.2952	3.9915	4.3592	4.2055	4.0739	4.2388	4.2164	4.1405	4.094	4.6917	4.4355	4.2023	4.4548	4.4411	4.3685	4.5308	4.2146	4.0682	4.218	4.2367	4.1929	4.3206	4.1159	3.9928	4.2714	4.2509	3.9534	4.1843	4.1911	3.9703	4.0049	4.2752	4.2226	4.254	4.2517	4.0782	4.3334	4.2752	4.5117	4.1523	4.074	4.1206	4.0658	4.0362	3.7881
5.5166	5.524	6.1434	6.1445	5.8588	6.6604	6.1956	6.6347	6.6047	6.2694	6.5752	6.0367	6.4029	6.1585	5.9306	6.3055	5.9747	6.1262	6.5707	6.757	6.207	6.0455	6.5994	6.1604	6.5417	6.4048	6.1753	5.8866	5.9769	6.6008	6.6099	6.6152	6.6079	6.6771	6.2552	6.3356	6.4257	6.4123	6.2769	6.6222	6.67	6.7041	6.5515	6.5146	6.4536	6.6103	6.2712	6.4353	6.8766	6.5913
11.136	10.684	10.894	10.724	10.759	11.253	11.294	11.162	10.907	10.933	11.427	11.416	11.198	11.178	11.176	10.924	11.257	11.29	11.361	10.957	11.026	10.994	11.018	11.109	11.113	11.112	11.311	11.233	11.118	11.132	11.094	11.219	11.312	11.148	11.282	11.284	11.27	11.141	10.988	11.185	11.232	11.021	11.134	11.115	10.864	11.207	11.179	10.925	11.101	11.199
6.8738	8.789	8.4732	7.601	8.2054	8.5381	7.3074	8.5498	9.0422	8.7035	9.5348	8.1905	8.1443	9.1174	8.0246	8.3698	8.1953	8.272	8.166	8.9984	8.1927	8.4576	8.2394	8.2896	8.645	7.8858	8.1283	7.4165	8.3004	8.4757	8.4371	8.6705	8.2907	8.8667	8.9347	8.706	8.4523	8.698	8.4648	8.7057	8.4694	8.2198	8.1516	8.4554	8.019	8.2524	7.9437	8.479	8.6066	8.5178
8.8561	8.6294	8.5727	8.6845	8.9082	8.5015	8.6898	8.6163	8.5264	8.367	8.9437	8.8852	8.4099	8.2135	8.7862	8.3619	8.3982	8.4087	8.5166	8.3478	8.4784	8.4622	8.4193	8.7328	8.624	8.1733	8.577	8.49	8.6532	8.493	8.3898	8.6247	8.7377	8.2286	8.4896	8.773	8.3082	8.7004	8.2869	8.7352	8.6652	8.8594	8.4927	8.3542	8.5497	8.6101	8.8738	8.6816	8.6689	8.6063
6.9756	7.3691	7.2972	7.1256	7.2408	7.3533	7.363	7.3397	7.6774	7.1455	7.2173	7.8316	7.4614	7.5089	7.1185	7.2946	7.2856	7.2212	7.5616	7.1871	7.5119	7.4101	7.3587	7.066	7.3839	7.4207	7.378	6.9835	7.3355	7.3308	7.5177	7.4339	7.4557	7.4046	7.307	7.3467	7.357	7.3402	7.5573	7.1773	7.4148	7.479	7.2712	7.411	7.6038	7.7021	7.2103	7.7215	8.0312	7.3539
6.1114	6.2334	5.8538	6.7877	5.9151	6.0535	6.4998	6.659	6.2002	6.1282	6.9492	6.4416	5.9909	6.7891	6.1801	6.208	6.4672	6.0891	6.1333	6.8601	5.7917	6.4436	6.3385	6.2798	6.2137	6.1232	6.3093	6.3211	6.5164	6.5365	6.5693	6.2675	6.0165	6.5269	6.5794	6.7369	6.02	6.1627	6.0809	6.2814	6.3885	6.1523	6.5822	6.9905	6.0969	6.7753	6.5315	6.4373	6.7515	5.9934
11.246	11.825	11.861	11.803	11.87	11.582	11.769	11.651	11.511	11.839	11.749	11.913	11.674	11.846	11.711	11.732	11.521	11.333	11.548	11.591	11.673	11.866	11.709	11.562	11.478	11.801	11.666	11.481	11.755	11.812	11.779	11.92	11.744	11.677	11.669	11.615	11.908	11.813	11.895	11.525	11.827	12.014	11.89	11.844	11.705	11.766	11.742	11.928	12.047	11.577
7.2925	6.5992	6.4823	6.5696	6.5814	6.9493	7.4973	7.1299	7.3647	6.9749	7.1844	7.2902	7.1606	7.2153	6.8797	6.8466	7.1392	6.6822	6.9919	6.585	7.3437	7.1424	7.4667	6.9913	7.1997	7.1061	7.3322	7.2158	6.9083	7.5327	7.2961	7.2056	6.9113	7.2909	7.1894	6.7776	7.0884	6.9941	7.206	6.6845	7.1818	7.0684	7.1011	7.0839	6.9751	7.1225	6.8768	7.3593	7.1779	6.9781
5.4484	5.5687	5.5554	5.8264	5.7337	5.2173	5.5851	5.6342	5.5985	5.754	5.2142	5.4585	5.5208	5.6438	5.3642	5.4013	5.4436	5.3052	5.2142	5.2743	5.3775	5.7239	5.6157	5.4744	5.2918	5.5868	5.2747	5.6176	5.4143	5.299	5.4641	5.2993	5.2891	5.5416	5.3279	5.2976	5.5691	5.5546	5.6159	5.3594	5.5348	5.7763	5.3562	5.8197	5.7362	5.8633	5.3819	5.6065	5.4679	5.5005
6.6936	6.7118	6.7348	6.5481	6.6786	6.7452	6.7717	6.6399	6.5861	6.7688	6.5839	6.703	6.6951	6.6245	6.6453	6.7466	6.8297	6.8829	6.4934	6.7608	6.6642	6.6284	6.3794	6.4081	6.8502	6.8634	6.7509	6.8388	6.4207	6.6789	6.6289	6.838	6.6189	6.6662	6.8511	6.734	6.7387	6.4679	6.883	6.5042	6.5322	6.5025	6.7694	6.8053	6.5862	6.6333	6.3891	6.5623	6.5592	6.6662
12.906	12.913	12.783	12.82	12.801	12.827	12.759	12.713	12.555	12.784	12.963	12.923	12.829	12.803	13.019	12.926	12.915	12.877	12.864	12.778	12.885	12.75	12.476	12.85	12.765	12.875	12.807	12.806	12.82	12.674	12.708	12.847	12.982	12.898	12.932	12.966	12.651	12.979	12.743	12.883	12.84	12.933	12.792	12.658	12.78	12.816	12.873	12.816	12.832	12.849
11.089	10.83	11.174	11.323	11.472	11.329	11.305	10.976	10.95	11.064	11.318	11.452	11.493	10.778	11.406	11.117	11.508	11.47	11.515	10.747	11.309	10.436	10.54	11.048	10.623	10.684	11.131	11.109	11.239	11.217	10.929	11.124	11.264	10.986	11.721	11.621	11.214	11.494	10.995	11.652	11.238	11.381	11.175	10.854	11.413	11.114	11.538	11.002	11.024	11.464
7.8876	8.2052	8.6988	8.7889	8.4749	8.5164	8.524	8.5858	8.5742	8.7494	8.7486	8.5525	8.669	8.3397	8.4733	8.3694	8.5757	8.6623	8.7438	8.1943	8.3676	8.4598	8.5343	8.2818	8.4286	8.4883	8.4083	8.6708	8.0388	8.5244	8.42	8.9243	8.1796	8.2965	8.7125	8.3234	8.5715	8.6685	8.2636	8.1007	8.673	8.6733	8.4635	8.1241	8.842	8.7895	8.5627	9.1862	8.8344	8.7527
7.5281	7.8063	7.6989	7.7597	8.2111	7.8132	8.0944	7.8142	7.9486	7.8081	7.872	8.1659	7.7655	8.0128	7.6815	7.6714	8.0465	7.7778	7.9525	7.6744	7.8768	7.9948	7.9084	7.7181	7.8372	8.0227	7.9838	8.01	7.958	8.2161	8.1286	8.0323	8.0449	8.0593	7.8981	8.1014	8.0668	7.9995	8.2087	8.1918	8.3162	8.2063	8.1462	8.3909	8.3468	8.5854	7.8469	8.1375	8.4424	7.9098
10.33	10.277	10.607	10.247	10.419	10.478	10.547	10.945	10.204	10.059	10.877	10.45	10.664	10.46	10.436	10.318	10.765	10.47	10.291	10.676	9.6286	10.043	10.566	10.49	10.437	10.489	10.689	10.432	10.552	10.625	10.558	10.676	10.396	10.495	10.56	10.28	10.791	10.628	10.298	10.522	10.679	10.347	10.373	10.273	9.6266	9.7252	10.611	10.53	10.601	10.79
7.1582	7.0289	6.9311	6.8952	6.9178	7.1995	7.1446	7.2761	7.1905	7.0957	7.3701	7.1938	7.2212	7.0456	7.0466	7.0492	7.1563	7.2161	7.2502	7.0109	7.0054	7.1999	7.364	7.4942	7.1158	6.9949	7.2713	7.1832	7.5338	7.4604	7.5153	6.9639	7.4784	7.1752	7.339	7.234	7.5117	7.0384	7.0888	7.3142	7.3618	7.104	7.1694	7.3126	7.4274	7.4243	7.3364	6.843	7.0829	7.2586
6.3807	6.8055	6.2339	6.3665	5.8375	6.1565	6.4044	6.2635	6.3087	6.4974	6.5246	6.3641	6.5895	6.3738	6.7116	6.6545	6.1922	6.289	6.4695	6.4348	6.4291	6.1606	6.2976	6.4642	6.3021	6.4745	6.3941	6.2288	6.3067	6.3545	6.3373	6.4666	6.4409	6.5834	6.1929	6.3681	5.994	6.5692	6.353	6.5558	6.1042	6.2316	6.2541	6.3463	6.1938	6.168	6.2951	6.4557	6.4197	6.2991
5.4624	5.576	5.6338	6.8263	6.8113	6.1759	5.9344	7.3757	5.9138	4.825	6.3252	6.5309	5.6138	5.7129	6.4225	5.5148	5.357	5.6661	5.6302	7.0364	5.069	5.5122	6.7069	6.5784	5.08	5.3391	5.0947	5.3992	6.0096	6.3353	5.2364	6.316	6.2449	4.521	6.0433	5.9184	5.6027	6.2469	5.1237	7.0446	5.8922	5.7823	6.0165	5.9681	5.8908	5.5096	6.2016	6.5909	6.7266	5.243
8.7298	9.0887	8.9247	9.0414	10.07	9.4002	8.891	9.0014	9.0233	8.9641	10.036	10.076	8.9645	8.9356	9.5659	9.1879	9.3486	9.1988	9.4554	9.1498	9.0311	8.5739	9.0451	8.7013	8.5017	8.9048	9.103	8.6321	8.5001	8.9139	8.7172	9.3387	8.7997	8.8396	9.6339	9.5704	9.0262	9.6499	8.6693	9.5917	9.6028	9.1306	9.0081	8.8392	8.3306	8.9917	8.7932	9.1277	9.1658	9.4242
12.601	12.598	12.574	12.918	13.416	12.893	12.626	12.598	12.671	12.629	13.209	13.464	12.794	12.631	13.057	12.769	12.785	12.901	13.12	12.869	12.574	12.473	12.483	12.721	12.36	12.655	12.855	12.421	12.759	12.747	12.619	12.917	12.782	12.725	13.095	13.086	12.673	13.4	12.582	13.04	12.846	13.069	12.982	12.619	12.735	12.673	12.852	12.951	12.663	12.94
11.863	11.903	11.848	11.651	11.849	11.871	11.879	11.96	11.895	11.828	11.901	12.079	11.702	11.877	11.878	11.843	11.783	11.761	11.739	11.833	11.935	11.923	11.921	11.697	11.847	11.854	11.95	11.953	11.945	11.845	11.947	12.043	11.886	11.825	11.864	12.018	11.889	11.912	11.844	11.715	11.919	11.796	11.88	11.907	11.812	11.9	11.809	11.795	11.793	11.855
6.4069	6.8607	7.761	7.8242	6.4893	7.3095	5.8142	6.3756	6.6413	7.8514	6.6657	7.8058	6.6316	6.8606	6.6487	6.9346	7.9301	8.1447	7.4832	8.9421	7.6539	8.0471	7.2631	7.4206	7.7195	8.0326	7.3769	8.1984	7.5797	7.1244	7.3766	7.7896	5.9888	6.6127	7.2487	8.3775	6.5901	7.5229	6.5703	8.062	7.6	8.1687	7.5405	7.8376	8.8329	8.231	8.1451	6.9999	7.0135	7.3783
8.839	8.7094	9.608	9.4538	9.4607	9.4004	9.1479	9.4429	9.5145	9.4465	9.6465	9.1524	9.3401	9.484	8.9117	9.2447	9.422	9.4045	9.1262	9.7836	8.6717	9.4944	9.2407	9.3526	9.1648	9.1284	9.2381	9.3887	8.8755	9.3278	9.2235	9.2797	9.0672	9.4105	9.3707	9.2395	9.3388	9.4421	9.7572	9.4562	8.8603	8.959	8.9725	9.1435	9.0404	9.1188	9.0444	9.3027	9.5374	9.257
10.789	10.535	10.807	10.692	10.518	10.647	10.743	10.786	10.535	10.746	10.892	10.573	10.733	10.521	10.704	10.639	10.49	10.613	10.792	10.689	10.447	10.598	10.687	10.808	10.752	10.657	10.599	10.74	10.589	10.644	10.63	10.611	10.913	10.547	10.554	10.43	10.632	10.537	10.463	10.639	10.732	10.752	10.575	10.332	10.552	10.607	10.743	10.912	10.658	10.716
2.9927	3.2917	3.0271	2.8004	2.5934	2.9329	2.8538	3.0995	2.6916	3.1399	2.7294	2.5726	3.1478	3.0423	2.761	2.977	2.9986	2.6905	2.8904	3.0062	3.0572	2.8806	2.8637	2.8493	2.92	2.9565	2.9157	3.0756	3.0118	2.7915	2.7161	2.7646	2.9502	2.6988	2.8359	2.5727	2.9336	2.9486	2.9005	2.6371	2.7901	2.8577	2.9983	2.8459	3.077	2.7978	3.0506	2.8006	2.4985	2.9063
4.7441	4.9112	4.7076	4.5592	4.805	5.2459	5.3222	5.247	5.034	4.8671	5.2354	5.2504	4.886	4.8467	4.7216	4.3513	5.271	5.0144	5.2043	4.8988	4.9283	4.9187	5.0241	5.2038	5.1595	4.9396	5.248	5.07	5.0979	5.034	4.8674	5.133	4.9187	4.9223	4.9816	5.041	4.8493	4.5777	4.2607	4.8546	5.2026	4.6491	5.3531	4.9254	4.882	5.4105	5.1506	4.3692	5.0891	5.0416
6.8754	6.498	7.3557	6.9933	6.6414	6.8383	7.0833	6.7165	6.6793	7.387	6.4909	6.433	7.2254	6.8896	6.8647	6.8467	6.9993	6.5878	6.3645	6.5105	6.7348	7.0127	7.0334	6.3228	6.9192	6.8924	6.8066	7.1989	7.1533	7.3129	7.1449	6.8546	7.21	6.6755	6.9843	6.3073	7.5144	6.6809	7.3417	6.9312	7.1416	7.3094	7.2278	7.7065	7.8576	7.4918	7.8202	6.4195	6.9303	7.2332
7.7767	9.9639	9.1489	8.9137	8.4475	8.3582	7.8075	8.6251	7.9516	8.6074	9.2714	8.0168	8.0733	9.717	8.345	8.4172	8.2118	7.7871	8.0219	9.6741	8.4316	8.591	7.8183	8.0707	8.667	7.7556	8.6217	8.0672	7.9814	8.6396	8.2672	8.5001	8.6062	9.2503	8.6752	8.2892	7.9353	7.7676	8.2429	9.0479	8.6903	7.7674	7.8564	8.6738	7.738	8.8192	8.336	8.5882	8.3936	6.961
7.0381	6.2827	4.6245	6.0612	6.2791	6.6468	6.5441	6.4893	5.7583	6.6839	6.4268	6.3887	6.1397	6.372	6.072	6.3183	6.243	5.9846	6.1056	6.7267	7.2008	5.9782	6.1365	6.0241	6.5845	6.3768	5.9597	6.1501	6.531	6.2853	5.9914	6.4717	6.3752	6.1846	6.2387	6.5867	6.1781	6.7014	6.8038	6.1532	6.3091	6.4997	6.4098	6.3282	6.7835	6.3618	7.046	6.3752	6.4446	6.0607
6.946	6.9265	6.5189	6.4086	6.4323	6.8609	6.8576	6.5985	6.8239	6.4945	6.7501	7.1552	6.1014	6.6496	6.302	6.6653	6.9145	6.6203	6.735	6.3232	7.1927	6.8161	6.7149	6.3745	6.7886	6.468	6.6992	6.5002	6.6988	6.869	6.7505	6.9981	6.8357	6.6187	6.6863	6.6166	6.6976	6.7106	6.7892	6.7542	6.8432	6.9126	6.9986	6.9193	7.1102	7.037	7.0057	6.7073	7.2631	6.6444
9.4231	9.3516	9.3675	9.5405	9.0808	9.4795	9.5104	9.7375	9.0897	9.6883	9.5567	9.6333	9.1952	9.3422	9.6663	9.5058	9.6443	9.5456	9.6264	9.4405	9.4769	9.5353	9.5872	9.3662	9.763	9.4778	9.5066	9.5783	9.4952	9.7293	9.7931	9.6524	9.5544	9.5997	9.6963	9.8765	9.4718	9.2347	9.379	9.5	9.4875	9.4549	9.6664	9.8479	9.476	9.7347	9.4995	9.5194	9.6698	9.3236
9.4231	9.3516	9.3675	9.5405	9.0808	9.4795	9.5104	9.7375	9.0897	9.6883	9.5567	9.6333	9.1952	9.3422	9.6663	9.5058	9.6443	9.5456	9.6264	9.4405	9.4769	9.5353	9.5872	9.3662	9.763	9.4778	9.5066	9.5783	9.4952	9.7293	9.7931	9.6524	9.5544	9.5997	9.6963	9.8765	9.4718	9.2347	9.379	9.5	9.4875	9.4549	9.6664	9.8479	9.476	9.7347	9.4995	9.5194	9.6698	9.3236
5.102	5.2804	5.2624	7.8258	7.3976	7.2648	5.3668	7.3736	4.9443	6.9687	7.7114	7.7771	4.7319	5.3334	7.0205	7.4068	7.583	5.0589	5.1106	4.4673	6.5217	6.2336	6.3536	4.5729	6.9609	4.9676	5.4678	5.3272	4.5965	7.1172	6.7373	7.4472	5.1237	4.5462	7.3265	8.2219	5.5882	4.8232	5.1393	4.9979	5.2236	7.4831	6.7369	4.997	5.056	6.8957	4.6638	7.4851	4.819	5.6087
7.1741	7.4496	6.6898	5.4717	4.6239	5.1027	6.7374	5.1581	6.6393	5.0308	4.7229	4.7717	6.5464	6.1875	4.2896	4.3571	4.6877	6.6704	7.1129	6.8368	4.2513	5.5599	5.4124	7.0914	4.9069	6.888	6.4715	6.6122	7.2243	5.0602	5.2596	4.423	6.9727	6.9859	4.8766	4.7758	6.3813	7.0367	6.5164	7.8219	7.2801	5.5258	6.8172	6.9609	7.8907	5.2826	7.8514	4.7652	6.9496	7.092
5.6906	7.6258	6.3815	7.1023	7.5242	6.8609	7.2612	7.2734	7.045	7.2376	8.7288	7.2569	6.7875	7.1167	7.6634	7.513	8.359	6.7476	6.7893	7.6364	7.082	6.8418	6.8801	7.7779	7.3098	6.7505	6.5785	5.6254	7.3083	7.0837	7.3444	6.8848	7.0986	8.0707	7.1037	8.4056	6.4527	7.3609	6.6978	7.1676	7.3698	7.0711	7.2058	7.8349	6.219	7.6505	6.7161	7.2603	7.3311	6.3348
6.3243	6.1995	6.3246	5.9491	5.9603	6.0476	6.3873	6.1342	6.5466	6.0918	5.9779	6.6123	5.7659	6.6383	6.0035	5.7389	6.2733	6.3064	6.3913	6.3575	6.1324	6.2364	6.2481	5.9208	5.8736	6.5729	6.3804	6.1289	5.818	6.5977	6.4185	6.2042	6.1655	6.2588	6.0647	6.0536	6.1149	6.6198	6.3446	6.4974	6.6348	6.1379	6.3373	6.7582	5.9795	6.3302	6.4447	5.8567	6.8861	6.2995
10.226	10.201	9.9361	10.482	10.454	10.402	10.064	10.441	9.841	10.215	10.551	10.62	9.4782	9.8666	10.399	10.362	10.059	9.9308	10.021	9.8869	10.35	10.274	10.158	9.8162	10.536	9.9612	9.8548	9.7739	9.7894	9.7211	9.712	10.269	9.9265	9.7861	10.264	10.441	9.7927	9.8857	9.5999	9.9899	9.8282	10.257	10.059	9.8271	10.208	10.476	9.9031	10.514	10.126	10.131
8.5222	9.0629	8.4253	7.6044	7.4814	8.1996	8.2133	8.0565	8.7738	7.9919	8.1534	7.442	8.6316	8.4365	7.4078	7.6808	8.5757	8.6234	8.547	8.6256	7.8849	7.9191	8.0763	8.7724	7.689	8.4683	8.2335	8.0683	8.6556	8.6676	8.4504	7.557	8.7599	8.6173	8.0268	7.5643	9.1235	8.7792	8.5338	9.1803	8.4157	7.7918	7.7817	8.7806	7.7469	7.9746	8.2293	7.2658	8.7133	8.3846
11.419	11.461	11.045	11.151	11.34	11.316	11.048	11.13	11.335	11.181	11.384	11.272	11.142	11.093	11.188	11.175	10.943	11.027	11.239	10.977	11.315	11.203	11.051	11.304	11.229	11.132	11.331	11.118	11.167	10.988	11.23	11.169	11.239	11.055	11.017	11.255	10.986	11.169	10.755	10.973	11.141	11.276	11.118	11.197	11.158	11.233	11.268	11.258	11.025	11.285
8.7824	9.1221	9.1558	8.7822	8.8754	9.0165	8.6918	9.3699	9.5018	9.1748	9.5693	8.9729	9.4899	8.6912	8.4242	8.7282	8.945	9.0188	9.0947	9.4805	8.2609	8.7595	9.0863	9.361	8.34	8.8684	8.8718	8.1306	9.1567	9.1324	8.9119	9.317	9.2933	9.0073	9.3004	9.234	9.3737	9.6422	9.1883	9.5291	9.5372	8.8289	9.0908	9.137	8.5933	8.8684	8.8495	8.5501	9.6081	8.8684
7.452	7.9251	7.6204	6.9984	7.3402	7.9506	8.342	7.7195	8.9157	8.3038	8.5615	7.8808	7.9932	7.6505	7.0486	7.8803	8.0649	7.4954	7.42	7.5801	8.5591	7.9175	8.9933	7.1006	7.8816	7.4887	7.9126	7.8266	8.1217	7.8387	7.3377	7.9431	7.7794	7.9818	7.7122	6.927	8.6515	6.9748	8.7438	6.5639	8.558	8.2565	8.2452	7.9531	7.8288	8.703	7.6747	8.377	8.5375	8.0597
6.0464	5.5039	5.6784	5.0909	5.0556	5.3915	5.5408	5.735	5.7539	5.5457	5.3416	5.4977	5.3871	5.6578	5.4328	5.3337	5.9055	5.5677	5.3704	5.3795	5.6597	5.7512	5.6242	5.6489	5.6319	5.7563	5.728	5.7976	5.7644	5.4123	5.7213	5.5456	5.7683	5.5927	5.0915	5.0788	5.7556	5.5719	5.699	5.3888	5.4098	5.5348	5.3527	5.4141	5.4494	5.6215	6.0521	5.5806	5.5198	5.3031
11.596	12.294	11.553	10.342	11.886	11.703	12.693	11.79	11.375	12.006	10.785	11.986	10.988	11.753	11.09	10.629	11.985	11.469	11.576	12.007	10.988	11.035	11.682	11.7	11.035	11.507	11.31	11.645	11.83	11.339	11.339	11.406	11.269	11.484	11.091	11.277	11.586	12.396	11.411	11.283	12.139	11.115	11.502	11.469	10.016	10.254	11.906	10.888	11.846	11.23
11.839	11.31	11.688	11.721	11.528	11.582	11.683	11.544	11.352	11.532	11.682	11.589	11.756	11.524	11.759	11.544	11.629	11.552	11.657	11.523	11.271	11.433	11.456	11.815	11.317	11.558	11.756	11.732	11.662	11.779	11.721	11.562	11.835	11.746	11.656	11.778	11.77	11.823	11.529	11.84	11.792	11.526	11.61	11.597	11.473	11.609	11.741	11.653	11.691	11.685
8.9483	8.4977	8.285	7.7581	8.3366	8.2653	8.7988	8.711	8.9546	8.2378	8.1651	8.4652	7.8651	8.0725	8.1599	8.0917	7.7284	7.922	7.7987	7.8232	8.6276	8.4008	8.9148	7.6564	8.5858	7.9619	8.2785	8.4082	8.0321	8.2808	8.1245	8.7792	8.2135	8.2131	7.6457	8.2669	8.4637	7.8256	8.7399	7.9235	8.5179	8.5599	8.4954	8.6047	8.221	8.4403	8.0752	9.1518	8.8671	8.2983
3.2575	3.1914	2.7407	3.1898	2.7743	3.1245	2.7709	3.1105	3.2881	3.054	3.0015	3.1456	2.7333	3.6943	2.5528	2.7897	2.9037	3.2834	2.9496	3.6449	2.9666	3.1779	2.9004	3.1907	3.0513	2.8293	3.0138	3.1868	2.8773	3.0306	3.0161	2.8417	2.9765	3.4103	3.0438	3.0849	3.3277	3.0089	3.1582	3.6196	3.1486	3.1137	3.2195	3.1343	2.9978	3.365	2.5697	2.8788	3.4586	2.9422
11.681	11.149	12.109	9.8064	9.6281	11.776	11.399	11.658	11.702	11.713	9.296	9.5998	10.134	11.505	9.6201	9.7359	11.749	11.444	11.492	11.73	9.9408	11.243	11.439	11.317	10.037	11.626	11.925	12.005	11.321	11.563	11.527	9.8757	11.219	11.362	9.7207	9.6001	11.718	11.229	12.003	11.147	11.225	9.5917	10.7	11.883	10.223	10.301	11.385	9.8339	11.937	9.9429
4.8946	5.3205	4.6179	4.9272	4.801	5.9741	5.2318	6.0706	5.4515	4.9927	6.8607	4.2457	3.4956	5.6026	4.0364	3.1297	4.9639	5.0177	5.4573	6.2798	3.5235	4.0926	4.9537	5.0886	3.022	5.3061	6.3419	4.5338	5.0108	5.2268	5.2181	4.3828	4.9299	5.4814	4.2682	4.1626	5.1482	6.3394	4.986	6.5255	5.7263	3.482	4.7319	4.8098	2.4537	3.4423	4.6971	4.1455	5.3223	3.6283
13.647	13.705	13.714	13.745	13.582	13.492	13.656	13.597	13.558	13.665	13.58	13.479	13.566	13.526	13.536	13.607	13.607	13.576	13.617	13.65	13.435	13.756	13.667	13.685	13.628	13.709	13.626	13.755	13.553	13.649	13.677	13.561	13.541	13.726	13.416	13.514	13.62	13.506	13.522	13.648	13.633	13.628	13.523	13.529	13.674	13.725	13.568	13.796	13.675	13.699
5.5456	6.1634	5.5416	6.3092	5.5536	5.8796	6.4422	6.6651	6.2891	6.0898	6.9234	6.2645	6.2607	6.3108	6.2701	6.3555	6.3566	5.9129	6.2537	6.6488	6.3131	6.2042	6.1536	6.2731	6.3165	6.2957	5.8332	5.7164	6.2293	6.2778	6.2028	6.2833	6.2162	6.5821	6.2891	6.5223	5.9589	6.2015	5.5654	6.3382	6.258	6.0431	6.0225	6.3101	6.3064	6.5704	6.1774	6.4576	6.5845	6.2045
8.4467	8.3825	8.0135	8.5519	8.6851	8.6236	8.5612	8.3702	8.5239	8.4336	8.6995	8.9143	8.4785	8.4218	8.3825	8.4303	8.6412	8.5573	8.7734	8.3698	8.6697	8.3544	8.6275	8.2206	8.2497	8.5025	8.6103	8.3157	8.4028	8.6171	8.6158	8.7595	8.5001	8.4825	8.9039	8.7599	8.5591	8.7287	8.5773	8.7092	8.6383	8.6122	8.6927	8.6168	8.4598	8.4124	8.6582	8.394	8.4231	8.3386
4.5587	4.9968	4.6143	4.4995	4.3833	4.3814	5.6017	4.8964	5.1222	4.8119	5.0781	4.5165	5.1008	5.1018	4.7455	4.8821	4.8541	4.6698	4.5901	4.6194	4.8379	5.0949	5.0766	5.588	4.732	4.5902	4.685	4.7088	5.0287	5.755	5.608	4.9646	5.5179	5.5397	4.7767	4.4795	4.4639	4.5935	5.079	4.6553	5.328	4.8379	4.7337	5.4599	4.9272	5.367	4.9085	5.2765	5.2937	5.0115
9.7054	9.7143	9.73	9.7988	10.063	9.8563	9.5595	9.6652	9.5243	9.7406	9.742	10.123	9.2825	9.7072	9.8533	9.5189	10.084	10.079	9.8921	10.168	9.2804	9.3999	9.8268	9.7349	9.4381	9.9591	9.5342	9.6843	9.8186	9.7981	9.9252	9.6257	9.7158	9.8421	9.615	10.045	9.5653	10.048	9.3755	10.267	10.013	9.96	9.8746	10.002	9.3923	9.5572	10.28	9.5127	9.837	9.4618
10.018	10.117	9.9682	9.8986	9.8193	9.8015	9.9229	10.07	9.8799	9.8351	10.022	9.8254	9.4419	9.945	9.6379	9.7158	9.8974	9.6655	9.7972	9.9616	9.6941	10.036	10.073	9.7599	9.9035	10.027	9.8306	9.9238	10.049	9.9248	9.907	9.8167	10.024	10.021	9.6286	9.8245	9.9731	9.6445	9.7567	9.9617	10.017	9.9277	9.8852	10.108	9.9772	10.063	9.9715	10.074	10.419	9.9303
7.0969	7.333	6.8909	6.9216	6.9652	7.1523	7.0908	7.1598	7.5383	6.7511	7.2126	7.9983	6.902	7.2716	7.2881	7.3332	7.2939	7.177	7.5382	7.198	7.7361	7.3595	7.17	6.7034	7.4764	7.1892	7.0488	6.834	6.9993	7.3119	7.1385	7.4594	7.2734	7.3508	7.2137	7.5612	6.9318	7.5001	6.9524	7.6574	7.1278	7.0391	7.4017	7.6293	7.7809	7.8221	7.3587	7.1256	7.6212	6.9907
10.918	11.081	11.191	11.296	11.236	11.164	11.606	11.317	11.301	11.13	11.096	11.006	11.301	11.166	11.007	11.117	11.118	11.071	11.054	10.704	11.51	11.488	11.364	11.066	11.542	11.198	11.307	11.38	11.297	11.355	11.298	11.415	11.343	11.344	10.881	10.944	11.333	10.978	11.438	10.96	11.598	11.345	11.457	11.513	11.457	11.393	11.299	12.134	11.357	11.39
12.139	11.709	11.767	11.916	11.765	11.745	11.947	11.769	11.778	11.88	12.101	11.591	11.867	11.733	11.861	11.734	11.936	11.894	11.91	11.972	11.639	11.829	11.741	11.928	11.824	11.845	12.167	11.915	12.136	12.107	12.132	11.778	12.007	12.07	11.913	11.956	11.961	12.041	11.841	11.838	11.984	11.633	11.837	11.834	11.804	11.858	11.897	11.865	11.82	12.075
5.2852	4.9581	5.6073	5.0663	4.9913	5.4099	5.0501	5.106	5.325	5.2035	5.6051	5.3445	5.1676	5.7553	4.9371	5.238	5.1649	5.2727	5.034	5.4613	5.3604	5.8621	5.3577	4.9371	5.6138	5.3555	5.2915	5.3039	5.1834	5.2055	5.3408	5.2808	5.1621	5.6302	5.3741	5.0193	5.4229	5.155	5.5542	4.9375	5.1309	5.2836	5.3164	5.1464	5.1778	5.5599	5.1948	5.1912	5.0968	5.0579
7.411	6.9232	7.0504	7.4541	7.2472	7.5387	7.7093	7.0749	7.1306	7.2801	7.2395	7.7786	7.2592	7.0045	7.6634	7.5607	7.4647	7.5885	7.3763	7.068	7.7388	7.1795	7.1216	7.2886	6.9491	7.4252	7.017	7.0421	7.5121	7.4109	7.2482	7.4157	7.6873	7.0166	8.0135	7.5532	7.2128	8.022	7.0682	7.6146	7.4063	7.9854	7.7678	7.3344	7.73	7.4778	7.694	7.2808	7.061	7.4354
6.2203	6.1235	5.9965	6.1173	5.7235	6.3017	5.8105	6.1715	5.3394	6.1379	6.4851	6.7202	5.9759	6.0889	6.3984	5.9047	6.2778	6.2952	6.5691	6.5064	6.2891	6.0164	6.0703	5.8666	5.8256	6.1684	6.403	5.8618	6.0395	6.2302	6.3035	6.5945	6.1029	6.1301	6.629	7.1812	5.8156	6.1621	5.8435	6.372	6.2837	6.4353	6.2548	6.5722	6.3071	6.3012	6.3444	6.1855	6.6225	5.8598
11.853	11.508	11.505	11.301	11.682	11.535	11.235	11.979	11.655	11.805	11.837	11.863	11.429	11.013	11.734	11.727	11.699	11.767	11.779	11.387	11.061	11.53	11.293	11.396	11.643	11.299	11.882	11.644	11.353	11.055	11.151	11.991	11.258	11.106	11.356	12.096	11.316	11.113	11.231	11.257	11.213	11.368	11.262	11.219	10.941	11.132	11.392	11.7	11.716	11.609
7.6608	7.7575	8.3278	7.938	8.4306	8.4611	8.269	8.4452	8.0141	8.5524	7.9107	7.9276	8.4579	8.5399	8.0715	8.137	8.4545	7.9331	7.9431	8.4737	8.023	8.2054	8.5456	8.2773	7.6928	8.2803	8.3927	8.3462	8.3346	8.6352	8.479	7.9839	8.1717	8.3828	8.3256	7.9577	8.5515	8.5246	8.8784	8.2791	8.4655	8.199	8.1657	8.6453	8.5968	8.1117	8.4126	7.9477	8.6949	7.9711
6.318	6.1044	6.4904	6.4385	6.2049	6.6854	6.5455	6.965	6.9647	6.435	6.999	6.9974	6.0833	6.6415	6.6137	6.5416	6.3797	6.6985	6.884	6.2947	6.8192	6.5331	6.1954	6.1496	6.7911	6.3304	6.6187	6.1001	6.3095	6.2602	6.376	7.0456	6.5976	6.3511	6.9903	6.9018	6.1882	6.3605	6.1752	6.6983	6.6162	7.1	6.5328	6.6178	6.7805	6.8324	6.3134	6.6372	6.3249	6.5729
5.1421	5.4473	5.8333	5.4327	5.0615	5.8801	5.8989	5.6734	5.8827	5.8456	5.7059	5.9456	5.5535	5.866	5.6711	6.041	5.6432	5.7044	5.5685	5.6418	5.5652	5.586	5.5238	5.6165	5.8367	5.6858	5.8522	5.8957	5.5013	5.687	5.8321	5.5991	5.549	5.8004	5.9137	5.7559	5.7777	5.7932	5.7758	6.0564	5.7283	5.5279	5.7675	5.9417	5.743	5.7451	5.7782	6.081	6.1828	5.4953
6.8063	7.301	6.9729	7.0916	6.8381	7.0523	6.8711	6.9517	7.2534	7.4271	8.0445	7.1198	7.1579	7.1982	7.2407	7.0876	7.2508	7.4671	7.4602	7.839	7.0814	7.5311	6.8472	7.6922	7.194	7.0518	7.3288	7.0636	7.3157	7.4672	7.4521	7.1753	7.095	7.8684	8.0098	7.9416	7.1834	7.5984	6.9653	7.8233	7.3323	7.0755	7.1672	7.3438	7.1297	7.4513	7.3887	7.0066	7.5734	7.5424
11.222	11.208	11.381	11.162	11.189	11.209	10.986	11.301	11.154	11.283	11.318	10.989	11.091	11.201	11.001	11.087	11.206	11.026	10.888	11.093	11.124	11.065	11.093	11.218	11.283	11.104	10.927	11.196	11.371	11	11.002	11.022	11.329	10.95	11.408	11.056	10.92	11.194	11.109	11.12	11.102	11.298	11.229	11.142	11.443	10.986	11.42	10.65	11.255	11.096
5.1462	5.3357	5.3155	6.1098	5.6394	6.1515	5.6954	5.8888	5.8586	5.9782	6.2744	6.9406	5.5039	5.8447	5.8122	5.4486	6.1437	6.3825	6.6502	6.8229	5.4389	5.5749	5.5705	6.268	5.8281	5.9897	5.5163	5.8552	5.5744	5.9258	5.7955	6.3336	6.0284	5.6481	6.5178	7.0796	5.9852	5.718	5.5448	7.477	5.9757	5.7412	5.6467	5.6553	5.5927	5.5839	5.7302	5.7024	6.5286	5.7536
12.054	11.99	12.457	12.259	12.648	12.618	12.488	12.389	12.35	12.499	12.535	12.548	12.485	12.345	12.559	12.495	12.394	12.193	12.295	11.998	12.613	12.248	12.47	12.173	12.361	12.283	12.442	12.131	12.215	12.354	12.359	12.585	12.505	12.13	12.567	12.57	12.585	12.606	12.579	12.114	12.737	12.712	12.717	12.384	12.588	12.107	12.543	12.563	12.503	12.672
5.9447	6.1551	6.4235	6.2687	5.6492	6.0892	5.9794	6.0487	5.9351	6.0204	6.2125	6.1549	6.0194	6.1519	6.144	6.0449	6.0601	6.097	6.0859	6.1141	5.8841	6.0663	6.1918	6.0424	5.7735	5.8628	6.0868	5.8865	5.9068	5.849	5.8502	5.9886	5.9644	5.8169	5.9928	5.9034	5.9048	5.8623	6.082	6.0627	5.9044	5.6695	5.9173	5.9204	5.844	6.0532	5.8444	6.0309	6.0519	5.8878
8.285	8.2715	8.063	8.149	8.6001	7.6833	8.1161	7.6411	7.586	7.9197	7.8789	8.0931	8.0355	7.8728	8.2815	8.2924	8.3849	8.0209	7.9076	7.7418	7.7149	7.7708	7.248	7.6476	7.542	7.8221	7.8632	8.0464	8.1118	7.85	7.9583	7.9527	7.8565	8.0422	8.2422	8.5299	7.7946	8.0722	8.0271	7.8128	8.0021	7.9932	8.0909	7.9828	7.4729	8.2071	7.8858	7.9024	7.9304	8.3306
4.796	4.4009	4.9368	4.503	4.7121	4.3915	4.6064	4.337	4.5878	4.648	4.2765	4.3541	4.6859	4.553	4.5341	4.7967	4.6444	4.4057	4.363	4.4184	4.1463	4.4482	4.3991	4.3853	4.5947	4.4703	4.5145	4.7864	4.2612	4.5607	4.6769	4.6821	4.3785	4.4595	4.5626	4.1071	4.6556	4.112	4.4403	3.8667	4.2971	4.0256	4.5125	4.5388	4.2251	4.1686	4.2614	4.7586	4.4048	4.5931
10.527	10.504	10.201	9.3415	9.5873	10.594	10.342	10.268	10.016	10.301	10.22	10.346	9.8722	10.348	9.5457	9.734	10.231	9.5473	10.01	10.076	10.235	9.9557	10.28	9.9926	10.006	10.548	10.093	10.058	10.204	10.312	10.206	10.194	10.554	10.336	9.9443	9.9668	10.295	10.548	9.9916	10.058	10.437	9.974	10.031	10.064	10.076	10.113	10.378	10.173	10.739	10.053
7.8455	7.6435	7.8136	6.2906	6.7918	7.382	7.5972	7.7825	8.8246	7.7076	6.8864	6.9849	7.0901	7.0972	6.4199	6.9172	6.9231	6.7159	6.4805	6.7118	7.5184	7.3749	8.2007	6.5674	7.8879	6.9492	7.2205	7.7459	6.92	7.1825	7.1683	7.0436	7.0708	7.0719	6.7744	6.3291	7.5868	6.6942	8.1484	6.5591	7.4583	7.3614	7.0379	7.1989	8.1694	6.9214	7.2684	8.0835	7.3682	7.2444
9.9847	9.9683	10.401	9.2444	10.035	10.644	9.9498	10.367	10.157	10.442	11.422	10.959	8.9613	10.355	9.697	9.5659	10.517	10.16	10.624	11.023	9.1764	9.1951	9.6708	10.33	9.3635	10.489	10.54	9.9055	10.264	10.694	10.682	10.174	10.784	10.692	10.418	10.599	10.343	11.156	9.6232	11.178	10.461	10.193	9.7769	10.345	9.2436	9.7054	10.223	10.39	10.654	9.9128
10.696	10.951	10.422	10.964	10.748	10.484	10.105	10.578	10.597	10.511	10.698	10.595	10.598	10.693	10.641	10.781	10.408	10.473	10.656	10.658	10.641	10.509	10.588	10.668	10.529	10.568	10.351	10.252	10.764	10.558	10.56	10.405	10.662	10.528	10.655	10.733	10.395	10.422	10.253	10.75	10.528	10.699	10.46	10.885	10.669	10.569	10.549	10.351	10.635	10.454
4.5028	5.3626	5.1096	4.5172	4.6053	5.4472	5.4485	5.3847	4.7188	5.1452	5.6465	4.4779	4.3294	4.5624	4.3192	4.2834	5.2012	4.3157	3.9911	5.2636	4.0317	4.5628	4.1321	5.3448	4.7606	5.1279	5.0017	4.8056	5.3106	5.0572	5.0247	4.6083	5.0753	5.0225	4.3392	4.6155	4.9732	5.623	4.8801	6.1083	5.3056	4.8623	5.0578	5.4641	4.5796	4.6366	5.3773	4.4611	4.9947	4.4502
4.5289	4.8132	5.0091	5.0931	4.7028	5.1969	5.0741	5.3087	4.9549	5.4966	5.506	5.0135	5.0547	4.7649	5.0097	5.0948	5.4402	4.9941	5.14	5.2258	4.7687	5.1789	4.9129	4.8867	4.9104	5.1504	4.925	5.1359	5.1627	4.9652	4.8616	5.468	5.3722	5.4091	5.0089	5.1992	5.3029	5.3471	5.2905	5.3921	5.191	4.8486	5.3394	5.3337	4.9452	5.0779	5.0349	5.0343	5.3529	5.0456
7.8451	7.9671	7.8036	7.1855	7.0513	7.6707	7.9066	8.0629	7.466	7.5406	7.8173	6.8852	7.2521	7.3701	7.177	7.3263	7.548	6.9298	7.0737	8.0759	7.0655	7.4158	7.5631	8.0105	7.3903	7.5326	7.6093	7.6576	8.0341	8.0303	7.6834	7.2151	7.8167	8.0054	7.4438	6.8928	7.8847	7.8052	7.9529	7.9265	7.987	7.3483	7.4464	7.9188	7.5463	7.9503	8.0208	7.7421	8.5788	7.271
10.419	10.277	10.494	9.9953	9.8065	10.415	10.247	10.459	10.168	10.253	10.39	10.318	10.187	10.107	10.364	10.397	10.148	10.013	10.086	10.221	10.361	10.069	10.364	10.571	10.252	10.336	10.305	10.022	10.442	10.487	10.453	10.04	10.674	10.301	10.121	10.27	10.255	10.308	9.9844	10.407	9.9994	10.216	10.27	10.299	10.515	10.147	10.489	10.166	10.197	10.23
6.7941	7.1248	7.0695	7.1636	7.369	6.8925	6.8341	6.7645	6.8862	6.9189	7.1998	6.8394	6.9336	6.5597	6.9894	6.8889	6.9476	6.8925	6.8558	6.7114	6.8115	6.8323	6.6731	6.8807	6.7547	6.7932	6.9655	7.0475	7.0646	6.9277	6.8287	6.7739	6.9932	6.951	6.9125	6.6802	6.8398	6.9949	6.7273	6.769	6.9269	7.02	6.6538	6.6057	6.8643	6.8597	6.8197	7.3689	7.2	7.0258
11.8	12.307	12.141	12.371	12.26	12.141	11.757	12.313	12.42	11.741	12.724	12.146	12.273	12.576	12.323	12.716	12.268	12.289	12.333	12.668	11.798	11.835	12.329	12.369	12.187	12.171	12.096	12.184	12.176	12.325	12.417	12.298	12.095	12.33	12.313	11.994	12.173	12.421	12.279	12.551	12.112	11.994	12.014	12.285	11.749	12.318	11.958	12.226	12.412	12.065
8.7693	9.0166	9.4409	8.1623	7.9918	9.3988	9.3038	9.2714	8.1626	9.3703	9.9085	7.8507	7.6189	7.833	7.8922	8.0392	9.4551	9.0167	9.0035	9.0439	7.767	8.1662	8.1582	8.0439	8.1666	7.8685	9.3167	9.3214	9.2872	9.4103	9.4211	8.0738	9.0844	9.3519	8.078	7.9447	9.2353	7.8238	9.1364	9.1143	9.49	8.2381	9.2017	9.7111	8.1669	8.4231	8.2328	7.8564	9.7755	7.7164
4.3448	4.4837	4.7915	5.3733	4.9788	4.8323	4.6456	5.4359	4.5524	4.5005	4.7542	4.9398	4.5208	4.6363	4.7771	4.4559	4.1025	4.0013	4.6083	5.291	4.5903	4.864	5.0029	4.8382	4.8936	4.7696	4.6133	4.6441	4.9182	5.2599	5.4293	5.0043	4.7449	4.4961	4.4183	4.7576	4.6182	4.3418	4.6009	5.6028	4.9061	4.5041	4.7491	5.5177	5.0101	4.5873	5.0086	4.6095	4.8307	4.3178
8.3502	7.9286	6.6441	6.8064	6.3073	7.02	8.5347	7.7314	6.4008	8.2389	7.1334	6.3254	8.416	7.5873	7.5245	7.0275	7.2747	6.9771	6.5264	6.9734	7.9439	7.7481	7.2942	7.6776	8.5579	7.8308	7.8684	7.606	7.5275	7.9251	7.3429	7.3886	8.9846	7.3826	7.9638	6.343	7.9029	7.5108	7.9846	6.4099	7.8214	8.0991	7.7322	7.3246	9.051	7.848	7.9797	6.1872	8.2586	7.4915
5.8113	6.1575	5.9191	5.8465	6.0225	5.7378	5.4601	5.8628	6.5352	5.7836	5.6651	6.5941	5.6061	5.9697	5.969	5.8767	5.6413	5.8458	6.0167	6.1167	6.3631	6.3859	6.0353	5.6833	6.2477	5.9784	5.7878	5.3949	5.6077	5.3647	5.4647	5.9173	5.5195	5.6771	5.929	6.1292	5.6086	5.8259	5.367	5.7019	5.9719	5.964	5.9057	6.043	6.1015	6.4581	6.1746	5.8592	5.9281	5.2981
7.0043	7.7289	7.2222	7.6095	7.347	7.1824	6.7515	7.4516	7.8932	7.2561	7.5791	7.5683	7.4895	7.805	7.6526	7.837	7.2264	7.0076	7.1595	8.3538	7.5574	7.559	7.6116	7.83	7.8185	7.8071	7.233	7.3096	7.0382	7.386	7.4632	8.0504	7.0403	7.8701	7.5179	8.1405	6.9589	7.7634	6.9722	7.3772	7.7904	7.9435	7.6561	8.0377	7.5947	7.7911	8.2524	7.5932	7.7647	7.9675
7.5377	6.6586	7.1647	7.7578	8.0053	7.4442	6.9198	7.1483	7.9713	7.5958	7.3473	8.0323	8.3363	7.7219	8.0843	8.0734	7.2397	6.9857	7.0699	7.5676	7.6429	7.767	7.8739	7.6233	7.8188	7.8441	7.1725	7.1154	6.7681	7.2235	7.1106	8.1952	6.7864	7.8799	7.6728	7.7077	7.5602	7.9682	7.3945	7.0336	7.3082	8.1004	7.4111	7.671	8.0927	7.7034	8.1657	7.9386	7.3835	7.8865
5.9079	6.003	5.7747	5.917	5.919	5.8338	5.6402	5.5373	5.768	5.6711	5.6796	6.097	5.7853	5.7766	5.6564	5.8741	5.8379	5.7648	5.5098	5.6919	5.7248	5.9199	5.9742	5.6839	5.7957	5.5788	5.7862	5.8187	5.7781	5.7051	5.9359	6.0101	5.6938	5.768	5.7572	5.9336	5.8498	5.774	5.6243	5.7729	6.1318	5.8286	5.8388	6.2797	6.029	6.1577	5.9632	5.9516	5.7583	5.8982
9.072	9.4145	9.4127	9.8153	9.8657	9.0909	9.3964	8.8634	9.467	9.0368	9.3127	9.5981	9.8616	9.312	9.99	9.6226	9.1886	8.9761	9.2017	9.094	9.7982	9.034	9.4316	9.8701	9.097	9.3954	9.2068	8.981	9.4325	9.4447	9.4263	9.6275	9.2908	9.7091	9.5782	9.8083	9.0767	9.9827	9.189	9.301	9.4462	10.119	9.6615	9.6051	9.5982	9.4523	9.8153	10.036	9.353	10.082
8.5745	8.0136	8.1053	8.3322	8.39	8.7373	8.3047	8.4495	8.1646	8.4189	8.6624	8.5996	8.0586	8.373	8.5865	8.368	8.5458	8.5016	8.286	8.4224	8.0444	7.8969	8.0458	8.1632	8.0506	8.2342	8.2959	8.2705	8.2438	8.3437	8.1623	8.6714	8.222	8.203	8.5247	8.6817	8.3161	8.7317	8.1749	8.4309	8.4389	8.3406	8.5235	8.3511	8.3161	8.174	8.4498	8.2847	8.3707	8.4274
11.792	11.852	12.402	12.438	12.848	12.671	12.43	12.532	12.644	12.476	13.064	12.822	12.569	12.366	12.61	12.57	12.674	12.615	12.853	12.656	12.268	12.106	12.305	12.62	12.313	12.463	12.598	12.213	12.454	12.687	12.622	12.621	12.668	12.65	12.599	12.553	12.498	12.803	12.319	12.81	12.542	12.522	12.515	12.409	12.257	12.264	12.421	13.008	12.613	12.731
8.3045	8.8001	8.3671	8.2294	7.8392	8.3503	8.416	8.5521	8.6261	8.3016	8.1309	8.5204	8.1416	8.3458	8.0916	7.9753	8.3869	7.9768	8.2312	8.4733	8.103	8.5818	8.4569	8.2061	8.4511	8.4635	8.0432	8.3477	8.3647	8.6318	8.3062	8.4712	8.3536	8.2711	8.5882	8.3583	8.3821	8.4715	8.4091	8.6005	8.5445	8.3394	8.5632	8.7376	8.6813	8.9669	8.482	8.2205	9.1509	8.2349
8.8276	8.2997	8.6311	7.7445	7.7907	8.8493	8.8645	8.7109	8.1006	8.684	8.9003	8.0362	8.0739	7.9661	8.1156	8.1786	8.893	8.6424	8.566	7.7695	8.2853	8.3628	8.5138	8.6274	8.1877	8.0191	8.5727	8.8497	8.79	8.4683	8.4146	8.2205	8.6371	7.9995	7.9167	8.0812	8.8743	7.9107	8.6957	8.4935	8.7316	8.144	8.6463	8.2412	7.9952	8.2754	8.1642	8.697	8.858	8.1706
4.7725	5.2445	5.5328	5.0859	4.2596	4.759	5.0473	5.1279	5.0004	5.0325	5.0161	5.1694	5.316	5.4393	5.0825	5.3058	4.8	4.7017	4.8429	5.2163	5.4484	5.1312	5.0272	4.9053	5.1767	5.2466	4.6919	5.0725	5.3095	4.9427	4.9693	5.4123	4.7668	4.8612	5.2772	5.7945	4.3898	5.2708	4.7807	5.0702	5.055	5.2839	5.1411	5.5203	5.7589	5.6123	5.3631	4.8269	5.0369	4.7994
9.6594	9.751	9.6401	9.3102	8.2863	8.9899	9.572	9.3109	10.063	9.67	8.9136	8.7922	9.7687	9.6616	8.8794	9.5647	9.0913	9.4396	9.279	9.4836	9.8719	10.307	9.8687	9.713	9.8467	9.8215	9.3098	9.5784	9.4304	9.5465	9.7573	9.2417	9.4415	9.9156	9.2276	8.6586	9.3657	9.0155	9.6576	9.2471	8.9977	9.3611	9.2084	9.2601	10.168	10.096	9.5695	9.3832	9.7085	9.174
10.95	10.71	10.885	11.002	11.214	10.912	10.991	10.855	10.642	10.462	11.225	11.532	10.679	10.828	11.362	11.01	10.857	10.716	10.688	10.831	11.064	10.921	10.697	11.022	11.042	10.818	10.865	10.604	10.955	10.707	10.722	10.836	11.084	10.703	10.794	11.275	10.862	11.185	10.561	11.181	10.782	11.179	10.995	10.841	10.972	10.756	11.235	10.801	10.769	10.966
8.9821	9.2412	9.2374	9.1763	9.3551	9.0088	9.1552	8.9462	9.3201	8.8343	9.266	9.6351	9.321	9.1007	9.6833	9.3521	9.0962	8.9589	9.0483	9.2452	9.3649	8.9968	8.973	9.0263	9.1641	9.1702	8.8225	8.6713	9.1599	8.8279	8.7674	9.4656	9.1988	9.2401	9.6309	9.6128	8.8418	9.8343	8.7376	9.098	8.9517	9.5939	9.3024	9.1764	9.4144	9.3105	9.6351	9.0126	9.1174	9.5812
8.4057	6.9501	6.926	6.4797	6.6691	7.9081	8.2559	8.3639	6.8466	8.0029	8.2049	6.7087	6.748	6.8593	6.9435	6.9496	8.0947	7.8238	7.9408	6.8046	6.7346	7.5555	7.6659	8.3138	7.1012	7.0075	8.2737	8.491	8.0296	7.7952	8.1345	6.9608	8.1808	6.7054	6.7542	6.7962	7.6323	6.8288	7.8086	7.9898	7.9636	6.9726	7.4021	6.6933	6.8676	6.9282	6.9708	7.9903	7.8768	6.789
8.9338	8.9111	8.5782	8.781	8.7904	9.2053	9.1439	8.8363	8.638	8.693	9.4592	9.1773	9.0311	8.6334	9.1255	8.9312	9.024	8.6441	8.9129	8.7449	8.9714	8.7331	8.8454	8.8847	8.7765	8.7595	8.9082	8.8054	8.946	8.7857	8.7384	8.8852	8.9545	8.8087	9.1631	8.9139	9.125	9.3612	8.8546	8.9833	9.1743	9.124	9.2027	8.8074	9.1024	8.8925	9.1345	8.8598	9.0426	9.3945
7.9291	7.6615	7.2768	6.9797	6.7278	7.4505	7.8003	7.7344	7.4656	7.5574	7.2451	7.1527	7.4874	7.3742	7.0695	7.2409	7.3603	7.4788	7.1444	7.1189	7.4622	7.6432	7.4052	7.5464	7.6024	7.5375	7.5332	7.4951	7.5383	7.5513	7.5663	6.9523	7.3904	7.3355	7.2753	6.786	7.7639	7.3552	7.5467	7.0861	7.4752	7.2969	7.4108	7.1624	7.6643	7.5336	7.4539	7.286	7.458	7.3056
11.841	11.74	11.459	11.48	11.279	11.538	11.531	11.651	11.48	11.549	11.905	11.314	11.606	11.527	11.516	11.585	11.685	11.688	11.527	11.656	11.487	11.283	11.379	11.803	11.59	11.51	11.548	11.496	11.669	11.376	11.376	11.514	11.606	11.394	11.334	11.674	11.428	11.484	11.341	11.267	11.463	11.577	11.508	11.57	11.284	11.314	11.478	11.489	11.479	11.413
4.0893	3.9461	4.0923	4.3055	3.8811	3.6915	4.1358	4.1688	4.0919	3.8712	3.9451	4.1452	4.0075	3.8096	4.2077	4.0065	4.0628	4.0777	3.9248	4.3748	3.9425	4.0932	4.4025	4.2526	4.0236	3.8708	4.12	3.8186	4.141	4.3237	3.9765	3.9706	4.1153	4.113	4.1063	3.8261	4.0358	3.8968	4.2931	4.1884	3.8423	4.0403	3.9149	3.9683	3.9935	4.0217	4.1523	4.0232	3.9586	4.007
8.7952	8.5961	8.6452	8.1132	7.8822	8.4882	8.7855	8.8029	8.8006	8.6097	8.5906	8.2651	8.6952	8.6955	8.1777	8.3252	8.5915	8.4633	8.199	8.0704	8.5328	8.6744	8.558	8.5664	8.5709	8.4844	8.4687	8.9055	8.6512	8.5356	8.6235	8.5948	8.47	8.61	8.2224	8.3837	8.9082	8.2741	8.5193	7.8618	8.5194	8.4275	8.5982	8.6022	8.6883	8.6699	8.5044	8.7155	9.0354	8.6588
6.8244	7.0155	7.0491	6.4468	6.1921	7.1771	7.0222	7.3777	6.404	7.0866	7.7306	6.9072	6.4022	6.5767	6.6281	6.4574	7.5626	7.2585	7.7077	6.8285	6.1627	6.5769	7.1575	7.2916	7.1887	7.3089	7.431	7.2842	7.0036	7.1068	7.2671	6.509	6.4569	6.5913	6.6988	7.1694	7.1698	6.5974	6.8294	7.3221	7.4145	6.4221	7.2711	6.6481	6.2048	6.7052	6.6008	6.5753	7.6715	6.2604
6.6432	6.8782	6.7462	7.2858	6.5813	7.2322	7.0992	7.5023	6.8822	6.9341	7.5658	7.4491	6.6444	7.4023	7.3007	7.298	7.0215	7.0685	7.0537	7.4334	7.1017	7.2847	7.2646	7.0702	7.0951	7.1845	7.2463	6.682	6.8328	7.0896	7.2339	7.123	6.9606	6.7747	7.0798	7.1556	6.7045	6.5969	7.0776	7.6634	6.4957	6.9704	6.8033	7.4185	6.8942	6.9247	6.9024	6.9068	6.9076	6.3449
5.1173	5.8814	5.3759	5.8447	6.3962	6.0201	5.5228	5.3984	5.3874	5.5187	5.5444	6.9933	5.8788	6.5598	6.1645	6.0203	5.6911	5.3467	5.6632	5.7799	6.3823	5.858	5.516	5.4716	5.4352	5.6237	5.5252	5.7634	5.3493	5.6001	5.8746	6.2233	5.6583	5.9729	6.2417	6.7264	5.3015	6.5448	5.8035	5.4846	5.4386	6.3405	5.6772	6.2461	6.0266	6.4553	6.2273	6.2228	5.735	6.2182
6.6354	6.6717	6.2399	6.4099	6.5012	6.5983	7.0391	6.5405	6.6499	6.4193	6.6384	6.8666	6.3441	6.5636	6.6364	6.5301	6.6175	6.3428	6.6041	6.4613	6.6874	6.6186	6.5885	6.2712	6.6413	6.5729	6.799	6.6599	6.4225	6.7797	6.6923	6.6257	6.5762	6.5688	6.5769	6.6978	6.5162	6.6159	6.3769	7.0243	6.7715	6.7715	6.858	6.6967	6.9229	6.8191	6.7084	6.8906	6.9823	6.6501
5.7411	5.2738	5.6248	6.3619	6.7035	7.1672	5.9415	6.8398	5.7404	5.8854	6.3533	6.3184	5.9357	5.5632	6.5304	5.8005	5.7677	5.5971	6.0302	6.5447	5.5318	4.5659	5.9251	5.602	5.7903	5.8355	5.4243	4.9848	5.9848	5.9821	5.6898	7.0423	5.757	6.2897	6.0435	7.1027	6.5075	7.5646	6.2697	6.6932	6.504	6.317	6.4179	6.1611	5.9189	5.6862	6.3023	6.4596	7.0469	5.9879
8.2416	8.3715	8.6933	8.5353	8.4723	8.4262	8.3178	8.5583	8.4895	8.6012	8.7742	8.6407	8.3987	8.5344	8.3458	8.4471	8.6354	8.4581	8.4327	8.4063	7.9978	8.2121	8.3938	8.5076	8.4066	8.3595	8.2167	8.1846	8.389	8.6673	8.5192	8.6198	8.4521	8.6987	8.9538	8.6982	8.6209	8.7649	8.5235	8.6851	8.6872	8.6388	8.6637	8.5996	8.5898	8.5168	8.575	8.5537	8.7679	8.4967
7.3328	7.448	7.0598	6.7622	7.0471	7.1456	7.0455	7.1978	6.8053	7.0777	6.8092	7.105	7.0307	7.0027	6.7606	6.5103	7.1173	7.0742	7.0153	7.2383	6.4063	6.8972	6.7209	6.8511	6.9893	7.0076	6.6301	7.2559	6.4909	6.4884	6.7298	7.1784	6.7568	6.6557	7.0384	6.86	7	6.7372	7.0192	6.9113	7.0927	6.572	6.7676	6.7777	6.42	7.1122	6.6737	6.8433	7.1306	7.1721
8.543	8.2316	8.4573	8.4572	8.434	8.6437	9.0085	8.4334	8.4426	8.4198	8.9375	8.7287	8.6326	8.5297	8.8079	8.4658	8.5882	8.457	8.5197	8.1922	8.4364	8.2232	8.3601	8.5195	8.4045	8.3586	8.589	8.4811	8.6199	8.5752	8.5107	8.7811	8.6629	8.7201	8.7758	8.7286	8.7328	8.7926	8.4827	8.6185	8.9225	8.7692	8.7544	8.577	8.7408	8.7291	8.8958	8.8501	8.7441	8.6999
2.9597	2.6944	3.1738	3.564	3.5744	3.2413	3.506	3.6494	3.4033	3.2372	3.7652	3.4755	3.577	3.5331	3.7558	3.6043	3.5454	3.5583	3.3711	3.9394	3.2753	3.5753	3.1253	3.4293	3.4411	3.2293	3.2778	3.5526	2.6804	3.7511	3.5204	3.6962	3.3381	3.7405	3.0186	3.7671	3.3711	3.5775	3.4352	3.5842	3.6321	3.2779	3.4161	4.0532	3.3574	3.7336	3.1229	3.2645	3.5028	3.0736
5.9328	6.0234	6.5174	5.6854	5.4021	6.5148	6.4257	6.277	6.3099	6.2613	6.2828	6.6432	6.3583	6.2465	6.1624	6.2837	6.4303	6.2295	6.3929	6.1575	6.5463	6.6247	6.3703	6.4368	6.3415	6.7585	6.5709	6.3743	6.0073	6.1332	6.3891	6.3095	6.1767	5.9564	6.3093	6.3767	6.2463	6.3215	6.1194	6.1307	6.4547	6.0658	6.4285	6.091	5.7272	6.2231	6.3296	5.9158	5.7044	6.4373
6.5724	6.3197	6.4895	6.3857	6.6403	6.5315	6.6115	6.6336	6.3108	6.48	6.4977	6.8202	6.3252	6.5975	6.5288	6.4024	6.6097	6.5353	6.4505	6.5987	6.2647	6.2604	6.3348	6.3	6.5137	6.4252	6.3478	6.5135	6.3454	6.4615	6.1103	6.698	6.389	6.4627	6.3505	6.6315	6.6758	6.1622	6.0358	6.1159	6.632	6.2571	6.4237	6.2353	6.3866	6.7139	6.2981	6.5095	6.2808	6.3406
6.0113	11.879	11.52	7.4556	7.7899	10.437	5.5313	6.7338	6.0347	7.3443	7.6302	6.4535	5.595	7.99	7.24	6.4476	5.3833	5.2364	8.0275	9.4223	8.8242	9.3755	9.6084	9.3948	7.3003	7.9979	6.794	7.0669	8.2589	8.0976	8.0692	8.1362	9.0801	9.7735	5.7798	8.7348	7.4384	7.9047	8.0589	9.1821	7.4139	6.3257	7.1	9.6009	10.36	8.4993	7.9784	7.4655	8.5547	5.983
8.8078	8.9059	8.3859	8.7959	8.5297	8.3751	8.3463	8.2914	7.9853	7.9196	8.6881	8.9405	7.9386	8.0753	8.577	8.5493	8.5093	8.5797	8.4477	8.4736	8.5482	8.1572	8.0273	8.181	8.1799	8.178	8.1406	8.0293	8.3715	8.1571	8.0352	8.2941	8.4805	8.1575	8.6082	8.8769	8.1505	8.8031	7.8613	8.7344	8.1441	8.4372	8.331	8.5271	8.4026	8.5911	8.6407	8.2796	8.4498	8.2129
4.533	4.7378	4.568	4.1589	4.6911	4.7373	4.7774	4.8264	4.823	4.851	4.742	4.8399	4.4073	4.9457	4.436	4.5136	4.9469	5.1285	4.8118	4.5645	4.4352	4.6895	4.7204	4.6315	4.6266	4.6388	4.6995	4.5658	4.6355	4.4322	4.5279	4.5646	4.4526	4.496	4.3979	4.4835	4.5844	4.6207	4.818	4.5295	4.7518	4.3213	4.855	4.5446	4.266	4.6607	4.3298	4.6692	4.7331	4.461
2.8905	3.0854	3.0469	3.1881	3.0054	2.7688	2.4451	2.4866	2.8742	2.5736	2.6878	2.5621	2.9339	2.8865	2.3548	2.7996	2.6215	2.8174	2.6511	2.7553	2.9649	2.9329	2.7712	2.6481	2.6776	2.6596	2.76	2.6995	3.0845	2.4874	2.7064	2.715	2.8598	2.6851	2.2232	2.7551	2.8131	2.7271	2.4978	2.3465	2.6272	2.5205	2.6936	2.5467	2.7347	2.9485	2.787	2.9308	2.5418	2.9828
8.2729	8.6162	8.3366	8.3822	7.7117	8.337	8.345	8.6319	8.36	8.4708	8.274	8.0244	8.4168	8.47	8.1829	8.2408	8.4559	8.3752	8.3385	8.461	8.3367	8.5307	8.5334	8.5796	8.6855	8.4849	8.5434	8.6186	8.3757	8.5666	8.6392	8.2266	8.3468	8.285	8.0418	8.2817	8.3794	7.9743	8.4816	8.5049	8.3699	8.0726	8.6212	8.416	8.6084	8.0755	8.337	8.2051	8.2072	7.784
6.0331	5.332	6.3511	6.3464	6.9317	6.2661	6.4801	6.1128	6.6958	6.6985	6.9548	7.8446	6.1381	6.2713	7.2406	6.2304	7.0468	7.3766	7.6228	6.9868	5.7275	6.3778	6.4594	6.4628	5.706	7.153	6.0454	6.6914	6.1926	6.5733	6.5813	6.8108	5.9015	6.2023	6.8526	7.7551	6.4196	6.6675	6.7337	6.8866	6.868	6.3664	7.2987	5.8912	5.8696	6.3421	6.318	6.1513	6.9015	6.7838
6.1028	6.1827	6.6055	6.2843	5.969	6.1759	7.1262	7.3261	7.2897	7.3759	7.0393	6.45	6.8556	7.3917	6.4814	6.5194	7.5756	7.0609	7.4827	7.0382	5.9729	6.9682	7.2703	7.5143	7.3637	7.2919	7.3849	7.784	5.8027	7.2913	7.6283	6.7225	5.9409	6.5616	6.4781	6.5217	6.8375	6.2917	7.215	7.0956	6.8008	6.3601	6.6168	5.6359	6.1892	6.6465	6.3143	6.2136	7.0499	6.2099
4.1801	4.1022	3.9679	5.3823	4.2951	4.0856	4.3464	4.7328	4.669	4.5171	5.4978	4.5964	4.5521	4.856	4.1566	4.4378	5.1117	4.831	4.8938	5.413	3.7061	4.0321	3.7954	4.4152	4.4954	4.1489	4.2216	4.4385	4.6065	4.2157	3.7948	5.0576	3.9174	3.9998	4.4687	5.0516	3.8419	4.4574	3.8687	5.7565	4.2715	4.1743	4.062	4.5377	5.172	4.3482	4.4935	4.6074	4.8393	4.6561
5.9795	6.356	5.9922	6.7359	6.9127	6.4716	7.1388	6.7648	6.7129	6.7381	7.9777	7.2566	6.8449	7.0963	6.8625	6.2478	6.999	6.8761	6.9698	7.1114	6.0507	5.9544	6.2704	6.9914	6.6525	6.582	6.8826	6.6776	6.1788	6.7378	6.7225	6.7737	5.7006	6.4979	6.8666	7.3111	6.2488	7.6702	6.6763	7.0551	6.863	6.1912	7.0255	6.5824	5.7337	6.1414	6.3985	6.6623	6.9707	6.4561
7.691	7.7834	7.2023	7.5287	7.7107	6.9746	7.2706	6.9247	6.5184	6.8496	6.7039	6.9698	7.032	6.6393	7.7393	7.2545	7.5067	6.608	7.145	6.7653	6.7266	6.4162	6.7304	7.1563	6.3293	7.0124	6.4526	6.8168	7.2731	7.5118	7.2968	7.1264	7.2226	7.3545	7.5547	7.5381	7.3245	7.4191	7.2299	7.5363	6.8875	7.4125	7.1113	7.348	7.3804	7.0016	7.3718	6.9245	8.0888	7.675
9.1214	7.5748	7.1121	7.8199	6.9343	8.9882	7.839	8.5119	8.0767	8.7018	6.0583	6.3071	7.6271	6.4563	7.896	7.9321	8.7016	9.0422	8.2599	7.4868	8.0692	7.1325	7.6622	7.9429	9.535	7.5379	8.9354	9.8351	7.0086	8.3242	7.6205	8.0373	8.9978	7.643	7.3607	8.5041	8.7067	7.1551	8.2448	7.0843	8.2893	6.7576	7.5771	7.6758	8.9066	9.5387	7.2076	6.9693	8.886	7.5884
6.6385	6.2336	6.218	6.4453	6.7146	6.4586	6.3156	6.4012	6.2809	6.5366	6.7093	6.6493	6.2385	6.3829	6.5095	6.2878	6.6187	6.5909	6.6916	6.6799	6.7092	6.3288	6.3986	6.2251	6.4817	6.5085	6.6275	6.183	6.1955	6.5777	6.4469	6.4754	6.3525	6.6449	6.8136	6.6419	6.5449	6.731	6.3507	6.4598	6.589	6.5202	6.4591	6.5474	6.5993	6.472	6.4021	6.2811	6.4963	6.2339
7.2164	7.4732	7.4207	7.7863	7.4113	7.8192	7.7162	7.8372	7.6541	7.7228	8.272	8.2366	7.4417	7.6258	8.0101	8.11	7.7679	7.5958	7.6491	7.8383	7.9021	7.6966	7.6548	7.7757	7.8588	7.5926	7.6141	7.5025	7.9303	7.5255	7.4748	7.6595	7.791	7.7556	7.7358	7.9171	7.4508	7.8049	7.5104	7.5918	7.3345	7.5695	7.5422	7.5883	7.6076	7.339	7.6201	7.9755	7.1716	7.6229
7.474	7.2511	7.2301	7.1833	7.076	7.2775	7.3368	7.3261	7.3086	7.3949	7.4232	7.3358	7.0939	7.5886	7.1766	7.3609	7.2363	7.2933	7.1289	7.4678	7.2627	7.5671	7.3912	7.2409	7.0704	7.3455	7.4573	7.3447	7.3956	7.2931	7.5414	7.3037	7.3385	7.4504	7.3542	7.3236	7.3441	7.3513	7.4232	7.2095	7.1635	6.9566	7.4204	7.5101	7.3036	7.7323	7.2275	7.1182	7.5609	7.1984
5.68	5.6821	6.2502	5.8413	5.7907	6.317	6.2673	5.8888	5.9412	6.1244	6.3011	6.3401	6.1854	6.044	6.5565	6.4567	6.4081	6.3602	6.523	6.0994	6.2073	6.0791	6.17	6.3266	6.3026	6.0278	6.2636	6.3822	6.2064	5.9092	5.8287	5.9707	6.1521	5.8437	5.8847	5.8585	5.8802	5.7698	5.8678	5.7001	6.2317	6.3121	5.9605	5.9146	5.9317	6.0439	6.3505	6.7098	5.9105	6.1702
8.1472	8.5361	8.7265	8.8029	8.3342	8.6072	8.738	9.0505	9.2141	9.9966	9.3271	7.6055	9.531	9.2337	9.115	8.9249	9.8577	9.6137	9.6741	10.034	9.278	9.2591	8.8015	9.5524	9.9015	9.2531	9.2184	10.074	8.7626	9.7935	9.5529	9.0694	9.375	9.1688	9.103	8.7044	8.4211	9.6019	9.5139	9.8904	9.4992	9.5427	9.5748	9.1382	9.7351	9.5322	8.4229	8.9015	9.7355	8.7732
7.614	7.2635	7.1357	7.1366	7.3806	7.1549	7.2112	7.5377	7.087	7.1256	7.6609	7.4731	6.7817	7.2177	7.3956	7.2445	7.5949	7.1828	7.3234	7.3995	7.018	6.7675	7.0475	7.1012	7.2232	7.2892	7.0848	6.92	6.9565	7.1633	6.9887	7.5365	7.0357	7.3651	7.2078	7.7227	6.9413	7.4999	6.9105	7.1466	7.315	7.1973	7.39	7.2596	7.2669	7.2783	7.2819	7.5618	7.3977	7.493
5.1676	4.9972	5.1604	5.0794	4.9668	5.2805	5.1946	5.108	4.9234	4.592	5.5517	6.3731	5.0931	4.6892	5.6733	5.0257	5.0981	5.0743	4.8637	5.0805	5.177	4.652	5.3844	4.8857	4.7866	4.8436	4.7218	4.7678	5.1861	5.1922	4.7948	5.2585	5.2524	4.8532	5.4324	5.3018	5.2766	5.5082	4.6915	5.4203	5.3167	5.1818	5.2816	4.8816	5.1213	5.3328	5.4249	5.1892	5.023	5.3112
3.5277	3.408	3.6074	3.4191	3.3131	3.8657	3.5301	3.4961	3.5375	3.7574	3.7858	3.2479	3.6522	3.3708	3.5699	3.6919	3.3869	3.7745	3.5515	3.4034	3.2828	3.5409	3.8046	3.4987	3.432	3.563	3.6073	3.3339	3.4389	3.4908	3.5515	3.8657	3.4009	3.6056	3.3255	3.4276	3.5384	3.5564	3.6484	3.6444	3.7154	3.6907	3.5281	3.4848	3.2548	3.4886	3.3009	3.6903	3.4674	3.2167
4.738	4.0618	4.9303	4.3949	4.645	4.3418	8.5693	8.0149	7.4483	6.6797	7.8569	4.0338	8.1488	7.6266	3.6773	4.2465	7.647	7.398	7.6354	9.1338	4.7063	8.4966	8.1882	8.9018	8.2236	8.322	8.8195	7.3531	4.0036	9.2752	8.758	6.7872	3.9325	4.1171	4.0558	3.9446	4.0612	8.3066	6.8034	9.6446	4.2687	3.8991	9.6507	3.7452	4.1185	4.0004	3.3976	4.2947	7.7204	4.6635
6.577	6.0061	6.0448	6.7992	5.1732	5.6849	5.3052	5.1977	4.6132	4.8328	4.3944	6.2645	4.9164	4.8598	6.2417	6.4139	4.8366	4.7225	4.5213	5.4182	5.2986	5.4043	5.6711	5.7347	4.8965	5.0799	5.8723	4.9624	7.3465	5.7521	5.401	4.3786	6.4059	5.1313	5.2079	5.7318	5.9007	4.6086	4.9459	5.2977	5.2384	5.1329	5.9084	8.2287	5.3705	5.356	7.5135	4.8071	4.5455	5.7765
9.3039	9.3816	8.9614	9.2198	9.1302	9.3211	9.3707	9.3951	9.2292	9.2208	9.3381	9.2207	9.0844	9.0321	8.9494	9.1542	9.1944	9.1663	9.1429	9.1842	9.1757	9.2871	9.2174	9.2994	9.3593	9.0882	9.2545	9.2177	9.5442	9.2919	9.2672	9.2542	9.253	8.9561	9.2696	9.2443	9.1797	9.0692	8.9131	9.0562	9.2789	9.4013	9.3449	9.289	9.169	9.2402	9.3889	9.3795	9.3549	9.1088
11.503	11.804	11.861	11.809	11.531	11.727	11.537	11.652	11.539	11.83	11.812	11.386	11.83	11.579	11.575	11.681	11.499	11.78	11.762	11.698	12.025	11.592	11.526	11.772	11.811	11.689	11.625	11.632	11.639	11.815	11.704	11.491	11.904	11.439	11.763	11.35	11.418	11.582	11.683	11.865	11.539	11.669	11.601	11.518	11.93	11.638	11.783	11.567	11.773	11.501
6.4057	6.5495	6.4601	6.6761	6.5002	6.3312	6.662	6.9121	6.9362	6.9606	6.896	6.1833	6.8356	6.6872	6.5953	6.6154	6.6823	6.894	6.878	6.6174	6.1324	6.6878	6.1743	6.2057	6.7824	6.8141	6.5851	6.8837	6.2435	6.8851	6.8773	7.0054	6.4629	6.5585	6.5183	6.4385	6.5197	6.6105	6.7876	6.782	6.7241	6.4997	6.6678	6.3551	6.3419	6.5165	6.5779	6.7215	7.1613	6.5604
10.791	10.493	10.582	10.31	10.232	10.62	10.19	10.138	10.208	10.292	10.127	10.178	10.737	9.9517	10.673	10.578	10.398	10.152	10.488	10.075	10.854	10.098	10.484	10.762	10.046	10.414	10.223	10.259	10.601	10.279	10.31	10.161	10.404	10.584	10.43	10.688	10.459	10.3	10.366	10.185	10.386	10.34	10.591	10.524	10.473	10.29	10.551	10.38	10.002	10.786
5.6003	5.922	6.7739	6.6145	6.4313	7.1039	6.3322	6.657	6.671	7.0743	5.9357	5.9853	6.6059	6.9275	6.225	6.8532	6.6072	6.2437	6.3161	6.4049	5.8795	6.42	6.8311	6.3511	6.6522	6.5937	6.3907	6.6348	6.3835	6.9163	7.046	7.0328	6.5484	6.8092	6.7958	6.0888	6.5156	6.6677	6.6597	6.5019	7.0384	7.3693	7.0228	6.5011	7.372	6.5486	6.6719	6.9072	6.6937	6.6044
10.612	10.343	10.367	10.081	10.031	10.519	10.399	10.252	10.652	10.535	10.774	10.41	10.295	10.524	10.399	10.44	10.383	10.36	10.458	10.517	10.447	10.071	10.416	10.408	10.322	10.191	10.311	10.053	10.554	10.552	10.489	10.263	10.552	10.475	10.825	10.23	10.465	10.891	10.258	10.761	10.443	10.194	10.55	10.449	10.253	10.279	10.585	10.107	10.65	10.504
10.479	10.627	10.349	10.241	10.1	10.482	10.164	10.515	10.443	10.543	10.313	10.385	10.209	10.393	10.188	10.371	10.523	10.29	10.392	10.685	10.4	10.238	10.363	10.583	10.493	10.494	10.273	10.436	10.668	10.673	10.6	10.331	10.603	10.667	10.57	10.58	10.551	10.551	10.487	10.579	10.383	10.408	10.464	10.676	10.557	10.444	10.587	9.9936	10.945	10.185
8.5981	8.8131	8.2754	8.3357	8.4308	8.5188	9.1189	8.6117	8.7139	8.5688	8.7356	8.8066	8.5729	8.691	8.5538	8.4948	8.8282	8.4196	8.7577	8.3825	8.9851	8.8961	8.8574	8.2807	8.8833	8.8041	8.8722	8.8057	8.5564	8.6461	8.6958	8.847	8.5885	8.7952	8.3235	8.4209	8.7867	8.7033	8.9134	8.5666	8.9404	8.754	8.8359	9.0842	8.6322	9.0416	8.8129	9.0706	9.002	8.681
7.5187	6.2433	6.5628	7.1205	6.5973	7.0281	5.8501	4.9568	3.5911	4.4072	4.547	7.696	5.2675	5.0568	7.1193	4.5861	5.0408	4.7386	4.1522	5.1444	5.3217	5.9557	7.6264	7.2632	5.3255	4.4476	7.106	7.2926	7.4335	7.3011	6.8458	5.0695	7.0468	7.1289	6.9769	7.5884	6.8399	4.9449	4.5775	4.522	7.0604	7.5782	6.4873	7.5154	7.7192	7.8947	7.0656	7.4398	4.3459	7.0352
5.4223	5.4862	5.8528	5.5454	4.9372	5.7768	6.4801	6.1327	5.9015	5.8617	6.2714	6.1132	6.0206	6.1003	5.8794	5.5682	5.8709	5.9203	6.1947	5.9887	5.1421	5.826	5.7995	6.0836	5.7737	6.1058	5.539	5.6441	6.264	6.3236	6.0824	5.9037	6.1874	6.4675	6.1541	6.1386	6.0087	6.0888	5.7044	6.4989	6.632	5.9166	5.9027	6.0277	5.8355	6.6129	5.8207	6.0058	6.7704	6.1253
8.7245	8.8306	8.8631	8.9307	9.2397	8.8684	8.5077	8.8631	8.9132	8.8193	8.9111	9.1881	8.6281	8.7267	9.0782	8.9294	8.7719	8.7532	8.778	8.9595	8.8578	8.6921	8.627	8.6916	8.5755	8.7993	8.7402	8.5765	9.0008	9.0389	8.9516	8.8603	8.8549	9.0327	9.0114	9.1207	8.9451	9.1202	8.7301	8.9439	9.1833	9.3604	9.2578	9.4065	9.2332	9.2027	9.1364	8.7713	9.1506	8.8345
4.9251	5.3456	5.0556	5.9466	4.8856	5.0514	5.2607	5.3717	4.9126	4.9372	5.5227	5.2069	5.5114	5.1423	5.3557	5.1364	5.2411	5.7254	5.8528	5.845	5.2196	5.1092	4.7815	5.6181	5.3869	5.0632	5.0463	5.2121	5.4351	5.3672	5.379	5.0393	5.7683	5.4921	5.3942	5.8599	5.3162	5.261	4.7089	5.9231	5.367	5.4387	5.4535	5.5338	5.6906	5.4993	6.0331	5.1069	5.1819	5.4391
9.7767	9.9975	9.8506	10.028	10.067	9.8396	9.9066	9.8846	9.6812	9.7144	10.075	10.066	9.8347	9.7318	9.9488	9.7911	10.101	10.061	9.9803	9.7318	9.8786	9.6294	9.6229	9.7828	9.7994	9.6825	9.7774	9.668	10.005	9.6183	9.5121	9.9033	9.7898	9.6617	9.9866	9.941	9.796	9.9877	9.7422	9.9153	9.7372	9.7454	9.8202	9.6401	9.552	9.6788	9.9037	9.9615	9.7303	9.8851
10.314	10.078	9.646	9.8431	9.5867	9.4965	10.306	10.088	9.9761	9.6996	9.8933	9.8519	9.739	9.8788	9.7901	10.127	10.12	9.9295	9.973	9.7737	10.019	10.478	10.181	9.8104	10.368	9.9987	10.214	10.136	10.219	9.8903	9.8921	9.8897	9.9431	9.9908	9.4369	9.6908	9.87	9.5663	10.185	9.7468	9.7474	9.4827	9.9656	10.043	10.022	10.037	9.9507	9.8313	10.171	10.036
4.5521	4.5995	4.91	4.9256	4.3502	4.7707	5.1296	4.772	4.8116	5.2907	4.7382	4.8594	4.6255	4.6379	4.7781	4.67	4.8132	3.9152	4.2972	4.7386	4.4898	4.8012	5.0067	4.8828	4.7547	4.783	5.0728	4.923	5.293	4.8222	4.8832	4.4345	4.9054	4.9608	4.9557	5.1169	4.6706	4.8045	4.6016	5.1983	4.7703	4.492	5.0166	4.7492	4.6515	4.7896	5.711	4.6609	4.9475	4.6426
9.8269	9.4641	9.6106	9.4146	9.469	9.7867	9.9989	9.6502	9.5578	9.6923	9.6153	9.6472	9.7158	9.5739	9.5601	9.4998	9.6757	9.4825	9.475	9.2618	9.7445	9.5455	9.5626	9.678	9.6231	9.6208	9.6537	9.8916	9.7303	9.6897	9.6538	9.9239	9.7477	9.6209	9.5874	9.7252	9.7901	9.7445	9.6416	9.4299	9.7099	9.78	9.8299	9.518	9.8112	9.5289	9.9119	9.9692	9.7832	9.7836
10.31	10.341	10.499	10.252	10.209	10.363	10.515	10.553	10.316	10.339	10.535	10.497	10.377	10.434	10.238	10.403	10.435	10.408	10.321	10.356	10.485	10.382	10.394	10.363	10.433	10.431	10.439	10.312	10.579	10.311	10.322	10.352	10.522	10.382	10.458	10.435	10.384	10.479	10.418	10.4	10.305	10.408	10.448	10.521	10.527	10.418	10.408	10.123	10.409	10.268
5.1003	4.0724	2.782	4.7198	4.0638	4.726	4.976	2.8162	3.5274	3.8055	5.5267	5.9977	3.3029	3.1953	5.6131	4.22	5.7839	3.2511	3.7027	4.21	3.3311	4.0466	4.8902	4.332	4.0546	3.6938	3.8338	4.2901	4.8021	5.8072	5.5201	3.9788	5.6577	5.0765	3.6542	5.9291	4.7582	4.5478	4.2336	4.26	5.7597	5.2904	5.1587	5.9954	3.477	5.0135	6.2142	4.9853	3.784	5.7489
8.0773	7.3172	7.3931	7.7623	7.8443	7.7474	7.4352	7.5647	7.6406	7.4983	8.394	8.4657	7.1822	7.5092	7.9484	7.7092	7.9064	7.5518	7.8484	7.7147	7.5591	7.3749	7.3784	7.2626	7.4654	7.328	7.3794	7.3368	7.4769	7.5202	7.7162	7.862	7.5542	7.9601	7.7247	8.1144	7.7343	8.009	7.2499	7.7634	7.7779	7.8996	7.8459	7.6892	7.5159	7.6564	7.668	7.7572	7.6574	7.8156
4.1628	4.6789	4.76	4.8669	5.053	4.9358	4.5962	5.082	5.2653	4.9173	5.9188	5.3499	4.5743	5.4047	4.1628	4.2129	5.0778	5.2021	5.1379	6.0994	4.4428	5.0981	4.2573	5.4548	4.8173	5.0392	4.6491	4.0346	4.6634	4.8794	4.8142	5.249	5.7302	5.6514	5.3914	5.8539	4.9933	6.5626	4.8353	5.8091	4.9831	4.2689	4.8869	5.8197	4.7015	5.0137	4.3944	4.9748	5.3556	4.9498
4.2923	4.0686	4.9858	4.3937	4.919	4.593	4.5784	4.8138	4.7289	4.4776	4.5446	4.446	4.5924	4.3796	4.5161	4.6311	4.4899	4.6041	4.4284	4.6135	4.734	4.6236	4.389	4.6153	4.8523	4.5925	4.614	4.6168	4.5769	4.502	4.5737	4.5432	4.6094	4.6177	4.5933	4.2224	4.698	4.6541	4.6202	4.6698	4.654	4.2489	4.4777	4.46	4.3604	4.6103	4.214	4.528	4.3527	4.6525
8.416	8.5609	8.1426	8.215	8.4971	8.5786	8.3359	8.6217	8.8937	8.6502	9.1025	8.5627	8.3102	8.743	8.4578	8.3671	8.8135	8.556	8.73	8.8225	8.3358	8.5354	8.4018	8.7661	8.6104	8.3409	8.4225	8.1987	8.7607	8.6533	8.5356	8.4347	8.7855	8.7914	8.9021	9.0478	8.7704	8.743	8.2358	8.903	8.9569	8.7129	8.7027	8.7008	8.3516	8.617	8.7919	8.7832	9.1014	8.7965
9.5741	9.3149	10.135	9.4309	10.745	10.492	10.735	10.629	10.878	10.218	10.338	11.205	10.007	9.6663	10.173	9.8626	9.7581	10.049	9.7827	10.148	10.494	9.4893	11.318	8.7067	9.5304	10.108	10.365	9.5321	10.208	9.8018	9.3829	11.19	9.432	10.362	9.9148	10.392	10.78	10.394	10.999	9.1285	11.162	10.967	10.869	10.47	9.9112	9.446	10.361	11.369	10.262	10.66
10.742	10.12	11.142	11.095	10.567	11.423	10.019	10.255	11.375	11.6	10.425	11.159	10.567	11.152	10.198	10.936	11.531	11.61	11.312	11.811	11.116	11.399	11.388	11.28	11.306	11.313	11.223	11.558	11.05	11.462	11.488	11.28	9.8734	10.947	11.083	11.178	10.623	11.183	10.635	11.437	11.392	11.686	11.442	11.554	11.627	11.708	11.704	11.269	11.071	11.359
9.6569	9.3181	9.4073	9.6488	9.7692	9.7897	9.8462	10.062	9.6962	9.8741	9.8632	9.8616	9.4971	9.8163	9.4995	9.7057	9.6869	10.073	9.9904	9.9466	9.2205	9.7284	9.6931	10.034	9.7513	9.6204	9.8246	9.7858	9.7186	9.7736	9.897	10.082	9.4095	9.7967	9.788	10.038	9.7369	9.3783	9.42	10.223	9.4287	9.7162	9.4611	9.3387	9.429	9.7254	9.3728	10.292	9.7882	9.4501
13.274	13.445	13.626	13.637	13.748	13.607	13.494	13.541	13.677	13.654	13.702	13.62	13.662	13.537	13.661	13.685	13.607	13.613	13.709	13.7	13.676	13.59	13.672	13.693	13.609	13.679	13.664	13.554	13.763	13.774	13.705	13.575	13.686	13.734	13.732	13.685	13.757	13.804	13.725	13.727	13.655	13.732	13.698	13.747	13.747	13.503	13.688	13.667	13.75	13.678
7.3543	6.6447	6.634	7.0509	6.4623	6.9414	7.3635	6.9466	7.4211	7.2017	7.7472	7.1658	7.0131	7.3845	6.9897	7.1253	6.7101	7.3586	7.3915	7.1817	6.7663	7.0447	6.91	7.302	6.7829	7.4382	7.1984	7.2749	7.405	7.7935	7.7755	7.1621	7.1574	7.5023	7.1559	7.1127	7.4097	7.1844	7.6235	7.1078	7.5965	7.4412	7.2581	7.7751	6.7996	7.2571	7.3035	6.9842	7.6575	7.3405
7.913	7.8107	7.4936	7.3039	7.4963	7.9211	7.8787	7.7395	8.3756	7.836	7.9079	8.4003	7.4447	8.1461	7.6374	7.7087	7.776	7.6995	8.0575	7.6158	8.1052	8.2798	8.2995	7.6415	8.0664	7.8446	7.8055	8.085	7.7075	8.2582	8.2023	8.0232	7.5861	7.9073	7.8292	7.8631	7.9107	7.9887	8.0624	8.166	8.4478	8.3601	8.1318	8.427	8.1698	8.4856	8.1143	8.2039	8.6302	7.9841
12.945	12.751	12.849	12.688	12.699	12.665	12.969	12.859	13.146	12.823	12.303	12.471	12.909	12.768	12.678	13.039	12.79	12.57	12.613	12.579	13.183	13.111	13.231	12.653	12.935	12.748	12.998	13.071	12.855	13.047	13.059	12.663	12.785	12.994	12.622	12.659	13.061	12.706	13.365	12.468	12.805	12.615	12.998	12.922	13.001	12.93	12.744	12.579	12.846	12.736
6.3433	6.0931	6.4895	6.2173	5.4704	6.4096	6.2762	6.4415	6.7034	6.4656	6.5743	6.1774	6.2955	6.5266	5.9443	6.0605	6.0165	6.3668	6.1911	6.165	5.6148	6.2865	6.3221	7.0237	6.0714	6.4436	6.2773	6.1914	6.0471	6.9304	6.5731	6.1145	6.3545	6.3534	6.352	5.7944	6.3415	6.0793	6.6815	6.5636	6.4657	6.7775	6.4452	6.2931	6.0161	6.0597	6.5513	6.1264	6.5418	6.2352
7.0965	7.6698	7.3907	7.3628	7.1936	7.2762	6.569	6.9521	8.0136	8.0127	7.4333	6.7293	6.9483	7.9747	6.8975	7.5217	7.2085	6.9799	6.6122	7.2091	6.7016	8.0723	7.224	8.1918	7.4994	7.2892	6.6927	7.5531	7.5938	8.1421	7.7202	7.6907	7.1482	7.6368	7.0513	6.9501	7.3271	6.9337	7.8013	7.1385	7.9754	7.2743	7.1903	7.1397	7.2332	7.476	7.1072	7.2595	8.3472	7.3223
7.4679	7.8473	7.064	7.0959	6.1045	7.1412	7.1872	7.0156	7.4403	7.5702	6.4828	5.3937	6.8193	7.2564	6.0575	7.3874	7.2488	6.5884	6.4477	7.156	6.4121	7.2399	7.4868	7.3399	7.9279	6.7884	7.1762	7.9216	7.1958	7.7824	7.763	6.5012	7.1264	7.8248	6.333	6.4869	6.9975	6.1912	7.7983	7.0419	7.9364	7.2044	7.6234	7.7872	7.5538	6.9697	7.8364	8.0222	7.9329	6.9987
9.8452	10.146	9.9008	10.176	10.721	9.9308	9.6669	9.8958	9.9217	9.7658	10.612	10.547	9.67	9.7985	10.067	9.8544	9.9403	10.213	10.568	10.548	9.6051	9.7758	9.7475	10.035	9.6821	9.9139	9.9132	9.6461	10.131	10.151	10.288	10.406	10.377	10.256	10.347	10.808	9.9583	10.476	9.7579	10.647	10.19	10.515	9.8474	10.141	9.8148	10.249	10.223	10.35	10.33	10.221
4.6973	5.007	4.8399	4.8551	4.9195	4.7453	5.4286	4.8939	4.9194	5.211	4.8776	5.0401	5.0352	4.9697	5.5269	4.9897	4.9659	5.088	5.3078	5.0501	5.0026	5.1724	4.8697	4.889	5.3316	4.7184	5.067	5.0258	5.0648	4.8921	4.7053	5.4064	5.1611	5.2304	5.1851	5.1941	5.0382	4.8611	4.9006	4.9282	4.908	5.4627	5.2827	5.1789	5.235	5.3019	4.8892	5.0006	5.1904	4.6266
4.6973	5.007	4.8399	4.8551	4.9195	4.7453	5.4286	4.8939	4.9194	5.211	4.8776	5.0401	5.0352	4.9697	5.5269	4.9897	4.9659	5.088	5.3078	5.0501	5.0026	5.1724	4.8697	4.889	5.3316	4.7184	5.067	5.0258	5.0648	4.8921	4.7053	5.4064	5.1611	5.2304	5.1851	5.1941	5.0382	4.8611	4.9006	4.9282	4.908	5.4627	5.2827	5.1789	5.235	5.3019	4.8892	5.0006	5.1904	4.6266
6.6554	6.524	6.2883	6.1851	6.1025	6.6599	6.5994	6.6553	6.6598	6.6058	6.4272	6.095	6.0637	6.6227	6.0635	6.7527	6.7112	6.1589	6.0104	6.4459	6.3033	6.7017	6.6258	6.4929	7.0915	6.4143	6.4345	6.5706	6.3504	6.837	6.7686	6.3829	6.4473	6.8634	6.1628	6.419	6.3689	6.0911	6.7013	6.3981	6.6846	6.3071	6.7038	6.2552	6.6309	6.6562	6.6808	6.8188	6.9048	6.7285
8.2007	7.8719	8.0208	7.8804	7.8421	8.1669	8.2659	8.1555	8.022	8.0593	8.1806	8.3273	7.9708	8.0014	8.3195	8.163	8.0813	7.9317	8.1782	8.2222	8.0417	8.1248	8.352	8.3425	8.0976	8.1676	8.0508	8.031	8.1719	8.0933	8.0807	8.1489	7.9119	8.0874	8.3746	8.2708	8.2738	8.0654	8.3615	8.2608	7.9511	8.0457	8.1383	8.3957	8.1628	7.9901	8.4371	7.9172	8.2689	7.9385
5.9497	5.5451	6.0806	5.61	5.7511	5.6709	5.6565	5.5923	5.6145	5.8911	5.8782	5.5313	5.7481	5.8026	5.6361	5.6461	5.8626	6.175	5.962	5.7658	6.0346	6.0825	5.8645	5.9094	6.2115	5.9233	6.0275	5.8598	5.7681	5.7979	6.159	5.7233	5.8942	5.9156	5.7093	5.679	5.9813	5.693	6.0588	5.5368	5.3536	5.3727	5.6066	5.6157	5.7814	5.798	5.7223	5.7307	5.6418	5.6397
10.498	10.19	10.253	10.337	10.262	10.374	10.359	10.415	10.201	10.199	10.184	10.109	10.312	10.194	10.34	10.421	10.299	10.112	10.177	10.297	10.301	10.067	10.296	10.433	10.446	10.313	10.237	10.356	10.415	10.497	10.374	10.105	10.391	10.647	10.299	10.26	10.425	10.506	10.421	10.356	10.148	10.361	10.369	10.205	10.302	10.207	10.411	10.474	10.565	10.402
8.5033	9.2107	9.2583	9.3179	9.4283	9.0681	9.1385	9.2055	9.2213	9.1568	9.1685	9.2272	9.1734	9.1425	9.2943	9.251	9.1086	9.0826	9.3356	9.5255	9.2201	9.0918	9.2581	8.9973	9.0623	9.2594	9.3553	9.1046	9.3664	9.4217	9.369	9.2107	9.3169	9.3943	9.4635	9.4747	9.3728	9.4422	9.2717	9.5965	9.2547	9.4819	9.2493	9.5444	9.5975	9.1664	9.4298	9.1859	9.4898	9.0538
7.6354	7.7438	7.6491	7.6665	7.8099	7.6456	7.7359	7.8293	7.7551	7.6565	7.8093	8.1923	7.589	7.8075	7.6865	7.5907	7.5237	7.71	7.9234	7.8732	8.1153	7.8587	7.7582	7.4813	7.7327	7.6257	7.7679	7.5035	7.7373	7.7061	7.772	7.8302	7.7949	7.4629	7.775	7.9993	7.5641	7.6046	7.8214	7.7904	7.4746	7.5493	7.8273	7.8559	8.1	7.7145	7.9094	7.8467	7.9906	7.5233
8.2005	8.1783	8.0108	8.2185	7.8521	8.1799	8.1145	8.3498	8.2869	8.3239	8.479	8.2073	7.9628	8.0449	8.2931	8.4674	8.0339	8.0411	8.2927	8.2284	8.1381	8.314	8.4537	8.3713	8.2692	8.1692	8.1987	7.9706	8.0581	8.2235	8.1997	8.097	8.2513	8.2123	8.316	8.1881	8.0658	8.1527	7.9506	8.0286	8.2191	8.1627	8.1635	8.2258	8.286	8.2185	8.3155	8.2824	8.4179	8.1508
8.5799	8.804	8.9081	8.5829	8.7298	8.9679	8.8254	8.7204	8.9245	9.0374	8.813	9.0511	8.5618	9.1783	9.0875	8.7139	8.6318	8.721	8.6363	8.9564	8.9498	8.7809	8.9006	8.9444	8.5268	8.8151	9.0457	8.5467	9.0983	9.1452	9.1877	8.9597	8.9955	9.1772	9.1643	8.9502	8.7651	8.9356	8.8904	9.0511	8.7763	8.7815	9.0945	9.2621	9.024	8.8937	9.2165	8.8446	9.1634	8.5517
5.5509	5.7317	6.6944	6.4081	6.5166	6.5154	5.9359	6.1379	6.2655	6.7928	6.1689	6.1863	6.1572	6.6239	6.4179	6.3536	6.7531	6.2983	6.2544	6.8575	6.0979	6.3872	6.3075	6.2147	6.2744	6.0593	6.4252	6.4048	6.3088	6.6247	6.5315	6.674	6.2461	6.7771	6.4966	6.5508	6.0557	6.4425	6.598	6.7738	6.2074	6.2674	6.31	5.9422	6.694	6.2652	6.7506	7.0263	6.7633	6.7109
3.8987	4.1516	4.17	3.7809	3.765	3.7983	4.0339	4.0342	4.112	4.3991	3.8796	4.1425	3.7813	4.1526	3.8724	3.7904	3.7317	3.6945	3.7143	3.9123	3.8288	3.9859	4.2808	3.6859	3.9395	3.8725	3.8405	4.0022	4.4909	4.3293	4.1914	4.1756	4.5876	4.2172	4.5177	3.5474	4.2462	3.9498	4.5549	3.7238	4.319	3.6974	4.6678	3.9429	4.2232	3.906	4.8287	3.8979	4.5204	3.674
6.7288	5.9126	5.9097	6.7533	5.9829	6.5704	6.6351	6.5801	6.0621	5.8812	6.9597	7.2156	6.8429	6.233	6.824	6.8503	6.7776	6.7447	6.9484	6.214	5.9122	6.1859	5.8423	7.0098	6.4553	6.344	6.0695	6.557	6.1355	5.8976	5.9174	6.0424	6.1801	6.0626	6.3898	7.0864	6.4995	6.8807	6.1763	6.6442	6.4229	6.3694	6.112	6.6988	5.9064	5.9287	6.0786	5.617	5.7614	5.7391
8.9482	8.5693	8.8479	8.8023	8.9858	8.8379	8.8519	8.7671	8.9754	9.0266	9.1616	9.0137	8.8388	8.7943	9.1549	8.9297	8.8194	8.7511	8.9013	8.8405	8.8822	9.0087	9.055	9.036	8.5566	8.9366	9.2125	8.9438	8.8452	9.1037	9.1649	9.1763	8.9115	9.0866	8.9344	8.8658	8.917	8.8021	8.9253	8.8779	9.0195	9.0898	9.0296	8.9542	8.8855	8.9981	8.9671	9.4499	9.2072	9.2294
7.3024	9.1259	8.8432	7.6528	7.4451	7.5869	7.0799	7.2967	8.757	8.788	7.3499	7.4353	7.4537	8.6655	7.2222	7.415	7.6165	7.7749	7.8353	8.739	8.8352	8.3654	7.9766	7.0108	7.2785	7.2741	8.4858	7.1056	8.3285	8.7109	8.6691	8.8493	8.5146	8.6949	8.9816	8.0105	7.4704	7.4943	8.942	7.8843	7.9465	7.8459	8.5804	7.6348	9.0801	7.9939	8.9326	8.6379	9.1808	7.4683
9.7846	10.804	10.726	10.66	10.686	10.379	10.011	10.2	10.816	11.005	10.207	10.567	10.342	10.724	10.494	10.445	10.467	10.295	10.314	10.803	10.917	10.599	10.417	10.245	10.26	10.29	10.95	10.041	10.95	10.696	10.855	11.104	10.494	11.007	10.998	10.527	10.403	10.804	11.071	9.9001	10.563	10.58	10.812	10.623	10.547	10.435	10.856	10.708	11.16	10.558
6.577	8.145	8.7987	6.8608	6.9165	6.4256	6.5154	6.3402	7.128	7.8029	6.2433	5.9947	6.5923	7.1734	6.5333	6.5354	6.9538	6.4968	6.5534	7.1857	7.0082	7.4395	7.0694	6.4089	6.7559	6.5377	7.5244	7.1186	7.4615	7.5819	7.9519	7.0111	7.3279	7.8081	7.0541	6.2323	6.3993	6.405	8.0242	6.1275	6.4125	6.2675	6.9743	6.8324	7.9436	6.7109	8.1276	7.0773	8.194	6.5267
7.9703	8.1058	7.6371	9.0123	7.5913	7.5754	7.7002	8.14	6.8805	7.1087	7.55	7.6794	7.7047	7.2573	7.5463	7.9185	7.4896	6.7269	6.7223	8.3418	7.3054	7.4029	7.8906	8.0676	7.6072	7.5192	7.5834	7.9294	8.0888	7.9238	7.4456	7.023	6.9385	7.241	7.3003	7.204	7.7408	7.4704	7.4123	7.9699	7.7819	7.418	8.164	8.9314	8.2136	7.2594	8.2971	6.7419	7.4427	7.7348
3.6444	3.7479	3.6013	3.8881	4.4693	4.8425	4.1061	3.5186	3.5958	3.7367	4.2454	3.9863	3.8568	3.5151	3.9226	3.6956	3.8834	3.9635	4.1351	3.6429	3.6792	3.8852	3.7142	4.3091	3.5833	3.4458	3.6993	3.5678	3.7359	3.8169	4.0676	3.4473	3.5837	3.6935	3.7247	4.1681	4.0992	4.0348	3.835	4.1768	4.3305	4.366	3.8052	4.0074	4.1779	3.8476	3.9202	3.3613	3.6764	4.3401
7.5879	7.9298	7.4582	7.5139	7.6259	7.4064	7.7491	7.5828	7.7215	7.2919	7.8859	7.972	7.7126	7.7035	7.8036	7.6314	7.6964	7.6372	7.9498	7.6779	7.8278	8.0991	7.7357	7.5064	7.6883	7.89	7.7167	7.653	7.8174	7.663	7.6688	7.8638	7.9099	7.8015	7.6383	7.742	7.7092	7.6413	7.6579	7.8982	8.0646	7.8643	7.8625	7.9575	8.0418	8.3052	7.9633	7.9127	8.3675	7.5535
4.3956	5.5405	5.1484	4.8669	4.6952	4.8877	4.8824	5.2012	5.374	5.2271	5.7052	5.1608	4.4591	5.1508	4.9147	4.8734	5.0357	4.5406	5.1857	6.0836	5.0145	5.13	5.1788	4.6879	4.8737	4.7729	4.9097	4.721	5.4585	5.2771	4.9973	5.5115	5.8562	5.3681	5.4968	5.2554	4.7292	5.0543	4.7694	4.823	4.9786	4.8496	4.4464	5.3248	4.9908	5.1813	4.5713	5.76	6.3032	4.6403
7.8375	8.0929	7.4323	6.2583	6.6417	6.2091	6.2008	6.3145	7.6911	7.4278	8.1753	6.2552	6.1642	7.3616	6.1995	6.2875	6.1145	6.0119	6.1452	7.6102	7.7137	6.8387	6.8738	6.0786	6.1224	5.9622	6.0765	6.0898	7.4023	7.8827	7.7828	7.9003	7.9901	7.6142	7.9137	8.0246	6.1959	6.3517	7.3932	6.4717	6.1907	6.1497	7.1195	6.6041	7.7223	6.5252	6.4553	7.557	8.0749	6.1503
11.119	10.979	11.822	10.211	10.164	11.048	10.247	10.732	11.174	11.714	11.623	10.135	11.029	11.588	10.148	10.109	10.461	10.618	10.495	11.32	11.411	10.818	11.198	11.366	10.231	10.412	10.727	10.308	11.358	11.804	11.895	11.12	11.639	11.741	11.94	11.794	10.997	10.584	11.49	9.9779	11.339	10.133	11.479	11.125	11.432	10.631	10.315	10.806	11.649	10.162
5.8243	5.4651	5.4064	4.7876	4.9083	5.3826	5.6074	5.2501	5.811	5.7503	5.8005	5.4022	5.2088	5.7273	5.593	5.4898	5.4726	4.9877	5.3444	5.4455	5.9082	5.2213	5.5137	5.0744	5.2624	5.4342	5.4591	5.3487	5.5744	5.8503	5.6664	5.7198	5.5649	5.606	6.0426	5.8803	5.5595	5.7544	5.8713	5.2953	5.4478	5.2839	5.7003	5.8651	5.527	5.3353	5.4269	5.5905	6.1166	5.2869
10.381	10.321	10.293	9.8841	10.392	10.159	10.439	9.9796	9.731	10.265	10.735	10.93	10.306	9.8533	10.83	10.087	10.574	10.611	10.711	9.5099	10.573	9.6361	9.7385	10.098	9.762	9.889	10.393	9.826	10.845	10.24	10.08	10.552	10.54	10.029	10.859	11.175	10.179	10.775	10.002	10.573	10.346	10.511	10.453	10.395	9.9075	10.165	10.566	10.055	10.052	10.482
9.5888	9.2321	9.2233	8.7626	8.7859	9.3489	9.05	9.0458	9.3225	9.3104	9.3187	9.3236	9.1673	9.3689	9.1956	9.1887	9.1118	9.0695	9.1171	9.117	9.3382	9.0724	9.3227	9.0711	8.8975	9.1758	9.1602	9.0481	9.2209	9.2586	9.3078	9.3163	9.3396	9.3429	9.2054	9.2354	9.2673	9.2105	9.3261	9.1003	9.2791	9.2342	9.3527	9.3038	9.4339	9.1614	9.268	9.1879	9.5845	9.0234
5.9651	6.8184	6.3102	6.886	5.4718	6.4096	6.2248	6.2489	6.2443	6.2777	5.9016	5.5239	6.0401	5.5858	5.9363	5.8213	5.5294	6.0457	6.1512	5.8664	6.6534	6.3347	6.1447	6.2361	6.62	5.8816	6.2996	5.6652	6.3855	6.0362	6.1097	6.3201	6.7572	6.09	6.5807	6.4918	5.9682	5.4753	6.0047	6.1699	6.7472	5.7973	6.5216	6.7325	6.7717	6.8487	6.7049	5.4293	6.0856	6.3221
7.4967	7.631	7.7901	7.3715	7.567	7.6658	7.5152	7.7379	7.7768	7.7916	8.0774	8.0081	7.2109	7.7588	7.7227	7.5802	7.7804	7.5296	7.6052	7.556	7.4729	7.0487	7.7151	7.3845	7.5279	7.5192	7.6379	7.4731	7.8067	7.7637	7.6719	7.812	7.6934	7.6792	7.7858	8.2515	7.7464	7.9616	7.7073	7.9891	7.8659	8.1892	7.9353	8.2112	7.6531	8.1557	7.9221	7.6645	8.5147	7.6338
7.0664	8.0646	7.5392	7.1502	6.517	7.6157	7.7509	8.165	7.2485	7.7971	7.4312	7.3425	8.1534	7.4123	7.303	7.1241	7.7787	7.5254	7.7891	8.1043	6.9818	7.4039	7.566	7.6587	7.2261	7.8473	7.6642	7.4239	7.5106	7.5689	7.3924	7.1571	7.7306	7.519	8.4525	7.3632	7.5301	8.0065	7.4112	7.6971	7.481	7.0205	7.5068	7.2571	7.4662	7.3711	7.0674	7.218	8.0439	7.4643
4.8612	4.4668	4.6423	3.6041	2.682	3.895	4.1203	4.4077	4.805	4.915	3.6735	3.3211	3.8731	5.0693	3.275	4.0282	3.9726	3.5319	3.6663	3.7946	4.4827	5.1348	4.4476	4.2305	4.1526	4.4402	4.0295	4.542	3.7861	4.1717	4.7174	4.0667	3.9945	3.8387	3.7904	3.787	4.3399	3.5008	4.767	3.2522	3.3871	3.4954	3.9221	4.3654	4.999	4.2189	4.2288	3.4635	4.9165	3.4837
8.448	8.1476	8.2401	8.2601	8.2709	8.3527	8.3383	7.9213	8.2599	8.3061	8.2002	7.8387	8.4929	8.2008	8.1444	8.2828	8.5681	7.9594	8.2269	8.3749	8.302	7.9246	8.3828	8.7136	7.6483	8.2958	7.9708	7.9288	8.5006	8.6959	8.5965	7.8923	8.6244	8.3875	8.4969	8.3262	8.4091	8.3859	8.3707	8.1068	8.2718	8.0396	8.4561	8.5118	8.5075	8.1208	8.3242	7.8047	8.5243	8.6312
11.877	11.371	10.992	11.323	10.596	11.004	11.234	11.348	10.978	11.033	10.974	10.417	11.113	10.918	10.791	10.904	10.802	10.918	10.936	10.892	11.09	11.352	10.776	11.042	11.445	10.814	11.007	11.166	11.169	10.904	10.875	11.074	11.307	10.942	11.081	10.871	10.975	10.679	11.11	10.881	10.892	10.821	11.028	10.504	11.492	10.976	11.095	11.114	10.904	11.159
8.4804	7.7276	8.6851	8.8472	8.5645	8.186	9.2772	8.0283	7.3275	8.1312	7.6363	9.0737	8.4756	8.0947	8.3232	8.6368	8.0724	7.7925	7.7151	7.5729	8.666	8.3738	8.0028	7.5881	7.9386	8.1738	7.5883	8.7281	7.5692	7.9278	7.7755	8.6928	7.8957	7.694	8.3748	10.043	8.6165	8.7465	8.5616	8.329	8.8867	9.4298	8.6724	7.7634	9.933	8.3699	9.4777	8.3702	8.4241	9.3045
7.8281	7.7836	7.6854	7.8733	7.5125	7.8686	8.0734	7.8507	7.5234	7.7824	8.0675	7.8787	7.6668	7.7753	7.8633	7.6411	7.7375	7.6679	7.9592	7.8259	7.9895	7.5989	7.8458	7.8804	7.9334	7.7778	7.5598	7.6262	7.9376	7.903	7.8122	7.7251	7.9393	7.678	8.0603	7.7938	7.5996	8.0036	7.6568	8.2595	7.7347	7.7915	7.9765	7.616	7.789	7.8027	8.1481	7.72	7.9451	7.8613
10.237	10.219	9.9302	10.081	10.067	9.9288	9.9337	10.017	9.9558	9.8647	9.9687	9.9168	9.9505	9.825	9.976	9.9454	10.069	9.8252	10.041	9.9626	9.9467	9.7227	10.072	9.9275	9.869	9.9054	9.9479	9.8904	9.92	9.8923	9.9564	10.114	9.9467	9.9495	9.8842	9.9086	9.7619	9.9696	9.8092	9.9663	9.8573	9.8208	9.7915	9.7366	9.9147	9.7983	9.9845	10.111	9.9679	9.9855
4.8807	4.9888	4.9495	4.5099	4.8137	4.9294	4.9624	4.8321	5.6436	4.8948	5.1502	5.718	4.8311	5.4311	5.2305	4.7348	5.0153	4.8282	5.4091	5.0922	5.5459	5.6021	5.578	4.3874	5.3514	5.2383	5.0172	4.8773	4.7969	5.421	5.1192	5.4721	5.3889	5.3692	5.1416	5.1927	4.9309	5.47	5.2168	5.3399	5.4677	5.1449	5.1104	5.6481	5.8281	6.2141	5.0901	5.487	6.2219	5.0162
8.979	8.343	8.9203	9.1944	8.8382	8.4606	8.3579	9.0034	8.9466	8.4676	8.9594	8.26	8.7794	8.9214	8.9868	9.0313	8.2128	8.617	8.6561	8.5628	8.3329	8.7812	8.9181	8.5368	8.6594	8.2798	8.3246	8.4823	8.4307	8.9105	8.6705	9.1794	8.9451	8.8491	8.8426	8.4004	8.7793	8.6147	8.5571	8.8869	8.8916	8.9163	8.3697	8.3725	9.2329	8.806	8.5035	8.7923	8.6508	9.0568
6.892	6.5191	6.4909	6.3999	6.5335	6.9243	7.1584	7.2166	6.619	6.3672	6.8231	6.8101	6.8796	6.9194	7.0393	7.0066	6.952	6.4622	6.8556	6.9117	6.5298	6.7217	7.0493	6.9079	6.5677	7.0267	7.0328	6.7493	6.5532	7.1755	7.016	7.1637	6.862	7.0753	6.9977	7.1821	6.9686	6.647	6.971	7.2238	6.6602	6.7817	6.9336	7.0651	6.739	6.954	6.8529	6.5869	7.3174	6.5785
6.4661	6.5014	6.6959	6.5292	5.6312	6.1382	6.012	5.9963	6.2997	6.5492	6.5219	6.8278	6.0467	5.924	5.7713	5.6328	5.9453	6.4432	6.6049	6.1972	6.5353	6.0746	6.4104	5.6842	6.6074	5.8824	6.0122	6.7539	6.5146	6.0106	5.9267	5.9915	6.4278	6.3038	5.8698	5.8558	5.9905	6.457	6.2945	6.1208	6.6127	6.6489	6.1622	6.1226	6.1438	6.8048	6.5567	6.6521	6.1172	6.5279
3.4453	3.5531	3.5818	3.7667	3.3675	3.6846	3.5313	3.6891	3.6789	3.653	3.5951	3.5011	3.8944	3.4305	3.7469	3.668	3.6738	3.556	3.2879	3.4753	3.5726	3.6787	3.5304	3.4087	3.501	3.5135	3.5226	3.479	3.4488	3.4942	3.4621	3.4813	3.501	3.3975	3.8136	3.3391	3.5449	3.6935	3.5928	3.5803	3.9286	3.5546	3.7003	3.3339	3.5667	3.6851	3.3592	3.4893	3.6121	3.5897
8.1848	8.7131	8.4358	8.3236	8.4068	8.4636	8.2451	8.5056	8.3003	8.3037	8.6179	8.9892	8.2608	8.27	8.251	8.2438	8.6482	8.399	8.5089	8.447	8.4565	8.1906	8.177	8.1306	8.4322	8.1051	8.2925	8.3287	8.7267	8.4235	8.2098	8.4138	8.8466	8.2839	8.5565	8.7569	8.3087	8.5991	8.1499	8.5751	8.7313	8.6224	8.5116	8.8232	8.5038	8.6983	8.7703	8.3701	8.8323	8.1587
7.2089	6.9075	6.8901	6.9997	7.1954	7.132	7.3947	7.1713	6.977	6.9867	7.1013	7.1363	7.0618	6.9909	6.9999	6.867	7.193	6.783	7.0194	6.9993	6.782	6.6702	7.531	6.9839	6.9562	6.8718	6.9552	6.946	7.0827	7.0266	7.093	7.2349	7.0896	7.1753	7.2706	7.2996	7.2258	7.0411	6.9775	7.1268	7.1752	7.015	7.3184	7.2548	6.9634	7.2388	6.7276	7.0844	7.2685	7.0021
3.0785	3.8909	3.4766	3.7608	3.7309	4.0922	3.6439	3.5795	3.2186	3.3997	2.9851	4.2724	3.6955	3.8681	3.9913	3.6303	3.3325	3.3041	3.3844	3.5831	3.2719	3.764	3.1403	3.3827	3.5624	3.4861	3.4106	3.666	3.0714	3.0456	3.2235	3.7348	3.3473	3.2221	3.3132	3.0065	3.5149	3.0696	3.5796	3.5109	3.1045	3.4105	3.1004	3.4596	3.292	3.2404	3.6897	3.4956	3.0785	3.4977
6.3894	6.7182	6.2757	6.7329	6.0577	6.1085	6.0563	6.2414	6.5533	6.2312	7.0981	6.2888	5.9418	6.1028	6.1815	5.7222	5.8228	6.739	6.9839	7.0648	5.8953	5.9244	5.7522	6.1558	5.9655	6.0177	5.8382	6.0607	6.1115	6.0648	6.2143	6.3055	6.7251	6.1707	7.0281	7.5595	6.0915	6.2135	5.9848	7.0544	6.9498	5.9604	6.0703	5.9847	5.8247	6.0502	5.8334	6.3554	6.4096	6.2517
3.5388	3.3931	3.6935	3.5475	3.6285	3.9358	3.6532	3.6723	3.8771	4.0513	3.9226	4.6046	3.5982	3.825	3.6731	3.8116	3.6592	4.0998	4.1679	3.98	3.8359	3.6871	3.8306	3.9093	3.8598	3.9	3.8318	3.7339	3.7007	3.7043	4.0376	3.7048	3.8789	3.7898	3.8422	4.0938	3.7316	4.2391	3.8831	4.1451	3.8765	3.6934	3.817	3.8673	3.73	3.5572	3.9352	3.6836	3.7355	3.9182
5.1336	4.7198	4.4559	4.9095	5.208	5.9868	5.3357	5.7697	5.1264	4.3472	5.2475	5.4259	5.4155	5.4977	6.059	5.7694	5.17	4.6992	5.0621	5.9298	4.5684	4.5785	5.4933	5.4894	4.7681	5.2984	5.0861	4.4413	4.4513	5.1606	5.1671	5.8094	4.4211	5.6789	5.3742	5.8474	5.4424	5.9959	4.927	5.1368	4.7691	4.3203	5.5051	5.7079	3.5393	4.3972	4.5426	4.5506	5.1948	4.0913
7.6529	9.8027	9.2803	9.7119	9.046	9.1245	8.4804	8.8731	8.5032	9.2872	8.9856	8.0988	9.3234	9.3474	8.3411	8.884	9.0538	9.2421	8.6015	9.9671	10.25	9.1331	7.915	9.5678	9.136	8.561	8.9693	9.102	9.0759	8.5379	8.6406	8.8469	8.9929	9.8379	9.2135	8.7308	8.6231	9.2912	9.2064	9.0623	9.7234	8.8942	9.3994	8.6875	9.2422	9.5808	9.0329	8.9219	9.4621	9.2022
7.5678	7.2385	7.0137	7.5822	8.3213	7.7081	7.5766	7.9987	7.7232	7.6037	7.9044	8.137	7.5271	6.977	7.9369	7.395	7.6998	7.2281	7.4648	7.4758	7.261	6.8175	7.673	6.7559	7.6798	7.3225	7.2806	7.3729	6.9939	7.2352	6.8651	8.2855	7.4068	7.7433	7.1351	8.0098	7.4927	7.8224	7.1604	7.3619	7.8667	7.5988	7.5975	7.2092	6.9639	7.0973	7.3235	8.7449	7.9857	7.8713
10.808	10.318	10.42	10.597	10.299	10.476	10.623	10.709	10.497	10.338	10.508	10.181	10.61	10.458	10.331	10.749	10.428	10.261	10.4	10.681	10.206	10.508	10.661	10.63	10.507	10.471	10.523	10.461	10.376	10.47	10.563	10.539	10.283	10.461	10.048	10.123	10.437	10.164	10.475	10.237	10.308	10.301	10.371	10.521	10.385	10.077	10.422	10.416	10.375	10.457
7.5216	7.171	6.7256	7.2515	6.8612	7.1641	7.5882	7.3397	6.8866	6.7156	7.2837	7.3453	7.0613	7.3526	7.4823	7.4505	7.591	6.9532	6.7168	7.1833	6.9495	7.0753	7.1451	7.1414	6.985	7.2331	6.948	6.9629	7.078	7.2003	7.1448	7.6504	7.374	7.1708	7.3617	7.5278	6.7599	7.3211	7.1985	7.2322	6.8581	6.9073	7.1311	7.3408	6.7902	7.0326	7.2893	6.8671	7.0119	6.7084
11.607	11.339	11.457	11.312	11.467	11.497	11.459	11.423	11.196	11.385	11.308	11.078	11.364	11.409	11.372	11.553	11.507	11.245	11.116	11.331	11.39	11.465	11.419	11.457	11.4	11.451	11.322	11.39	11.559	11.403	11.408	11.444	11.531	11.52	11.326	11.464	11.237	11.508	11.451	11.429	11.232	11.523	11.401	11.214	11.625	11.397	11.48	11.315	11.275	11.338
7.6417	7.565	7.3878	7.3079	7.3258	7.4585	7.6589	7.4759	7.3962	7.1609	7.4568	7.4863	7.1678	7.1892	7.4256	7.4734	7.3951	7.177	7.4735	7.2789	7.3326	7.391	7.3658	7.359	7.3152	7.3772	7.3828	7.4128	7.5666	7.3665	7.4069	7.3671	7.5466	7.3007	7.1504	7.2369	7.3141	7.2791	7.3625	7.4119	7.4172	7.4768	7.5806	7.5063	7.5268	7.5492	7.7121	7.4676	7.6542	7.3714
9.5157	9.578	9.3791	9.8218	9.858	9.7743	9.6456	9.8092	9.6664	9.5702	9.8824	9.4154	10.101	9.9281	9.9742	9.934	9.8611	9.5017	9.7416	9.9814	9.5723	9.5412	9.8899	9.8393	9.6917	9.9961	9.6601	9.5481	9.8891	9.8393	10.044	9.7646	9.9278	10.072	10.141	9.9996	9.6543	9.9612	9.8296	10.084	9.7434	9.8718	9.6579	9.8155	9.7072	9.5636	9.8286	9.6773	9.9277	9.9354
8.4027	8.55	8.7427	8.9256	8.2863	8.7574	8.6167	8.8968	8.5744	8.4006	9.0828	8.882	8.541	8.7611	8.631	8.649	8.328	8.59	8.6662	8.9746	9.1259	8.6926	8.6789	8.7985	8.6693	8.5619	8.6023	8.0028	8.6169	8.5275	8.4926	8.6097	8.673	8.5858	8.7223	8.8414	8.6974	8.4686	8.5203	9.0006	8.383	8.4784	8.6405	8.8629	8.5214	8.6278	8.794	8.5309	8.7905	8.3405
9.2999	9.6124	9.3734	9.4754	9.1151	9.5252	9.7582	9.6015	9.4317	9.392	10.065	9.5362	9.7113	9.3906	9.8726	9.63	9.5448	9.4717	9.5249	9.3911	9.4752	9.3264	9.3462	9.9101	9.2866	9.4582	9.8187	9.5066	9.8461	9.6634	9.7476	9.6532	9.9757	9.6309	9.5032	9.8133	9.5088	9.4618	9.107	9.6146	9.7499	9.7502	9.6372	9.6117	9.176	9.7582	9.8056	9.7634	9.6144	9.634
9.9585	9.7551	9.7302	9.8421	8.7167	8.7188	8.721	8.76	9.6229	9.5157	9.6943	9.6831	8.6211	8.7274	8.8263	8.7423	8.6718	9.3835	9.4062	8.7141	9.584	9.3957	9.1745	8.7195	9.7683	8.8306	9.696	9.5103	9.7414	8.669	8.5941	8.6593	8.8396	8.7254	8.7955	8.8816	9.373	9.6987	8.3945	8.7977	9.6112	9.8512	9.18	9.5201	9.8247	9.5913	9.8667	9.6784	9.4721	9.5656
9.9585	9.7551	9.7302	9.8421	8.7167	8.7188	8.721	8.76	9.6229	9.5157	9.6943	9.6831	8.6211	8.7274	8.8263	8.7423	8.6718	9.3835	9.4062	8.7141	9.584	9.3957	9.1745	8.7195	9.7683	8.8306	9.696	9.5103	9.7414	8.669	8.5941	8.6593	8.8396	8.7254	8.7955	8.8816	9.373	9.6987	8.3945	8.7977	9.6112	9.8512	9.18	9.5201	9.8247	9.5913	9.8667	9.6784	9.4721	9.5656
11.073	11.004	11.054	10.847	10.271	10.983	11.043	10.974	11.105	11.06	11.563	11.345	10.958	10.96	11.004	11.051	10.925	11.179	11.252	10.839	11.448	11.02	11.107	11.061	11.279	10.846	11.336	11.146	11.39	11.025	10.924	10.907	11.225	11.027	11.013	10.997	11.314	11.365	10.857	11.066	11.055	11.19	11.09	11.239	11.118	11.084	11.399	11.109	11.249	11.125
7.0016	5.3178	6.3306	6.744	5.493	6.3479	6.6092	6.6274	6.994	6.366	6.8406	6.5317	6.357	6.2137	7.0011	6.7826	6.519	6.3964	6.6199	6.8261	6.0861	6.0425	6.6127	6.7055	6.4834	6.4837	6.7257	6.0994	5.9944	6.7484	6.52	6.5231	6.2855	6.5121	6.5008	6.8188	6.614	6.1881	6.1732	6.7618	6.2477	6.7664	6.653	6.4289	6.4291	5.9941	6.7291	5.7786	5.979	5.9841
8.3233	8.8227	9.1939	9.124	8.6577	8.7726	8.9791	9.2387	8.9192	8.6905	9.4426	8.952	9.0437	9.0531	8.8288	8.6642	9.0899	9.3043	9.4317	9.7322	8.0663	8.3845	8.7014	9.0123	8.4979	8.3772	8.526	8.5894	9.0593	8.9688	8.9192	9.0523	8.935	9.0402	9.3917	9.3627	9.3	9.1621	8.9012	9.8016	8.9806	8.6999	8.7276	8.8777	8.5517	9.3454	8.7557	9.0584	9.3038	8.8209
6.7668	6.2173	6.6768	6.5144	6.5075	6.5877	6.625	6.8955	6.6803	6.6625	7.0996	6.9123	6.4137	6.6023	6.5275	6.6863	6.5148	6.8162	6.8052	6.7456	6.7232	6.6846	6.676	6.4979	6.7992	6.7694	6.6156	6.5941	6.6373	6.6332	6.7105	6.8947	6.7168	6.8419	6.8204	7.1594	6.9509	6.648	6.654	6.5234	7.0226	6.8185	6.9438	6.9032	6.8627	6.9411	6.6882	6.8433	6.8712	6.5701
6.9367	3.3783	7.1748	7.3288	3.91	3.243	3.4481	3.4817	7.1774	7.0306	7.4944	7.4756	3.0711	3.5422	7.3884	7.3611	3.1082	6.8495	7.2645	7.5858	7.5587	7.3665	7.2046	7.1701	7.1937	3.563	7.1932	6.8243	4.5253	3.0285	2.9826	7.2287	3.3196	7.2352	7.516	3.4896	7.2345	3.4878	7.1007	3.2271	7.2242	7.2338	6.4323	7.452	7.2774	7.3932	7.5124	7.1282	7.427	7.0902
6.8875	4.5314	6.8866	5.8331	4.4819	5.1284	5.3741	5.5932	6.8545	6.972	7.0065	7.3585	4.6584	5.1308	6.8414	6.9787	5.2889	6.5909	6.8587	6.9397	6.889	7.0755	7.1435	6.8398	6.8456	5.2749	7.2864	7.0354	4.9969	5.1432	5.086	6.9172	5.0246	6.731	6.7026	5.1805	6.8395	4.7518	6.7704	4.8984	6.7784	6.5287	6.1327	6.7602	6.4539	6.6341	6.5501	6.6003	6.6153	6.8208
6.1983	5.2124	5.236	5.3499	4.6344	5.0615	6.2363	5.128	4.8021	5.0702	4.1652	5.1263	5.2717	4.8841	4.9399	5.1276	5.003	4.602	4.6138	4.7635	5.51	5.2491	5.263	4.7348	5.5503	5.0767	4.3375	5.0446	6.1999	6.0909	5.737	4.1884	6.3768	4.6358	5.038	4.6726	5.1419	4.9525	4.3941	5.1106	4.2994	5.1734	5.5052	5.5043	6.1888	5.4524	6.1542	4.2368	4.7108	4.2797
5.527	5.9087	6.3177	5.7919	5.9551	6.3709	6.4381	6.0157	6.4775	6.3938	6.3401	6.1313	6.0908	6.5766	5.8506	5.6942	6.2492	6.0597	6.2353	6.183	5.6934	6.289	6.0763	6.0499	5.9879	5.9301	6.1323	6.3534	5.7393	6.4901	6.3301	6.5541	5.9378	6.6042	6.7646	6.4955	6.4025	6.047	6.2161	6.1148	6.9253	6.6098	6.5795	6.4958	6.2818	6.4746	6.1907	6.8379	6.9	6.5752
6.862	6.2615	6.276	6.3152	6.549	6.5464	6.6547	6.5016	6.6303	6.6053	6.3041	6.4637	6.2056	6.6355	6.4254	6.5155	6.5882	6.5805	6.5551	6.2941	6.4903	6.5682	6.4158	6.3368	6.8021	6.6278	6.551	6.8142	6.4306	6.6148	6.7477	6.5535	6.18	6.5531	6.4886	6.4861	6.5227	6.2925	6.4166	6.4019	6.5822	6.6362	6.7282	6.7115	6.4741	6.6713	6.4805	6.4919	6.5706	6.4768
6.5009	6.5166	6.5042	6.8475	6.5463	6.2972	7.2877	6.7157	6.0256	6.9242	6.765	6.5156	6.5096	6.6412	6.7919	6.3986	6.6253	6.2149	6.65	6.3483	6.0898	6.4646	6.458	6.5263	6.4479	6.3276	6.4765	7.0181	6.5201	6.5006	6.4245	6.568	6.2365	6.5948	6.7938	6.5851	6.3466	6.6934	6.6343	6.1225	7.0073	6.8203	6.4324	6.3245	6.6385	6.6417	6.4196	7.133	6.8711	6.5085
5.8971	5.8085	5.836	6.5395	6.1131	6.241	5.9404	6.1952	5.9992	5.7867	6.4596	6.7253	6.0881	6.0682	6.0303	5.971	6.0674	5.9912	6.2261	6.2169	6.1759	5.7013	5.7663	6.2556	6.0481	5.7892	6.1453	5.769	6.0779	6.1781	5.7605	6.084	6.5103	6.1016	6.4755	6.612	6.2216	6.2328	5.9282	6.4591	5.8575	6.1569	6.1495	6.3709	6.3668	5.96	6.3187	5.9771	6.2592	5.841
6.8262	6.7069	6.6986	8.3367	8.1265	6.674	7.3451	6.9375	6.7227	6.2837	6.9969	7.6753	6.1921	6.1671	7.6299	7.1818	7.0669	5.9794	6.5008	7.0475	6.4329	6.3154	7.0415	6.8259	5.8612	6.6409	6.4214	5.4059	7.8201	7.4712	6.7493	6.3525	7.2522	6.1961	6.771	6.7891	6.3564	6.9893	5.967	8.3246	6.7624	6.6396	7.706	8.0194	6.5352	6.8541	7.2824	6.4823	6.4426	6.6984
6.9992	7.2985	7.2505	6.9179	6.2871	7.4462	6.9225	6.8096	7.4208	6.8828	7.6854	6.8353	7.5029	7.5833	7.7385	7.5405	6.6096	7.1283	7.3442	7.6108	7.3102	7.2886	7.4379	7.6022	7.4271	6.9122	6.6025	7.404	7.4746	7.6496	7.4679	7.3675	7.2805	7.6252	7.481	6.9909	7.6978	7.6119	7.4521	7.8229	7.0704	6.7982	7.1453	6.9339	7.5949	7.5023	6.7627	7.4716	7.9197	7.4513
7.9809	7.5591	7.7809	6.9227	7.8458	6.8537	8.1565	7.9245	6.0398	6.7684	6.6888	8.2653	6.4131	6.652	6.5318	6.0697	7.9874	6.4805	6.6648	6.6422	6.7966	6.7249	6.8244	6.871	6.7668	7.8326	8.0711	6.2896	6.8595	6.7503	6.6822	6.8708	8.1773	6.5281	6.8384	8.347	6.5887	8.1899	6.4229	6.8524	8.378	8.2771	7.6376	6.7922	7.2016	6.8602	8.2366	8.4863	6.8224	6.7428
9.7879	9.5152	9.8625	9.7894	10.004	9.6645	10.247	9.9302	9.6389	9.6798	10.005	10.289	10.003	9.6445	9.905	9.7172	10.076	9.8628	9.7562	9.6552	9.8088	9.7154	9.5982	9.7623	9.931	9.6251	9.8575	9.9059	9.9525	9.7721	9.4885	9.7446	9.9418	9.6598	9.8498	10.052	9.6902	9.885	9.7134	9.8132	9.6704	9.8317	9.8675	9.921	10.031	9.8663	9.9695	10.198	9.8007	9.994
2.7034	3.856	3.0314	2.8312	2.8763	3	3.1923	3.288	2.9604	3.6024	5.2235	3.3593	2.7788	2.9849	2.8674	3.1651	3.7773	3.2046	3.2212	3.3557	3.2388	3.9758	2.7727	3.5799	3.2787	3.7753	3.1147	3.0504	3.1067	3.1625	3.0647	4.0384	3.496	3.4231	2.9474	5.0683	2.82	3.181	2.9137	3.0384	3.6133	3.42	3.2238	3.7992	2.8586	3.4475	3.2657	4.1831	3.0581	3.1623
6.4993	6.2659	6.1144	6.473	6.3246	6.9848	7.8213	6.2114	6.0545	6.6404	6.7854	7.005	6.5842	6.6103	6.7886	6.4364	7.3732	6.6984	6.9905	6.6041	6.679	6.5791	6.5824	6.3608	6.1414	6.4741	6.3271	6.4835	7.0705	6.5511	6.5979	6.8171	7.3292	6.3034	6.9769	6.9674	6.522	7.2406	6.3911	7.1423	7.4894	7.4044	6.6214	6.5468	6.5948	7.2137	6.7652	6.3132	6.5102	7.1881
12.59	12.986	12.974	12.871	12.732	13.076	12.805	13.014	12.991	13.011	13.118	12.725	12.949	13.147	12.976	13.188	12.88	12.977	12.917	13.134	12.84	12.748	12.806	12.834	12.73	12.803	12.912	12.881	13.015	13.015	13.014	12.825	13.007	13.065	12.99	12.811	13.059	13.108	12.877	12.739	12.52	12.769	12.719	12.908	12.738	12.846	12.766	12.799	13.015	12.797
10.871	10.362	10.193	11.187	11.012	10.668	10.825	10.791	10.434	10.581	10.616	10.246	10.675	10.861	10.853	10.84	10.704	10.559	10.481	10.847	10.535	10.635	10.773	11.017	10.651	10.581	10.811	10.869	10.899	11.062	11.041	10.675	10.698	11.058	10.88	11.053	10.588	10.842	10.556	10.978	10.75	10.676	10.78	11.099	10.976	10.67	11.024	10.458	10.766	10.707
11.706	12.443	12.174	11.935	11.993	11.988	12.194	12.459	12.246	12.341	12.419	11.877	12.102	12.281	11.815	11.97	11.671	11.863	11.876	12.485	12.22	12.305	12.384	12.094	12.042	11.798	12.044	12.022	11.877	11.935	11.866	12.077	12.29	11.744	11.929	11.581	11.943	11.771	12.135	12.11	12.108	11.682	11.841	11.706	12.03	12.09	11.903	12.149	12.31	11.835
5.8514	5.4661	5.1419	5.2047	5.4	5.8377	5.8534	5.8403	5.7147	5.6864	5.3711	5.4845	5.7582	5.2542	5.6647	5.7532	5.664	5.4526	5.19	5.2474	4.9283	5.4575	5.4314	5.0815	5.7903	5.4709	5.2671	5.9012	5.4806	5.7713	5.6472	5.6046	5.6303	5.3692	5.4997	5.324	5.7511	5.5106	5.8381	5.2753	5.9181	5.63	5.5693	5.6786	6.3383	5.4748	5.8114	5.0385	5.7225	5.6002
9.8234	10.11	9.7085	9.6598	9.8625	10.246	10.333	9.6109	9.1564	9.483	9.5642	9.9657	10.465	9.2772	10.065	10.078	9.988	10.168	10.398	9.215	10.252	9.626	9.8042	9.4302	9.5602	9.871	9.8013	9.7502	9.9681	10.178	10.041	9.4036	10.547	9.6879	10.297	9.7398	9.9558	10.405	10.274	9.5435	9.9621	10.405	10.045	9.7605	10.788	10.156	10.542	9.3963	9.558	10.122
7.3522	7.2926	7.7807	8.1821	8.1407	7.9542	7.7135	8.0415	7.9517	7.9984	8.1086	7.9496	8.042	7.7475	8.1946	8.0561	7.8502	7.9886	7.8567	7.6455	7.4421	7.6006	7.4243	8.2882	7.6201	7.8972	7.8957	7.7105	8.1659	7.9551	7.7755	7.9264	7.6751	7.5516	7.7731	8.2551	8.0849	8.3319	7.6467	7.7851	7.639	8.0072	7.866	7.7616	7.9247	7.7343	8.2604	7.8853	7.5289	8.0326
10.393	10.118	9.8072	9.1406	9.5761	9.4913	9.7658	9.7343	10.357	9.3543	9.5515	9.8423	8.9849	9.7942	8.7564	9.2236	9.4821	9.1367	9.217	9.2039	9.7642	9.9845	10.442	8.4969	9.7094	9.866	10.024	9.4919	9.3819	9.5489	9.3654	10.035	9.7302	9.5577	8.4963	9.7329	9.6087	9.4606	10.483	9.2855	10.186	9.8819	9.9938	9.9561	9.6758	9.4568	9.7594	10.468	10.089	9.8926
10.093	10.039	9.7385	10.088	9.9135	5.2642	5.299	5.1182	4.8611	8.8012	9.5685	10.105	4.974	8.7893	5.4233	4.629	10.606	5.3288	4.9868	5.0879	5.0917	8.8937	8.0719	5.161	5.4412	9.6997	9.3612	5.2747	5.2055	5.161	5.1639	9.5707	10.317	5.6263	5.1458	10.032	5.0058	9.5922	9.7587	9.5187	9.3033	9.6927	8.6129	4.7858	5.0951	4.545	10.114	9.1939	5.2197	9.9539
7.6294	7.4236	7.4088	7.253	7.3095	7.2978	7.2561	7.016	7.3048	7.276	7.7043	7.6089	7.2526	7.3698	7.6253	7.4429	7.3587	7.3113	7.4761	7.1385	7.1147	7.4881	7.4242	7.1778	6.9748	7.3289	7.1547	7.2897	7.0592	7.226	7.2721	7.2136	7.2319	7.4695	7.2736	7.2884	7.1641	7.5993	7.2574	7.225	7.6471	7.6117	7.4489	7.5373	7.661	7.9959	7.4195	7.4497	7.7188	7.3262
9.7893	9.3092	9.3756	9.1525	9.2066	9.6634	9.4481	9.5973	9.4339	9.415	9.7622	9.7274	9.2815	9.4079	9.5466	9.6117	9.5508	9.3522	9.2893	9.3185	9.619	9.3345	9.5559	9.4665	9.5346	9.4622	9.4455	9.1912	9.5357	9.5243	9.4601	9.647	9.5233	9.5081	9.4012	9.7554	9.4892	9.6598	9.421	9.4113	9.419	9.4974	9.5398	9.5102	9.4614	9.4509	9.6039	9.4896	9.5133	9.4509
6.0421	5.9854	5.862	5.6319	6.0853	6.0759	5.9465	5.8249	6.1025	5.9494	6.092	6.5347	5.5712	5.8176	5.9384	5.8729	5.9082	6.2447	6.3152	5.9429	6.3106	5.8017	5.8454	5.8421	5.9002	5.8568	5.7998	5.5375	5.7255	6.0439	5.6163	6.1012	5.9385	6.0358	6.233	6.4169	5.9977	6.1743	5.8328	6.3122	5.9597	5.9216	5.7779	5.9269	6.3868	6.1342	5.8044	6.2512	6.3929	5.7058
11.233	11.154	10.857	11.006	10.663	10.888	10.842	11.007	10.819	10.917	10.89	10.508	11.102	10.879	10.936	11.058	10.845	10.82	10.834	10.833	11.051	10.733	10.851	11.132	10.997	10.828	10.863	10.842	11.147	10.874	10.814	10.559	11.259	11.102	10.984	10.699	10.881	10.795	10.774	10.776	10.713	10.768	10.938	10.871	11.193	10.727	11.074	10.683	11.01	10.684
6.1346	6.1357	5.6327	6.2127	6.4828	6.0966	6.3725	6.1145	6.0843	6.1179	6.1384	6.5805	6.0403	6.3303	6.3984	6.0356	6.2331	6.09	6.1997	6.2426	6.0548	5.881	6.2502	5.6979	6.2802	6.206	6.0383	6.0886	5.4048	5.8626	5.84	6.267	5.4478	6.0238	6.5295	6.2785	5.9566	6.3099	5.9563	6.7254	5.9319	5.3888	6.1058	5.8563	5.6621	5.8596	5.4494	6.1116	5.7513	6.3984
6.3626	6.1137	6.3911	6.7393	6.646	6.435	6.9262	6.4558	6.9889	6.5918	6.9618	7.3789	6.203	7.0425	6.9615	6.9304	6.6711	6.0359	6.4073	6.6728	6.6865	7.2232	7.0706	6.6656	6.2876	6.9868	6.3553	6.454	6.6499	6.853	6.8034	6.6736	6.438	6.6027	6.8651	7.7052	6.39	7.2601	6.609	6.3489	6.7408	6.6566	7.067	7.4192	6.0525	6.8397	6.7048	6.5343	6.82	6.7634
7.0179	7.3647	7.3763	7.3909	7.3788	6.9574	7.4949	7.3834	7.4088	7.2258	6.9609	7.7308	7.026	7.2902	7.2238	7.2385	7.4632	6.9023	7.1338	7.3175	7.3864	7.4715	7.2319	7.0672	7.4067	7.0453	7.4472	7.2563	7.4353	7.5298	7.0411	7.6743	7.1457	7.5802	7.4719	7.2953	7.5687	7.2455	7.5412	7.2702	7.4323	7.5469	7.304	7.9594	7.7634	8.1039	7.6279	7.2016	8.2722	6.965
9.389	9.9165	9.6767	10.291	10.127	10.582	9.839	10.57	10.244	10.192	10.224	9.9697	9.9694	9.744	9.7294	10.048	9.9858	9.8452	9.6396	9.7446	10.576	10.263	10.47	9.9134	10.604	9.9891	9.7687	10.048	10.357	9.6399	9.802	10.449	9.9659	10.04	10.441	9.9059	9.9468	10.606	10.388	10.02	10.691	10.705	10.438	10.196	10.396	10.56	10.731	10.5	10.692	10.003
6.6348	6.4751	6.3657	6.0087	6.1374	6.4884	6.0899	6.0576	6.7066	6.6034	6.0167	6.3667	5.6643	6.4131	6.1659	6.4125	6.2848	6.1223	6.6059	6.3335	6.3898	6.7721	6.4005	6.2088	6.3776	6.6137	6.3262	6.3823	5.7645	6.6383	6.7441	6.4007	6.4077	6.3439	6.3244	6.6389	5.7305	6.1738	6.4293	6.5941	6.0201	6.3436	6.0282	6.4425	6.7192	7.092	6.201	6.2577	6.6932	5.8693
5.4873	5.897	5.168	5.4411	5.442	5.0026	5.2491	5.1248	5.2583	5.129	5.2471	5.1821	4.8127	5.0508	4.9458	5.033	5.0285	4.8941	4.9916	5.0491	4.891	5.2708	4.784	4.7208	5.2367	5.214	5.1778	5.3879	5.0055	5.4087	5.3016	5.1092	5.114	5.2542	5.2338	5.1948	5.246	5.02	5.2745	4.8611	5.3089	5.3978	5.4701	5.3868	5.4813	5.3966	5.0482	5.354	5.5132	5.3306
11.317	11.061	10.946	11.125	10.97	11.138	11.318	11.234	10.969	11.005	11.463	11.254	10.969	10.902	11.147	11.117	11.106	11.065	11.114	10.945	11.23	11.058	11.083	11.117	11.257	11.113	11.075	11.029	11.356	11.046	10.961	11.159	11.322	10.955	11.081	11.228	11.199	11.044	10.908	11.26	11.159	11.347	11.135	10.856	11.183	10.998	11.321	11.3	11.115	11.196
6.5687	6.4201	6.3758	6.4683	6.1764	6.4738	6.5083	6.5103	6.2349	6.1461	6.3678	6.1098	6.3487	6.4921	6.4153	6.1692	6.4461	6.4073	6.2901	6.3826	6.2932	5.9326	6.1622	6.366	6.4524	6.3233	6.0935	6.4805	6.1654	6.1831	6.4668	6.4237	6.3239	6.3026	6.6578	6.4626	6.2844	6.5715	6.2735	6.3847	6.5111	6.2838	6.3804	6.1898	5.7694	6.069	6.1257	6.2811	6.3435	6.3507
4.3219	3.5748	3.7009	3.7782	3.852	3.5656	4.1267	3.8252	3.6895	3.6437	4.0041	3.7855	3.6079	3.8553	4.0418	3.6495	3.775	3.6912	3.842	3.9673	3.4194	3.6723	3.6652	3.7877	3.8313	3.852	3.8313	3.8323	3.4037	3.8427	3.7967	4.153	3.6407	3.6839	4.0928	3.9913	3.8568	3.5851	3.8504	3.694	3.9642	3.9551	4.5414	4.1087	3.4498	4.2268	4.0871	4.2602	4.361	3.9909
11.089	11.095	11.025	10.745	10.319	10.871	11.04	10.948	10.7	10.986	10.693	10.427	10.899	10.923	10.211	10.617	10.698	10.846	10.691	9.9891	10.901	11.069	11.199	11.313	10.909	10.957	11.148	11.075	11.185	11.074	11.328	10.505	10.952	10.708	10.751	10.624	10.942	10.918	11.159	10.669	10.991	10.895	11.042	10.964	11.262	10.736	11.195	10.39	10.65	10.681
11.089	11.095	11.025	10.745	10.319	10.871	11.04	10.948	10.7	10.986	10.693	10.427	10.899	10.923	10.211	10.617	10.698	10.846	10.691	9.9891	10.901	11.069	11.199	11.313	10.909	10.957	11.148	11.075	11.185	11.074	11.328	10.505	10.952	10.708	10.751	10.624	10.942	10.918	11.159	10.669	10.991	10.895	11.042	10.964	11.262	10.736	11.195	10.39	10.65	10.681
8.5542	8.3059	7.9981	7.9997	7.4499	8.4948	8.1358	8.0146	8.6904	7.8264	8.2617	8.9562	7.7892	8.2073	8.0803	8.1514	8.1416	8.1752	8.2838	8.3097	8.808	8.3106	8.5815	7.9279	8.417	8.1054	8.3219	7.7549	8.3724	8.3272	8.1364	8.4543	8.3597	8.4185	8.4288	8.0294	8.2125	8.5298	8.338	8.5337	8.5161	8.4223	8.4737	8.9876	8.423	8.5773	8.6965	8.092	9.0306	8.1584
8.5866	5.6627	5.2016	7.8582	6.0813	7.2584	5.1392	5.1896	6.8427	5.1974	5.6312	7.8851	5.2464	5.5845	8.2344	7.7085	5.0093	5.3703	5.3194	7.3788	7.0677	5.7961	7.1807	5.4139	5.3844	6.8403	5.1128	5.7773	8.012	5.273	5.2046	7.7482	8.5224	8.0327	7.7185	5.7786	5.7319	8.4159	7.9208	8.5056	7.6883	7.7969	8.1153	7.8339	6.9567	7.5514	8.7313	5.2369	7.9366	7.5505
4.581	5.5096	5.5279	5.3917	5.0399	5.2549	4.8254	5.5993	5.3097	5.4598	4.9146	5.1829	5.0751	5.4483	4.9632	4.7839	5.3697	4.8976	5.023	5.4155	5.0235	5.3085	5.1272	5.2985	5.1904	4.8888	5.0526	5.2889	5.2868	5.327	5.0609	5.6697	4.7181	5.2076	5.4028	5.239	4.9808	5.2469	5.3999	5.173	5.3997	4.9549	5.5663	5.6674	4.8454	5.3406	5.3436	5.1599	6.119	4.7438
4.9963	4.2175	4.549	5.325	5.0926	5.2566	4.6676	4.8932	5.1167	5.1032	5.6978	5.3181	4.1817	4.9905	4.7695	4.8395	5.1939	4.6726	4.9923	5.4724	5.118	4.1534	4.6636	4.845	5.1102	4.7881	4.8415	4.5141	4.8416	4.888	4.8495	5.288	4.8114	4.951	4.9696	5.6332	4.7192	5.2308	4.4579	5.2072	5.1549	5.4003	5.2312	5.2878	4.402	4.8767	5.0838	5.0044	5.3004	4.8974
8.3051	8.0519	7.7093	8.2296	9.0763	8.5611	8.8495	7.5965	7.6228	8.0941	9.4945	9.7496	8.5001	7.3819	9.547	8.2876	9.1667	8.7991	9.1002	7.7671	8.5633	7.133	7.9784	7.9929	7.6328	8.0504	8.133	7.757	8.7053	8.0156	7.8956	8.9854	9.0283	7.766	8.7796	9.7313	8.4994	9.0841	7.7973	8.6604	9.1437	9.2202	8.8308	8.1275	7.8226	8.794	9.4374	8.4727	7.6704	9.4902
8.4582	8.2965	7.7834	8.288	7.8428	8.0467	8.1785	8.0085	8.1686	7.7403	7.9206	8.0358	7.7253	8.0158	7.8363	8.1392	7.8896	7.8784	7.861	8.0365	8.2821	8.2448	8.475	7.8937	7.978	8.0618	8.175	8.0345	8.1887	8.1719	8.0687	7.9997	7.9661	7.9836	7.571	7.7278	7.8091	7.8869	8.1887	7.762	8.2016	8.369	8.4269	8.3801	8.1625	8.4297	8.384	7.9769	8.4052	7.8622
5.5277	5.2696	5.5498	5.7284	6.0198	5.4131	6.3154	5.5761	5.4247	5.6625	6.4789	6.1135	5.5287	6.2102	5.8454	5.6942	6.7633	6.2158	6.4202	5.8545	5.3524	5.3089	5.1332	5.8322	5.3842	5.4641	5.1269	5.5441	5.896	5.8856	5.5062	5.8286	5.7274	5.8806	6.4213	6.4708	5.428	6.2509	5.1863	5.9717	6.148	6.0737	5.4915	5.7011	5.2851	5.5832	5.7191	5.9018	5.7578	6.2686
9.778	10.142	9.7891	10.852	10.16	9.6586	10.096	10.014	10.073	10.097	10.225	9.5904	10.657	10.025	10.04	10.277	10.244	10.278	10.243	10.542	10.852	10.48	10.268	10.526	10.272	10.339	10.272	9.7348	10.61	9.9867	10.002	9.7948	10.333	10.047	10.311	10.067	9.8561	10.576	9.9223	9.627	9.7523	10.326	9.8894	9.6502	10.46	9.6625	10.297	10.129	9.8312	9.9984
3.24	3.1055	3.0423	3.1567	2.9536	3.1034	3.2762	3.3723	2.8811	3.0087	3.0639	3.1463	2.9814	3.2183	3.2483	3.2344	3.0992	2.9674	3.0775	3.2064	2.8639	3.0953	3.1532	3.2277	3.0918	3.187	3.305	3.093	3.1106	3.0933	3.1665	3.0795	3.203	2.9835	3.2618	3.1248	3.0811	3.2911	3.1646	3.095	3.1279	3.0992	3.0486	2.9765	3.2671	3.2016	3.1061	3.2494	2.9116	2.949
5.6825	4.9917	5.2205	5.5798	4.6824	5.2601	5.4661	5.3827	5.3816	5.358	6.3021	5.3694	4.8345	5.6943	5.8703	5.6777	5.2516	5.2716	5.4155	5.3209	5.2935	5.2901	5.6736	6.1611	5.1575	5.0605	5.0447	4.8788	5.478	5.3464	5.5357	5.4941	5.1731	5.5349	5.3896	5.749	4.9558	5.2015	4.8162	5.1706	5.1074	5.4674	5.2529	5.0524	5.5022	5.1482	5.0817	4.9951	5.2736	5.3955
10.094	10.03	9.5866	9.9469	9.8403	9.532	9.5452	9.7709	9.5729	9.5176	9.866	9.3818	9.7412	9.2373	9.4973	9.5091	9.6921	9.4934	9.6203	9.4508	9.6719	9.251	9.512	9.7976	9.5547	9.3797	9.4522	9.4541	10.049	9.7713	9.7231	9.7146	10.136	9.6576	9.7948	9.8126	9.715	9.5921	9.4716	9.8433	9.8839	10.198	9.8264	9.7156	10.133	9.6304	10.238	9.7384	10.222	9.4749
10.36	10.074	9.5941	9.7365	9.5132	9.8626	9.7374	9.6496	9.6413	9.9094	9.5654	9.4432	9.9111	9.6661	9.6336	9.8509	9.611	9.83	9.9022	9.5875	10.174	9.8527	9.8455	9.999	9.884	9.9186	9.7106	9.8278	9.5849	9.5966	9.6251	9.4397	9.663	9.5194	9.6973	9.5398	9.532	9.5127	9.713	9.4819	9.5037	9.5756	9.7097	9.3643	9.7849	9.5105	9.7557	9.622	9.37	9.521
7.0539	6.1329	6.6128	6.7456	6.183	6.8732	6.4546	6.3995	7.0339	6.634	6.2281	6.4508	5.9692	6.6393	6.5066	6.7471	7.2643	6.6542	6.591	6.7007	6.9285	6.96	6.7672	6.4018	7.14	6.8394	6.9371	7.1632	6.2933	6.7418	6.6303	6.5806	5.8787	6.6775	6.4981	6.8088	6.5147	6.4839	6.8848	6.4662	6.8828	6.6495	6.9265	7.0351	7.1508	7.1013	6.9945	7.0101	6.9152	6.7794
7.8073	8.0566	7.3466	7.4322	7.7033	7.5101	7.597	7.4853	7.8398	7.3755	7.601	8.1707	7.3924	7.7452	7.3025	7.648	7.725	7.4416	7.928	7.3448	7.9735	8.0847	7.7064	7.3643	7.4085	7.558	7.5507	7.4343	7.5084	7.5216	7.4366	7.5348	7.7241	7.7374	7.5239	7.6907	7.27	7.7304	7.6709	7.7828	7.937	7.8444	7.699	8.2218	8.028	8.2395	7.8413	7.5615	8.2886	7.4978
8.7581	8.3506	8.6971	8.4142	8.6273	8.6067	8.485	8.8269	8.6005	8.7096	9.0707	8.8581	8.66	8.623	8.3879	8.431	8.4653	8.7184	8.7398	8.4677	8.2742	8.2524	8.642	8.5168	8.5534	8.2837	8.6991	8.4689	8.4056	8.4324	8.5177	9.0193	8.5731	8.2676	8.6012	8.6727	8.8515	8.8302	8.4414	8.8111	8.4739	8.5709	8.405	8.5079	8.4756	8.3971	8.5886	8.7663	8.3853	8.427
7.3911	7.8353	7.8566	7.2461	7.2506	7.7607	7.7873	7.8983	7.6465	7.8502	7.9093	7.7626	7.6959	7.8316	7.4445	7.4437	7.7863	7.7117	7.462	7.5086	7.4761	7.5062	7.5038	7.5911	7.5924	7.6113	7.7286	7.5615	7.5807	7.5887	7.6393	7.8777	7.4622	7.6178	7.7363	7.7196	7.7986	7.7374	7.6569	7.4932	7.7412	7.7043	7.6489	7.8916	7.6333	7.833	8.014	7.9581	7.9092	7.5016
4.619	4.4498	4.9247	5.322	5.6087	5.156	4.8752	4.6895	4.387	4.7707	4.7222	4.8254	4.3106	4.8457	5.0828	5.1996	5.3094	4.6316	4.6275	5.2733	4.8874	4.5274	4.6349	4.9734	5.1208	5.0943	4.898	5.1387	4.8144	4.7279	4.7821	4.5588	4.5139	5.1177	4.7271	5.324	4.7189	5.1657	5.0173	4.9104	4.8082	4.2346	4.8166	4.6004	4.5246	4.4792	5.2223	4.7717	5.2853	5.1809
12.792	12.759	12.844	12.204	11.606	12.407	12.676	12.182	12.691	12.474	11.831	12.107	12.781	12.57	12.255	12.601	12.895	12.51	12.525	12.061	12.727	13.024	12.665	12.827	12.396	12.907	12.817	12.858	12.921	12.88	13.042	12.023	12.774	12.718	12.728	12.246	12.751	12.485	12.848	12.157	12.305	12.506	12.885	13.315	12.797	13.033	12.714	11.821	12.608	12.467
6.7122	6.43	6.3664	6.5024	6.5338	6.5578	6.5861	6.4702	6.3124	6.5987	6.5007	6.2882	6.132	6.3543	6.6064	6.437	6.5742	6.0772	5.9932	6.241	6.3908	6.1103	6.5318	6.1613	6.6349	6.6321	6.3509	7.0241	6.0135	6.1385	6.237	6.7427	6.35	6.5268	6.1692	6.5376	6.2267	6.5242	6.5664	6.2144	6.7743	6.3817	6.475	6.3834	6.314	6.375	6.6219	7.005	6.7392	6.5172
5.5707	5.4064	5.2356	5.3025	4.8196	5.5873	5.501	5.7097	5.5146	5.4367	5.7843	5.5393	5.6185	5.4168	5.7007	5.5469	5.3087	5.3542	5.7029	5.4196	5.3627	5.4053	5.3552	5.4778	5.2208	5.7599	5.5153	5.41	5.3588	5.3083	5.6143	5.7346	5.5179	5.3904	5.3718	5.5127	5.2054	5.2529	5.2252	5.7027	5.5708	5.6379	5.4259	5.5725	5.4839	5.2743	5.5716	5.2806	5.6906	5.4283
3.3527	3.0008	3.1095	3.6898	2.8298	3.6615	4.1052	3.2967	3.5857	3.9029	3.7572	3.3698	3.8195	3.6624	4.3284	3.708	3.3698	3.2313	3.3715	4.0711	3.9671	3.4534	3.662	3.8059	3.959	3.4945	3.9714	3.7215	3.6475	3.7654	3.9137	3.523	3.737	4.065	3.479	4.6864	3.6885	4.0067	4.2424	3.9364	3.8925	3.9645	3.7877	3.9103	3.8404	3.433	4.0394	3.8404	3.9581	3.6256
11.412	11.305	11.465	11.237	11.083	11.491	11.422	11.371	11.496	11.494	10.977	10.981	11.385	11.32	10.917	11.393	11.296	11.19	11.021	11.177	11.358	11.505	11.594	11.422	11.31	11.362	11.46	11.467	11.422	11.475	11.442	11.555	11.202	11.457	11.114	11.174	11.446	11.267	11.454	11.379	11.329	11.466	11.465	11.483	11.65	11.569	11.439	11.317	11.558	11.235
9.3105	9.8985	9.4545	9.1715	8.8787	9.1523	9.2089	9.5078	9.683	9.1567	9.5154	9.119	9.4029	9.4729	8.9219	9.2991	9.15	9.2379	9.4379	9.1389	9.3221	9.2425	9.5038	9.5173	8.8354	9.3187	9.0956	8.932	9.857	9.3105	9.3332	9.2003	9.6701	9.3392	9.2697	8.8999	9.4576	9.1417	9.167	9.3083	9.3809	9.7044	9.281	9.7142	9.7427	9.4584	9.465	9.068	9.4253	9.0388
7.4936	8.0293	7.5814	7.6376	7.6783	7.4978	7.8373	7.9628	7.9723	7.4573	8.075	7.763	7.6799	7.6791	7.3726	7.4533	7.3097	7.4709	7.7003	7.4017	7.431	7.6568	7.9079	7.7458	7.3448	7.4225	7.4436	7.6093	7.8413	7.4417	7.4849	7.7524	7.8376	7.4805	7.6508	7.3658	7.6135	7.6418	7.5008	7.9685	7.5524	8.0201	7.5076	7.9393	7.8138	7.8478	7.4828	7.7133	7.8749	7.5609
7.7957	7.055	6.5236	7.6358	7.1903	7.128	7.686	7.2728	7.8168	7.0781	7.2032	6.7519	8.0456	7.1935	7.6732	8.0504	7.4822	7.0464	7.8022	7.5396	7.9438	7.5368	7.7304	7.903	7.4747	7.4811	7.8074	7.3668	7.975	7.8686	7.5631	7.3481	7.6407	7.7956	7.057	7.2124	7.3122	7.2281	7.4074	7.2273	7.1808	7.2097	7.3183	7.1568	7.5095	6.9076	7.5568	7.7352	7.3355	7.7855
10.757	10.536	10.393	10.383	10.258	10.42	10.53	10.534	10.361	10.328	10.608	10.34	10.518	10.349	10.398	10.356	10.416	10.48	10.537	10.319	10.416	10.419	10.398	10.467	10.56	10.496	10.52	10.531	10.701	10.398	10.38	10.347	10.682	10.326	10.353	10.373	10.492	10.354	10.346	10.208	10.443	10.167	10.587	10.492	10.418	10.466	10.613	10.444	10.407	10.421
12.266	12.371	12.302	12.829	12.978	12.575	12.191	12.202	12.01	12.56	12.794	12.516	12.436	12.38	12.972	12.791	12.9	12.713	12.778	12.501	12.561	11.739	11.802	12.405	12.404	12.45	12.499	12.48	12.32	12.462	12.316	12.502	12.54	12.652	12.544	12.948	12.173	12.87	12.376	12.609	12.747	12.43	12.634	12.153	12.108	12.304	12.809	12.73	12.554	12.803
12.201	12.22	12.202	12.26	12.309	12.173	12.198	12.047	12.014	12.103	12.137	12.192	12.215	12.093	12.356	12.197	12.262	12.076	12.149	12.194	12.209	12.008	12.077	12.134	12.087	12.298	12.24	12.121	12.133	12.134	12.096	12.11	11.982	12.205	12.233	12.128	11.912	12.365	12.099	12.123	12.142	11.996	12.216	12.003	12.198	12.044	12.239	12.117	12.154	12.256
6.4057	6.5949	6.7996	6.9103	6.9379	6.6604	6.801	6.6535	6.69	6.5881	6.933	7.0366	6.7136	6.6258	6.8182	6.935	6.9341	7.0121	7.1268	6.6175	6.8424	6.7174	6.809	6.573	6.6609	6.6554	6.6723	6.7311	6.7987	6.4727	6.6829	6.8729	6.5587	6.6844	6.8786	6.9866	6.6916	6.807	6.4333	6.4161	6.6499	6.8108	6.5113	6.5056	6.4796	6.7684	6.3387	6.8934	6.3427	6.8634
4.0227	5.5483	5.0943	3.6744	3.7574	3.5689	5.2393	5.1198	5.1461	4.1424	5.5945	5.8768	4.9969	5.0306	3.7357	4.0046	3.4727	5.127	5.25	3.7583	4.0268	4.7708	5.0984	4.9271	3.5156	3.7427	3.9475	3.7364	5.6159	4.0459	3.94	5.0115	5.2559	4.1228	5.0371	3.4871	5.0314	3.6222	4.064	4.9299	4.1394	5.529	3.9455	5.1096	5.1115	5.3263	3.9631	4.035	4.2401	3.6824
10.456	10.459	10.196	10.417	10.064	10.168	10.146	10.469	10.178	10.39	10.247	9.9532	10.352	10.135	10.138	10.196	10.046	10.062	10.08	10.408	10.156	10.266	10.266	10.244	10.457	10.424	10.258	10.44	10.128	10.363	10.381	10.31	10.293	10.314	10.172	10.112	10.192	10.214	10.214	10.378	10.264	10.005	10.066	9.7732	10.413	10.193	10.32	10.268	10.478	10.199
4.1196	5.9946	4.7669	6.1036	5.4578	5.7037	5.0693	6.8134	5.0066	3.1105	4.5789	7.168	4.4513	4.3231	6.6271	4.895	4.7248	5.5973	6.1783	7.7006	3.4541	4.8588	4.8883	6.974	5.691	4.5531	3.9714	4.3891	4.7302	4.6293	3.7199	6.2434	5.9811	4.1909	6.8038	6.6608	4.8399	5.6642	4.8985	7.8285	4.6894	4.8795	4.5208	5.0833	4.8998	4.1116	4.9478	5.1992	6.7731	4.9522
10.12	10.85	10.54	10.389	10.485	9.9037	10.518	10.618	10.175	9.9841	10.964	10.699	10.404	9.9495	10.483	9.9133	10.364	10.593	10.664	10.612	9.5901	10.028	10.211	10.465	10.153	9.9429	9.6934	9.9377	10.74	9.9593	9.8826	10.487	10.872	10.514	10.882	10.904	10.537	10.403	9.5991	10.866	10.287	10.427	10.019	10.316	10.178	10.35	10.231	10.301	10.424	10.397
6.8481	7.8619	7.0746	6.9712	6.989	7.4787	6.94	7.2881	7.8607	7.122	7.3117	8.4814	6.9155	7.6616	7.1669	7.2042	7.3688	7.4862	8.2189	7.4314	7.8563	7.6503	7.1227	6.9187	7.5736	7.4022	7.2548	6.9367	7.0448	7.4937	7.3924	7.7773	7.5479	7.7041	7.6451	7.9987	6.95	7.6708	7.3523	8.0825	7.7843	7.3334	7.4998	8.0587	8.3093	8.2329	7.4179	7.5157	8.3311	6.9084
8.2419	6.2948	7.4323	8.2036	8.2306	8.675	7.5032	7.725	6.4517	8.8446	8.3562	8.0285	7.4607	7.9225	9.138	8.8752	8.7416	7.5297	8.528	8.5044	8.4088	8.0778	7.6707	8.4293	8.0732	8.4636	8.6825	8.3602	6.754	8.581	8.6207	8.1818	6.918	8.7206	8.8762	9.1666	7.4306	8.8214	8.5267	8.1365	8.9215	7.4881	8.7906	7.7424	7.2859	7.7037	8.2763	8.5859	8.6675	8.5872
5.3798	5.032	5.351	5.363	5.2331	5.3407	5.421	5.5924	5.2568	5.1538	5.4607	5.3558	5.3081	5.3734	5.325	5.718	5.3216	5.4152	5.5032	5.3668	5.3948	5.4248	5.3968	5.4376	5.3872	5.5732	5.4152	5.469	5.2399	5.4795	5.4932	4.9915	5.3152	5.3145	4.9227	5.4226	5.4021	5.2883	5.4587	5.32	5.3752	5.6668	5.4709	5.5478	5.3221	5.2394	5.3272	5.4477	5.4369	5.3928
14.698	14.651	14.642	14.664	14.675	14.656	14.679	14.684	14.728	14.72	14.646	14.604	14.678	14.688	14.623	14.626	14.699	14.664	14.617	14.647	14.713	14.643	14.626	14.636	14.72	14.719	14.683	14.661	14.738	14.675	14.671	14.65	14.688	14.675	14.72	14.619	14.724	14.695	14.68	14.607	14.723	14.644	14.706	14.65	14.742	14.687	14.636	14.718	14.631	14.724
4.9651	6.2262	5.8646	5.0075	4.8723	5.4404	5.6054	6.5315	5.8788	5.0235	6.1782	6.0702	5.8686	5.8345	5.0344	4.9001	5.1129	5.6442	4.7239	5.6328	4.9858	5.0933	5.8724	6.1429	5.2038	5.2466	5.1206	5.6741	5.8652	5.0777	4.9223	5.6345	5.6985	5.1633	5.6542	5.1234	5.8431	5.2141	5.2579	5.7905	5.1961	5.5971	5.2423	6.5121	5.6114	6.181	4.812	4.8149	5.415	5.1897
4.55	4.5347	4.5293	4.4952	4.6035	4.5331	4.4362	4.5235	4.4657	4.3873	4.5817	4.5674	4.3432	4.0574	4.825	4.7855	4.6589	4.5106	4.9601	5.2557	4.5153	4.2246	4.4346	4.4801	4.6317	4.7501	4.4801	4.4786	4.3912	4.6082	4.7832	4.4743	4.3516	4.4105	4.3711	4.9216	4.6028	4.5685	4.4377	4.5262	4.6495	4.3923	4.4434	4.6372	4.3719	4.4515	4.6345	4.4585	4.8478	4.5604
3.1054	4.178	3.4826	3.3272	3.0502	4.0068	4.2206	4.8624	3.7796	2.8742	4.146	4.8834	3.6583	4.043	3.8852	3.1196	3.5156	4.2482	3.7793	4.6377	3.2645	2.7894	4.0209	4.6129	3.3791	3.1884	2.8037	4.1142	4.4975	3.7271	3.5728	4.4988	4.134	3.6574	4.257	4.3203	4.3414	4.4894	3.3108	4.7176	2.728	3.7835	3.8575	4.0553	3.9245	4.0391	3.4902	3.2171	4.0201	2.9511
4.9644	4.9989	5.0284	4.8727	5.2288	5.3353	5.0074	5.0281	5.325	4.9483	5.1343	5.8086	5.0113	5.2983	4.8894	4.9557	5.2172	5.1963	5.4252	5.0916	5.5289	5.1914	5.1278	5.0038	5.1863	5.3177	5.2741	5.2157	4.9102	5.4221	5.2177	5.4656	4.8979	5.1597	5.2187	5.0662	5.097	5.3235	5.334	5.412	5.5796	5.2735	5.2456	5.424	5.2048	5.4919	5.0876	5.342	5.6701	5.213
7.8466	7.7078	7.647	7.6333	7.2801	7.1612	6.3586	6.2388	6.5946	7.4344	6.9649	6.2784	6.2336	6.5356	7.4299	7.3928	7.3568	7.2622	7.2505	7.3943	7.4544	7.3949	6.4435	6.8199	7.3093	7.1173	6.2842	7.6916	7.1359	7.723	7.3245	6.5639	7.4379	7.8734	7.4113	7.1868	6.7941	6.7529	6.8366	6.9619	7.0479	7.702	6.713	7.233	7.7704	7.135	7.3163	7.5431	7.8723	7.282
5.1469	4.4812	4.8572	4.92	5.5343	4.7975	5.2857	5.0947	5.3034	5.0518	5.1057	5.3273	5.3847	4.9776	4.9247	5.0672	5.613	5.1749	4.6965	5.3304	5.2715	4.8636	5.2517	4.8814	5.3343	5.0984	5.5585	4.7518	5.1823	5.147	5.2237	5.293	5.0606	5.4204	4.6795	5.0573	5.3448	5.3153	4.9144	5.3547	4.6468	5.1348	4.9767	4.8532	4.7521	4.7335	5.3647	5.6958	5.4213	5.4588
8.753	8.5781	8.4151	8.5615	8.2958	8.1524	8.4939	8.987	8.1957	8.0498	9.0063	8.157	8.2357	8.3894	8.5115	8.6999	8.4474	8.3033	8.1601	8.8486	7.8293	8.4072	8.3266	8.4719	8.8682	8.0844	8.2867	8.4624	8.7431	8.1752	7.9529	8.606	8.5682	8.4427	7.875	8.718	8.0845	8.2898	7.997	8.4666	8.2026	8.6107	8.088	8.569	8.2938	8.5232	8.4087	9.2338	8.3519	8.2836
8.8073	3.0049	3.5775	9.1919	8.8152	9.0915	2.7002	3.0482	3.3843	9.2494	3.213	3.59	4.3175	3.7304	9.3837	9.3972	9.0325	6.7943	9.3065	9.2342	9.3412	8.4074	2.6003	2.9305	9.3451	9.0828	9.0463	8.8727	2.6096	9.0884	9.0473	2.8441	2.6408	9.3301	2.9231	9.2483	3.0489	5.5554	8.7417	3.1644	9.1098	6.1247	9.3167	3.18	2.5661	3.0238	9.3446	8.7586	8.8538	8.8701
10.366	10.574	10.549	10.617	10.792	10.765	10.564	10.431	10.166	10.567	10.627	10.663	10.491	10.38	10.671	10.53	10.752	10.472	10.766	10.431	10.621	10.205	10.2	10.236	10.282	10.447	10.584	10.48	10.318	10.587	10.36	10.539	10.491	10.513	10.631	10.716	10.522	10.486	10.399	10.575	10.698	10.626	10.648	10.587	10.382	10.476	10.533	10.892	10.503	10.653
9.2843	8.6752	8.7313	8.616	8.4965	8.5143	8.64	9.0532	9.0135	8.4868	8.8783	8.6817	8.3022	8.829	8.4189	8.7725	8.545	8.355	8.3075	8.6881	8.2454	8.6625	9.0777	8.6017	8.5844	8.678	8.7065	8.6167	8.6644	8.9312	9.0222	8.7436	8.4211	8.8745	8.4497	8.5724	8.4895	8.6523	8.5644	8.5171	8.4751	8.7753	8.4562	8.8702	8.6671	8.7629	8.5672	8.6585	8.8129	8.3206
4.2607	4.4123	4.3931	4.4419	4.0994	4.3876	3.9866	4.8467	4.2895	4.1699	4.9464	4.3027	4.4413	4.7467	4.3967	4.7064	4.6085	4.4862	4.8902	5.3051	4.627	3.9657	4.1163	4.5729	4.1748	4.1814	4.3165	4.697	4.3877	4.3316	3.8695	4.2803	4.3869	3.8699	4.2147	4.5476	4.8562	4.4352	4.2075	4.7835	4.3114	4.442	4.4466	5.1622	4.0814	4.2144	4.4857	3.5404	4.0513	3.9778
4.9098	4.529	4.9666	5.0516	5.2889	4.9914	4.4532	4.7126	4.7339	4.7125	4.6208	4.8897	4.7701	4.7438	4.8433	4.9313	4.9265	4.782	4.87	5.093	4.9544	4.8245	4.5307	4.6084	4.8237	5.0032	4.9445	5.2924	4.5452	4.9957	4.8021	4.4915	4.6163	4.7727	4.6992	4.9681	4.621	4.6041	5.0517	4.5089	4.7981	4.5795	4.9315	4.6607	4.4488	4.5858	4.7386	4.8836	4.301	5.0504
10.083	7.8743	7.9006	9.6563	9.9674	9.8027	7.7539	8.0112	8.1188	9.6491	8.1177	8.1537	8.259	8.1874	9.7269	9.775	9.8687	8.9058	9.7203	9.6901	9.8488	8.0314	8.191	8.051	9.8346	9.6136	9.5529	9.3261	8.2969	9.7262	9.4823	7.8607	8.1919	9.7444	8.1515	9.9963	8.1881	8.2209	9.5279	8.191	9.797	8.1878	9.7773	8.3523	8.5009	8.3278	9.8107	10.062	8.4148	9.6332
5.7196	6.4791	6.2583	5.5874	6.0395	5.4842	6.1629	6.5911	6.4471	6.1773	6.2502	6.0331	6.5436	6.2532	6.2641	5.9849	6.21	5.9693	6.2456	6.0836	5.8608	6.2987	6.2287	6.1503	5.9041	5.555	5.805	5.7777	6.4146	5.7862	5.8235	6.0387	6.6216	6.3551	6.5217	6.0316	6.1103	6.3971	5.6853	6.2169	5.805	6.5291	5.4826	6.1433	6.7526	6.0903	5.5942	5.8954	6.4704	5.9633
9.3256	9.8678	9.7899	9.8761	9.5552	9.6753	9.855	10.032	9.8993	9.5183	9.9311	9.8713	9.7523	9.8731	9.6524	9.5975	9.5676	9.695	9.7499	9.8184	9.5743	9.9547	9.8944	9.7358	9.8308	9.5657	9.5236	9.5436	10.054	9.6468	9.6427	9.8443	9.967	9.7136	9.9484	9.931	9.8818	9.6411	9.5095	9.9186	9.7856	9.7004	9.6509	10.286	9.7792	9.8864	9.5433	9.825	10.115	9.397
4.2001	4.2982	4.7738	4.4232	4.2845	4.8709	4.7282	4.8642	4.7747	4.686	4.4925	4.5573	4.9087	4.7492	4.6134	4.7376	4.8277	5.0364	4.7323	4.6105	4.945	5.0444	4.8454	4.8641	4.9656	4.8625	4.9581	4.5267	4.843	4.7335	4.9028	4.5096	4.605	4.9394	4.3392	5.0173	4.8396	4.9727	4.8267	4.629	4.5436	4.5568	4.68	4.6251	4.4854	4.68	4.4001	4.8086	4.643	4.7543
5.1982	5.3986	4.8485	4.9328	4.9628	5.4861	5.2954	5.3978	4.8937	5.0784	4.8215	4.7845	4.8645	5.2262	5.1178	5.2203	4.6031	5.1027	5.2401	5.5955	5.1578	4.4078	4.6781	5.6715	5.0699	5.0782	4.7954	4.5596	5.2107	5.1087	5.2601	5.0237	5.4927	5.2264	5.4028	5.4464	4.7911	5.4697	4.7348	5.2778	4.7261	5.2311	4.6958	4.9163	5.4832	4.6744	5.1228	5.0024	5.207	4.8936
8.2793	8.0265	7.6901	8.3146	8.5149	7.6632	7.7955	7.5181	7.6015	7.7461	8.1267	8.1084	7.401	7.3015	8.3342	7.5492	7.8513	7.6498	7.6997	7.4616	7.2341	7.0344	7.352	7.39	7.365	7.5295	7.5073	7.5363	7.8617	7.9379	7.9327	8.2059	8.0165	8.1885	7.9947	8.4393	7.7576	8.1767	7.5834	7.9163	8.2257	7.9584	7.759	7.9336	7.621	8.0419	8.0088	7.7234	8.1562	8.1757
8.8142	7.7802	7.1536	8.7935	8.512	9.0567	7.3427	8.5553	7.4158	9.23	7.5424	7.9807	8.0496	7.3496	8.8297	8.9307	8.9063	8.0107	8.9471	8.8867	9.0283	8.1918	8.3199	9.1744	9.1027	8.794	9.0147	8.8746	7.5403	8.6405	8.8693	8.1223	8.4894	8.7108	8.9061	8.8839	7.204	7.0173	8.904	8.6487	8.8348	7.1775	8.7377	7.6333	7.5184	8.2379	8.6933	8.7553	7.4578	7.8772
2.7327	4.1344	3.1022	3.0951	3.3215	3.6396	3.1923	4.3258	3.0838	3.5381	3.5622	4.0549	3.7071	4.5379	3.9268	3.5563	3.0609	3.1246	3.7222	3.9517	3.5862	4.033	3.3092	3.6405	4.0895	3.1839	3.6823	3.3553	3.9088	3.8347	3.0213	4.6477	3.9745	3.7364	3.6412	3.2693	3.1343	4.498	3.4096	3.3962	5.2384	3.6419	3.5234	3.373	3.9712	3.4662	3.9168	3.3649	3.2721	3.3711
6.0331	5.8686	5.7617	6.5567	6.4108	6.5219	6.2712	6.5305	6.3666	6.494	6.4764	6.3932	6.3315	6.1653	6.4079	6.3953	6.4612	6.2736	6.5261	6.4841	6.2077	6.2144	6.3989	6.3652	6.4686	6.4138	6.3845	6.3258	6.3995	6.5199	6.3625	6.5354	6.6491	6.5918	6.8685	6.9373	6.4066	6.6097	6.323	6.5752	6.6982	6.761	6.5939	6.5968	6.3239	6.3957	6.4285	6.3674	6.7303	6.5902
3.6061	6.4624	4.1064	3.8698	3.7016	4.4309	3.9731	3.9835	3.8186	3.8494	4.2427	3.217	3.5703	3.7156	3.5503	3.9677	3.5073	3.5867	3.6094	3.7058	3.8457	3.8249	3.9782	3.7492	3.5156	3.4706	3.5995	3.9379	3.7952	3.8231	3.6145	3.828	3.7739	3.6765	3.7794	3.7616	3.5027	3.86	3.61	3.8307	3.7301	3.3352	3.9271	3.9022	3.8013	3.9947	3.6987	3.4659	3.9958	3.5337
8.8383	8.4996	8.1378	8.5542	8.4799	8.6644	8.5375	8.6939	8.5506	8.4402	9.0162	8.7772	8.5011	8.6096	8.7712	8.8556	8.6189	8.3519	8.5674	8.6737	8.8061	8.467	8.6964	8.6977	8.6661	8.9251	8.8792	8.441	8.8089	8.7588	8.7042	8.499	8.8952	8.8307	8.6901	8.7844	8.6058	8.6834	8.444	8.6478	8.5691	8.6213	8.7741	8.8623	8.6002	8.4545	9.0323	8.5618	8.8674	8.3228
8.9217	8.5486	8.6253	8.9724	8.2602	8.1297	8.1106	7.727	8.1853	8.8846	8.2122	7.4982	8.4751	8.4005	8.0263	8.487	8.5097	8.3495	8.5485	8.6279	9.2034	8.5277	8.42	8.4746	7.7059	8.6596	8.5407	8.8272	8.4318	9.0115	8.8651	7.8541	8.3698	8.9203	8.5684	7.2792	8.7875	8.3744	8.9234	7.9656	8.7938	8.1264	8.4804	8.4399	8.6435	8.4443	9.0618	8.0165	8.3779	8.7607
5.4515	5.3651	5.273	5.4253	4.6272	5.1888	5.3809	5.1969	5.1774	5.2538	5.2584	5.7169	4.849	5.2378	4.9552	5.0948	5.6746	5.5146	5.8023	5.5185	5.6069	5.6145	5.4972	5.0204	5.3763	5.4741	5.5175	5.2275	5.1215	5.5858	5.5368	5.2999	5.0855	5.4997	5.4741	5.4321	5.1683	5.2599	5.3607	5.3718	5.8182	5.0435	5.5288	5.6152	5.1742	6.009	5.4977	5.4642	5.7238	5.2156
3.8694	3.3389	3.9982	3.831	3.4854	3.7168	4.1466	3.6662	3.7354	4.0405	3.7221	3.6113	3.7544	3.8398	3.3646	3.6637	3.4504	3.8651	4.0023	3.8183	3.6161	3.7116	3.7342	3.8256	3.7196	3.7586	3.5091	3.9999	3.2962	3.5829	3.8058	3.4517	3.6947	3.8601	3.8181	3.6057	4.19	3.8451	3.785	3.7456	3.9916	3.3189	3.7775	3.7259	3.9402	3.7917	3.7978	3.7936	3.2061	3.5189
11.402	11.604	11.487	11.302	11.268	11.231	11.312	11.401	11.193	11.314	11.188	11.057	11.464	11.292	11.181	11.313	11.231	11.131	11.183	11.293	11.403	11.22	11.346	11.48	11.492	11.43	11.269	11.506	11.43	11.454	11.407	11.165	11.459	11.246	11.244	11.246	11.307	11.284	11.636	11.417	11.311	11.368	11.354	11.493	11.654	11.3	11.535	11.174	11.546	11.198
13.158	13.044	13.235	13.073	12.916	13.054	13.277	13.135	13.155	13.157	12.598	12.629	13.186	13.016	12.624	12.957	13.039	12.932	12.642	12.796	12.925	13.205	13.264	12.77	12.932	12.953	13.06	13.196	13.003	13.17	13.229	13.298	12.877	13.349	12.78	12.841	13.16	12.962	13.384	12.631	13.261	13.198	13.16	13.192	13.219	13.364	12.994	13.247	13.311	13.215
8.8579	9.0966	9.1207	8.8734	8.7921	9.127	9.0019	9.2166	8.9982	8.9191	9.1031	8.9535	9.0502	9.1299	8.8752	9.022	8.9322	8.919	8.7503	8.9374	9.083	9.0224	9.0259	9.2125	9.1429	8.9184	8.9853	8.8589	9.1905	8.8513	8.7067	8.9571	9.075	8.7157	8.8408	8.9242	8.9109	9.0153	8.9609	8.8321	8.9625	9.227	8.9578	9.2085	9.2301	8.8318	9.07	9.0002	9.1692	8.9124
3.312	4.8146	4.2549	4.101	4.3703	4.2579	4.2685	4.873	4.6116	4.1908	5.3429	5.6144	4.288	5.089	4.3631	4.0044	4.2509	4.5403	5.3674	4.8696	3.727	4.1961	4.25	4.7291	4.2187	4.0368	3.6635	4.0847	4.7204	4.0985	3.983	4.8334	5.0093	4.2017	5.1687	5.2496	4.2207	5.3294	3.6627	5.2179	4.6456	4.7237	4.4464	4.3815	4.3745	4.6563	4.0958	4.2534	5.0764	4.3379
9.1488	9.9345	9.9433	10.214	11.001	10.152	9.2041	9.7048	10.088	9.9519	10.96	10.078	9.3616	9.8281	9.8947	9.9638	10.23	10.232	10.892	11.025	10.728	9.7499	9.2868	10.171	9.5018	9.5158	9.2615	9.1101	10.003	9.7094	9.6685	10.034	10.646	10.603	10.425	11.092	9.5428	11.105	9.0819	10.201	10.494	9.8621	9.9481	9.5566	10.137	10.438	9.583	10.215	10.241	11.246
9.377	9.7279	8.9625	10.167	10.134	9.5576	8.779	9.5218	9.756	9.5143	9.2378	9.0843	9.2901	9.1604	9.4828	9.7337	9.5115	9.377	9.5847	9.8372	9.7942	9.1584	9.3542	9.4312	9.2095	9.4754	9.4995	9.3059	9.685	9.7576	9.5743	9.2177	9.4726	9.7087	9.7454	9.8513	9.6915	9.3333	9.6806	9.5528	9.9774	9.5463	9.876	9.8669	9.6369	9.4468	9.5875	9.576	9.6839	9.5059
8.754	5.8341	5.5256	9.8672	9.5599	9.1705	5.1872	4.8565	9.2871	9.145	5.096	5.1662	5.2517	5.3136	9.4733	9.4929	10.124	9.4001	9.5945	9.6173	9.1747	8.17	8.7053	9.3768	5.6034	9.2025	9.3616	9.6346	5.079	9.598	9.5762	4.9822	5.0024	9.6942	9.5966	10.04	9.373	4.8133	9.0936	4.9644	9.8347	5.0875	9.5919	4.8994	4.8285	5.8854	4.6276	10.103	4.9489	9.8227
4.4809	4.075	4.6241	4.8737	4.462	5.1837	5.219	4.9431	4.847	5.1734	5.4339	4.9596	4.9036	5.0267	5.4629	5.4299	5.2461	5.0402	5.4583	5.3542	5.0679	4.7611	5.1398	5.6653	5.1909	5.2453	4.8487	4.9883	4.5738	5.1975	4.9091	4.995	4.5761	4.4786	4.5449	4.3873	5.0146	4.3423	4.9273	4.3114	4.5908	4.6958	5.0754	4.5801	4.5369	4.62	4.8514	5.3274	4.7698	4.5537
4.9331	4.1135	4.5948	5.2675	5.7732	5.6026	4.542	4.5759	5.3084	5.2489	5.6228	5.9137	4.355	4.9031	5.6205	5.1955	5.3389	5.6744	5.7406	6.2022	4.8163	4.5941	4.6737	5.0285	4.3893	5.3284	5.2709	4.5621	3.9692	5.347	5.1627	5.47	4.2471	5.284	5.7517	6.3026	4.9954	5.6177	4.8382	5.1068	5.2134	4.5183	5.3274	4.657	4.4258	4.392	4.8843	5.8409	4.6905	5.6579
3.0234	3.0692	3.2128	4.0298	3.3351	3.3397	3.1843	3.3664	3.9271	3.7057	3.3071	3.3953	3.0675	3.3171	2.7055	2.976	3.3829	3.2293	3.609	4.1509	3.2529	3.9085	3.5667	3.9848	3.1192	3.2031	3.5942	3.3351	3.6545	3.834	4.0945	3.5837	3.8537	3.9544	3.3449	4.0601	3.493	3.4466	3.5997	3.1268	4.0623	3.4442	3.7748	3.4605	3.7506	3.7437	3.877	3.2131	4.0838	3.4259
9.8513	9.9958	9.8657	9.8701	9.62	9.6869	10.047	9.9513	9.849	9.817	9.9991	9.6383	9.7893	9.7669	9.825	9.7671	9.8358	9.7887	9.8372	9.9494	9.7889	9.8247	9.7716	9.9768	9.923	9.7345	9.9066	9.9364	10.022	10.03	9.8951	9.8885	9.9891	9.8646	9.9767	9.864	9.8786	9.7222	9.8374	9.8931	10.081	10.062	9.8231	9.8871	9.802	10.101	9.9673	10.109	10.082	9.9406
10.312	10.284	10.339	10.687	11.453	10.869	9.9081	10.066	10.868	10.72	10.677	11.023	9.986	10.18	10.715	10.623	10.89	10.938	11.123	11.067	9.9734	9.9896	10.152	10.509	9.9774	10.248	10.824	9.8737	10.001	10.914	10.837	10.672	10.245	10.724	10.585	11.425	10.678	10.82	10.316	10.679	10.819	10.601	10.631	10.164	9.8969	10.222	10.049	11.328	10.254	11.006
3.4908	8.9032	8.1424	3.7243	3.7976	3.3309	8.4911	8.7888	3.14	3.3158	8.6553	8.3606	8.1609	8.2048	3.0503	3.0536	3.0777	3.638	2.9938	3.139	8.4061	7.8636	7.2965	3.38	8.4336	8.2807	3.5249	8.2222	8.5415	3.2293	3.4762	8.4022	8.5681	3.5767	8.023	4.0093	3.2888	8.4791	4.3238	8.2666	4.0775	8.1915	3.3925	8.141	8.7025	8.2175	8.4281	2.5401	8.2759	3.9557
7.7584	7.7139	7.7694	7.6292	7.8499	8.0475	8.0352	7.8809	8.0972	7.8356	8.031	7.9852	8.0496	8.0728	8.1954	7.9206	7.8749	7.6774	7.9328	7.6517	7.9606	7.7941	7.8296	7.7287	7.7474	7.9019	8.0519	7.9291	7.5384	7.8652	7.7358	7.8652	7.7464	7.8794	7.8415	7.7766	7.8244	7.7898	7.8981	7.5894	7.9837	7.8068	7.8674	7.8966	7.5685	7.8426	7.6449	8.3717	8.0719	8.1748
9.9053	10.651	9.2889	9.4662	9.553	9.75	10.581	10.549	9.7242	9.8124	10.307	10.231	10.697	10.7	9.817	9.7789	9.7564	9.5958	9.7591	9.3854	11.01	10.462	10.188	9.768	10.392	10.676	9.9148	10.686	10.578	9.8827	9.907	10.547	10.573	9.9358	10.471	9.617	9.7405	10.529	9.8708	10.39	9.9105	10.467	9.9265	10.165	10.844	9.8259	10.541	9.748	10.532	9.7703
8.3245	9.3694	8.7637	8.4558	7.8793	9.0358	8.9377	9.3678	9.0057	9.032	9.5705	9.2608	9.1396	9.6266	8.8361	9.0537	8.6309	8.8469	8.7193	9.2113	9.1863	9.3185	9.0189	8.9981	9.3012	9.2588	8.5888	9.2694	9.2112	8.735	8.5105	9.1498	9.2942	8.5714	9.333	8.9315	8.6155	9.2691	8.8493	9.5081	8.9417	9.1889	8.8955	9.3804	9.4561	9.0027	9.3004	8.5959	9.2411	8.4664
6.6554	7.127	6.6237	6.5274	6.6865	6.9584	6.9651	6.4994	6.6962	6.3878	6.5373	6.5044	6.7198	6.7497	6.4743	6.823	7.4584	6.5983	6.281	7.1629	6.6435	6.215	6.498	6.5319	6.6477	6.4246	6.5948	6.6954	7.0562	6.9322	6.3932	6.6452	6.9802	7.1867	6.8544	6.5437	6.8187	6.9162	6.8743	6.152	7.177	6.7046	7.0354	7.3179	7.3627	6.7191	7.2686	6.7616	7.1891	6.783
8.2023	8.2799	8.4784	8.7068	8.2606	8.444	8.3661	8.5622	8.4408	8.7758	8.7974	8.6375	8.8202	8.7097	8.9449	8.6558	9.0343	8.7784	9.3892	8.9382	7.8953	8.1103	8.3371	8.1779	8.4066	8.9309	8.3021	9.1229	8.2006	8.729	8.6624	8.8938	8.224	8.8855	9.0736	8.9041	8.7805	8.9248	8.4791	8.6251	8.4192	8.8167	8.1615	8.4526	8.3929	8.7099	8.3949	9.0473	9.1502	8.7838
12.775	13.021	12.902	12.809	12.469	12.811	12.72	13.021	12.893	13.026	12.675	11.964	13.062	12.877	12.584	13.029	12.559	12.597	12.449	12.746	13.031	13.127	13.049	13.012	13.2	12.957	12.918	13.029	12.724	12.871	12.908	12.599	12.937	12.842	12.595	12.054	12.7	12.68	13.079	12.714	12.648	12.852	12.615	12.719	13.177	12.809	12.927	12.799	13.07	12.699
9.0861	9.0808	9.1455	9.2064	9.9321	9.5624	9.5217	9.3816	9.144	9.3455	9.7157	9.8828	9.4357	9.27	9.4567	9.0888	9.519	9.3678	9.3696	9.2023	9.2172	9.0863	8.9875	9.2258	9.0022	9.1207	9.3007	9.1167	9.4018	9.3604	9.1414	9.5507	9.3695	9.2282	9.7021	9.5701	9.2562	9.9223	9.1499	9.4106	9.4433	9.5424	9.4458	9.0601	9.2301	9.2412	9.3979	9.7184	9.2814	9.415
9.2137	8.8274	9.5033	9.0295	8.7933	9.3114	8.7519	9.4559	9.9044	9.4937	8.9471	8.811	9.166	9.1251	8.8627	9.239	8.7385	8.8614	8.9895	9.3092	8.7987	9.1943	9.2056	9.3055	8.9047	9.32	9.0313	8.9405	9.2853	9.4715	9.4109	9.0504	9.4444	9.2146	9.3161	8.8863	9.574	9.0347	9.5491	9.0651	9.5778	9.4594	9.4817	9.5913	9.5474	9.4269	8.8645	8.9922	9.7548	9.371
9.4147	9.6308	9.6469	10.16	9.7714	9.6078	9.2495	9.7667	9.4128	9.4038	10.162	9.8655	9.657	9.7007	9.8874	9.4733	9.4339	9.9868	9.7913	9.8316	8.8881	9.47	9.136	9.4912	9.3441	9.3543	9.2568	9.5623	9.3023	9.4801	9.3711	9.8349	9.4504	9.4684	9.8733	9.6944	9.5078	9.8516	9.4209	9.7473	9.6114	9.2965	9.2351	9.0042	9.3289	9.4929	9.1323	9.7033	9.4705	9.631
9.5192	9.5878	9.2489	9.404	9.4441	9.352	9.4496	9.4016	9.3076	9.4274	9.5483	9.3995	9.1526	9.3119	9.3222	9.4684	9.2949	9.2825	9.2498	9.299	9.4489	9.2935	9.3912	9.2299	9.4202	9.3492	9.4314	9.4058	9.7206	9.5072	9.4873	9.5402	9.6563	9.4117	9.4775	9.4748	9.4198	9.4539	9.3383	9.4105	9.6251	9.6563	9.6739	9.6023	9.4529	9.6105	9.6285	9.6247	9.6085	9.3457
7.6534	8.232	8.0465	8.0681	7.6841	8.2618	8.3298	8.3656	8.6837	8.1206	8.555	8.8178	8.2378	8.4669	8.2172	8.3564	8.4289	8.3087	8.5822	8.1978	8.734	8.592	8.5904	8.1667	8.4123	8.4535	8.4502	8.2299	8.6022	8.5307	8.4038	8.4311	8.6798	8.5834	8.3051	8.5714	8.4168	8.5308	8.4503	8.4127	8.5109	8.4602	8.4005	8.9942	8.7479	8.7337	8.5071	8.3925	8.7808	8.1889
4.5917	5.6173	4.7193	7.1512	5.6744	5.3498	5.5959	6.5557	6.1071	4.8867	5.9922	5.3817	6.9103	5.752	6.306	6.347	6.7464	5.7573	5.5125	5.7835	5.382	5.9732	6.0386	7.3018	6.9095	4.6257	6.4251	5.8706	5.4149	4.9771	4.6006	4.2722	5.3053	5.8621	5.6333	6.2145	5.5613	4.0334	6.2257	5.5363	6.5582	3.799	6.5522	5.8004	6.296	6.1354	5.5369	4.5494	5.8461	5.6034
5.8282	6.3018	5.9626	5.9873	5.8029	6.4834	6.5853	6.2319	6.1572	6.493	5.8304	6.2503	6.1575	6.2648	5.9082	5.982	6.0028	6.1876	6.0402	5.9984	6.7189	6.4904	6.7809	6.3196	6.3486	6.2604	6.3203	6.3034	6.3405	6.5497	6.6091	6.4081	6.0662	6.1824	6.3182	6.2477	6.359	6.0649	6.8957	6.5405	6.7647	6.608	6.9692	6.9841	6.7545	6.7581	7.1256	5.9695	6.7157	6.2369
11.562	11.392	11.22	11.459	11.199	11.426	11.466	11.572	11.509	11.462	11.804	11.459	11.662	11.437	11.618	11.653	11.484	11.538	11.837	11.739	11.504	11.478	11.637	11.633	11.603	11.502	11.575	11.531	11.455	11.642	11.537	11.507	11.51	11.679	11.473	11.463	11.47	11.573	11.382	11.526	11.231	11.428	11.227	11.23	11.423	11.223	11.4	11.593	11.368	11.588
6.6459	5.8332	6.632	7.3979	7.7535	6.9858	6.7739	8.2554	6.8051	6.9225	7.1482	6.6904	8.1767	7.2582	8.22	8.4574	8.5613	7.7885	7.951	6.8208	7.1228	8.308	7.2051	7.9819	8.2488	6.741	8.0823	6.716	6.8259	6.6244	6.7493	6.9487	7.7126	8.3669	8.4286	7.0464	6.8878	8.536	8.221	6.6215	8.3217	6.9042	8.7201	6.9908	8.6624	8.2216	7.3236	8.2018	8.3316	6.9244
7.2841	6.9402	7.0286	6.8574	6.2848	6.8331	7.0833	7.087	6.7749	7.0469	6.5088	6.636	6.71	7.3158	6.6042	6.5369	6.6859	6.7002	6.5688	6.5044	7.0693	7.0833	6.9185	6.8307	7.186	6.908	6.6992	6.9835	7.0702	6.7842	6.9268	7.0816	6.9767	6.7312	7.1127	6.7578	6.7535	6.6662	7.1915	6.5436	7.4075	6.8461	7.0603	7.1953	7.3351	7.4302	7.1521	6.8487	7.1991	6.781
5.0506	5.3699	5.984	5.1654	5.1466	5.6298	5.4364	5.5262	4.838	5.929	4.7044	5.0493	5.3485	5.5996	5.1933	5.3525	5.6183	5.4973	5.2941	5.9614	5.705	5.6727	5.4834	5.5762	5.7258	5.3261	5.5364	6.0376	5.4601	5.3368	5.3836	5.37	5.0852	5.5365	5.5389	5.7353	4.9822	5.2274	5.1335	5.9978	5.3076	5.2314	5.2986	5.0124	5.6548	5.8859	5.6446	5.515	5.3472	5.1784
5.0759	9.3186	5.6152	6.3151	5.4662	4.9996	5.8902	5.7898	5.5905	5.6006	5.8832	7.318	5.5691	7.3265	5.9858	5.9528	5.2199	5.3453	5.1587	5.5532	5.7749	6.5398	5.976	5.5347	5.6161	5.3668	6.2332	5.2865	5.9556	6.1826	5.7997	5.9468	5.7932	5.6381	5.4659	5.1774	5.6828	6.2026	5.094	5.7917	6.3054	5.3569	5.5602	6.6233	5.8696	6.1256	7.6608	5.0884	5.2583	5.066
4.4524	5.4552	5.6244	5.6548	5.4933	5.6255	5.6104	5.6388	5.8571	5.6507	6.1584	5.6731	5.1482	5.8753	5.2457	5.672	5.1791	5.417	5.6698	6.3018	5.4572	5.8275	5.5975	5.5797	4.9662	5.7725	5.3541	5.0523	5.8249	5.8043	5.9381	5.8927	5.6925	6.1693	5.757	6.3944	5.6357	5.8244	5.4708	5.9764	5.7437	5.6082	5.8013	6.1943	5.4072	5.5388	5.1858	5.485	6.4852	5.3137
3.7333	3.6279	3.8861	3.6798	4.097	3.6596	3.5467	3.6514	3.5568	3.7182	3.5633	3.8287	3.8088	3.5997	3.8391	4.0622	3.8615	3.9976	3.879	3.6948	3.7586	3.6326	3.6303	3.7984	3.8825	3.724	3.9241	3.4835	3.7743	3.5625	3.6704	3.8119	3.7973	3.8117	3.5717	3.8649	3.8179	3.9067	3.6798	3.8281	3.5484	3.8537	3.4558	3.6986	3.6943	3.7252	3.8093	3.7414	3.5245	3.7323
3.6135	3.2481	3.6478	4.7036	4.582	3.2446	3.706	3.1024	4.609	3.8524	3.3526	3.3359	5.0318	3.4193	5.2394	4.7973	5.5733	5.263	5.7082	3.3052	3.1771	4.7149	3.3577	3.5185	4.2681	3.7052	4.8856	3.5001	3.2993	3.3814	3.5249	3.4405	5.1249	4.7034	3.2247	3.2769	3.918	5.49	4.5949	5.4305	5.3306	3.4022	5.5292	3.5069	4.5436	6.0179	3.0061	4.9853	4.7217	3.7703
9.9126	9.8026	10.008	9.7915	10.059	10.041	10.284	9.9188	9.7295	9.9715	10.293	10.456	9.9478	9.9479	10.168	9.7835	9.8933	9.8828	9.966	9.8932	9.6945	9.8241	9.8	9.9844	9.707	9.9171	9.9419	9.8441	10.141	10.095	9.9206	10.105	10.075	9.9398	10.164	10.246	10.079	10.314	9.6361	10.074	10.017	10.098	9.9575	10.029	9.8097	10.048	10.145	10.361	9.9856	10.194
9.9126	9.8026	10.008	9.7915	10.059	10.041	10.284	9.9188	9.7295	9.9715	10.293	10.456	9.9478	9.9479	10.168	9.7835	9.8933	9.8828	9.966	9.8932	9.6945	9.8241	9.8	9.9844	9.707	9.9171	9.9419	9.8441	10.141	10.095	9.9206	10.105	10.075	9.9398	10.164	10.246	10.079	10.314	9.6361	10.074	10.017	10.098	9.9575	10.029	9.8097	10.048	10.145	10.361	9.9856	10.194
10.041	10.116	9.9006	9.7139	9.9742	10.024	10.131	9.6651	9.9886	9.9924	10.209	10.747	9.9967	9.9845	9.9627	9.8222	10.141	10.14	10.28	10.014	10.396	10.032	9.8268	9.656	9.9226	10.066	9.8757	9.8841	10.036	9.9134	9.7883	10.089	10.021	9.9377	10.427	10.211	9.7994	10.46	9.9178	10.237	10.098	10.141	10.015	9.9957	10.329	10.208	10.28	9.9464	9.9737	10.203
6.5721	6.7688	6.3761	6.5305	6.4294	6.4806	6.4601	6.269	6.1571	6.3716	6.3037	6.2571	6.0516	6.3402	6.2506	5.7951	6.1841	6.1227	6.0044	6.1984	6.5548	6.0711	6.1584	5.8653	5.9592	6.3664	6.28	6.6626	5.9315	6.299	6.2005	6.8712	6.0194	5.9069	6.2719	6.192	6.2626	6.2619	6.1186	6.2655	6.546	6.6797	6.4222	6.3101	6.4371	6.6718	6.5308	7.013	6.5217	6.2689
5.6676	5.3131	5.4278	5.4928	5.4487	5.3634	5.7132	5.3773	5.2524	5.4177	5.8787	5.3949	5.4855	5.2946	5.6125	5.4634	5.4918	5.4041	5.6802	5.475	5.0904	5.5335	5.293	5.3436	5.3532	5.5028	5.427	5.396	5.394	5.3285	5.4362	5.3806	5.5505	5.6489	5.5006	5.4522	5.4341	5.4801	5.3547	5.5634	5.7876	5.5427	5.6113	5.4617	5.7223	5.4881	5.6186	5.5667	5.9478	5.5903
9.0592	9.0261	8.8792	8.7726	9.1353	9.217	8.9175	9.0757	8.9444	9.2063	8.9336	9.158	8.8109	9.2381	9.1195	9.1904	8.846	8.6465	8.8846	9.194	9.1541	8.9223	9.1097	9.1735	8.8516	9.0291	8.8984	8.9831	9.383	9.3427	9.3499	9.1133	9.0625	8.9543	9.2681	9.1771	9.2269	9.0906	9.0234	9.1087	9.1277	9.3849	9.1573	9.5844	9.0854	8.9316	9.2851	8.777	9.2028	8.8915
10.112	9.9229	9.9419	9.989	9.6235	10.22	9.9272	9.893	10.41	9.951	9.987	10.157	10.014	10.078	10.085	10.299	10.165	9.9581	9.9568	9.8985	10.02	10.291	10.372	9.7899	10.101	9.9763	10.133	9.8208	10.193	10.293	10.077	10.14	9.9935	10.305	9.8018	9.9877	10.125	10.264	10.27	9.81	10.374	9.9534	10.488	10.386	10.401	10.33	10.097	10.193	10.346	10.133
7.4622	7.6229	7.5948	7.5637	7.2225	7.9692	7.6962	7.7755	7.8157	7.792	7.9953	8.0764	7.3532	7.7629	7.7409	7.7483	7.9058	7.8576	7.5912	7.8086	7.3325	7.4261	7.3084	7.8276	7.5587	7.4774	7.4955	7.3387	8.0546	7.7354	7.8258	7.9847	7.693	7.7282	8.0193	8.28	7.5966	8.0591	7.1797	8.0288	7.4555	7.6961	7.7204	7.8112	7.2622	7.7657	7.842	7.5924	7.8526	7.5266
8.6117	8.3901	8.4152	8.1156	8.0245	8.5373	8.6368	8.5626	8.4539	8.6006	8.3757	8.0217	8.1682	8.4774	8.2567	8.3617	8.2989	8.0732	7.7693	8.7502	8.1532	8.4616	8.7492	8.6242	8.5444	8.3342	8.3943	8.6445	8.53	8.6197	8.5598	8.3908	8.6019	8.6197	8.3171	8.4524	8.6371	8.4501	8.6119	8.3354	8.739	8.5307	8.5235	8.6263	8.4762	8.4572	8.4295	8.5267	8.77	8.4326
5.4065	5.7751	5.3814	5.3641	5.8333	5.491	5.6502	5.9679	5.7071	5.3803	5.7223	6.3933	5.5211	5.7618	5.7441	5.528	5.5499	5.7812	5.896	6.0337	5.5058	5.616	5.3687	5.3621	5.7903	5.6525	5.2441	5.6988	5.3956	5.5768	5.5805	5.6839	5.4059	5.4775	6.0405	6.1378	5.3613	5.7352	5.454	5.9073	5.373	5.7931	5.2398	5.7774	5.5313	5.7981	5.451	5.6945	5.9642	5.2507
6.5501	6.9084	6.8299	6.6915	6.5637	6.7266	6.6128	6.5616	6.5893	6.8475	6.8953	6.8654	6.7943	6.5936	6.7826	6.5604	6.6588	6.7658	6.7679	6.6349	6.7433	6.6624	6.2022	6.8027	7.0387	6.6748	6.6665	6.6616	6.5396	6.9552	6.8999	6.8111	6.9707	6.8159	6.8663	6.9392	6.7396	6.7148	6.9488	7.0959	6.8986	6.8239	6.8648	6.5203	7.2021	7.0112	7.0713	7.0303	6.7067	6.5005
10.766	11.303	10.841	11.046	10.579	10.799	10.99	10.86	10.779	10.916	10.908	10.705	10.959	10.706	10.803	10.883	10.724	10.836	10.869	11.004	11.014	10.953	10.846	11.013	10.959	10.935	10.952	10.89	11.114	11.01	11.106	10.815	11.075	11.073	10.994	10.968	10.883	10.802	10.744	11.154	10.87	10.92	10.876	11.033	11.203	10.907	11.212	10.904	10.838	10.669
8.4908	8.3317	8.5026	7.9581	7.8061	7.9394	8.2606	8.3758	8.1723	8.2435	7.7719	7.4179	8.1909	7.8888	7.8092	7.7883	7.8306	7.9535	7.9797	7.6587	8.0003	8.1105	7.6562	7.9353	7.835	7.8592	8.0258	8.4147	7.9978	8.1305	8.0799	7.7335	8.3132	8.0187	7.8799	7.9216	8.1237	7.4721	8.117	7.6185	8.0291	8.1511	7.7563	8.2132	8.3168	8.2229	8.1812	7.9922	7.9268	7.7295
11.036	11.41	11.52	11.543	11.812	11.8	11.348	11.555	11.606	11.567	11.68	11.934	11.341	11.512	11.522	11.628	11.384	11.575	11.559	11.981	11.286	11.209	11.541	11.558	11.489	11.603	11.445	11.281	11.429	11.704	11.739	11.817	11.585	11.551	11.814	11.877	11.512	11.716	11.25	11.889	11.642	11.61	11.751	11.731	11.372	11.611	11.46	11.871	11.583	11.524
12.021	11.969	11.853	11.864	12.225	11.605	12.255	11.891	12.287	11.896	12.093	11.309	11.958	12.01	11.972	12.021	11.871	11.814	11.999	11.353	11.989	12.252	12.252	12.112	11.914	11.625	12.056	11.869	11.992	11.9	12.027	11.749	11.954	11.717	11.526	11.313	11.684	11.849	12.151	11.711	12.107	12.146	12.026	11.582	11.661	12.116	12.049	12.525	11.95	12.228
5.7225	5.4897	5.7689	5.5522	5.3762	6.2723	6.3028	6.2364	6.3229	5.8678	6.3389	6.0336	5.8514	6.0274	6.0491	5.9814	6.0828	5.8914	5.6815	5.8763	5.5847	6.0324	6.0569	6.0408	6.1048	5.8432	6.166	5.9118	6.5453	6.3356	6.2539	6.1624	6.0911	5.9856	6.1918	6.0944	6.1367	6.1252	5.6086	5.5531	6.1075	6.2147	6.344	6.1072	5.995	6.2069	6.2506	6.3809	6.8334	5.5707
7.1683	7.524	7.2663	7.4239	7.0019	7.3283	7.3277	7.0824	7.2966	7.366	7.6837	7.4354	7.4539	7.4905	7.2096	7.2497	7.0456	7.4427	7.6194	7.1709	7.5893	7.4831	7.3654	7.2514	7.6293	7.5096	7.4539	7.3353	7.6698	7.5868	7.4059	7.4584	7.5441	7.5256	7.7449	7.2707	7.3767	7.9176	7.4994	7.2872	7.6237	7.5591	7.644	7.5679	7.5662	7.432	7.5102	7.1972	7.5364	7.362
6.4916	6.3458	6.6533	7.0909	6.5313	6.6564	6.7792	7.0865	6.6773	6.7199	6.5638	6.5793	6.4123	6.3698	6.6184	6.1963	6.3088	6.0067	6.3251	6.7889	6.2336	6.914	6.7639	6.6922	6.7278	6.2954	6.5875	6.7634	6.5201	6.5811	6.4415	6.6826	6.3458	6.1993	6.3946	6.6667	6.8442	6.4089	6.7203	6.6731	6.6811	6.7639	6.909	6.8613	6.5498	6.5769	6.783	7.3061	6.895	6.5339
9.2537	9.3643	9.2312	9.0258	9.1197	9.1493	9.3131	9.1945	9.2877	9.0272	9.1893	9.2111	8.9128	9.177	8.8451	9.0824	9.0201	9.0415	9.001	8.7878	9.334	9.4148	9.4115	8.9011	9.3504	9.0997	9.3004	9.2414	9.3576	9.3122	9.3254	9.2114	9.2388	9.201	9.0402	9.1911	9.3161	9.1696	9.3251	8.919	9.4931	9.4454	9.4741	9.6959	9.1757	9.5919	9.3414	9.3325	9.6191	9.1123
8.5924	8.564	8.4409	8.8148	8.7714	8.3427	8.6772	8.7488	8.5028	8.5603	8.5009	8.5108	8.5105	8.6963	8.6951	8.698	8.9072	8.5565	8.5647	8.5877	8.4393	8.6112	8.5319	8.5131	8.7536	8.7767	8.43	8.7456	8.7881	8.7136	8.6042	8.5623	8.5998	8.7685	8.7101	8.8587	8.6723	8.7399	8.6469	8.3497	8.7486	8.7123	8.8887	8.8958	8.8031	8.8812	8.9347	8.5586	8.8603	8.6635
7.5437	6.1676	6.5092	6.507	6.1091	6.736	7.1095	6.9853	7.4495	7.2146	7.8249	6.9529	6.0956	6.2995	6.6963	6.5299	6.8829	6.6394	6.4562	7.259	6.9283	6.7272	7.0612	7.1997	6.5204	6.5741	7.4411	6.8351	6.5893	6.0943	6.2169	7.2565	6.465	6.2847	6.9519	7.1119	6.4092	6.9297	6.9689	7.9194	6.5856	6.1006	6.882	6.6097	6.543	6.7242	6.31	6.4551	7.0504	6.7698
8.5934	7.0304	8.5058	7.7135	7.2593	7.8011	8.3192	9.2959	7.8097	7.7836	7.0963	7.2405	7.3568	7.1402	7.1714	7.2836	8.4988	7.0572	6.7855	10.683	7.0677	7.162	7.406	7.3348	7.0102	6.9553	7.5148	7.9528	7.3317	7.6511	7.2154	10.171	7.0574	7.2488	7.0498	7.0302	8.0628	7.0802	8.8565	8.1375	6.7514	6.5339	6.9469	7.6664	6.7751	6.7097	6.7282	6.8478	7.5001	6.9004
8.4706	8.9033	9.2647	8.7274	9.1181	8.6793	8.5622	8.8011	8.6657	8.7757	8.7884	8.8494	8.8063	8.7307	8.7177	8.5982	9.0618	8.7362	8.7438	8.8865	8.3019	8.5862	8.7098	8.4025	8.7419	8.734	8.3902	8.8395	8.7924	8.9	8.7534	8.9771	8.8579	9.174	9.0296	9.2623	8.9996	8.8063	8.6842	8.8262	9.3002	9.0694	8.7124	8.8143	8.4667	9.0131	8.906	8.9686	9.3861	9.1102
5.3442	5.8455	5.9123	5.6763	5.6919	5.6465	5.5111	5.8249	5.6974	5.781	5.1377	5.4111	5.872	5.697	5.8194	5.9083	5.6343	5.7715	5.6142	5.6345	5.3165	5.4693	5.5875	5.6766	5.5183	5.5934	5.752	5.7072	5.3389	5.5461	5.8615	5.5811	5.1781	5.743	5.4085	5.5253	5.5754	5.6177	5.8906	5.3359	5.5221	5.1682	5.3427	5.6827	5.1903	5.3628	5.6102	5.7373	5.6992	5.4997
5.1632	4.7059	4.7382	4.8569	5.2036	4.8847	4.795	4.9021	4.9634	4.7998	4.558	4.7259	4.9408	4.8305	4.7501	4.9772	4.8948	4.7054	4.7584	4.6282	4.8672	4.9064	4.9196	4.7661	4.854	5.1538	4.8867	4.8892	4.7378	4.8296	4.985	4.8868	4.5159	4.9104	4.706	4.7084	4.8495	4.6211	4.9983	5.0523	4.5352	5.0101	4.4333	4.6517	4.6951	4.6793	4.8163	4.9732	4.503	4.9739
8.2321	8.3719	7.9618	8.1753	8.1357	7.9597	7.7704	8.1075	7.8778	8.0418	7.9699	7.5333	7.8277	8.0894	7.886	8.0918	7.9253	7.7	7.7504	8.1772	7.8477	7.819	7.9431	7.9175	8.0742	7.9631	7.7958	7.8922	8.3181	8.0092	8.0326	7.9585	7.9981	8.0955	8.1953	8.0774	7.7357	8.0055	7.4674	8.1152	8.0929	8.1363	8.0653	8.3089	8.5122	8.2058	8.3882	7.8321	8.4371	7.8167
7.0283	7.3159	6.8883	7.4291	6.4794	7.0338	6.9987	7.2759	6.9038	6.9634	7.349	6.9318	7.2356	6.8184	7.3185	7.2518	6.892	7.0401	7.4573	7.2617	7.4878	6.8829	6.8693	7.6591	7.1956	6.8274	6.9862	6.7374	7.5688	7.5471	7.4056	7.1037	7.5768	7.3917	7.2306	7.4746	7.2555	7.2272	6.9641	7.7017	7.3206	7.5121	7.0983	7.4979	7.5746	7.1979	7.6577	7.0223	7.1796	6.9735
6.3756	6.7521	6.4636	6.1277	6.3946	6.5267	6.1794	6.4186	7.0035	6.4871	6.5989	6.9832	6.3659	6.3654	5.9995	6.297	6.4902	6.3835	6.6429	6.8905	6.7831	6.7683	6.5917	6.0719	6.3448	6.4772	6.4372	6.6147	6.1568	6.4969	6.3714	6.4736	6.2179	6.8448	6.2393	6.7015	6.5556	6.4177	7.0796	6.2581	6.7799	6.2645	6.2712	6.8474	6.7366	6.7549	6.1825	6.4311	6.9762	6.2389
5.4173	5.5855	6.1594	6.9426	5.6272	6.7145	7.3648	8.4954	6.7091	6.466	4.9365	7.9012	5.5993	4.6855	5.5237	4.6187	6.4575	4.5049	4.9283	6.9411	6.4283	5.0981	7.1979	6.3782	4.6774	4.7761	5.873	5.6281	4.4327	3.855	3.719	7.1117	4.8103	4.8328	6.1187	7.7647	6.3807	6.3766	6.2112	7.8957	5.2775	5.5647	4.7523	6.2526	4.3328	5.6471	6.074	4.4153	7.7188	5.175
4.676	4.3224	4.5515	4.7112	4.6574	3.9859	4.5773	4.5625	4.5633	4.4439	3.9767	4.2747	4.6577	4.4869	4.15	4.3841	4.9617	4.1957	4.2791	4.3654	4.4393	4.2135	4.09	4.2403	4.4157	4.5125	4.2866	4.531	4.3637	4.199	4.1689	4.1767	4.2684	4.3117	4.0612	4.2591	4.4741	4.1311	4.2667	4.0641	4.5132	4.4744	4.4745	4.3079	4.6499	4.3463	4.1053	4.3574	4.1382	4.2547
5.912	5.7578	5.9384	5.8851	6.007	6.0155	5.9205	5.924	5.9043	5.8188	5.6631	6.1131	5.3921	6.0741	5.7158	5.9113	5.8187	6.0089	6.0208	5.97	5.9757	6.0141	5.8502	5.6262	5.9339	5.981	5.8204	5.6603	5.5145	5.9656	5.6702	5.8613	5.5315	5.8629	6.0064	5.9591	5.5636	6.0376	5.9301	5.8427	5.863	5.8557	6.0226	5.8752	6.0659	6.1216	5.7932	5.8286	6.144	5.8537
4.6594	5.057	4.76	4.9943	4.8247	4.9244	5.069	5.0769	5.0508	5.3821	5.0184	4.9113	4.8575	5.1084	4.8409	5.0864	4.9696	4.9339	5.2536	5.2721	5.1329	5.064	4.9404	5.2684	5.1067	5.0843	5.1473	4.7545	5.1286	5.2448	5.146	5.1986	4.9689	5.2015	4.7365	5.1032	5.0078	4.9146	4.9788	4.9853	4.9831	5.0215	4.7419	4.9905	5.1179	4.8284	4.886	5.0488	4.9213	4.8851
8.811	10.342	9.6404	12.466	9.358	9.1169	9.8774	8.8838	7.5245	7.4634	8.4306	9.9307	9.4655	8.5419	10.098	9.709	9.3996	7.0221	8.1152	10.169	8.3785	9.0357	10.076	9.9367	9.8225	9.3326	9.3527	7.9615	11.881	10.629	9.9285	7.5712	10.33	8.6636	8.763	9.4133	9.3941	8.9733	7.8823	10.502	9.3862	9.0234	12.114	12.456	9.8614	10.52	11.574	7.7311	7.7743	9.77
8.9581	8.7171	8.5237	8.7195	8.3306	8.7845	8.6928	8.7794	8.6964	8.6591	9.0388	8.7654	8.5608	8.5948	8.6882	8.8951	8.7325	8.5833	8.5071	8.5562	8.7241	8.5544	8.6981	8.9276	8.7089	8.7105	8.6141	8.5354	8.7395	8.7443	8.7152	8.6743	8.8896	8.678	8.6882	8.7452	8.4524	8.7466	8.5773	8.6732	8.4808	8.7774	8.7588	8.8068	8.8158	8.6865	8.925	8.5877	8.7014	8.4707
[truncated: 394 more rows]
[truncated: 160 more columns]
