# Supplementary material for: 2D association and integrative omics analysis in rice provides systems biology view in trait analysis
Source: Commun Biol. 2018 Sep 27;1:153. doi: 10.1038/s42003-018-0159-7 (PMC6160469; doi:10.1038/s42003-018-0159-7)
Supplement: Supplementary file 10 — Supplementary Data 8 [file 42003_2018_159_MOESM10_ESM.csv]

5.841	6.0963	5.42	5.8659	6.027	6.004	5.8397	5.8529	5.8511	5.7355	5.7912	6.0466	5.7393	5.9413	5.5894	5.7972	5.948	5.9292	5.6349	5.423	5.5347	5.9221	5.6451	5.7437	5.4883	5.5032	5.4809	5.3667	5.8439	5.9594	6.0902	5.7818	5.8277	5.7627	5.6892	5.9286	5.6369	5.7355	5.699	5.9194	6.0085	6.3787	5.7351	5.5349	6.3192	5.9692	6.0026	5.8071	5.7946	5.589
8.9986	9.0694	8.405	8.9766	9.1148	9.1099	8.9871	8.7801	8.9327	8.9572	9.4585	9.5706	8.8247	8.9995	9.1619	9.053	9.0622	9.1928	9.4458	9.0641	8.9629	8.8679	8.8121	9.0944	8.8412	9.0873	8.989	8.865	8.9571	9.1083	8.963	9.0183	9.1001	8.8881	9.1581	9.2735	9.0255	9.0279	8.8473	8.9939	8.8828	9.1718	9.0849	9.1759	8.8181	8.767	8.7957	8.7173	9.1179	8.9879
7.9742	7.4363	7.2529	7.4239	7.9585	7.207	7.8646	7.7936	7.3314	7.4728	7.7025	7.6782	8.0113	7.6715	8.0216	7.8046	7.94	7.7158	7.4903	7.4607	7.5239	7.2163	7.7749	7.765	7.3598	8.1265	7.7269	7.5187	7.6526	7.6491	7.5524	7.3909	7.9113	7.184	7.8687	8.1474	7.3767	7.839	7.4645	8.0833	7.6009	6.9952	7.5686	7.4296	7.4435	7.843	7.7102	7.9641	7.6568	7.31
6.3768	6.6283	6.5315	6.4816	6.134	6.2956	6.5857	6.5359	6.244	6.2911	6.6718	6.7373	6.3509	6.3662	6.6681	6.2037	6.5868	6.2893	6.5389	6.3556	6.4632	6.2748	6.4369	6.7338	6.1784	6.6801	6.3716	6.2927	6.7143	6.442	6.4574	6.4721	6.6506	6.4378	6.8915	6.5774	6.4224	6.7795	6.4452	6.76	6.302	6.5197	6.6068	6.8478	6.1728	6.5832	6.4523	6.4782	6.9795	6.4175
9.4199	8.9536	9.2009	9.0515	8.9731	9.5944	9.6154	9.2831	9.4196	9.2255	9.1553	9.4047	9.044	9.4236	9.2327	9.5098	9.5569	9.1113	9.0024	9.2381	9.3916	9.3381	9.5094	9.7339	9.4608	9.3927	9.3688	9.4877	9.5607	9.5328	9.4824	9.5242	9.3331	9.6388	8.9884	9.4791	9.216	9.2833	9.1336	9.483	9.6152	9.5863	9.6102	9.4698	9.7512	9.5079	9.8417	9.3469	9.5658	9.5396
9.1112	9.4734	8.9988	8.9499	9.1987	9.019	9.0955	9.291	9.6577	9.0955	9.278	9.8684	8.9489	9.2899	9.2589	9.183	9.0849	9.2855	9.4053	9.3125	9.5446	9.5033	9.3772	9.0259	9.1705	9.3418	9.2205	8.9542	9.1854	9.2855	9.1158	9.3455	9.4498	9.3122	9.1089	9.463	9.1315	9.3604	9.1456	9.4304	9.2135	9.2323	9.2201	9.5317	9.5077	9.6624	9.3612	9.2849	9.7354	8.95
8.4539	8.4338	8.3471	8.6343	8.5618	8.2985	8.8577	8.4599	8.4185	8.3551	8.9731	8.669	8.4632	8.4602	8.6413	8.3328	8.4312	8.3376	8.4632	8.4087	8.1389	8.1708	8.3116	8.474	8.2102	8.4016	8.4465	8.5293	8.4444	8.5309	8.5071	8.6083	8.6184	8.6874	8.5959	8.805	8.6012	8.557	8.5252	8.6172	8.9445	8.7551	8.4567	8.5426	8.3426	8.6885	8.4051	8.9295	8.703	8.6485
5.4725	4.6803	4.8507	4.1806	4.8764	4.8163	5.5283	5.2877	5.3184	5.4336	5.4366	5.6868	4.5563	5.1711	5.0784	5.3462	5.0817	4.8695	5.0816	5.044	4.6218	4.7067	4.9157	4.8382	4.6723	5.4832	5.4305	4.7956	4.8134	5.0882	4.7615	4.8403	4.8897	4.6698	4.6492	5.015	5.008	5.4475	4.6674	4.9502	4.8785	4.8239	5.3389	5.1503	5.1081	5.4358	5.2113	4.9087	5.0233	4.8228
6.4804	5.0429	5.2804	5.5909	6.0527	5.9484	6.0669	4.6739	6.1331	5.9713	5.449	5.824	5.5349	5.92	6.2245	6.0981	6.5089	5.9699	6.4593	6.0662	5.8546	5.7883	6.5267	6.0232	5.6549	5.9711	6.1316	6.0423	5.5458	6.7186	6.4511	5.7097	5.5334	6.1815	5.4264	6.4187	4.5778	6.4663	5.6938	6.6839	6.5086	6.6162	6.3508	6.3389	6.0613	6.5113	6.9277	7.0294	6.1656	6.5535
4.8216	5.3422	5.6975	4.3893	5.1328	4.8737	5.0964	4.7971	4.5744	4.9203	5.0856	5.0148	4.6612	4.928	4.7539	4.6456	5.442	4.7896	4.9082	5.7432	4.6747	4.8853	4.695	5.2561	4.542	4.81	4.5237	4.3313	5.2257	5.3479	4.9859	5.0115	5.0068	5.6544	5.3225	5.1048	5.1889	5.25	5.1071	5.2279	5.0743	4.5499	4.714	5.1529	4.6651	4.8727	4.6698	4.8062	5.2917	4.9451
5.2802	9.995	6.0778	6.3508	7.7214	6.2174	5.5446	6.1932	7.4289	7.0824	6.4592	10.596	5.4172	6.1613	8.3512	6.4713	5.0756	7.1385	7.892	7.4719	7.4797	7.0579	5.9763	7.8843	5.7224	5.4061	7.679	5.7	5.7201	6.5287	5.2542	8.252	6.9109	5.6826	6.4218	7.8066	5.9409	7.6102	6.0772	6.1207	7.6033	5.6129	6.051	6.5881	7.6179	6.4653	7.8677	6.4835	7.4765	6.5541
7.6254	7.5134	7.8517	7.5923	8.1142	7.6958	7.5949	7.7751	7.9191	7.8389	7.7706	7.6791	7.7621	7.5782	7.5756	7.563	7.8502	7.8198	7.524	7.6554	7.7553	7.8747	7.9557	7.4911	7.8055	7.8389	7.8105	7.6604	7.6442	7.8101	7.7232	7.7429	7.7153	7.872	7.6262	7.9317	7.7879	7.6512	8.028	7.4763	8.0888	8.0979	7.9845	7.6462	7.7032	7.7792	7.3322	8.0848	7.9173	8.061
5.8838	6.1534	5.972	6.5542	7.1721	7.9336	5.2587	6.2279	5.8088	5.8501	5.746	6.8202	5.9595	6.4892	6.433	6.003	6.7523	6.2539	5.8492	5.7907	4.9842	7.1199	6.0069	6.4218	6.1857	6.3773	5.9978	6.0505	5.5097	6.2747	6.0562	7.3543	5.6416	6.3402	5.8228	7.6826	5.7464	6.4138	6.2398	6.2696	6.5951	6.7836	6.6781	5.4959	6.5095	5.7809	5.7434	6.024	6.7108	6.4669
7.3792	8.1308	7.6951	7.8001	8.5053	7.7071	7.8287	7.6102	7.3899	7.3943	8.4091	8.4395	7.6872	7.7619	8.3398	7.576	8.0795	7.7784	8.0692	7.5433	7.4431	7.1559	7.4646	7.8789	7.2748	7.1764	7.88	7.6014	8.022	7.8961	7.7058	8.3439	8.1214	7.8056	8.3495	8.5862	7.7704	8.0591	7.4592	8.0755	8.2711	7.9924	7.8733	8.1518	7.2189	7.6817	8.0802	7.7486	7.8711	7.9536
13.453	13.49	13.417	13.558	13.427	13.488	13.532	13.434	13.443	13.566	13.47	13.475	13.599	13.649	13.6	13.519	13.569	13.656	13.65	13.605	13.639	13.494	13.498	13.601	13.543	13.591	13.589	13.543	13.482	13.495	13.565	13.477	13.417	13.59	13.608	13.5	13.488	13.588	13.442	13.544	13.466	13.395	13.507	13.442	13.447	13.373	13.33	13.379	13.363	13.594
9.3002	8.8234	8.7657	9.2363	8.3307	9.1188	9.0513	9.0977	8.9163	8.9948	8.9278	8.4998	9.1363	9.0235	9.0704	9.0368	8.8882	8.8212	8.897	9.2241	9.3329	9.1156	9.0698	9.3371	9.2689	9.2843	8.8059	9.1689	9.1031	9.0431	9.0807	8.5109	9.0588	9.0116	9.0504	8.5087	9.2276	8.8925	9.2256	8.9372	8.9825	8.7203	9.3422	8.9984	9.2283	8.8964	9.0427	8.6403	8.8069	9.0631
8.7794	8.6033	8.8618	8.7228	8.1122	8.6182	8.8089	9.0326	8.8181	8.6972	8.5596	8.4419	8.5735	8.5319	8.4806	8.663	8.3558	8.5405	8.4991	8.4291	8.6919	9.2405	9.0776	8.6246	8.9151	8.373	8.5789	9.0456	8.8742	8.5757	8.4595	8.787	8.5416	8.7277	8.709	8.4823	8.923	8.287	9.0793	8.5398	8.8016	8.7692	8.7631	8.9245	9.2989	8.7417	8.7662	8.8264	9.2079	8.7198
5.5861	5.8612	5.4218	5.8855	6.0282	5.7202	6.0578	5.7277	5.6324	5.6478	6.1193	6.3624	5.7343	5.8001	5.8127	5.7139	5.924	5.9532	5.9561	6.2587	5.8193	5.5741	5.5593	5.7357	5.8268	5.8842	5.9299	5.8643	5.6909	5.5577	5.6614	5.9064	5.5454	5.9023	5.9213	6.2035	5.402	6.1037	5.7393	6.5454	5.3569	6.0098	5.3511	5.8271	5.578	5.7724	5.8131	5.9593	6.0502	5.5928
5.1019	6.1076	5.3109	6.6705	6.057	5.522	5.2265	5.3218	4.7331	5.2561	5.8589	6.3187	4.6714	4.9441	6.0586	5.3295	5.5475	6.1409	6.1334	6.4788	5.1623	5.2973	4.9339	5.385	5.4114	5.0508	4.6625	4.9745	5.6795	5.2349	5.094	5.6884	5.5202	5.7026	6.6718	6.5217	5.0297	5.9238	5.2531	6.6655	5.7491	5.4986	5.3873	5.5556	5.9252	5.6492	5.8088	5.5051	6.0697	5.2136
6.4878	6.1172	6.7262	6.2846	5.238	6.6468	7.0332	6.4764	6.3417	6.26	5.4451	6.1029	6.3536	6.5811	5.7157	6.1918	5.9368	6.1436	5.7284	5.5902	6.8889	7.023	6.5285	7.0788	6.4313	7.0042	6.1602	6.6124	6.8329	7.3252	7.2243	6.2517	6.1446	6.3349	6.4016	5.2659	6.4958	5.5545	7.9236	5.6504	6.7561	7.4687	6.8461	6.9599	7.7521	6.3394	7.3418	5.3927	6.8891	6.5513
8.0738	8.3125	8.5034	8.2933	8.1984	8.22	8.1395	8.4621	7.7017	7.979	8.3169	8.1793	8.273	8.0806	7.5123	7.4219	7.9915	8.4345	8.2581	8.5595	8.0632	8.118	8.3883	8.0589	8.1258	7.9125	7.8012	8.263	8.2828	8.2023	7.8184	7.9847	7.983	8.6027	8.6344	7.9824	8.1865	8.148	8.7931	8.483	8.7075	7.858	8.3335	8.4258	8.3423	8.1976	8.3651	7.2548	8.7907	8.3485
10.6	12.299	12.34	11.662	9.9389	12.146	10.814	10.642	10.369	10.631	9.9674	11.7	10.944	11.136	9.7667	10.525	10.127	9.9884	11.674	10.486	12.361	12.662	12.687	12.39	11.119	11.235	10.988	10.841	11.98	11.185	11.37	11.933	10.448	12.211	11.802	9.7594	10.66	11.022	12.857	10.284	12.08	11.742	11.555	12.348	12.751	10.61	11.086	10.182	12.378	12.057
5.5375	8.9523	10.054	10.374	4.5896	10.446	5.7648	5.5464	5.6187	5.7924	5.5936	8.9281	5.7235	5.7324	5.0903	5.567	5.2794	5.6592	9.9062	5.6818	9.5964	11.108	10.08	10.217	5.237	5.3071	5.5206	5.8789	9.8023	5.833	5.8009	10.069	5.4373	10.157	10.202	5.7898	5.3993	5.5896	10.935	5.4646	9.9526	9.982	9.1849	10.199	11.082	6.1523	5.5554	5.1429	10.439	10.338
8.8399	8.7323	8.2077	8.0854	8.724	8.674	8.3113	8.1148	8.481	8.5599	8.672	8.6635	8.5234	8.3229	8.9762	8.6906	8.5879	8.3797	8.6503	8.4742	8.6906	7.941	8.3072	8.9085	8.2099	8.3661	8.8535	8.3115	8.6253	8.9507	8.9079	8.4078	8.962	8.5606	8.7163	8.9602	8.5147	8.8516	8.3539	8.9133	8.7064	9.129	9.041	8.9906	8.4268	8.5345	9.2124	8.6311	8.336	8.7519
9.1402	9.0973	9.3295	9.1224	9.0041	9.5325	9.2699	9.3436	9.4439	9.398	9.5818	9.5008	9.2434	9.3815	9.4068	9.4158	9.3193	9.2958	9.4137	9.2654	9.4254	9.4872	9.5025	9.5245	9.3962	9.3679	9.3774	9.3012	9.3876	9.4406	9.4692	9.5177	9.3782	9.4238	9.2952	9.2865	9.4045	9.3274	9.113	9.0174	9.451	9.5613	9.5101	9.3757	9.4046	9.5105	9.401	9.5447	9.5166	9.4164
7.4165	6.6237	6.5452	6.6709	6.9694	6.8507	7.233	7.4581	7.0776	7.056	7.5466	6.9321	6.9205	7.4234	7.1111	7.3057	7.3996	7.0193	6.7846	6.6005	6.8287	6.8648	6.9126	6.6985	6.7632	7.083	7.1526	7.0638	6.5218	6.7477	6.9947	6.8956	6.996	6.774	6.9861	7.1832	6.7877	7.0878	6.7224	6.7331	6.7116	6.4264	7.1003	6.7204	7.0689	6.9165	6.9134	7.0203	6.6849	6.5733
9.276	8.4177	9.1578	9.5062	9.1414	8.8967	9.3535	8.7303	8.7966	8.3868	8.5036	9.0073	9.0656	8.3895	9.3195	9.0355	9.0332	8.7563	9.2634	8.7511	9.2145	9.5294	9.0443	8.2537	8.8271	8.5611	8.5467	8.8013	8.7834	8.61	8.3344	8.8776	8.7131	8.9214	9.41	8.8924	8.7395	8.8238	9.4641	8.8232	8.9684	8.7257	9.3625	8.8983	9.6561	9.2851	8.8837	8.7448	9.258	9.2879
6.1653	6.5536	5.32	7.7081	6.6436	5.5811	8.6575	5.7435	5.505	4.9532	5.6477	6.2983	5.9	5.3128	6.6696	6.095	6.6763	5.4438	5.1714	5.4626	5.373	5.7075	6.3432	5.9007	6.2508	5.6722	5.9253	5.9674	7.3018	7.4284	6.5404	5.4825	6.3089	5.5119	5.472	6.0586	6.2447	5.4708	5.3884	6.2341	5.7592	5.7374	7.9995	8.015	6.0277	6.3051	8.1358	5.4323	5.1479	6.1367
8.6044	8.9874	8.8589	8.9865	8.5955	8.9078	8.3814	8.4091	8.143	8.4099	8.2294	8.2231	8.1589	8.0544	8.3396	8.0713	8.6715	8.2486	8.5787	8.6072	8.616	8.5777	8.5947	8.7972	8.7681	8.2344	8.2407	8.1732	8.617	8.2449	8.2206	8.7371	8.2694	8.6974	8.9641	8.9069	8.0682	8.5041	8.1692	8.5739	8.7963	8.861	8.5948	8.5795	8.3206	8.7608	8.5772	8.2513	8.7283	8.7466
3.8161	8.1293	7.72	7.8989	3.5866	8.0048	3.9276	3.7783	3.9187	3.9553	3.8769	3.1553	3.6913	3.7087	3.4196	3.6496	7.7399	7.9112	7.8614	7.9239	8.0947	7.9221	8.2941	7.4655	8.2341	3.4493	3.6793	3.9549	7.9908	3.87	3.372	8.1836	3.5492	7.7582	7.5591	8.2137	3.4169	3.9529	3.7842	3.7188	7.7921	8.695	7.1666	8.5768	4.0119	8.5007	3.8106	3.4648	8.3289	7.5037
9.3864	7.1831	8.3395	9.5142	11.268	9.103	10.979	10.682	10.864	10.44	10.727	11.499	10.943	11.689	11.204	10.623	8.3887	8.7988	8.6922	9.3612	7.5713	7.7076	8.3696	7.7585	7.6968	10.585	9.8761	10.251	8.3487	10.425	10.16	8.7042	9.8881	8.1383	8.8821	8.7525	10.733	11.493	10.173	11.056	9.0589	8.5685	10.104	7.9753	9.7579	7.9672	10.804	11.677	8.143	8.0804
6.3452	6.4569	6.2823	6.8594	7.339	6.6781	6.3043	6.4514	5.9643	6.1353	6.7966	6.886	6.4982	6.3556	7.027	6.5749	6.7835	6.3122	6.5873	6.4753	6.3479	5.5858	5.4106	6.1765	6.2326	6.188	6.2091	6.2938	6.0369	6.1081	5.7128	6.4483	6.2522	6.1427	6.5684	6.6841	6.3221	6.5357	6.078	6.1589	6.6396	6.3008	6.8064	6.3458	6.2186	6.1956	6.5869	6.3336	6.3563	6.3455
6.3452	6.4569	6.2823	6.8594	7.339	6.6781	6.3043	6.4514	5.9643	6.1353	6.7966	6.886	6.4982	6.3556	7.027	6.5749	6.7835	6.3122	6.5873	6.4753	6.3479	5.5858	5.4106	6.1765	6.2326	6.188	6.2091	6.2938	6.0369	6.1081	5.7128	6.4483	6.2522	6.1427	6.5684	6.6841	6.3221	6.5357	6.078	6.1589	6.6396	6.3008	6.8064	6.3458	6.2186	6.1956	6.5869	6.3336	6.3563	6.3455
6.3538	6.5851	6.1283	6.4939	6.2013	6.7251	6.2976	6.6396	6.1029	6.5749	6.3353	6.3226	6.5551	6.3785	6.4611	6.5767	6.4368	6.8171	6.6979	6.4779	6.6961	6.528	6.0092	6.7685	6.505	6.5646	6.3032	6.3228	6.2956	6.5128	6.3994	6.515	6.7474	6.388	6.6467	6.4051	6.1764	6.6049	6.1251	6.1669	6.3669	6.4668	6.512	6.3502	6.6087	6.7328	6.3255	6.5224	6.1159	6.1456
12.678	12.658	12.661	12.725	13.074	12.335	12.663	12.702	12.666	13.033	13.148	12.809	13.158	12.263	13.182	13.081	12.863	12.695	12.587	12.604	12.381	12.21	12.191	12.316	12.028	12.802	13.059	12.837	12.209	13.118	12.771	12.255	12.571	12.552	12.633	12.475	12.778	13.343	12.773	13.058	12.397	12.536	12.692	11.938	12.812	12.37	13.064	12.507	12.431	12.982
12.678	12.658	12.661	12.725	13.074	12.335	12.663	12.702	12.666	13.033	13.148	12.809	13.158	12.263	13.182	13.081	12.863	12.695	12.587	12.604	12.381	12.21	12.191	12.316	12.028	12.802	13.059	12.837	12.209	13.118	12.771	12.255	12.571	12.552	12.633	12.475	12.778	13.343	12.773	13.058	12.397	12.536	12.692	11.938	12.812	12.37	13.064	12.507	12.431	12.982
5.5351	5.5224	3.5988	3.6448	5.076	3.6262	3.6852	3.8414	5.9805	5.3562	5.4839	5.866	4.9664	3.4955	5.8614	5.5577	3.6627	3.6764	3.8493	4.2823	3.754	3.7497	3.8143	3.9351	3.5035	5.6024	5.3209	5.4649	3.706	4.9505	5.2386	3.4208	3.3342	3.7003	3.5388	3.6294	5.4585	5.4902	5.0297	5.0427	3.1986	5.5162	4.9668	3.5347	5.1602	3.4076	5.525	3.6966	3.2957	5.225
9.7805	9.2942	8.0795	8.5504	9.0088	7.9524	8.3567	8.282	9.5001	9.3709	9.4522	9.5287	9.2579	8.3314	9.2391	9.3427	7.9073	9.3314	8.3276	8.4635	8.4393	8.4304	8.5834	8.5564	8.1361	9.4396	9.5724	9.5688	8.2314	9.5494	9.6674	8.422	8.3237	8.2989	8.4211	8.1787	9.5935	9.3647	9.6297	9.1241	8.3085	9.3226	9.0712	8.2888	9.505	8.1317	9.3979	8.3071	8.4212	9.3071
4.1079	4.8367	3.2497	3.4842	4.4952	3.3777	3.2827	3.617	4.1415	3.9837	4.8559	5.1911	4.0024	4.0636	5.1581	4.2959	3.8378	4.0271	3.2778	3.2581	3.3621	3.3186	3.381	3.1665	3.1916	4.3037	4.4349	3.8953	3.3476	4.4304	4.2176	3.0108	3.1588	3.2123	3.2384	2.9778	4.3838	4.91	4.8319	6.2088	3.1406	3.8537	4.4129	2.994	3.8939	3.2251	3.9478	3.4767	3.433	3.9983
3.2579	3.1205	3.1644	3.1301	3.1758	2.8634	2.9953	3.0526	2.9274	3.1663	2.8267	2.873	2.893	3.1643	2.8893	2.8916	3.195	3.3039	2.7056	2.7762	2.8535	3.1177	2.9915	2.9537	3.077	3.0332	2.9354	2.8611	3.0709	2.883	2.9325	3.0855	2.9886	2.7594	3.056	2.9932	3.3682	3.0089	3.1585	2.8165	2.858	2.9386	2.9121	3.045	2.9003	3.1253	2.6355	2.9282	3.0353	3.2472
9.361	9.3634	8.0341	7.5858	8.7967	9.2242	8.0444	8.2147	9.2341	9.207	9.3303	9.3773	9.079	9.3209	9.0724	9.3614	8.2716	9.0384	8.0968	7.889	8.6202	8.3371	8.1855	7.8311	8.3068	9.2786	9.3811	9.2024	8.4106	9.472	9.4485	8.2846	8.3365	8.2661	8.1566	8.5356	9.3851	9.2036	9.2912	9.0454	8.3715	9.2816	9.0604	8.829	9.4239	8.6214	9.3986	8.0044	8.5095	8.9588
5.9529	6.0778	5.5213	6.0763	5.7383	6.1756	6.0292	6.1486	6.0144	5.8281	6.286	6.772	5.8334	5.7895	5.9415	6.0166	6.2581	5.8212	6.2971	6.0517	6.0424	5.8269	5.94	5.5264	6.0478	5.9618	5.8474	5.8132	5.7806	5.7714	5.675	6.3331	5.5454	6.0164	6.197	6.1335	6.172	6.2752	5.5643	6.0237	6.1996	6.1535	5.9707	6.2326	5.9749	6.1182	6.1895	6.4142	6.044	5.9838
7.3396	8.1502	7.4808	7.1965	6.9272	7.4399	7.3964	7.5234	7.0564	7.0411	7.4785	7.6992	6.4551	7.2309	7.0042	7.2331	7.866	7.2683	7.6029	7.3901	7.84	7.4261	7.5588	7.1588	7.7408	7.1512	7.3838	7.0045	7.1972	7.1472	7.1572	7.5573	7.3156	7.4138	7.3286	7.7135	7.1613	7.2738	7.0585	7.4386	7.6302	7.28	7.5304	7.7779	7.2958	8.0038	7.2452	7.5994	7.7606	6.9328
2.9102	2.7597	3.452	3.2643	2.7726	2.9386	2.9584	3.2422	3.1885	2.8034	3.0424	2.9448	2.9132	2.9505	2.7021	2.6895	3.0777	2.9686	3.1043	3.0006	2.9624	3.2106	3.1522	3.0816	3.0293	2.8463	2.9827	2.9675	3.1097	2.8046	3.0579	2.808	3.0245	2.9618	2.9704	2.7374	2.8632	2.6769	3.2633	2.7903	2.582	2.88	2.9666	2.8237	2.6048	3.0242	2.6686	2.9594	3.0309	2.764
7.954	8.1505	7.6362	7.9316	8.9492	8.5863	7.9329	8.1338	8.2195	8.3181	8.6544	8.7001	8.0539	8.2767	8.4191	8.2348	8.2672	8.0659	8.0454	8.404	7.9407	7.6079	7.8587	7.9923	7.8266	8.1136	8.12	8.1283	8.2842	8.308	8.4384	8.5873	8.1402	8.122	8.5479	8.6512	8.4267	9.0063	8.0974	8.3643	8.4951	8.459	8.6058	8.5591	8.2105	8.3253	8.3461	8.2731	8.5243	8.665
8.1223	8.0628	8.0888	8.3902	8.0556	8.2099	8.2731	8.2802	8.4781	7.9408	8.5518	8.4356	8.1402	8.0888	8.4509	8.2102	8.5895	8.303	8.6154	8.4158	8.5233	8.1695	8.4341	8.5834	8.3444	7.9201	8.204	7.9698	8.5153	8.2021	8.1236	8.6248	8.6711	8.667	8.6165	8.6156	8.1496	8.4802	7.9983	8.4006	8.6605	8.5055	8.5092	8.357	8.3103	8.4657	8.3641	8.7046	8.501	8.3873
6.2891	5.9097	5.7873	5.9452	7.6239	7.1018	6.3836	5.9636	6.4163	7.3178	7.4492	7.1597	6.9234	7.0797	7.1906	7.0798	5.8441	6.9144	5.9407	6.6958	6.0127	6.002	5.7871	6.5192	6.0141	6.7619	6.7154	6.3569	6.284	7.0484	7.042	6.5394	6.2642	6.3386	6.3012	6.5355	7.1645	7.866	6.4482	7.6383	7.0014	7.3999	7.0098	6.4096	7.4927	6.2319	7.2972	6.1875	6.4985	7.4637
8.7159	9.8207	10.363	10.335	7.8938	8.7411	8.0408	10.654	10.347	8.2622	8.7702	8.603	9.8029	8.8435	8.3758	8.9049	9.8603	8.7842	10.271	10.564	10.124	10.082	10.311	10.646	10.157	8.7021	8.2917	7.942	9.8564	8.529	8.1612	10.13	10.169	9.9675	10.31	9.6631	8.4451	9.2225	8.806	8.8832	9.9314	8.0119	9.3905	9.9385	8.4853	9.934	8.0588	10.136	9.9667	7.7262
7.2791	7.0627	7.1816	7.179	7.5271	7.4709	7.7165	7.3568	7.2835	7.2931	7.8575	8.0721	7.0558	7.4027	7.4165	7.3018	7.5331	7.5569	7.6829	7.4929	7.6089	7.2433	7.3221	7.4346	7.4032	7.3215	7.6108	7.3645	7.3957	7.5043	7.5804	7.5895	7.4024	7.3799	7.5576	7.7497	7.4795	7.6467	7.1049	7.5629	7.6132	7.6608	7.7063	7.773	7.4885	7.7255	7.3185	7.4193	7.5475	7.3965
8.1866	8.2334	8.2292	8.0388	7.8242	8.2753	8.2461	8.4276	8.2657	8.1727	8.3995	8.3725	8.2266	8.1544	8.2262	8.2139	8.2361	8.1693	8.2007	8.248	8.1588	8.261	8.0879	8.2089	8.266	8.1652	8.148	8.2298	8.2241	8.1068	8.086	8.3378	8.3768	8.077	8.0892	8.1924	8.1779	8.2255	7.996	8.096	8.2563	8.0317	8.1809	8.1492	8.2957	8.2846	8.1533	8.2944	8.1647	8.1749
9.5547	10.33	10.28	10.775	10.418	10.3	9.9947	10.482	10.467	10.175	10.72	10.412	10.326	10.133	10.437	10.371	10.031	10.538	10.794	10.698	10.357	10.211	10.462	10.515	10.354	10.196	10.26	10.032	10.711	10.442	10.325	10.27	10.597	10.313	10.658	10.631	10.352	10.539	10.043	10.924	10.542	10.485	10.319	10.431	10.246	10.141	10.33	10.494	10.348	10.223
11.986	11.405	11.629	11.656	11.485	11.753	11.7	11.562	11.649	11.599	11.589	11.532	11.545	11.645	11.609	11.763	11.569	11.489	11.465	11.533	11.55	11.857	11.761	11.859	11.484	11.573	11.608	11.62	11.669	11.682	11.683	11.637	11.696	11.694	11.447	11.489	11.617	11.654	11.617	11.731	11.533	11.777	11.633	11.519	11.914	11.737	11.687	11.778	11.694	11.721
2.1756	3.5497	2.7128	2.6819	2.609	2.2295	4.207	2.9073	3.6849	3.187	2.0666	1.9516	2.146	4.4431	3.5052	4.0199	3.6841	3.716	3.9888	3.8054	3.4372	3.1648	3.1796	3.1634	3.4977	2.2286	3.2003	1.9903	3.0896	2.1274	2.1338	2.7672	1.9416	3.0534	3.156	3.531	2.0974	2.1847	1.862	2.0698	4.0722	2.7719	3.8774	3.7141	1.9974	3.6462	2.1582	2.6279	1.8759	2.0906
10.809	11.293	11.046	11.216	11.522	12.063	10.925	11.252	11.034	11.028	12.126	12.122	11.698	11.123	11.368	11.171	11.19	11.227	11.431	11.446	10.858	10.742	11.399	11.132	10.984	11.639	11.003	11.417	11.286	11.693	11.724	11.441	11.89	11.27	11.328	11.542	11.952	12.059	11.57	11.906	11.314	11.269	11.415	11.34	11.445	11.134	11.844	11.631	11.909	11.453
7.4893	7.9251	7.0738	7.4582	7.469	8.245	7.8351	7.8518	8.0379	7.8576	7.9232	7.5697	7.7896	7.9955	7.8334	7.5313	7.8431	8.0993	8.5144	8.1863	7.6955	7.664	7.5845	7.8254	8.084	8.1612	8.3149	7.8918	7.5819	7.8137	7.7489	8.3746	7.8334	8.4068	7.8488	8.2067	7.9408	8.2944	7.9916	8.1881	8.2004	8.2277	7.8069	8.0205	7.4157	7.558	8.3469	8.2246	8.4323	7.5713
5.2827	6.2278	5.2549	6.75	6.9612	5.5522	5.3481	5.4199	4.8661	5.2103	6.1035	6.566	4.6871	5.2798	6.3396	5.6385	5.8815	5.6418	5.9277	6.6343	5.2459	5.324	5.1935	5.3763	5.4931	5.3938	5.0473	5.204	5.27	5.3227	5.0969	5.6937	5.5924	5.6552	6.1654	7.1016	4.8045	5.862	5.1256	6.1738	5.6192	5.3955	5.3001	5.2561	4.9523	4.8904	5.7889	6.5092	6.1422	5.2509
6.8341	6.8107	7.2594	7.4292	6.9688	7.3438	7.2519	7.255	7.1764	7.3527	7.1545	7.172	7.0992	7.4096	7.0433	7.1875	7.2252	6.9581	7.148	7.0984	6.997	7.2779	7.2711	7.2206	7.2762	7.4794	7.1137	7.2903	7.3786	7.5275	7.5147	7.1378	7.4757	7.5797	7.3152	7.2184	7.3883	7.4266	7.4627	7.3221	7.5053	7.3966	7.5923	7.4743	7.5305	7.3468	7.5248	7.2397	7.4039	7.1579
5.8067	6.1618	5.8388	5.6002	5.1066	5.5893	6.1721	6.1286	5.5402	5.6411	6.0156	5.7088	5.7051	6.0176	5.6884	5.8905	5.9525	5.6528	5.3756	5.7312	6.2413	6.4311	5.9839	6.044	6.0817	5.9382	5.6085	6.4212	5.718	5.9317	5.8603	5.2122	5.5821	6.0129	5.9465	5.2168	5.6202	5.6671	6.0458	5.5613	5.5718	5.4999	5.6367	5.8004	6.5027	6.4209	5.4175	4.8538	5.9747	5.1583
10.197	9.9146	10.118	10.121	10.05	9.7451	9.8226	9.8744	9.8475	9.9921	9.8612	9.8798	9.8648	9.8249	10.095	10.046	10.113	9.7726	9.8286	9.8072	9.6527	9.8939	9.9606	9.5657	9.5785	9.9017	9.6667	10.06	9.856	10.119	9.952	10.214	9.9008	10.044	10.006	10.075	10.068	10.034	10.238	9.8881	10.143	10.276	9.9749	9.976	10.188	9.9537	10.055	10.385	10.197	10.333
8.9977	8.859	8.8059	9.1991	8.619	9.0896	8.7824	9.1648	8.775	8.4869	9.2675	9.4395	8.7267	8.7306	9.1944	8.8813	8.7906	8.931	9.0224	9.218	8.7774	8.5542	8.7289	8.9511	8.7921	8.7796	8.6679	8.3713	9.1068	8.909	8.6451	8.9243	9.1737	8.7156	9.2622	9.1681	8.9131	9.1335	8.4927	9.362	8.821	8.979	9.1473	9.1043	8.8157	8.7943	9.3591	8.6202	8.9881	8.7876
6.8711	7.4432	7.2331	6.7851	7.1878	6.6829	6.9892	7.294	7.2656	7.3566	6.4974	6.4383	6.5793	6.3612	6.838	7.0091	6.9862	6.6329	6.3941	7.5091	7.1544	7.814	7.2691	7.3947	7.0626	6.7933	6.5005	6.585	6.4647	7.5253	7.0937	7.4451	7.1901	7.2039	6.9916	6.5328	6.8746	6.6418	7.0079	6.3813	7.6338	7.1943	7.0779	6.8798	7.2134	7.4134	6.8541	6.5226	7.5705	6.7699
8.22	8.2646	8.5073	8.2066	7.9947	9.2598	8.9521	9.3331	9.1958	9.0709	8.2926	8.3544	9.0979	9.0241	8.541	9.6003	8.2231	8.3748	8.6682	8.1912	8.7227	8.3262	8.9894	8.6697	8.6003	8.261	8.8022	8.6887	8.6261	8.266	8.7584	8.1424	8.6762	8.2738	8.84	8.4016	8.6287	8.448	8.3597	8.7953	8.8458	8.9124	8.9728	9.4727	8.7428	8.8563	8.6524	8.2381	8.595	8.3024
6.2935	6.2059	6.0884	6.1654	5.6926	6.4366	6.5422	6.4641	6.3339	6.2171	6.777	6.6018	6.2398	6.3298	6.4249	6.4578	6.4309	6.0325	6.4334	6.2606	6.1988	6.278	6.4405	6.2925	6.5338	6.3965	6.3162	6.1408	5.8277	6.012	6.2147	6.4358	6.0837	5.9398	5.9938	6.3518	5.9468	6.0728	5.9101	6.0401	6.2715	6.2387	6.0772	6.1612	5.7794	6.1366	6.0103	6.33	6.1203	6.2909
9.2227	9.0654	9.0723	8.8852	8.782	8.9894	8.9076	9.1476	8.7281	9.1175	8.8415	8.7371	8.8243	9.0358	8.815	8.8905	8.8254	8.7337	8.6853	8.8009	8.8231	9.2771	9.1094	8.8693	9.0737	8.8597	8.6081	8.9778	8.6557	8.9003	8.8357	8.9245	8.6686	8.693	9.1041	8.3867	8.8456	8.968	9.0707	8.9059	8.7294	8.8266	8.9137	8.6031	9.3147	9.0371	9.0853	8.9206	8.9956	8.761
11.31	11.104	11.048	11.201	10.861	10.998	11.267	11.145	11.007	11.054	11.058	10.848	10.958	11.116	10.949	11.148	11.072	11.084	10.842	11.168	11.11	11.256	11.226	11.437	11.292	11.194	11.333	11.211	11.245	11.207	11.322	11.089	11.169	11.231	10.591	10.897	11.011	10.857	10.999	11.228	10.981	11.146	11.012	10.991	11.323	11.121	11.24	11.195	11.135	11.079
4.8591	4.9278	5.2879	5.0224	4.6682	4.9549	4.9722	5.0427	5.1895	5.3249	5.1921	5.2149	5.338	5.3616	5.1747	5.2821	5.1734	5.4431	5.4404	5.0803	5.3538	5.1615	5.5374	5.7596	5.6143	5.4021	5.3776	5.2922	5.3204	5.1901	5.3056	5.0417	5.0927	4.9005	4.7088	4.8131	5.1182	5.252	5.6918	5.0438	4.9912	4.731	5.1046	5.6553	5.4148	5.0408	5.0092	4.8795	4.8671	5.2417
8.4665	7.9811	7.9886	7.821	8.3333	8.3266	8.3743	8.2278	7.683	8.4739	7.3332	7.9075	7.8587	8.3591	7.7945	7.7112	8.3909	8.5943	7.8503	8.1258	7.6877	8.3404	7.856	7.8666	8.5524	8.306	7.9201	8.6771	7.3764	7.5527	7.7993	7.9727	7.5721	7.4395	7.9138	7.7892	7.8289	7.383	8.2053	7.533	7.8746	7.2102	7.8106	7.6493	7.15	7.8734	6.9451	8.0858	7.0905	8.1237
3.96	4.8938	4.4884	4.7584	4.0645	4.1716	4.4834	4.868	4.9126	4.6702	3.8098	3.9076	4.0353	4.6883	4.3453	4.4211	4.3142	4.0891	3.983	4.7806	4.2627	5.252	4.6583	5.1134	5.2912	4.2099	4.8974	4.3518	4.7505	4.9592	3.9893	5.0316	3.5903	4.1958	4.7269	4.0683	4.2433	3.757	5.0427	4.153	3.877	4.5259	3.8284	4.8061	3.901	4.9063	5.0523	3.7944	5.0241	3.8608
3.8922	4.0285	3.5651	3.5365	3.5304	3.814	3.5861	3.9725	3.7855	3.6499	4.0937	4.0343	3.8297	3.6671	3.9162	3.8441	3.7674	3.8525	4.0448	3.467	3.8633	3.6211	3.8241	3.7701	3.6775	3.3831	3.7513	3.6994	3.7007	3.7051	3.6999	3.9286	3.745	3.7689	4.101	4.2272	3.8497	3.9631	3.8164	3.7866	3.9472	3.6945	4.0437	4.1861	3.5576	3.7488	4.0116	3.8344	3.7283	3.51
11.333	11.53	11.428	11.524	11.272	11.431	10.989	11.626	11.397	11.307	11.498	11.309	11.582	11.509	11.154	11.369	11.147	11.28	11.389	11.519	11.082	11.32	11.371	11.431	11.45	11.542	11.262	11.417	11.423	11.318	11.45	11.165	11.688	11.512	11.243	11.378	11.213	11.442	11.285	11.602	11.415	11.277	11.272	11.314	11.571	11.268	11.447	11.378	11.502	11.191
4.7776	4.626	4.865	4.8204	5.0551	4.9356	4.4885	4.8519	4.9499	4.881	5.0899	5.178	5.1041	4.7519	4.6697	4.7316	4.787	4.8966	5.0659	4.8386	5.1699	4.9775	5.1426	4.8085	4.9001	4.9559	5.119	5.0283	5.0804	4.9321	4.8575	4.7145	5.2128	5.2067	4.8036	5.0422	5.2854	5.0356	4.7548	4.778	4.8383	5.0879	4.7478	4.596	5.1177	4.6053	5.1022	4.9846	5.133	5.155
10.081	10.484	10.159	10.308	10.164	9.7919	10.345	10.182	9.9985	10.13	10.155	9.7305	9.954	9.939	10.066	9.9582	9.97	9.9169	9.9872	9.8284	9.9263	10.044	9.9771	10.258	10.183	9.865	10.216	10.05	10.255	10.237	10.183	9.9531	10.208	10.023	10.128	9.902	9.9951	9.9172	9.9036	10.248	10.22	10.192	9.8858	9.8803	9.8797	10.266	10.258	10.507	10.277	10.007
7.3273	8.6252	8.674	8.9576	7.2748	6.4154	9.1064	8.5346	7.8821	8.7278	6.1601	5.7453	6.5867	6.4246	8.0407	8.3527	8.6686	6.2365	5.8107	7.8981	8.7952	8.4118	8.2247	8.8378	8.8949	5.8018	8.8193	6.1366	9.116	8.8422	6.6907	8.1123	6.3622	6.131	7.7164	6.3606	8.3585	5.8494	8.1526	6.8029	6.3858	8.8534	6.9527	9.0055	7.3659	8.5002	6.927	6.1892	8.1526	6.2966
6.6701	7.3907	7.3213	6.8873	7.2388	6.7335	7.1249	7.4367	7.0546	7.2611	6.7609	7.0343	6.5274	6.8635	7.2556	7.1942	7.4349	6.7715	6.86	7.4535	7.4217	7.3129	7.0441	7.2652	7.4203	6.8573	7.2299	6.7416	7.043	7.1153	6.7296	7.3219	6.3945	6.7433	7.4446	6.9123	7.0702	6.8575	7.2206	6.9091	6.6694	7.2774	6.4781	7.2104	6.6824	7.3535	6.5709	6.6875	7.4991	6.389
8.1585	8.2356	8.1842	8.2569	8.0715	8.3379	8.4552	8.5298	8.2336	8.3354	8.7187	8.3939	8.3498	8.554	8.4416	8.2837	8.2263	8.2669	8.4176	8.4144	8.2982	8.2787	8.2725	8.5244	8.2795	8.3335	8.2707	8.3016	8.403	8.2795	8.2918	8.3011	8.4093	8.2793	8.4922	8.4498	8.445	8.4445	8.137	8.4544	8.3161	8.2675	8.2803	8.2599	8.1617	8.3096	8.2286	8.203	8.4365	8.3766
8.0549	8.522	8.5228	8.3655	8.4393	7.8749	8.9096	8.8333	8.7103	8.6239	7.8859	8.1496	7.4573	7.8403	8.6988	8.9381	8.7548	7.5077	7.5591	8.4388	8.9075	8.8755	8.5474	8.5962	8.786	7.9121	8.7345	8.8142	8.6087	8.712	7.7504	8.7761	7.7628	7.8932	8.5526	7.7357	8.6917	7.8463	8.7647	7.6705	7.7905	8.619	7.9174	8.912	7.7384	8.6626	7.9413	7.7088	8.8292	7.5566
6.7457	7.2536	6.7511	6.9837	7.1013	7.1078	6.4751	6.7317	7.2311	6.861	7.5517	7.8294	6.9865	7.2492	7.1857	6.652	7.0371	7.3549	7.8008	7.6666	7.1368	6.5699	6.879	6.9287	6.6719	7.3009	6.6697	6.5379	6.6625	7.1785	7.2117	7.198	7.5597	7.4261	7.359	8.2128	6.6184	7.8296	6.6709	8.0671	7.6084	6.902	7.3604	7.3148	7.4577	7.1906	7.5961	7.62	7.3993	7.155
10.89	10.775	10.674	10.425	10.548	11.014	10.739	10.989	10.643	10.603	11.217	11.033	10.807	10.765	10.748	10.669	10.773	10.596	10.722	10.502	10.748	10.501	10.601	10.629	10.546	10.718	10.67	10.455	10.769	10.384	10.559	10.866	10.931	10.455	10.576	10.936	10.836	11.029	10.683	10.892	10.641	10.559	10.731	10.626	10.641	10.83	10.831	10.752	11.134	10.893
7.1251	6.6165	7.1018	7.1119	6.7431	7.1401	6.6989	6.9323	6.7664	6.9916	6.943	6.7919	6.5393	6.8527	6.9556	7.3221	7.4769	6.5882	6.3881	7.2613	6.5781	7.1516	7.355	7.1497	7.2716	6.7907	7.097	7.417	7.2346	7.5856	7.209	7.3282	6.5917	7.0962	6.9089	6.8557	6.9237	6.5194	6.9487	6.7385	7.2716	7.3971	7.2888	7.6105	7.1836	7.1523	7.3354	7.1653	6.6768	7.0321
6.5122	7.0162	6.49	6.2987	6.4594	6.6606	6.463	6.6498	7.1453	6.6959	6.4624	7.5329	6.6041	6.7234	6.6873	6.6831	6.5681	6.5589	6.7038	6.8958	6.904	6.9236	6.8437	6.2937	6.6871	6.687	6.7055	6.6543	6.7552	6.945	6.61	6.7507	6.7489	6.864	6.6728	6.7531	6.6658	6.9331	6.9343	7.0392	6.8139	7.1368	6.9764	7.207	7.2747	7.5494	6.7924	6.4714	7.4478	6.5249
11.73	11.648	11.664	11.765	11.828	11.45	11.781	11.606	11.418	11.445	11.686	11.769	11.399	11.362	11.757	11.611	11.726	11.287	11.496	11.529	11.367	11.537	11.409	11.583	11.361	11.48	11.564	11.609	11.883	11.804	11.628	11.596	11.665	11.681	11.704	11.688	11.797	11.686	11.622	11.856	11.884	12.008	11.737	11.687	11.644	11.786	11.845	11.808	11.789	11.945
9.0363	9.4014	9.518	9.6306	10.175	10.016	9.2411	9.5089	9.8019	9.7123	10.146	10.44	9.4317	9.4322	9.7084	9.7797	9.7895	9.8029	10.131	10.094	9.3793	9.0315	9.2201	9.4809	9.2975	9.4721	9.5597	9.0764	9.8372	9.9504	9.6701	10.074	9.9872	9.7702	10.398	10.391	9.7688	10.419	9.32	10.242	9.9491	10.251	9.9992	10.184	9.8225	9.9868	9.6292	9.7032	9.9699	9.7229
7.9876	7.6552	7.7175	8.3559	8.6189	7.9605	8.6347	8.3271	8.4041	8.2281	8.2782	8.6363	8.0401	7.8531	8.7433	8.5428	8.482	7.865	8.1207	8.5038	8.1723	8.303	8.2326	8.5522	8.3303	8.2152	8.7347	8.2272	8.6461	8.8997	8.3428	8.7291	8.3567	8.8246	8.6076	8.2061	8.397	8.426	8.2143	8.3105	8.1786	9.0042	8.3729	8.5785	8.3235	8.6537	8.7762	8.1557	8.7638	8.3544
3.1108	2.8736	2.9926	3.1045	3.0759	3.1715	3.0517	3.1265	3.1101	2.8862	3.1262	3.074	3.2537	3.4294	3.1265	3.1319	3.0829	3.1512	3.0793	3.1663	3.0762	3.1016	3.0295	3.0673	3.0153	2.9938	3.1056	3.3135	3.0786	3.2625	3.1592	3.1411	3.2621	3.1212	3.1857	3.0271	3.1799	2.75	3.179	3.2271	2.9453	3.0294	3.5437	3.2556	3.1629	3.1361	3.3374	3.003	3.2658	3.1111
6.1478	6.2114	6.4934	6.3912	6.5898	6.5488	6.0868	6.2114	5.8584	6.4442	6.1334	6.3477	6.6687	6.7008	6.3161	6.3988	6.4672	6.7673	6.5695	6.5644	6.6106	6.355	6.2276	6.5187	6.3944	6.6823	6.4654	6.2965	6.2526	6.1953	6.4645	6.4104	6.2628	6.5946	6.1363	6.3147	6.5916	6.3713	6.4927	6.1881	6.0737	6.2196	6.0816	6.2643	6.2618	6.3759	5.9801	6.5615	5.9756	6.618
7.3685	8.2387	8.1031	8.2518	7.9998	7.5571	8.0965	8.1965	8.5928	8.3933	7.7461	8.2087	7.3252	7.7175	8.263	8.3529	8.3182	7.5191	7.5499	8.2808	8.059	8.0722	8.287	8.1908	8.27	7.5836	8.4171	8.2121	8.6288	8.4459	7.7995	8.3636	7.6059	8.4645	8.405	7.7812	8.2368	7.7048	8.4898	7.8177	7.8759	8.4011	7.7094	8.5532	7.9153	8.3906	8.3477	7.5422	8.5729	7.504
11.183	11.719	11.316	11.185	11.329	11.23	10.999	11.488	11.092	11.091	11.76	11.677	11.404	10.958	11.666	11.399	11.23	11.338	11.521	11.35	11.272	10.763	11.102	11.226	11.019	11.125	11.176	10.718	11.422	10.895	10.912	11.226	11.442	10.692	11.3	11.355	11.413	11.362	10.941	11.256	10.958	11.223	11.026	11.188	11.098	10.995	11.357	11.028	11.108	11.136
7.404	7.386	7.6783	7.7817	7.7774	7.9579	7.6642	7.9764	7.2624	7.6474	7.5927	8.3874	7.0357	7.5396	7.7304	7.7141	7.8632	7.0211	6.8766	7.7225	7.1488	7.6119	7.2417	7.4804	7.6403	7.572	7.5894	7.6428	7.5739	7.5626	7.1363	7.6787	7.2527	7.6867	7.7368	7.3804	7.8935	7.6376	7.5228	7.0341	7.2722	7.6031	7.4312	7.8967	7.0909	7.7118	7.569	7.1052	7.9334	7.1948
4.4924	10.558	10.399	7.9387	8.5559	8.3574	7.7708	7.705	6.8119	7.2208	4.6211	8.5621	4.405	4.0114	8.3696	7.8747	8.654	4.6945	4.2824	8.0782	4.4352	7.1448	6.7362	7.7631	7.6602	3.9842	7.5551	8.0286	8.2968	8.7112	4.4288	7.954	3.9887	8.5558	8.8125	3.9421	8.1585	4.2244	8.1049	4.4935	3.9967	8.5064	4.2639	9.0038	8.0291	8.5447	8.4699	4.2388	9.0068	4.5905
4.6125	4.2639	4.0661	4.0447	4.3198	3.8992	3.9916	3.8875	3.8047	4.2449	4.0421	4.0609	3.9998	3.9632	3.8577	3.8993	3.9332	3.8399	3.9998	3.9862	3.8678	4.0861	3.9072	3.8751	4.0248	3.9226	3.9794	3.9998	3.7462	3.737	3.9078	3.7646	3.9842	4.015	3.856	3.8917	4.1634	3.9599	3.9192	3.666	4.2647	3.8972	3.7003	3.8239	3.8819	3.6324	3.8105	3.9185	3.8798	4.1593
4.9657	5.2658	5.3718	6.2165	6.451	5.6909	5.1345	5.6334	5.5396	5.7048	6.6018	5.7766	6.4114	6.1728	5.9663	6.172	6.005	6.4044	6.5356	6.159	5.4554	5.0027	5.6841	4.9053	5.8308	6.1195	5.0905	5.3844	5.7507	5.4182	5.8647	6.2426	6.2175	5.9332	5.8526	6.3126	5.4627	6.5058	5.2387	5.8239	6.6574	6.6582	6.2313	5.6187	5.6708	5.6472	5.5057	7.2866	5.8417	6.7815
7.0501	7.8756	7.416	7.6019	7.4182	7.4954	7.5228	7.6497	7.3039	7.2957	7.3289	7.551	7.0068	7.2985	7.6108	7.4937	7.3765	6.892	7.0353	7.7067	6.9422	7.8394	7.5328	7.6474	7.6719	7.2586	7.7284	7.5498	7.5484	7.8198	7.1878	7.5972	7.1846	7.6046	7.5738	7.2233	7.7139	6.9181	7.5233	7.2308	7.2385	7.6075	7.2556	7.8866	7.8475	7.7564	7.8629	7.1073	7.6704	6.9248
8.3044	8.5215	8.2495	8.7522	8.5847	8.4583	8.6515	8.5951	8.3595	8.2419	8.8192	8.7484	8.4979	8.3374	8.6125	8.3803	8.4576	8.5428	8.7315	8.6012	8.3489	8.1347	8.3637	8.4785	8.3355	8.4585	8.4317	8.276	8.4531	8.4621	8.4469	8.6257	8.5374	8.6238	8.7719	8.8107	8.6051	8.8301	8.389	8.6706	8.4632	8.6399	8.4502	8.4629	8.4608	8.563	8.4972	8.6735	8.4915	8.6701
4.4904	4.5882	3.8151	7.1336	7.2948	7.8658	7.4999	7.5075	7.439	7.6045	3.2479	8.0449	4.2953	3.6588	7.7512	7.4832	7.8055	4.4796	4.3914	3.5091	3.7626	7.4023	6.6543	7.397	3.4068	3.9849	7.2962	7.4231	7.3801	7.7025	4.4597	7.4981	3.7744	7.622	7.7957	4.0692	7.459	4.0482	7.4492	3.9695	4.2281	7.6527	3.7101	7.5217	7.8501	7.7567	7.731	4.232	7.8735	4.1572
9.3208	6.9964	8.1245	7.507	8.5428	8.3663	6.8053	7.036	8.5612	8.1682	5.9412	7.2178	7.969	7.8767	7.9801	8.013	7.7224	7.7301	8.1982	7.0588	9.0844	7.6071	8.8924	7.3695	7.7349	7.1214	8.0033	7.0178	6.8966	8.1454	7.3961	7.7197	9.6565	7.3733	8.7762	8.3712	6.9858	8.285	8.2092	6.8599	9.5306	7.7348	9.0558	6.7796	9.4704	8.2649	8.9124	8.6374	6.1381	7.6417
11.055	11.138	11.211	10.991	11.033	11.228	10.911	11.092	11.259	11.299	11.192	11.191	11.013	11.329	11.07	11.316	11.08	11.114	11.199	11.075	11.327	11.322	11.196	11.121	11.102	11.264	11.13	11.007	11.397	11.321	11.295	11.014	11.214	11.169	11.258	11.214	11.283	11.245	11.287	11.138	11.358	11.453	11.456	11.672	11.468	11.351	11.318	10.829	11.369	11.126
5.3466	4.971	5.2718	5.2549	5.5374	5.2551	5.2689	5.0384	5.2265	5.3173	5.0415	5.1895	5.3447	5.3097	5.0109	5.2168	4.9631	5.4358	5.2284	4.9737	5.3652	5.2482	5.3839	5.4343	5.0052	5.1001	5.462	5.3914	5.3068	5.2372	5.2294	5.3422	5.4036	5.2055	4.7166	5.011	5.3525	5.134	4.9221	5.0368	4.9046	5.0259	4.9589	5.0115	5.3434	5.0038	5.0625	5.1789	4.9076	5.4384
3.7942	3.9315	3.9785	4.7083	4.7826	4.2804	4.828	4.1005	4.2072	4.2088	5.2788	4.8572	3.8033	4.0085	4.6389	4.4491	5.2119	4.8278	4.911	4.4053	4.2733	3.8679	4.1094	4.549	3.8456	4.3896	4.3551	4.2033	4.5823	3.9545	4.16	4.5736	4.0546	4.5599	5.1878	4.9249	4.2231	5.1803	3.8652	4.6289	4.5536	4.6616	4.4612	4.2426	3.8217	3.6755	4.3747	4.1188	3.9497	4.6054
5.8268	6.0548	5.7969	5.8863	6.0711	5.8707	5.6954	5.9439	5.9501	5.6459	5.8613	6.0223	5.3587	5.7479	6.1548	5.8425	5.9714	6.0761	5.8045	5.8672	5.4599	5.9782	5.4878	5.4595	5.8209	5.5796	5.5484	5.5196	5.9738	5.9114	5.7163	6.2598	5.5627	5.5783	6.1501	6.0959	6.0117	5.7936	5.8868	5.9773	5.8272	5.8535	5.8559	5.8306	5.8136	5.8589	5.765	5.5849	5.5488	5.6448
9.7421	10.376	10.562	11.334	9.8371	9.8379	9.3054	9.5056	9.7896	9.5863	10.917	10.04	10.336	11.005	9.7226	9.6975	9.3124	10.13	10.046	10.37	10.398	10.616	10.171	10.676	10.42	9.3695	10.208	10.069	9.8896	9.3866	9.5234	10.564	10.1	11.072	10.043	10.673	9.6714	10.735	9.2478	9.8584	9.7558	10.033	9.8783	9.7495	10.198	10.369	9.203	11.597	10.071	9.8402
7.7736	7.4687	7.569	7.5172	7.4467	7.0429	7.4113	7.2646	7.4033	7.3387	7.248	6.9556	7.3765	7.2119	6.7826	7.1032	7.0839	7.0092	7.0911	6.9809	7.3129	7.626	7.6565	7.1329	7.3391	7.0319	7.4085	7.4576	7.6815	7.1284	7.3745	7.1959	7.4652	7.3512	7.1513	6.9845	7.2698	7.0301	7.2404	6.9753	7.5502	7.5042	7.5079	7.4273	8.1345	7.7002	7.3084	7.4466	7.5667	7.3475
9.7556	9.5766	9.6376	9.3454	9.4551	9.7695	9.831	9.9807	9.9052	9.6303	9.86	9.8041	9.7463	9.6151	9.748	9.6993	9.5781	9.6193	9.6541	9.7778	9.4184	9.8383	9.7011	9.8121	9.8033	9.6824	9.7499	9.7504	9.816	9.9174	9.7919	9.9103	9.8247	9.5374	9.5694	9.6512	9.9594	9.5573	9.7257	9.5226	9.9219	9.9671	9.8809	9.7308	9.7643	9.7539	10.087	9.8633	10.004	9.6748
9.1879	8.8621	8.7857	8.8162	8.6945	9.3763	9.0021	9.1977	9.1258	9.1369	9.0476	9.181	8.7127	8.9617	8.9346	8.9575	9.0635	9.0559	8.9214	8.9465	9.1469	8.8655	9.0553	9.0381	9.0293	9.1953	9.0464	9.0549	8.9342	8.8502	9.0103	9.0898	8.862	8.7469	8.7729	9.0557	8.9541	8.8425	8.8881	8.8306	9.0921	9.088	8.9569	8.9969	9.0173	9.005	8.9133	9.0859	8.991	9.0839
11.002	11.106	11.002	11.035	10.826	11.03	11.044	11.07	10.927	11.008	11.06	10.867	11.026	11.173	10.919	11.083	10.972	10.911	10.879	10.995	11.146	11.265	11.301	11.085	11.066	11.244	11.103	10.993	11.191	11.15	11.183	10.994	11.116	11.12	11.065	10.99	11.082	11.018	11.216	11.052	11.096	10.988	11.086	11.219	11.129	11.195	11.131	11.1	11.241	11.006
8.2185	8.2541	7.9396	7.7337	8.0044	7.6302	7.914	7.6575	7.6332	7.4916	8.0117	7.9514	7.544	7.7353	7.6727	7.4838	7.6208	7.5493	7.4892	7.5881	7.5871	7.7254	7.7335	7.649	7.8411	7.7209	7.8025	7.9511	7.469	7.5856	7.6706	7.9307	7.9284	7.7654	7.6076	7.8577	7.7105	8.0122	7.4762	7.8402	7.9591	7.8888	7.8996	7.67	7.9113	7.9582	7.7722	8.1576	7.9546	7.713
7.9539	8.273	8.2244	8.3393	8.4854	8.7543	8.5327	9.0416	8.5948	8.7402	8.899	8.9971	8.2554	8.4913	8.6296	8.8347	8.6513	8.7639	8.9199	9.0607	8.17	8.8474	8.5975	8.5068	8.5796	8.538	8.3713	8.4279	8.9471	8.9377	8.9042	8.905	8.5768	8.5787	9.0359	8.9876	8.8775	8.4392	8.4839	8.7746	8.9857	8.9453	8.5757	8.8833	8.6475	8.8465	8.9046	8.7162	9.1493	8.5365
4.942	4.847	4.7252	4.5658	4.6809	4.4356	4.8599	4.8097	4.9555	4.5853	4.7147	4.8808	4.701	4.9985	4.8035	4.8482	4.9724	4.8448	5.0201	5.0086	4.2512	5.1069	4.8175	4.8822	4.9451	4.8163	4.536	4.8202	4.8418	4.7465	4.3676	4.8801	4.7886	4.721	4.8952	4.6102	4.6227	4.8884	4.8432	4.4732	4.8069	4.474	4.8137	4.6554	4.7983	4.7281	4.7292	4.7897	4.6452	4.5215
8.7403	8.7895	8.6081	8.8366	8.6669	8.818	8.884	9.0993	8.7081	8.8111	8.8551	8.6406	8.4461	8.5204	8.4805	8.8117	8.6023	8.4379	8.5837	8.8695	8.5481	8.8214	8.8606	8.6424	8.6986	8.505	8.5564	8.4177	8.9598	9.0102	8.996	8.8097	8.7737	8.55	8.6268	8.6866	8.7172	8.3542	8.6404	8.6128	8.822	9.1012	8.6776	9.1339	8.8123	8.903	9.0668	8.9158	9.067	8.4713
9.492	11.035	10.9	10.448	9.7551	9.53	9.8583	9.678	10.062	9.3573	9.6127	9.6191	10.249	9.8884	9.505	9.0286	9.471	9.1039	9.0207	9.1106	10.083	9.102	10.213	10.464	9.9616	9.2058	10.206	10.438	9.6437	9.6633	9.4101	9.4171	10.102	10.027	9.2011	9.9691	9.275	10.049	9.3568	10.001	9.1252	9.575	10.139	9.8318	10.384	9.3782	9.5034	9.8806	9.3733	9.6591
4.7086	4.3557	5.0644	3.8251	4.213	4.8229	5.4009	5.1833	4.863	4.7931	4.9781	4.9445	4.9754	5.3274	5.2594	4.8951	5.1035	4.9462	4.8472	4.8312	4.7485	5.3707	5.3996	5.232	5.2152	5.3041	5.3521	5.6173	4.2864	4.6483	5.086	4.8167	4.3729	4.9977	4.9763	4.817	4.8727	4.6893	5.3776	4.3697	4.7694	4.7463	4.8698	4.7631	4.364	5.4005	4.6939	5.1365	4.6671	5.2689
6.1059	8.6808	7.8772	8.4499	5.9648	5.8843	7.1266	6.4277	5.5325	5.6633	7.499	7.1982	7.2568	7.1937	6.882	6.3609	6.8595	5.5357	5.7148	6.7406	7.8169	6.6341	7.4624	8.3085	7.3675	6.2521	7.5539	6.7275	7.1816	6.9304	6.5327	5.2899	8.3395	7.0032	6.346	7.5987	6.0998	7.3205	4.9689	8.3563	5.858	5.8544	8.2865	7.9327	7.4967	5.9653	7.2531	6.5828	5.4233	5.9155
9.985	10.009	9.8425	9.9938	9.6739	9.8614	9.8333	9.9001	9.7396	9.7818	10.228	9.8439	9.8484	9.8329	9.772	9.8685	9.7411	9.6829	9.7746	9.9854	9.9906	9.9604	9.897	9.8641	9.9614	9.6315	9.8167	9.7466	10.007	9.7649	9.7833	9.8554	10.065	9.7983	9.9957	10.011	9.7821	9.7884	9.6875	9.8475	9.9446	10.026	9.952	10.175	10.09	10.052	9.9477	9.8781	10.156	9.69
7.4526	6.7857	7.3953	6.6606	6.3949	7.0297	7.3918	7.1327	6.871	6.9724	6.6098	6.5443	7.2128	7.3769	6.5615	6.8218	7.0944	6.3997	6.2184	6.9649	6.5577	6.9815	7.2097	7.0219	6.858	7.0141	7.3316	7.761	6.6585	7.4249	7.4584	7.5056	6.6758	7.4472	6.5116	6.5036	6.9675	6.8746	7.4954	6.6523	7.1637	7.2515	7.1023	6.887	7.5115	7.1925	7.0603	7.6361	7.4762	7.2109
5.1512	4.9641	5.2949	5.2218	5.6157	5.3537	5.253	5.174	5.1416	5.5267	4.964	5.1625	5.2331	5.1832	5.093	5.2677	5.2461	5.4397	5.1825	5.2737	5.2481	5.2209	5.256	5.1258	5.2377	5.5031	5.1791	5.1098	5.4402	5.2367	4.893	5.1413	5.1476	5.3827	5.2132	5.2236	5.3709	4.92	5.4033	5.0433	5.181	5.1484	5.2192	5.2398	5.0723	5.1827	4.9778	5.2621	4.888	5.2748
7.2207	7.299	7.0599	6.9154	6.7984	6.8691	7.1274	7.1053	6.7382	6.5727	7.445	6.8497	7.1388	7.1315	6.9994	6.9449	6.8689	6.7039	6.742	6.6588	7.2925	7.2079	7.4336	7.3988	7.5308	6.7357	6.9299	7.1949	6.9833	6.7266	6.9904	6.8956	7.4275	7.2794	6.6973	7.1979	6.7683	7.0824	6.6889	7.0302	6.9042	6.892	7.0731	7.0176	7.5237	7.0248	7.0392	7.422	6.9636	6.6722
2.5957	2.9095	2.5603	3.2357	2.5705	2.9537	3.586	2.9634	2.7457	2.7222	3.3268	3.3781	2.7254	3.0048	3.3863	2.7704	2.9997	3.0394	3.573	3.4085	2.8802	2.7267	2.7322	2.7253	2.9223	2.6562	2.7024	2.9343	2.7057	2.772	2.6935	2.6168	2.3755	2.4229	3.1308	2.7632	2.6951	2.4559	2.8091	2.5781	2.5612	2.5097	2.814	2.8837	2.3415	2.8134	2.5744	2.6586	2.7958	2.6405
4.4425	3.8698	4.0049	4.0906	3.9754	4.1178	4.4716	4.2295	4.1585	4.3609	4.3662	4.2515	4.436	4.0496	4.4443	3.8976	4.5264	4.1867	4.7954	4.2061	4.4769	3.8496	4.4616	4.3769	4.3733	4.2634	4.2959	4.2055	4.0445	4.6731	4.2456	4.5558	4.3513	4.5514	4.243	4.4252	4.4979	4.3417	4.5254	4.5346	4.6785	4.7109	4.3549	4.7137	4.509	4.7488	4.6097	4.5772	4.746	4.3375
6.4991	7.3514	7.1405	7.09	7.189	7.1952	7.0677	7.2599	7.0262	7.0898	7.4844	7.6572	7.0015	7.2065	7.4671	7.2502	7.2382	7.3391	7.2995	7.2995	7.2373	7.2111	7.1386	7.0981	7.2071	7.3004	7.0766	7.106	7.219	7.5044	7.106	7.3654	7.4543	7.3751	7.5289	7.7461	7.1908	7.5369	7.1195	7.8467	7.5139	7.6218	7.314	7.7315	7.7534	7.5474	7.3043	7.5347	7.7417	6.8177
9.2864	9.3561	9.6102	9.5942	9.3449	9.3844	9.0311	9.5001	9.3125	9.283	9.5057	9.3131	9.4695	9.4158	9.3908	9.3182	9.4181	9.3244	9.3335	9.4022	9.3272	9.237	9.3893	9.3972	9.4065	9.371	9.2165	9.2021	9.3095	9.198	9.1988	9.3501	9.3238	9.1915	9.1904	9.4031	9.2087	9.5703	9.342	9.4632	9.2937	9.4726	9.4605	9.454	9.3394	9.1482	9.2566	9.2651	9.2419	9.1323
9.1048	8.6722	8.5839	9.1311	8.7072	8.9646	8.6324	8.7967	8.9146	8.5571	8.6713	8.698	8.6168	8.7028	8.7697	8.9549	8.8915	8.7636	8.8155	8.8144	8.508	8.8358	9.0029	8.9008	8.6579	8.9766	8.8948	8.8828	8.7833	9.1088	8.9154	8.9237	8.6184	8.9293	8.5876	8.7322	8.9315	8.7167	8.6681	8.6723	9.1385	8.9351	9.0673	9.2732	9.0299	9.1106	9.2181	8.9768	9.0849	9.0923
6.8172	7.0947	6.2015	8.0831	6.4347	5.7465	6.9634	6.7212	6.1029	5.6261	6.1525	6.4996	6.5413	5.994	6.5736	6.0812	5.9353	5.5968	5.6136	6.6227	6.2381	6.4234	6.3295	6.665	6.4791	5.9592	6.566	6.1189	7.2048	6.64	6.3058	5.355	7.0412	5.8981	6.0654	6.4947	5.9045	5.799	5.5934	7.0515	6.6009	5.9091	7.3118	7.8964	6.6547	6.7764	6.8227	5.7571	6.2224	6.0445
5.2198	5.2752	5.7607	6.7345	5.9296	6.1639	6.2491	6.2262	5.8429	6.1863	6.1986	6.3543	5.9225	5.9697	6.0288	6.303	6.306	6.175	6.0042	6.5064	5.5382	5.8104	5.6784	5.8161	5.7955	6.1314	5.8946	6.1338	5.8522	6.1529	5.8842	6.5169	5.8748	5.9274	6.5103	6.6611	6.0843	6.0069	5.5823	6.4221	5.7477	6.1953	6.3491	6.0769	6.0831	6.2012	6.4096	6.3041	5.8277	6.2862
11.572	11.221	11.203	11.359	11.225	11.37	11.051	11.326	11.429	11.308	11.347	11.001	11.555	11.029	11.564	11.604	11.188	11.161	11.309	11.24	11.355	11.173	11.455	11.538	11.218	11.468	11.35	11.043	11.423	11.323	11.516	11.117	11.303	11.248	11.131	10.964	11.163	11.525	11.464	11.412	11.082	11.293	11.388	11.39	11.39	11.086	11.428	11.199	11.236	11.368
10.124	9.7225	9.8603	10.063	10.675	10.159	9.9785	10.078	10.227	10.191	11.016	10.98	10.085	10.252	10.27	9.9605	10.331	10.424	10.825	10.551	9.9701	9.5261	9.9741	10.133	10.062	10.251	10.382	9.7556	10.058	10.389	10.316	10.391	10.2	10.475	10.58	10.548	10.147	10.892	9.5455	10.478	10.409	10.313	10.116	9.9719	9.8552	10.226	9.9081	10.638	10.122	10.647
9.7145	9.8333	9.8242	9.3403	9.5786	9.8304	9.6598	9.8092	9.6428	9.942	9.5342	9.5253	9.6665	9.6238	9.5175	9.5822	9.7534	9.5533	9.3289	9.4328	9.6207	9.8119	9.6219	9.5343	9.8951	9.9126	9.9516	9.7655	9.5675	9.6171	9.7905	9.5609	9.579	9.491	9.6129	9.5614	9.7307	9.7341	9.7262	9.3494	9.6254	9.3409	9.6808	9.4463	9.5579	9.674	9.6332	9.6729	9.5681	9.5838
6.6682	6.2961	6.0241	6.0556	5.6329	6.1222	6.2708	6.2762	5.9924	6.1491	6.3151	6.1241	5.8659	6.2449	5.8425	6.0289	6.0221	5.8388	5.8169	5.6387	6.0707	6.297	6.1898	6.098	6.124	6.063	6.0642	6.1729	6.0007	5.9072	6.0175	6.1817	6.0398	5.7368	5.9872	5.8923	5.7406	5.9534	6.0936	5.7478	5.9795	6.1916	6.1559	5.653	5.9403	6.0563	6.262	6.0525	6.2989	6.0287
7.472	8.3213	7.8202	9.3819	9.0104	8.444	8.5907	8.9995	8.1125	7.4994	8.4662	8.8476	8.2918	8.086	8.4421	8.2352	8.7894	8.2511	8.7756	8.7818	8.378	7.5019	8.452	8.4786	7.5036	7.9624	7.8666	6.9037	8.5504	8.5291	7.9024	8.4929	8.9398	7.7895	9.0968	8.8837	8.4006	8.6354	7.7362	9.664	8.2298	8.5058	8.3907	8.5787	7.725	7.9566	8.6798	8.1251	8.6005	8.1778
6.9571	7.2233	6.6472	6.7637	7.4496	7.1024	6.9821	6.8301	6.6383	6.7695	7.439	7.3839	6.9995	6.7038	7.3983	6.7898	7.5027	6.7353	6.9883	6.87	6.8625	6.3722	6.3567	6.7833	6.4968	6.7612	6.9045	6.403	6.7519	6.9905	6.7266	7.1182	6.9981	6.5182	7.2995	7.5225	7.0777	7.2642	6.6017	7.4022	6.688	6.8225	7.1196	6.9001	6.442	6.8798	6.9999	6.7084	7.1179	7.0774
8.4666	8.6966	9.0072	8.9448	8.9403	8.6337	9.4213	9.0152	8.5815	8.8669	8.8955	8.6931	8.6139	8.4411	8.9189	8.3959	8.9195	8.705	8.6129	8.4785	8.228	8.5867	8.3809	8.5365	8.6124	8.4101	8.5286	8.9557	8.609	8.6562	8.3407	9.0198	8.5646	8.3788	8.8246	8.4825	8.6543	8.4211	8.4694	8.494	8.9338	8.6697	8.4947	8.3792	8.6469	8.9368	8.6944	9.6562	8.8736	8.8365
9.1377	9.0771	9.2483	9.1209	8.6969	8.8373	9.0556	9.2611	9.2366	9.1155	9.3872	8.927	9.0535	9.2763	8.8645	8.6784	9.0672	8.8673	8.9305	8.834	8.7412	9.269	9.1111	9.3829	9.1255	9.1006	9.1867	9.4277	9.2587	9.2896	9.4817	9.0554	9.0538	9.2469	9.0482	8.8194	9.49	8.9547	9.2174	9.2913	9.2512	9.0815	9.0877	9.4771	8.9446	9.5441	9.1687	8.831	9.5516	9.2366
2.9051	2.9391	3.1645	3.0956	2.9857	3.184	3.1238	2.8367	2.884	3.2102	2.9078	2.8315	2.5774	2.7335	2.6674	2.8497	2.6662	3.1475	2.8167	2.9879	3.0436	3.1136	2.9387	3.0862	2.7919	2.822	3.2166	3.1675	2.7657	2.8403	3.1136	3.157	2.6874	2.917	2.732	2.9246	3.0946	2.8529	3.3931	2.6862	2.9242	2.8711	2.7765	2.9933	2.9615	2.6454	2.9225	2.9453	2.8645	2.9738
8.3122	8.3361	8.2101	8.6343	8.5771	8.371	8.4646	8.3584	8.0883	8.188	8.6132	8.4072	8.0107	8.209	8.4188	8.2971	8.2074	8.3681	8.3855	8.3972	8.1574	8.1346	8.061	8.1773	8.2123	8.2002	8.196	8.2637	8.3393	8.3612	8.3018	8.3626	8.5357	8.4052	8.5332	8.621	8.4233	8.649	8.3288	8.6796	8.4718	8.6717	8.4239	8.5377	8.5176	8.709	8.6373	8.5691	8.6102	8.5039
8.2714	8.5548	8.1813	7.8473	7.6792	7.7676	8.5524	8.1042	8.4215	8.0669	8.0926	7.8626	7.9368	8.1545	7.9668	7.7051	7.7621	7.7523	7.8624	7.5388	7.7958	8.604	8.3168	8.0613	7.9472	7.9886	7.9951	8.2946	8.0053	8.4746	8.6407	8.0838	7.9967	8.4561	8.1737	7.7576	8.4557	7.7276	8.5695	8.0949	8.5312	7.8654	8.0158	8.5641	8.3098	8.8216	7.8809	8.177	8.9298	8.202
10.613	10.34	10.175	10.289	10.272	10.183	10.418	10.168	10.176	10.164	10.46	10.136	10.115	10.159	10.205	10.077	10.081	10.004	10.148	9.9829	10.212	10.181	10.281	10.397	10.236	10.095	10.245	10.209	10.23	10.181	10.281	10.336	10.302	10.252	10.117	10.204	10.216	10.298	10.245	10.185	10.385	10.422	10.092	10.02	10.134	10.393	10.249	10.47	10.342	10.466
12.677	11.721	12.585	13.585	13.22	12.961	12.26	12.802	12.889	13.171	12.611	13.122	13.257	13.011	13.069	12.874	13.053	12.921	12.78	13.202	12.864	13.048	12.613	13.212	13.262	12.622	12.607	12.987	13.18	12.664	12.613	12.85	12.603	12.868	13.299	13.291	12.772	13.511	12.623	13.165	12.022	13.035	12.887	12.095	12.918	12.96	12.601	13.097	12.285	12.526
6.3327	6.2732	6.3522	6.1496	5.7508	6.7647	6.0423	6.4796	6.5954	6.7851	6.4111	6.4856	6.1914	6.4927	6.6696	6.5325	6.0449	5.9684	6.1627	6.5016	6.0107	6.1653	6.0347	6.0251	6.1679	6.2697	5.835	5.9715	6.2505	6.4807	6.2029	6.8723	6.1192	6.0932	6.5824	6.4992	6.4867	6.8382	6.3315	6.2325	6.7508	6.2715	6.8218	6.2035	6.8022	6.5684	6.5261	6.4092	6.9156	6.2047
10.304	10.712	10.306	11.104	11.53	10.751	10.91	11.019	10.637	10.561	11.161	11.74	10.726	10.739	11.117	10.659	10.924	10.855	11.067	11.112	10.972	10.458	10.746	10.823	11.042	10.66	10.494	10.651	10.869	10.515	10.241	10.99	10.668	10.656	10.69	11.533	10.269	11.239	10.168	11.307	10.554	10.934	10.822	10.186	10.717	10.553	11.02	10.985	10.971	10.763
6.6294	6.585	6.2321	6.7966	6.5513	6.4082	6.7925	6.7469	6.2901	6.3037	6.9561	6.9085	6.4238	6.9354	6.3756	6.2249	6.2524	6.3216	6.4771	6.1262	6.2553	6.1791	6.2792	6.195	6.4686	6.1722	6.0632	6.1133	6.4142	6.0959	6.1725	6.483	6.563	6.0743	6.5654	6.0667	6.2469	6.958	5.9862	6.1581	6.5576	6.5366	6.0937	6.1237	6.0627	6.5158	6.165	7.1737	6.4961	6.7173
12.144	11.929	11.918	11.766	11.647	11.883	11.626	11.767	11.979	11.84	11.659	11.493	11.731	11.826	11.468	11.844	11.712	11.809	11.686	11.8	11.716	12.031	11.772	11.777	11.947	11.948	12.004	11.885	11.377	11.851	12.094	11.795	11.741	11.916	11.673	11.407	11.78	11.431	11.993	11.449	11.429	11.483	11.533	11.666	11.773	11.984	11.583	11.822	11.93	11.613
9.0401	9.1272	9.4084	7.9018	11.096	9.7595	9.1923	8.6159	9.0807	8.429	10.846	10.834	8.7084	10.604	11.028	10.159	9.6193	10.521	10.27	9.3899	8.0864	8.4748	6.8814	7.3716	6.9991	8.5787	9.4763	7.0372	8.0202	8.9329	8.7043	9.7969	9.4243	9.0879	11.26	10.569	8.2039	10.886	8.6741	10.964	10.486	9.1186	9.0838	8.2242	8.3051	8.3946	8.4351	9.0328	8.4775	10.02
3.8618	3.4925	3.9522	3.0524	3.8399	3.8805	3.531	3.9401	3.4751	4.1717	3.3062	3.5888	3.6381	3.8029	3.2809	3.8015	3.7174	3.8692	3.7434	3.6182	3.9057	3.7271	3.6765	3.7765	3.9219	3.4632	3.9169	3.8002	3.7891	3.4739	3.4302	3.8241	3.448	3.8743	3.7361	3.9737	3.8899	3.3604	3.8087	3.6335	3.9031	3.6634	3.5947	3.7161	3.5732	3.6375	3.4123	3.7599	3.2783	3.5711
6.3117	6.3962	6.466	6.3822	6.1566	6.2389	6.9346	6.3599	6.1344	6.7934	6.2909	6.4119	6.2877	6.6057	6.2681	6.033	6.4081	6.2927	6.1889	6.3444	6.5882	6.5579	6.8334	6.5281	6.7073	6.4136	6.1546	6.7993	6.4726	6.6448	6.658	6.305	5.9494	6.3757	6.2353	5.8927	6.0287	6.618	6.5187	6.3256	6.2421	6.9446	6.5544	6.6105	6.6891	6.5645	6.7777	6.7236	6.8917	6.0646
3.3751	3.1055	3.1086	5.5927	3.0056	3.216	4.4714	5.7319	3.2736	4.9574	3.1545	5.0826	5.1686	3.8958	2.9189	2.8458	3.1049	3.0468	3.0761	3.192	3.6284	4.1512	4.77	5.5425	4.6033	3.1693	2.9585	4.1414	4.5372	2.9691	2.7692	2.9489	2.9342	3.1906	3.3786	2.8336	2.9237	5.2075	3.3134	3.0818	2.9927	4.2617	4.2421	3.0777	4.5745	3.1351	4.036	3.1488	3.3396	3.1544
6.6365	6.6232	5.7741	6.4829	6.2169	6.706	7.4778	7.0874	6.2767	5.9899	6.9244	7.2944	7.0864	6.162	6.2973	6.1726	6.855	6.5991	6.6905	6.2825	6.762	6.3389	6.9351	6.2616	6.6365	6.1374	6.6029	6.4374	7.3038	6.4591	6.5869	6.8428	6.6423	6.073	6.7997	6.4847	6.0632	7.4077	6.3271	6.7076	7.366	7.2862	7.0027	6.0844	6.0596	6.3282	7.0904	6.6231	6.2237	6.5848
2.8098	3.357	3.0019	3.0876	2.8801	3.1937	3.1707	3.1086	3.1001	3.3663	2.9789	3.0977	3.0351	3.799	2.9529	3.1543	3.193	2.8572	3.0028	3.0782	3.1175	3.5057	3.1871	3.3586	3.305	3.1252	3.15	3.1694	3.4786	2.9477	2.978	3.0361	2.9807	3.2478	3.2898	3.3346	2.6954	3.3683	2.9562	2.9863	2.985	2.8964	3.6654	3.4858	3.0269	3.4947	2.9613	3.3145	3.3161	2.9648
9.478	9.5741	9.1493	9.263	9.1463	9.0483	9.5576	9.3489	9.3378	9.1734	9.3699	8.8777	9.3287	8.9616	8.9951	9.0559	9.1409	8.851	9.367	9.0323	9.2425	9.215	9.45	9.4021	9.2814	9.0904	9.4803	9.2029	9.5731	9.6783	9.7559	9.3808	9.5784	9.5216	9.1562	9.3053	9.5456	9.1246	9.2475	9.3267	9.6403	9.6402	9.292	9.1768	9.2486	9.5242	9.5406	9.705	9.5685	9.4109
9.2805	9.4803	9.6117	9.9333	9.9802	9.6702	9.7148	9.5888	9.5258	9.6081	10.279	10.254	9.7611	9.5533	9.7079	9.5059	9.5715	9.5945	10.022	9.6347	9.9193	9.286	9.7886	9.8037	9.3881	9.235	9.5434	9.4251	9.6505	9.5252	9.2117	9.6034	9.5615	9.3446	9.9213	9.7765	9.1883	10.33	8.8549	9.7378	9.5076	9.8433	9.7017	9.374	9.9479	9.2965	9.6296	9.7066	9.5443	9.6686
3.8819	3.5955	3.5493	3.5479	3.6995	3.919	3.8916	3.8103	3.7069	3.7951	3.6622	3.4463	3.7755	4.2946	3.6734	3.7223	3.7532	4.0391	3.6882	3.9661	3.7577	3.5393	3.6026	3.8899	3.8434	3.9316	3.8037	3.5998	3.714	4.1349	3.8151	3.5978	3.8993	3.6943	3.7149	3.3228	4.0062	4.3875	4.4289	3.7736	5.008	3.8803	3.9137	3.7255	3.6548	3.4248	3.6754	3.3781	3.1616	3.5607
12.008	11.727	11.782	11.761	11.417	11.717	11.892	12.053	11.749	11.906	11.731	11.49	11.726	11.763	11.397	11.765	11.594	11.539	11.546	11.735	11.785	11.847	12.051	11.899	11.986	11.699	11.706	11.846	11.745	11.847	11.847	11.677	11.796	11.797	11.535	11.539	11.707	11.661	11.813	11.63	11.751	11.848	11.598	11.557	11.887	11.685	11.785	11.821	11.852	11.621
5.9722	6.063	6.073	5.406	5.9279	6.2335	6.0671	6.3322	6.1045	6.3999	6.1392	6.407	6.1836	6.1566	6.1541	6.0327	6.4477	6.3204	6.1296	6.4668	5.8778	6.3502	5.9164	6.0807	6.2482	6.3281	6.1902	6.395	6.1036	6.2473	6.2061	6.2077	6.308	6.1138	6.6507	6.3651	6.4823	6.0387	6.3173	6.2962	6.2836	5.9021	6.1366	6.3282	5.8765	6.2799	5.8258	6.2331	6.4361	6.0821
10.825	11.332	11.003	11.053	10.676	10.819	10.452	10.964	10.846	11	10.952	10.413	11.139	10.704	10.938	11.297	10.714	10.877	10.973	11.246	10.955	11.192	10.919	11.023	11.196	11.105	10.874	10.983	10.918	11.071	11.043	10.63	11.214	11.073	10.893	10.593	10.83	10.816	10.914	11.083	10.97	10.775	10.937	11.077	11.279	10.987	11.058	10.855	10.966	10.769
9.8686	9.9711	9.7937	10.005	9.9161	9.9514	10.029	9.9235	9.9647	9.8555	10.279	9.8628	9.8625	10.046	10.053	10.118	9.8188	9.9198	10.03	10.076	10.099	9.926	10.045	10.182	9.9094	9.8739	10.067	9.8697	10.267	10.148	10.084	9.755	10.148	10.131	9.9784	10.036	9.7171	10.22	9.9457	10.49	9.9111	10.351	9.8711	10.131	10.106	9.8102	10.106	10.016	10.237	9.9046
6.5962	6.2659	5.9201	5.8697	6.5126	6.1237	5.9526	5.6996	5.9575	5.6301	6.4743	5.9209	5.4568	5.6612	6.1257	5.926	6.023	5.8098	6.0898	6.0363	5.5937	6.4147	5.7953	5.6987	5.5896	5.942	6.2541	6.0044	5.6524	5.9572	6.0165	6.0724	6.0672	5.87	6.201	5.86	6.1101	5.7082	5.9653	5.7816	6.1208	5.6545	5.6198	5.9871	5.5927	6.2679	5.7846	6.7409	6.0716	6.1633
9.0743	8.8608	9.0508	9.087	8.7271	9.1552	9.3872	9.4061	9.0297	9.0527	9.6033	9.4225	9.3762	9.0647	9.3724	9.1568	9.2151	9.1172	9.2372	9.2132	9.1392	9.2542	9.2027	9.2403	9.1208	9.0997	9.0999	9.0512	9.269	9.198	9.1457	9.4102	9.328	9.3403	9.3007	9.3925	9.2757	9.4126	9.1841	9.1651	9.3335	9.403	9.2208	9.0065	9.1318	9.1922	9.3099	9.372	9.5086	9.3043
4.673	5.2865	5.1525	5.3052	5.1999	5.0281	4.7091	5.075	4.8432	5.3134	5.4964	4.8485	4.5048	4.4713	5.5812	5.1844	4.9399	5.477	5.3437	6.0994	4.3985	4.4828	4.2242	5.5552	5.5188	5.3914	4.953	5.1376	4.8535	5.0646	5.1064	4.5447	5.601	4.5103	5.6129	5.29	4.7477	5.2416	4.5699	6.0319	4.3895	4.9617	4.3204	4.6845	5.1171	4.2814	5.3957	4.8017	4.6956	4.3399
4.673	5.2865	5.1525	5.3052	5.1999	5.0281	4.7091	5.075	4.8432	5.3134	5.4964	4.8485	4.5048	4.4713	5.5812	5.1844	4.9399	5.477	5.3437	6.0994	4.3985	4.4828	4.2242	5.5552	5.5188	5.3914	4.953	5.1376	4.8535	5.0646	5.1064	4.5447	5.601	4.5103	5.6129	5.29	4.7477	5.2416	4.5699	6.0319	4.3895	4.9617	4.3204	4.6845	5.1171	4.2814	5.3957	4.8017	4.6956	4.3399
4.3534	3.8183	3.7643	6.0555	3.3672	3.5718	5.9873	6.112	3.3899	5.7452	2.8786	6.3694	5.6664	6.3099	3.4693	3.3624	3.1619	3.4804	3.6568	3.5812	5.4831	4.9409	5.9055	5.9214	6.0442	6.2415	3.5571	3.602	5.7253	3.3011	3.4134	3.4252	2.7982	3.233	3.3886	3.5649	3.5028	6.0346	3.5409	3.4988	3.7875	6.8214	5.7288	3.6107	6.2888	4.039	5.6916	3.6002	3.3043	4.0578
4.3101	4.1968	4.4247	3.6302	3.4013	4.1865	4.8351	4.5992	4.8023	4.226	5.0781	5.11	4.3724	4.7629	4.4288	4.7168	4.7247	4.433	4.5958	4.5247	4.6884	4.8901	4.4732	4.822	4.8733	4.665	4.9755	4.6535	4.319	4.3177	4.9003	4.4963	4.5775	4.3901	4.2755	4.4027	4.342	4.2191	4.3503	3.9221	4.5203	4.2902	4.0675	4.6857	3.9259	4.3388	4.4507	4.1742	3.9555	4.3586
9.3388	9.1457	8.9975	6.8977	8.691	9.3655	6.9629	7.1386	9.275	7.094	8.8865	7.3746	6.5533	7.1274	8.9736	9.5831	9.0275	8.7412	8.7931	9.2235	7.5942	8.6211	7.2778	6.751	7.345	7.3454	9.2202	9.0835	7.1184	9.4251	9.4171	9.0347	9.0745	9.413	8.9691	9.0706	9.1411	7.2236	9.222	9.1262	9.2485	7.7933	8.7625	9.0758	7.4716	9.0009	7.4564	9.1151	9.4869	8.9061
9.3905	9.272	9.1412	9.2852	8.9657	9.2234	9.2712	9.2052	9.0144	9.0478	9.4226	9.1811	8.8662	8.9218	9.1247	9.1403	9.1398	8.8644	8.9697	8.9447	9.111	9.2174	9.0532	9.1207	9.2243	9.1079	8.9503	9.0902	9.1258	9.0384	8.8741	8.8762	9.3045	9.0189	8.849	8.9332	9.0289	9.007	8.8619	9.0734	9.1436	9.163	9.154	9.0504	9.167	9.1267	9.2007	9.2329	9.4178	9.33
7.6129	7.4687	7.5856	7.3717	7.9609	7.4906	7.8498	7.3834	7.409	7.5906	7.3258	7.5305	7.393	7.5287	7.5506	7.6242	7.7827	7.785	7.3645	7.2953	7.1853	7.4459	7.1888	7.2789	7.3534	7.3621	7.5817	7.7954	7.4292	7.2438	7.3627	7.6146	7.3564	7.5183	7.5566	7.6123	7.5675	7.2725	7.5904	6.9726	7.986	7.4428	7.7327	7.5737	7.0663	7.6115	7.7002	7.6761	7.3802	7.9038
4.3803	4.3619	4.7053	5.522	4.5541	4.5653	5.2137	5.997	3.9944	5.3686	4.3614	5.803	5.2645	5.5047	4.6872	4.9001	4.1947	4.6687	4.093	4.194	5.2976	5.2491	5.4658	5.0849	5.4661	5.4358	4.1005	4.71	5.1547	4.3385	4.6777	4.7378	4.5677	4.4341	4.4492	4.6527	4.6017	5.5231	4.5906	4.7197	4.3587	5.3077	4.5223	4.4903	5.409	4.4223	5.2779	4.4365	4.3374	4.6721
8.0433	7.7613	7.3881	6.7649	6.6497	6.7153	6.8735	6.7714	8.12	6.2796	6.7982	5.4931	6.8323	6.0982	7.0892	7.3365	7.2488	7.7075	7.765	7.1445	6.117	7.9192	6.9109	6.3762	7.0355	5.9165	7.909	7.9513	6.5536	7.2912	7.7313	7.351	7.4419	8.1594	7.4686	7.1103	7.9388	6.032	8.4689	6.4724	7.5802	6.1887	7.397	8.5532	6.7952	9.041	6.2109	7.8809	8.3847	7.6923
9.6137	9.3266	9.5922	9.6385	9.47	9.606	10.442	10.206	9.9564	9.9634	10.012	10.116	10.103	10.078	9.7543	9.5556	9.8437	9.5244	9.415	9.463	9.8716	10.046	10.264	9.539	9.9133	10.03	9.8113	9.8441	9.8813	9.6946	9.4137	10.016	9.498	9.761	9.6372	9.4347	9.7561	9.8343	9.8169	9.154	10.036	10.149	9.899	9.7589	9.9605	9.613	9.7656	10.267	10.149	9.896
10.992	10.812	10.798	11.033	10.854	10.782	11.097	11.003	10.636	10.917	10.758	11.014	10.887	10.988	10.751	10.751	10.943	10.582	10.455	10.395	11.059	10.828	11.078	10.978	10.949	11.005	10.897	10.808	10.953	10.797	10.848	10.631	10.539	10.556	10.59	10.704	10.493	10.842	10.616	10.755	10.936	10.989	10.963	10.938	10.887	10.761	11.048	10.79	10.792	10.746
5.1815	5.4186	5.6468	5.1069	4.9298	5.6377	5.8324	6.1894	5.7326	5.259	5.4703	5.5151	5.2671	6.3553	5.6556	5.7605	5.7016	6.0359	5.6484	6.1106	5.4164	5.9762	5.775	5.381	5.8958	5.5548	5.7961	5.7757	5.1354	5.7586	5.8604	6.0424	4.8948	5.742	5.6341	5.856	5.776	5.1289	5.9383	5.5912	5.3053	4.9728	5.5831	6.0212	5.0265	6.1798	4.7721	5.2755	5.8898	5.2322
7.8049	7.6817	7.4402	7.0178	7.0496	7.4702	7.6188	7.7821	7.9206	7.6593	7.4879	7.5475	7.232	7.5809	7.4369	7.305	6.9311	6.8581	6.7067	7.3853	7.5749	7.5182	7.7788	7.2435	7.6537	7.2687	7.5073	7.5328	7.403	7.2455	6.9774	7.4436	7.4952	7.0689	7.3629	7.0894	7.3416	7.2789	7.8693	7.4408	7.0569	6.9617	7.2895	7.4318	7.0852	7.155	7.0039	7.731	7.3493	6.7424
10.218	9.728	10.413	10.046	9.5866	10.194	10.484	10.615	10.522	10.424	10.262	10.114	10.513	10.39	10.1	10.082	9.8049	9.7888	10.12	10.468	9.8243	10.58	10.484	10.346	10.392	10.089	10.204	10.441	10.016	10.302	10.231	10.286	10.276	9.8997	10.566	9.8263	10.583	9.7712	10.323	10.144	10.172	10.28	10.09	10.055	10.662	10.423	10.406	10.388	10.353	10.019
7.5194	7.431	7.3456	6.6567	6.8393	7.1401	6.3358	7.029	7.4115	7.2537	7.4239	6.3098	6.4015	6.7866	6.7425	6.944	6.9197	6.9366	6.5609	7.2632	5.802	6.3776	6.7597	6.8286	6.5695	6.5647	6.9619	7.3571	6.6773	7.6473	7.5834	7.3029	7.2653	7.4573	7.2054	6.9426	7.3989	6.81	7.5016	6.958	6.876	6.7952	6.6287	7.8016	6.7724	6.9941	6.9085	6.914	7.4003	6.9001
7.0189	6.4831	6.5719	6.9151	6.5139	6.9756	7.1668	7.1689	6.5378	6.7437	6.2881	7.0141	7.1522	7.174	6.8747	6.53	6.8472	6.6339	6.5395	6.4992	7.0591	6.4235	7.22	6.9457	7.2094	6.9196	6.5956	6.5196	6.9155	6.7929	6.8365	7.0112	6.5298	6.7099	6.7672	7.2214	6.8748	7.3053	6.8168	6.9206	7.5507	7.5405	7.4452	6.8149	7.108	6.6102	7.0396	6.9037	6.772	6.6626
6.5818	6.7953	6.8247	7.2798	7.03	6.771	7.4881	7.7215	7.0989	6.6283	7.9822	6.9971	6.7497	6.9466	6.7724	6.5474	6.9115	6.8032	6.4377	7.3317	7.2161	7.6691	7.6563	6.7014	6.8433	6.699	6.717	6.8613	6.5879	6.8754	6.6197	7.7601	7.0362	6.8284	7.595	6.6232	6.9142	6.9603	7.1398	6.7438	7.5598	7.289	7.1972	6.7526	7.0773	7.726	6.4838	7.4181	7.026	6.6844
2.6565	3.0039	2.9448	3.0873	3.2279	3.325	3.1939	3.2263	2.7894	2.8038	2.9168	3.4135	3.096	3.0894	3.2809	2.9909	3.1839	2.9806	3.173	3.0678	2.4131	2.6413	2.7968	2.885	3.0743	3.0851	2.9924	2.9501	2.7937	2.7675	2.8221	3.021	3.3149	3.1404	3.3511	3.443	3.0393	2.9148	2.7052	3.8626	3.4017	3.1567	2.9239	3.1804	3.2883	3.0815	3.0362	2.7901	3.153	2.9546
4.2923	4.704	4.5367	4.5546	4.4123	4.4045	4.8783	4.7907	4.2499	4.2374	5.0162	5.6933	4.6813	4.7877	5.4597	4.3806	4.5271	4.8774	4.7782	5.2176	4.6685	4.6439	4.8418	4.7563	4.8301	4.974	4.4066	4.7102	4.6517	4.505	4.2942	4.8954	4.611	4.6903	5.116	5.4438	4.6203	5.2003	4.845	4.8179	4.67	4.5047	4.8287	4.4274	4.5706	4.5307	4.6609	4.5064	4.9046	4.5289
8.3058	8.3901	8.4475	8.8343	8.404	8.52	8.8956	8.6356	8.2902	8.7327	8.8425	8.5432	8.4298	8.3727	8.7147	8.6793	8.5633	8.916	8.8186	8.8996	8.1471	8.7803	7.9724	8.5955	8.7116	8.4844	8.3821	8.6232	8.2076	8.7834	8.7356	8.7907	8.963	8.7675	9.0912	8.9582	8.6449	8.5355	8.3472	8.9632	8.5016	8.3594	8.6729	8.5154	8.5351	9.1048	8.3815	8.871	8.3795	8.5652
4.9585	5.3403	5.1365	5.9246	5.3241	5.8761	5.7096	5.3349	5.7944	5.2857	5.5066	5.4804	5.6165	6.0631	5.7268	5.4163	5.4386	5.9228	5.3389	4.9868	5.5703	5.7961	5.5207	5.7891	5.9812	5.6363	5.3464	5.5375	5.2946	5.8964	6.1117	6.0535	5.5974	5.4056	5.7663	5.6198	5.2174	5.537	5.8768	5.7792	5.9537	6.1905	5.94	5.8215	6.0112	6.5575	6.0391	5.826	6.0482	5.8383
5.9408	6.4571	6.2242	6.3693	6.1433	5.7172	5.7811	5.8761	5.5617	5.6739	5.8311	5.7828	5.7615	5.8962	5.63	5.1869	5.9715	5.4737	5.6109	6.1312	5.8585	5.872	6.0788	5.69	5.5654	5.6318	5.5078	5.8117	6.0779	5.9934	5.7577	5.9941	5.5541	5.8308	6.1662	5.9768	5.8927	5.9959	5.9631	6.4487	5.8883	5.6076	5.8188	6.2731	6.4206	5.9487	5.9105	5.5388	6.2259	5.7921
4.4118	5.2959	4.3467	4.649	4.361	4.6473	4.3122	4.955	4.5605	4.3852	4.9426	4.5535	4.7909	4.8975	4.2363	4.7388	4.7665	4.7093	4.3834	5.5424	4.6971	4.9281	5.0355	5.1295	4.6354	4.7322	4.6758	4.5459	4.6399	4.8377	4.3855	5.0855	4.4585	4.8185	4.7607	4.4984	4.6126	4.2489	4.6636	4.4865	4.5588	4.3256	4.3737	4.404	4.278	4.7401	4.6177	4.6808	4.4072	4.8985
2.8617	3.1873	2.6398	3.5517	2.7687	3.1307	3.9182	3.1201	3.0507	3.2346	3.8975	3.0982	2.6467	3.4506	3.2144	2.771	3.478	2.919	3.3651	3.1185	3.2161	3.2144	3.3534	3.5476	3.1366	3.5321	3.188	3.4737	3.1601	3.5779	3.8136	3.2958	2.7825	3.4254	3.3081	3.8594	3.084	3.2056	3.0473	3.2843	3.4499	3.1193	3.1883	4.095	2.9177	3.5006	3.147	3.116	3.459	3.2795
9.1128	9.2144	9.0033	8.3783	8.7853	8.9271	8.7303	8.9716	8.9372	8.7586	9.0186	8.8249	8.6042	8.6383	8.8277	8.8364	8.8648	8.7005	8.542	8.9866	8.3784	8.4906	8.3418	8.5184	8.6919	8.6846	8.7578	8.6187	8.5967	8.9107	8.7688	8.941	8.9923	8.8711	8.9903	8.9829	9.1089	8.9193	8.8866	9.0163	8.5183	8.5473	8.7667	9.0444	8.6847	8.8125	8.8552	8.5257	9.1534	9.0353
9.1128	9.2144	9.0033	8.3783	8.7853	8.9271	8.7303	8.9716	8.9372	8.7586	9.0186	8.8249	8.6042	8.6383	8.8277	8.8364	8.8648	8.7005	8.542	8.9866	8.3784	8.4906	8.3418	8.5184	8.6919	8.6846	8.7578	8.6187	8.5967	8.9107	8.7688	8.941	8.9923	8.8711	8.9903	8.9829	9.1089	8.9193	8.8866	9.0163	8.5183	8.5473	8.7667	9.0444	8.6847	8.8125	8.8552	8.5257	9.1534	9.0353
7.8662	7.7218	7.6693	7.2583	7.5495	7.8823	7.5991	7.7678	7.7768	7.9077	7.5905	7.5508	7.1878	7.9086	7.7577	7.7546	7.683	7.6086	7.6836	7.4923	7.5291	7.1771	7.4676	7.4506	6.9148	7.5011	7.6674	7.3384	7.6648	7.9252	7.8507	7.5695	7.8144	7.6686	7.9613	7.9033	7.3576	7.6103	7.6587	8.0209	7.4369	7.6058	7.8217	8.0875	7.3467	7.7692	7.5932	7.2473	7.6219	7.7046
4.6567	5.2298	4.8263	4.7747	5.0883	5.0496	4.727	4.8545	5.1483	5.1643	4.9458	4.7917	5.1643	4.9885	4.9134	5.3308	5.0061	4.8278	5.065	4.9469	5.1622	5.125	5.3941	5.0477	5.1427	4.9734	5.134	5.0328	5.2113	5.1621	5.2502	4.9988	4.8161	4.8816	4.9157	4.6354	5.147	4.854	4.8863	4.9544	4.7143	4.9967	4.851	5.0559	5.1764	4.736	5.0127	5.0487	4.9484	4.9103
9.5617	10.076	9.9945	9.9436	9.7566	10.022	9.8071	10.175	10.015	9.9443	10.474	10.383	10.278	9.9511	10.296	10.161	10.028	10.137	10.297	10.639	10.299	9.8601	10.066	10.203	9.8965	10.096	10.018	9.6345	10.093	10.295	10.008	10.13	10.353	9.8959	10.344	10.378	10.3	10.279	9.9664	10.206	9.934	10.046	9.9988	10.171	9.9587	9.9068	10.2	9.7496	10.18	9.9178
4.1724	4.6002	3.9364	4.6871	5.0354	4.7599	4.5349	4.6926	5.0593	4.1433	5.3508	5.579	4.3179	4.4217	4.2099	4.265	4.5847	4.2933	4.894	4.9579	5.2214	4.6239	5.1126	4.8173	4.8472	4.5101	5.1325	4.1395	4.3658	4.8171	4.6843	5.1702	4.0524	4.4827	5.1086	4.971	4.8017	4.9911	4.2519	5.0207	5.1961	4.6772	4.9442	4.6652	5.0467	5.0164	5.0108	5.0858	5.216	4.2306
10.848	10.757	10.504	10.958	10.628	10.445	10.886	10.686	10.647	10.722	10.546	10.483	10.736	10.626	10.828	10.571	10.561	10.72	10.636	10.479	10.622	10.266	10.548	10.795	10.708	10.652	10.563	10.721	10.717	10.853	10.769	10.629	10.895	10.855	10.96	10.62	10.778	10.954	10.797	11.358	10.822	10.747	10.545	10.15	10.894	10.765	10.808	10.828	10.602	10.914
9.808	10.293	10.182	10.286	10.716	10.543	9.9052	10.263	10.647	10.415	10.888	11.251	10.099	10.282	10.104	10.229	10.276	10.648	10.982	10.889	10.344	10.163	10.101	10.157	10.049	10.283	10.398	9.8672	10.44	10.543	10.473	10.906	10.563	10.44	10.94	11.143	10.401	11.163	10.288	10.898	10.659	10.909	10.419	10.959	10.498	10.803	10.396	10.71	10.757	10.289
5.6241	6.6746	6.0415	7.2709	6.8343	5.6833	6.3825	6.7486	5.9237	4.8093	6.0086	6.8015	5.7322	5.4472	6.5179	5.6417	5.9091	5.6285	6.2573	6.8871	5.6494	5.4708	6.0602	6.0396	5.9483	5.4121	5.3755	5.368	6.2771	6.0325	5.606	6.1258	6.1734	5.8911	6.5106	5.9908	5.9761	5.9482	5.5678	6.8097	6.0053	5.5546	6.1238	6.6551	5.8786	6.0551	6.1232	5.955	6.5345	5.6372
3.8024	4.5993	4.5452	4.5933	4.1411	4.5644	5.1389	4.3169	4.7581	4.2023	4.907	5.3964	4.3591	5.0476	4.5058	4.1641	4.4865	4.3455	4.5842	4.45	4.546	4.8421	4.4182	4.6295	4.4113	4.6622	4.2063	4.4703	4.9425	4.8782	4.8478	4.9073	4.5139	4.4849	4.6814	5.3999	4.4004	4.2231	3.9676	4.7839	4.4197	4.1685	5.0773	5.5412	4.506	4.8547	4.8087	4.392	4.6497	4.3079
9.0237	8.3545	8.5721	8.2814	9.5477	8.3793	7.1225	8.157	9.1681	8.1497	8.7266	8.9867	7.8415	8.5539	7.553	7.399	7.6852	7.8272	8.0885	8.7547	7.577	8.2933	8.5926	8.4594	8.1397	8.0123	8.4426	8.1471	7.3471	9.2881	8.5497	8.6298	8.4566	9.2735	7.7082	9.8957	7.8395	8.3923	7.7687	7.7389	9.5249	9.4165	8.9776	8.2802	9.2714	7.6354	9.1127	7.4798	7.9204	7.9133
4.8597	4.9451	4.8664	4.5248	4.3128	4.9626	4.9569	5.1438	5.0429	4.9893	5.078	5.1108	4.9011	5.3013	4.8679	4.9754	4.7184	5.0761	4.744	5.1426	5.0793	4.9817	5.0081	4.8711	5.1987	5.0172	4.9307	4.8091	4.8456	4.8333	4.932	4.7311	4.8251	4.48	4.8982	4.9445	5.0149	4.8333	4.7954	4.593	4.889	4.5228	5.1524	5.1752	5.1129	4.8333	4.7196	4.7449	4.6311	4.4305
3.1936	3.5074	3.524	3.3462	2.982	3.6255	3.5333	3.6073	3.1392	2.9716	3.5326	3.226	3.311	3.5459	3.2809	3.0586	3.127	3.0674	2.8235	3.575	3.1751	3.1384	3.2467	3.6762	2.5216	3.6409	2.9041	3.2953	3.3684	3.5035	3.2634	2.6562	3.0804	3.3151	3.3587	3.0267	3.5477	3.5557	3.3281	3.3986	3.218	2.8522	3.5294	3.6815	3.4069	3.2783	3.3507	2.9798	3.1082	2.9651
3.6624	3.9243	4.1239	3.5298	3.6689	3.7376	3.9007	3.7782	3.8977	3.9434	3.6582	3.4898	3.7493	3.7675	3.7805	3.629	3.6759	3.5972	3.9766	3.8466	3.6215	3.4546	3.5949	3.9406	3.6616	4.2723	4.1268	4.1667	3.5231	3.7639	3.5053	3.5275	3.3855	3.4846	3.7305	3.638	3.7055	3.4044	3.5983	3.7911	3.4791	3.1664	3.8362	3.4891	3.4874	3.947	3.4634	3.5736	3.5252	3.8209
4.5885	4.4328	3.9778	4.6224	4.6093	4.358	4.7091	4.8467	4.7661	4.3203	4.8764	5.1805	4.1116	4.648	3.8989	4.0228	4.4841	4.4617	4.7866	4.2219	4.1862	4.2656	4.265	4.0991	4.5099	4.2342	4.5257	4.2385	4.0969	4.7196	4.4853	4.761	4.3447	4.3595	4.4054	4.708	3.8457	4.743	4.1207	4.7171	4.5906	4.848	4.274	4.7961	4.6659	4.4087	4.3436	4.4151	4.9498	3.7191
7.4016	6.6467	7.0645	7.1951	7.405	7.6822	7.5667	7.6505	7.5053	7.2149	8.0016	7.7567	7.3576	7.7414	7.8561	7.6712	6.7788	6.8419	6.6331	7.1387	7.408	7.0909	7.1467	7.0955	7.3812	7.0513	7.3965	6.9942	7.0442	7.1725	7.0157	7.5558	7.2185	7.5712	7.4019	7.7156	7.1308	8.2149	7.1768	7.0946	7.4266	7.761	7.4061	7.2772	7.7345	7.1331	7.3302	7.2655	7.5383	7.25
5.0549	5.2268	5.2122	4.7471	5.1068	5.3504	5.5808	5.4761	5.0446	5.1887	5.113	5.3822	4.9706	5.4063	5.4417	5.0967	5.3123	4.9616	5.0633	5.1858	5.058	5.0467	5.3575	5.2291	5.1164	5.4797	5.2465	5.2532	4.9706	5.0159	5.0184	5.4714	5.108	4.9251	5.0929	5.2829	5.3029	4.9699	5.2114	5.2766	5.2741	4.96	5.2874	5.2415	4.9675	5.3272	5.2549	5.3716	5.2274	5.221
5.2963	5.0079	5.2441	6.018	4.8478	5.0495	5.7722	5.2448	5.7865	5.7385	6.2522	4.731	5.0851	6.392	4.9494	5.2338	5.3348	5.1922	5.1579	5.304	5.2946	6.4848	5.9074	5.4727	5.5425	6.0188	5.7606	6.4713	5.7196	5.5215	6.0595	5.2887	4.9823	5.971	5.4844	4.9099	5.2475	5.4455	6.2879	5.1983	5.815	5.8143	5.3117	6.2079	5.3702	6.489	5.3271	5.4508	6.3923	5.4654
7.3928	7.7704	7.6202	7.102	7.1942	7.5233	7.0528	7.5267	7.2548	7.9058	7.3436	7.3184	7.1499	7.594	7.6553	7.4918	7.2595	7.8676	7.9391	7.9015	7.5248	8.1687	7.7459	7.7288	7.6163	7.7244	7.2413	7.9635	7.196	7.2748	7.5956	7.3086	7.5653	7.1671	7.7271	7.0692	7.2476	6.942	7.6654	7.3	7.2828	6.8311	6.8608	7.0044	7.7879	7.7164	7.1029	7.3949	7.0771	7.1574
8.7892	8.2345	8.4402	9.7992	9.7019	8.0035	8.5256	8.2508	8.0901	7.8381	10.016	10.181	9.2288	8.7814	8.8789	8.1371	8.7745	8.9092	8.7955	8.7273	7.5129	7.7967	7.6106	8.0208	8.0753	7.0521	8.9867	8.5203	8.6219	8.8513	8.2729	9.0816	8.8791	9.137	8.7608	10.533	8.2823	9.8771	7.913	9.2282	9.5419	9.4208	9.2056	9.4895	8.4354	8.3084	9.6683	8.746	8.9677	8.6646
5.3082	5.6028	4.5743	5.3887	4.9344	5.1466	5.989	5.3022	5.3086	4.4524	5.9527	5.9106	5.1223	5.5448	4.9324	4.3595	4.552	4.4089	5.1561	4.6925	3.9427	4.4579	5.055	4.924	5.4397	4.3381	5.0443	5.186	5.0152	5.6053	4.8857	4.9275	4.7798	4.9903	4.8766	5.006	4.756	4.7415	4.0082	4.9645	5.5179	5.4656	5.1168	5.5701	5.4004	4.3744	5.5853	4.5551	6.1506	3.9863
7.3247	6.8158	6.7243	6.746	6.5301	6.9601	7.2664	7.0193	6.9154	7.0594	7.153	6.9277	6.7518	7.2274	6.8906	6.9032	6.8292	6.5484	6.6041	6.9524	6.7145	7.3392	7.1119	7.2484	7.6694	6.8837	7.083	7.4462	6.9674	7.2347	7.055	6.8735	7.0932	7.4787	7.1426	7.0479	6.9375	7.3846	7.3763	6.9544	7.5259	7.2126	7.2063	7.0663	7.5603	7.1669	7.0723	7.0452	7.771	6.9188
7.3247	6.8158	6.7243	6.746	6.5301	6.9601	7.2664	7.0193	6.9154	7.0594	7.153	6.9277	6.7518	7.2274	6.8906	6.9032	6.8292	6.5484	6.6041	6.9524	6.7145	7.3392	7.1119	7.2484	7.6694	6.8837	7.083	7.4462	6.9674	7.2347	7.055	6.8735	7.0932	7.4787	7.1426	7.0479	6.9375	7.3846	7.3763	6.9544	7.5259	7.2126	7.2063	7.0663	7.5603	7.1669	7.0723	7.0452	7.771	6.9188
9.5724	10.006	9.9054	10.387	10.276	9.5815	9.7292	9.946	9.6349	9.551	9.9646	9.6377	9.7178	9.672	9.8585	9.6677	9.7412	9.7269	9.8215	9.6421	9.386	9.537	9.6126	9.8864	9.7808	9.5222	9.7134	9.7956	10.057	10.043	9.9204	9.8191	10.104	10.008	10.065	9.9552	9.9419	9.7658	9.7912	9.9911	10.126	10.198	10.001	10.187	10.015	10.185	10.051	10.024	10.114	9.7722
6.8082	6.7512	6.3668	6.2538	6.6274	6.7125	6.6136	7.09	6.7167	6.4438	6.75	7.326	6.2022	6.8411	6.9014	6.5054	6.5513	6.1866	6.3384	6.455	6.4215	6.4507	6.344	6.6182	6.4569	6.5555	6.4969	6.4509	6.2788	6.0769	6.5574	6.5889	6.5968	6.4464	6.6448	6.6674	5.9758	6.6328	6.0772	6.6666	6.2312	6.4365	6.3405	6.6726	6.3518	6.5494	6.857	6.2661	6.273	6.3074
9.2514	9.3028	9.5079	9.5549	9.4554	9.6085	9.2686	9.4396	9.2743	9.3108	9.5841	9.5894	9.3858	9.4192	9.3786	9.4105	9.3376	9.264	9.3795	9.4902	9.4249	9.1606	9.2591	9.2744	9.1867	9.455	9.2577	8.9733	9.3683	9.2672	9.2865	9.4015	9.325	9.1919	9.3976	9.1991	9.2434	9.7092	9.1607	9.3822	9.3517	9.5092	9.658	9.4614	9.3408	9.289	9.4196	9.2186	9.5849	9.3453
7.6877	8.2372	7.5656	8.2393	7.7771	7.7071	8.0871	7.7618	7.6805	7.7192	7.9131	7.6846	7.9179	7.7775	8.0676	7.5214	7.8483	7.9011	8.0707	7.5379	8.2097	7.5989	7.8579	7.9817	7.7703	7.4798	7.8201	8.0229	7.919	7.9377	7.7912	8.0242	8.0797	7.8558	8.1342	8.0435	7.2563	7.909	7.4826	8.4876	7.9785	7.7667	7.8063	7.718	8.2567	7.9915	8.2598	7.766	7.7928	7.7449
5.0736	4.8733	5.4422	5.6205	4.7768	4.6924	4.5487	4.5759	4.5288	4.3611	5.1233	5.2552	4.4139	4.493	4.3409	3.9099	4.7176	4.6022	4.7285	5.8637	4.2954	4.197	4.3389	4.4955	4.6821	4.2835	4.1959	3.882	4.6963	4.7116	5.1369	4.8344	4.1646	4.518	4.9732	5.3243	4.7129	4.3165	4.3817	5.3703	4.5819	4.5333	4.6642	4.7508	4.7884	4.376	4.951	4.3089	4.5642	4.5287
3.9443	3.9137	3.3872	3.4953	3.2144	3.8063	4.5871	3.9566	4.0788	3.6453	3.7007	4.0996	4.0928	4.0256	3.2422	3.5642	3.6155	3.9779	3.9726	3.3156	4.1601	3.627	4.3201	3.6897	4.115	3.7447	4.153	3.8311	3.7746	3.5319	3.7166	3.5291	3.7235	3.8588	3.9096	3.7224	3.819	3.6794	3.7177	3.4001	4.1369	3.7904	4.0919	3.906	4.2173	3.8485	3.989	3.5328	4.1097	3.9532
9.1028	9.1115	9.5602	8.6872	9.4338	9.2244	8.9053	9.2328	9.3056	9.5517	9.6446	8.8591	9.2174	8.6527	9.8563	9.4064	9.9868	9.3052	9.2524	9.0313	9.038	9.1019	8.9396	9.4328	8.6459	9.1181	9.3001	9.19	9.4546	9.5549	9.6583	9.4649	8.64	9.3634	9.4111	9.437	9.6875	9.7558	9.5974	9.4177	8.8376	8.5035	8.9095	8.8869	8.566	9.3251	9.0966	9.5753	9.2388	9.6706
7.6628	7.9669	7.239	7.8137	7.7763	7.7061	7.4431	7.3652	7.6434	7.3816	7.8088	7.9884	7.371	7.7472	7.7122	7.6735	7.5026	7.4979	7.5844	7.6327	7.5437	7.4409	7.1576	7.4996	7.4536	7.7461	7.5511	7.0769	7.5817	7.9006	7.8334	7.4984	7.8676	7.4853	7.9451	8.0281	7.1774	7.9446	7.4218	8.0122	7.5137	7.7907	7.9221	8.1001	8.0535	7.8812	7.6953	7.4348	8.159	7.5023
5.5774	5.9461	5.4445	6.5585	6.0896	5.693	6.0535	5.9368	5.8706	5.4145	6.24	6.2971	5.6818	5.7902	5.8662	5.7893	5.9357	5.6476	5.9783	6.295	5.8184	5.768	5.8583	5.6621	5.8791	5.5192	5.9321	5.6798	6.2144	5.882	5.8721	5.9614	6.0777	5.7127	6.4082	6.0643	5.6118	5.8017	5.2554	6.487	5.9907	6.201	5.8937	6.0804	5.553	6.0816	6.0365	6.294	5.9137	5.8122
5.8195	6.3492	5.942	5.8076	6.1187	6.1763	6.2142	6.078	6.4239	6.1426	5.8587	6.4874	6.1135	6.3322	5.7207	5.8938	5.986	6.4581	6.1474	5.9059	6.2703	6.2237	6.0287	5.5817	6.3048	6.3442	5.9731	6.0321	5.6311	6.1617	5.8444	6.2792	5.9621	5.9807	6.088	6.3102	6.167	6.0697	6.268	6.4299	6.2254	5.8676	6.3904	6.2773	6.5733	6.5374	6.0697	6.289	6.5534	5.7902
8.7982	8.2314	8.3907	8.4217	8.4677	8.7477	8.8504	8.3402	8.7322	8.5467	8.8303	9.0692	8.3437	8.5682	8.6784	8.9226	8.9135	8.7047	8.6908	8.6697	8.7982	8.8729	8.9041	8.825	8.54	8.5936	8.8839	8.7786	8.921	8.9396	8.877	9.0707	8.6585	9.0139	8.5216	8.9965	8.4826	8.8748	8.5055	8.7718	9.026	9.2631	9.0402	8.8525	8.8756	9.0893	9.0487	9.1682	8.9433	8.8006
3.7963	4.0081	3.8805	3.5199	3.5196	4.0317	3.7713	3.7037	3.501	4.1253	3.6835	3.6185	4.06	4.3523	3.8448	3.8052	3.9781	4.2013	3.9037	3.3714	3.8594	3.6989	3.8442	3.3725	3.8772	3.765	3.8896	3.9747	3.783	3.462	3.6075	3.8097	3.9375	3.765	3.7704	3.2723	4.1026	3.3696	3.9718	3.5661	3.9668	3.555	3.8052	3.9274	3.4008	3.6637	3.4959	3.9736	3.1273	3.2176
4.0003	3.9625	3.4877	4.1014	4.0898	3.6805	3.6573	3.821	3.8647	3.7846	3.7438	4.2372	3.8689	3.8446	3.9078	3.9285	3.831	4.1845	3.9281	3.7677	3.81	3.805	3.7354	3.9878	3.8742	3.7208	4.1802	3.9407	3.6615	3.6246	3.6499	3.4029	3.7704	3.6433	3.8929	3.7188	3.659	3.5256	4.1274	3.8042	3.7472	3.472	3.6604	3.5716	3.4867	3.5236	3.8703	3.8645	3.6321	3.8849
4.6574	4.6514	4.9291	4.5494	4.6406	4.7846	5.0925	4.6926	4.7384	5.4812	4.1657	4.4434	4.6163	5.1035	4.5674	4.7001	4.9162	5.017	4.6789	4.5966	4.7597	5.0027	4.7146	4.7193	5.0874	5.1946	4.7987	5.3415	4.7613	4.7042	4.8663	4.7889	4.5339	4.6616	4.5641	4.665	4.9627	4.6287	4.805	4.4256	4.5564	4.4202	4.946	4.8354	4.8732	4.8317	4.2713	4.5251	4.2646	4.7423
6.7874	6.9369	6.429	6.7074	6.6845	7.195	6.8091	6.7702	6.9198	6.9068	6.7944	6.5992	6.9086	7.3986	6.5061	6.4963	6.9014	6.5783	6.9268	6.3545	7.2559	7.0629	7.0658	6.666	7.0612	7.0862	6.5322	6.5909	6.6884	6.8105	7.0028	6.8293	6.8358	7.2205	6.8101	6.6425	6.9179	7.2508	6.8498	6.8677	7.2581	7.0357	6.8083	7.1707	7.3743	7.4457	6.7515	6.7657	7.2199	7.1423
6.7874	6.9369	6.429	6.7074	6.6845	7.195	6.8091	6.7702	6.9198	6.9068	6.7944	6.5992	6.9086	7.3986	6.5061	6.4963	6.9014	6.5783	6.9268	6.3545	7.2559	7.0629	7.0658	6.666	7.0612	7.0862	6.5322	6.5909	6.6884	6.8105	7.0028	6.8293	6.8358	7.2205	6.8101	6.6425	6.9179	7.2508	6.8498	6.8677	7.2581	7.0357	6.8083	7.1707	7.3743	7.4457	6.7515	6.7657	7.2199	7.1423
10.411	11.429	10.359	10.564	10.383	10.424	10.509	10.86	10.855	10.333	10.645	10.812	10.381	10.533	10.545	10.428	10.16	10.115	10.381	10.443	10.613	10.249	10.745	10.428	10.477	10.354	10.175	10.387	10.306	10.678	10.316	10.546	11.297	10.494	10.125	10.714	10.606	10.029	10.912	10.977	10.827	10.156	10.302	10.763	10.129	10.717	10.803	10.499	11.486	9.9964
6.9099	8.4137	7.084	7.6044	7.2284	7.9039	8.0864	7.5579	7.2536	7.0796	7.5833	7.7735	7.7875	7.5006	7.5777	7.1606	7.3825	7.485	7.5096	7.3965	7.9364	7.2921	7.5648	7.7357	7.7001	7.8544	7.4998	7.3126	7.5746	7.8193	7.8348	7.1048	7.5993	7.455	7.7356	7.8791	7.4648	7.9891	7.6272	8.0798	7.4678	7.5362	7.6233	7.6365	7.765	7.7331	7.9535	6.6604	7.1052	7.9609
6.1361	5.9978	5.7864	5.6638	5.5387	6.1734	6.285	6.1436	6.3079	5.9858	6.1531	6.7381	5.9973	6.2459	6.1377	6.2067	6.12	6.1509	6.4841	6.0877	6.5361	6.3429	6.2042	5.9361	6.4189	5.8619	5.9616	5.7885	5.9148	6.0195	5.8558	6.3386	6.1027	6.0216	6.2103	6.3169	5.9586	6.2394	6.2736	6.4758	6.1609	5.8495	6.2669	6.7674	6.7841	6.6669	6.1961	6.1186	6.857	5.5363
9.5298	10.944	10.916	11.706	11.56	11.154	11.089	10.918	10.82	10.601	11.296	11.193	11.001	10.662	11.323	10.922	10.526	10.333	10.643	10.632	10.882	10.274	10.952	11.215	10.415	10.893	10.412	10.132	11.001	10.921	10.337	11.007	10.879	10.772	11.171	10.654	11.117	11.613	10.903	10.407	11.408	11.178	11.176	10.871	10.831	10.817	11.184	10.764	10.789	11.322
7.8213	7.5786	7.5986	7.3151	6.9394	7.5334	7.7588	7.6797	7.6825	7.8491	7.0677	7.0938	7.1439	7.7489	6.9168	7.6977	7.568	7.5443	7.2676	7.6179	7.2032	8.1126	8.2039	7.9009	7.8343	7.5936	7.8241	7.9903	7.3879	7.5396	7.9827	7.6638	7.0511	7.7315	6.8035	7.0642	7.3771	6.6511	7.4628	7.0545	7.2566	7.2141	7.3616	7.5042	7.6881	7.5148	7.6388	7.5014	7.535	7.3457
9.3039	8.9051	8.8572	8.8852	8.875	9.1981	9.3929	9.1599	9.072	8.9359	9.4332	9.219	8.7956	9.0828	9.2056	9.1853	9.2216	8.8901	9.0525	8.9888	9.215	9.0824	9.2027	9.1509	9.2075	9.1663	9.1368	9.1196	9.2758	9.1205	9.0904	9.0471	9.2255	9.0377	8.905	9.1095	9.1795	9.0633	8.9141	9.1548	9.1289	9.2024	9.2255	9.2643	9.0228	9.1023	9.2245	9.2883	9.1734	9.1449
10.464	10.524	10.587	10.395	10.537	10.648	10.342	10.514	10.549	10.629	10.524	10.476	10.457	10.643	10.481	10.618	10.401	10.366	10.422	10.348	10.498	10.558	10.405	10.575	10.348	10.584	10.518	10.379	10.518	10.5	10.471	10.568	10.443	10.464	10.633	10.389	10.57	10.642	10.733	10.342	10.564	10.54	10.699	10.745	10.503	10.486	10.593	10.245	10.624	10.438
11.613	11.923	11.482	11.692	12.067	11.955	11.601	11.797	11.959	11.791	11.999	12.267	11.757	11.788	11.948	11.897	11.736	11.831	11.91	11.824	11.817	11.596	11.747	11.731	11.519	11.966	11.813	11.517	11.774	11.913	11.862	11.953	11.8	11.769	11.919	11.862	11.839	12.208	11.654	11.894	11.944	11.94	11.913	11.847	11.738	11.715	11.877	11.883	11.927	11.871
7.102	7.0902	6.9615	7.3976	7.1731	7.4803	7.3287	7.0517	6.6598	7.332	7.2905	7.2092	7.2698	6.8764	7.3548	7.073	7.1411	7.4039	7.2864	6.875	7.1745	6.8205	6.8437	6.8531	7.0554	7.1463	6.8824	7.0479	6.9318	6.8052	6.8367	7.0144	7.238	7.0147	7.2562	6.8417	6.8902	7.4096	6.7334	7.1685	7.1434	7.2531	7.2124	6.656	7.3244	6.847	7.3007	7.2368	6.9445	7.3274
10.088	9.1325	9.5824	9.8071	9.2197	9.3063	9.3786	9.3931	9.1029	9.6059	9.8643	9.5988	9.2675	9.3371	9.9426	9.9331	9.7887	9.8687	9.9958	10.024	9.8089	9.7839	9.5976	9.8469	9.6785	9.3723	9.7248	9.697	9.8154	9.3963	9.3316	9.8762	9.6271	9.3352	9.9914	10.042	9.4459	9.8813	9.3572	9.8155	9.3459	9.9485	9.6786	9.537	9.4766	9.5229	10.142	9.7465	9.6108	9.2912
3.9905	4.1273	4.1341	3.8219	3.4217	4.096	4.1544	4.1057	4.0915	4.0293	4.1617	3.9067	3.5963	3.8679	3.9285	3.8815	3.8562	3.8327	4.2002	4.0721	3.8636	4.2183	4.1027	3.6318	3.9121	4.1655	4.0322	3.9638	3.7592	4.4488	4.0415	4.2189	4.052	4.2336	4.2657	3.8645	4.3165	3.9785	4.1795	4.136	4.3442	3.7554	4.083	3.856	3.8527	4.0301	4.0868	4.1339	4.2521	3.8464
6.6379	6.1693	6.0415	5.4071	5.6074	6.255	6.139	6.3011	6.3722	6.2143	6.2773	6.6424	5.9322	6.171	6.5271	6.3718	5.6262	5.6028	5.9676	5.8832	6.4655	6.1204	6.3427	5.881	5.9625	6.1427	6.0687	5.7191	5.7774	5.8303	5.9265	5.8765	5.7686	5.7744	5.9383	6.0181	6.0073	6.2505	5.9485	5.069	5.9208	6.0755	6.0336	5.9194	6.0868	6.0018	5.8217	5.7709	6.1244	5.8002
10.632	10.588	10.257	10.121	10.13	10.358	10.115	10.432	10.398	10.465	10.54	10.278	10.42	10.427	10.312	10.591	10.223	10.188	10.354	10.377	10.457	10.262	10.397	10.507	10.379	10.391	10.422	10.294	10.37	10.29	10.308	10.218	10.403	10.078	10.009	10.076	10.084	10.228	10.083	10.133	10.259	10.308	10.308	10.148	10.381	10.097	10.554	10.343	10.257	10.147
10.514	10.18	10.63	10.706	10.188	10.711	10.712	10.59	10.208	10.655	10.985	10.426	10.504	10.465	10.735	10.723	10.705	10.707	10.622	10.747	10.655	10.628	10.589	10.679	10.819	10.604	10.639	10.629	10.802	10.413	10.391	10.593	10.635	10.295	10.699	10.584	10.583	10.671	10.391	10.512	10.482	10.561	10.709	10.377	10.412	10.397	10.554	10.856	10.448	10.489
8.1987	7.4642	7.7092	7.5489	7.689	8.127	8.4462	7.9726	7.9519	7.9476	8.4094	8.2455	7.9435	7.8429	8.2301	7.9442	8.1781	7.9307	8.056	7.767	8.159	7.3688	7.743	7.8759	7.6957	7.9492	7.8911	7.653	7.9604	8.0612	8.2053	8.2988	8.2756	7.7604	8.3727	8.4995	7.9613	8.5382	7.9616	8.007	8.3356	8.2998	8.3253	8.0844	8.295	7.7267	8.5504	8.033	8.1909	8.1192
7.7614	7.0123	7.5607	7.2051	7.6198	8.2199	7.9928	7.7583	7.5416	7.6542	8.0102	8.1542	7.8187	7.2504	8.069	7.841	8.0256	7.8984	7.9438	7.8931	7.8739	6.8418	7.6091	7.6584	7.3902	7.9529	7.4944	7.6481	7.7406	7.8512	7.6353	7.8107	8.0588	7.5165	8.0562	8.3015	7.9397	8.3762	7.4548	8.0062	7.8848	7.8374	8.1264	7.6053	7.8045	7.6238	8.0915	7.7716	7.5751	8.0031
8.0153	8.2946	8.3142	8.3619	8.2255	8.4046	8.0284	8.3257	8.3957	8.452	8.3774	8.4433	8.1673	8.357	8.3552	8.2742	8.0664	8.319	8.3802	8.3127	8.4196	8.2929	8.2979	8.1882	8.218	8.384	8.2181	8.1861	7.9567	8.4337	8.2647	8.3325	8.1938	8.2202	8.4958	8.1987	8.0861	8.5561	8.3042	8.3115	8.5585	8.4148	8.4548	8.4192	8.6025	8.4459	8.4456	8.2905	8.5885	8.0847
7.0458	7.8251	7.1792	7.8814	7.5052	7.33	7.1818	7.3229	6.8761	7.1235	7.5478	7.8053	7.4458	7.0203	7.6465	7.3405	7.542	8.2719	8.0548	7.8703	7.3422	6.943	6.498	7.781	7.3102	7.3349	7.4141	6.975	7.5093	7.3234	7.2208	7.2753	7.6168	7.0809	8.4988	8.197	7.0542	7.7131	6.8773	8.2444	7.033	6.973	7.1038	7.2593	7.3203	7.2918	7.4914	6.7638	7.2433	7.1044
8.6394	8.8734	8.4144	8.3081	7.6401	8.7317	8.6948	8.756	8.8987	9.092	8.4269	8.2345	8.8997	8.7656	7.8992	8.4747	8.4137	8.489	8.3651	8.3322	8.9405	8.7392	8.924	8.6141	8.7513	8.7948	8.5579	8.7468	8.6588	8.9981	8.8893	8.5676	8.7315	8.5657	8.5266	8.2123	9.0991	8.3859	9.3368	8.4826	8.9431	8.8937	8.8252	9.1028	9.4403	8.8318	9.2006	8.1051	8.9444	8.4311
10.864	10.612	10.89	10.89	10.998	10.837	10.978	10.728	10.784	10.674	11.071	11.2	10.76	10.753	11.066	10.974	11.134	10.984	11.09	10.942	11.102	10.807	10.878	10.985	10.799	10.795	10.947	10.633	11.04	11.093	10.95	10.834	10.883	10.976	10.811	11.028	10.804	10.798	10.736	10.984	11.26	11.236	11.167	11.096	10.851	10.962	11.282	10.901	11.012	10.909
5.6948	6.145	5.5914	5.5662	5.2365	5.6715	5.9255	5.8773	5.8263	5.3119	6.0989	5.8405	5.0512	5.7985	5.2123	5.5064	5.3564	5.1547	5.4058	5.5935	5.4157	5.9576	6.0418	5.5439	5.7131	5.6169	5.7885	5.4345	5.43	5.4103	5.7726	5.6132	5.2934	5.2788	5.2694	5.4434	5.5647	5.0099	5.3326	5.4375	5.5259	4.9906	5.4559	5.8799	5.0374	5.6176	5.4799	5.2538	5.738	5.5919
8.836	10.052	10.049	10.394	10.38	10.243	9.6298	9.9731	10.231	9.9655	10.365	10.751	10.227	10.109	10.218	9.9937	10.282	10.728	10.95	10.806	10.405	9.9219	9.9396	9.885	10.049	10.257	10.108	9.7301	10.035	10.375	10.134	10.501	10.387	10.163	10.769	10.81	10.18	10.643	10.099	10.936	10.443	10.595	10.442	10.676	10.302	10.517	10.466	10.306	10.46	9.9151
11.005	10.684	11.03	10.839	10.556	10.948	10.884	11.095	10.829	10.915	10.91	10.664	10.96	10.83	10.801	11.068	10.885	10.803	10.716	10.773	10.714	10.737	10.994	10.897	11.09	10.96	10.905	11.075	10.961	10.891	10.896	11.018	10.933	10.825	10.817	10.658	10.873	10.873	10.825	10.678	10.918	10.944	10.922	10.781	10.934	10.692	11.011	11.111	10.85	10.876
6.9027	6.5174	6.4354	6.3894	6.3131	6.344	6.8259	6.5211	6.3203	6.1886	6.7036	6.5706	6.3368	6.6602	6.5416	6.33	6.6887	6.4305	6.526	6.8208	6.617	6.2908	6.5918	6.9709	6.4599	6.3646	6.6034	6.4745	6.8359	6.852	6.7458	6.6441	6.7758	6.8992	6.6804	7.1057	6.6128	6.8382	6.4936	6.8059	6.6376	6.6439	6.6736	7.1751	6.719	6.7845	7.011	6.2205	6.8168	6.682
7.7317	8.3267	7.8282	8.122	8.1043	8.3474	7.9893	7.9853	8.4554	8.0867	8.1512	8.5729	8.0329	8.4858	8.3478	8.3204	8.1037	8.19	8.4114	8.137	8.5041	8.4179	8.1259	8.0362	8.041	8.3074	8.0308	7.7052	8.0217	8.3177	8.3148	8.2048	8.3038	8.1765	8.4194	8.4063	8.0016	8.5107	8.2484	8.5527	8.5264	8.382	8.465	8.6682	8.6934	8.6622	8.278	7.8453	8.6886	7.9677
11.465	11.688	11.669	11.958	11.733	11.941	11.55	11.613	11.752	11.926	11.601	11.716	12.197	11.838	11.64	11.933	11.819	11.795	11.901	11.82	11.858	11.658	11.857	11.896	11.539	11.88	11.859	11.735	11.681	11.995	11.705	11.756	11.821	12.066	11.777	11.787	11.865	12.05	11.719	11.844	11.875	11.911	11.836	11.744	12.063	11.83	11.902	11.706	11.75	11.891
5.1888	4.7684	5.1893	5.1164	4.9145	5.1679	5.4054	5.233	5.0885	5.1185	5.1667	5.3985	4.8066	5.297	5.1012	5.0076	5.153	5.0823	4.9985	5.3073	5.1248	5.0104	5.1389	5.0201	5.1792	5.1463	5.2121	5.2491	5.3665	5.2184	5.0058	5.3988	5.1197	5.1146	5.4223	5.198	5.2694	4.7937	5.4092	4.9256	5.346	5.3403	5.0193	5.077	4.8487	5.0159	4.9252	5.3497	5.1878	5.2215
12.094	11.607	11.906	11.328	10.37	11.549	12.048	11.715	12.213	11.993	10.369	10.58	11.807	11.943	10.659	11.813	11.532	11.635	11.173	11.069	11.733	12.396	12.323	11.773	11.85	12.055	11.943	12.214	11.779	12.174	12.368	11.736	11.298	12.181	11.31	10.4	12.119	11.058	12.312	10.702	11.69	11.774	11.773	11.899	12.227	12.292	11.638	11.721	12.107	11.523
9.1393	8.7578	8.7486	8.9851	8.6768	8.8091	8.8666	8.971	8.6908	8.7653	9.1192	8.8855	8.9554	8.8214	8.9744	8.8868	8.8553	8.806	8.9967	8.768	8.8172	8.5653	8.6723	8.89	8.8339	9.0169	8.8605	8.7651	8.8404	8.7499	8.9187	8.9382	8.9933	8.9531	8.8717	9.0664	8.9143	8.981	8.7664	8.994	8.8748	9.127	9.0936	8.8645	8.9771	8.7545	8.9531	9.042	8.9437	8.8952
4.2576	3.5015	2.2657	3.2887	2.9906	2.9377	4.14	4.0446	3.6846	2.063	2.7822	4.2391	4.1108	2.0802	2.1457	2.1337	2.0659	3.1625	4.1387	2.9386	4.6172	1.714	3.3044	1.8794	2.0456	1.973	2.0408	1.994	1.9124	2.0809	2.0709	4.2882	1.9021	1.9827	2.3638	4.6706	3.3324	1.7833	2.2982	2.143	4.6879	2.3261	3.8052	3.9407	2.3018	2.7525	3.242	3.6833	2.2433	3.8418
4.4318	3.9929	5.2975	4.0023	4.46	4.0353	4.5043	4.105	4.3029	5.7967	3.7358	4.0415	4.1602	4.9231	6.0072	5.9431	6.2828	4.2295	4.1759	4.0658	3.971	5.1105	4.5985	5.4795	5.4412	5.158	5.0146	6.4884	5.51	5.4441	5.3829	3.7079	5.213	5.9026	5.2023	4.1311	3.98	5.8663	5.334	4.9646	4.1782	5.6292	4.1738	4.25	6.1115	3.8273	4.1245	3.7428	5.5971	4.8447
5.4099	5.9348	4.7764	5.3161	5.5854	5.5425	5.8108	5.7895	5.3721	4.024	5.0798	6.0006	5.2811	4.9157	4.405	4.1899	5.0648	4.9074	5.2637	5.4835	5.0683	4.3734	5.2211	4.6325	4.4533	4.9787	4.4722	4.1661	4.4199	5.3241	4.9432	5.1331	5.2283	4.9303	5.065	5.4644	5.393	5.1052	4.4389	4.5845	5.666	4.6202	6.1644	6.4457	4.6195	5.1664	5.1762	5.0987	4.8066	5.2339
3.3364	3.137	3.947	3.0546	3.6697	3.2422	3.1638	3.328	3.3656	4.0209	3.1755	3.3223	3.2402	3.935	5.15	4.1537	4.3655	3.3994	3.3099	3.3196	3.5485	3.6308	3.6587	5.0844	3.7941	3.8798	3.8502	3.6529	4.4049	3.9932	3.8503	3.2022	4.4224	3.9379	4.7867	3.3831	3.4876	5.1831	4.1067	5.9106	2.9554	4.6229	3.6429	3.5812	4.0531	3.4083	3.4213	4.2198	4.6307	3.2901
9.5918	9.4071	9.1281	9.3787	9.1471	9.3751	9.1416	9.5007	9.4045	9.2782	9.3268	9.2237	9.1177	9.2566	9.092	9.3762	9.1703	9.1326	9.0741	9.4386	9.0867	9.2515	9.4029	9.0426	9.2618	9.2071	9.084	9.2636	9.2329	9.2077	9.115	9.2035	9.2677	9.194	9.0715	9.3892	9.2762	9.1153	9.2541	9.0461	9.1349	9.0948	9.2187	9.191	9.2694	9.2125	9.2647	9.2511	9.3478	9.1149
10.038	10.271	10.466	10.502	10.101	10.194	10.146	10.504	10.124	10.318	10.039	9.6773	10.41	10.434	10.184	10.298	10.235	10.076	10.102	10.435	10.174	10.341	10.379	10.339	10.5	10.445	10.405	10.247	10.435	10.373	10.44	10.194	10.35	10.33	10.311	10.078	10.235	10.222	10.577	10.382	10.255	10.291	10.177	10.377	10.563	10.328	10.52	10.258	10.704	9.9227
9.1198	8.2661	9.0071	7.9285	9.317	7.7282	8.8482	8.7639	7.6793	9.3192	7.7494	8.7461	8.4988	7.9615	9.7229	8.7183	8.7955	8.1742	7.8728	7.7674	7.7127	7.6637	7.8415	8.6594	7.9081	8.6851	7.5008	8.1987	7.4792	8.3596	8.1596	8.5422	8.2232	8.2591	9.302	8.2436	8.3176	9.4032	8.7898	9.0039	8.1425	9.5227	8.0702	8.1058	8.7811	8.2656	9.2757	8.0071	8.1179	8.1346
4.5407	5.5997	4.874	4.7891	5.1215	4.732	4.1427	4.8298	5.6989	5.2763	4.959	5.7933	4.671	5.5489	4.789	4.6353	4.8885	5.1203	5.2244	6.5803	4.7263	5.0683	4.9954	5.2363	4.8173	4.8679	4.8609	4.6233	4.8689	5.0647	5.3673	5.573	5.6658	5.5877	5.1022	5.7106	4.8727	5.2765	5.2571	5.4064	5.9417	5.5986	5.5319	5.9948	6.0214	5.14	5.3886	4.6113	6.0264	5.2542
10.978	10.9	10.795	10.638	10.709	11.035	10.961	10.909	10.771	10.882	10.813	10.934	10.825	10.908	10.784	10.875	10.956	10.661	10.628	10.58	10.934	10.82	10.974	10.725	10.808	10.901	10.808	10.82	10.771	10.726	10.746	11.01	10.838	10.658	10.699	10.841	10.836	10.744	10.846	10.666	11.076	10.946	10.958	10.844	10.912	10.721	10.93	11.029	10.803	10.912
8.3996	9.0533	9.2021	9.2708	10.017	9.5754	8.8186	9.2386	9.5371	9.2	9.7778	10.075	9.2047	9.1185	9.3676	9.3651	9.3566	9.5628	9.6646	9.8476	8.9355	8.6482	9.0563	8.996	8.9625	9.214	9.2655	8.7903	9.1002	9.4873	9.287	9.6952	9.4067	9.2149	9.6656	9.9913	9.4585	9.9316	8.8467	9.7948	9.4989	9.7189	9.4789	9.6142	9.3641	9.3048	9.2948	9.6396	9.5607	9.3435
6.4946	7.2542	6.1789	7.3335	7.4962	7.3014	6.2973	6.4903	6.2557	6.1457	7.5101	7.3614	7.1371	6.2964	6.9197	6.6288	7.006	7.5683	8.4387	6.6428	6.9874	6.3337	5.838	6.598	5.9178	6.1614	6.1531	6.0215	7.217	6.3249	5.9972	7.0668	7.8979	6.6776	7.356	7.8411	6.6281	7.7616	6.023	7.3109	7.3745	6.5395	7.1371	5.9209	6.5777	6.4454	6.4702	6.8857	6.3502	6.8199
8.1403	7.9153	8.1987	8.216	8.0255	8.7461	8.1802	8.2397	7.9168	7.9368	8.3898	8.4515	8.255	8.069	8.1342	8.0707	7.8726	8.1707	8.2509	8.3352	8.4436	8.1701	8.2474	7.9165	7.979	8.0129	7.7337	7.7678	7.7474	8.0902	7.7201	8.5111	8.0654	7.7699	8.19	8.0756	8.0216	8.3025	7.8971	8.1124	8.7825	8.1959	8.4998	8.014	8.1838	8.5436	8.2302	8.6941	8.0512	8.2811
10.574	10.687	10.948	10.885	10.976	10.931	10.761	10.896	10.752	10.946	10.78	11.011	10.856	10.983	11.046	11.008	10.97	10.943	10.915	10.855	10.761	10.699	10.703	10.835	10.78	10.777	10.695	10.711	10.976	10.754	10.686	10.88	10.878	10.789	11.278	10.986	10.724	11.245	10.846	11.041	10.787	11.263	10.883	10.726	10.977	10.635	11.076	10.762	10.802	10.975
10.33	9.6808	9.4729	9.6716	9.3152	10.342	9.7273	9.6484	9.9329	9.6769	9.8433	10.119	9.9043	9.7737	9.5092	9.8506	9.4888	9.8146	9.8507	9.8698	10.063	10.132	9.8766	9.954	9.683	9.8335	9.7725	9.9874	9.4527	9.4841	9.7765	9.9773	9.9116	9.2989	8.6889	9.7455	10.007	9.0853	9.1129	9.1816	10.089	9.6738	10.313	10.006	9.7419	10.287	9.6286	10.241	9.3244	9.8778
7.438	7.3412	7.7255	7.4585	7.8425	7.9275	7.9701	8.0914	8.0474	7.9611	8.1924	7.7887	8.1477	7.7714	7.7392	7.8534	8.0085	7.8071	7.8673	7.7418	7.896	7.6571	7.6751	7.8009	7.8322	7.9232	8.0062	7.9617	7.7052	7.3906	7.6186	7.8015	7.6649	7.7713	7.6816	7.6965	7.7301	7.8357	7.7978	7.5298	7.8427	7.8349	7.7717	7.9015	7.7299	7.722	7.7539	7.6373	7.8302	7.9467
8.0101	7.6161	7.8255	7.4021	8.3667	8.1299	8.9771	7.784	7.9398	8.3039	8.1519	8.4424	8.1137	7.7746	8.8989	8.5365	8.7739	7.9709	7.9572	7.3854	8.1904	7.9513	7.7994	7.9596	8.1	8.2994	7.9615	8.035	8.324	7.9882	7.9551	7.9205	8.1052	7.8474	8.57	7.9886	7.8162	8.5823	7.8748	8.0048	8.3292	8.5165	8.5117	7.6557	8.1492	8.0204	8.7018	8.3434	7.9632	8.4488
4.9589	4.9167	4.8768	4.85	4.921	4.8773	4.8071	4.6226	4.6316	4.6262	4.5024	4.7988	4.442	4.8953	4.5942	4.5725	4.6618	4.9516	4.7988	4.5627	4.8066	4.7476	4.6958	4.6072	4.7027	4.6015	4.6239	4.9175	4.9016	4.631	4.8016	4.7458	4.8565	4.8206	4.8778	4.774	4.8722	4.515	4.5393	4.6944	4.6047	4.6867	5.0404	4.8668	4.8219	4.691	4.6386	4.6495	4.8234	4.7838
11.89	11.837	12.041	11.8	12.142	11.774	11.935	12.021	11.918	11.934	11.954	11.746	11.526	11.938	11.821	11.888	11.884	11.515	11.5	11.501	11.44	11.689	11.979	11.726	11.748	11.805	11.747	11.846	11.669	11.736	11.839	11.85	11.498	11.8	11.828	11.515	11.703	11.988	11.862	11.666	11.871	11.987	11.711	11.647	11.749	11.558	11.877	11.948	12.003	11.994
8.077	7.8146	8.0752	7.3632	8.0239	8.5616	8.2535	8.6064	8.353	8.3481	8.5612	8.8873	7.9694	8.2936	8.2313	8.1923	8.2338	8.3048	8.1336	7.913	8.1619	8.3781	8.2627	8.2163	7.9731	8.4077	7.9025	8.0394	8.1073	8.2679	8.3855	8.4205	8.1112	7.9878	8.0488	8.4146	8.0199	8.1276	7.9914	8.068	7.9518	8.3203	7.9229	7.309	8.0691	8.0687	8.2835	8.3314	8.2414	7.8713
10.317	10.567	10.344	10.224	10.412	10.491	10.528	10.597	10.18	10.311	10.455	10.91	10.169	10.514	10.546	10.362	10.447	10.165	10.481	10.04	10.388	10.213	10.627	10.29	10.245	10.444	10.139	10.36	10.367	10.395	10.39	10.591	10.535	10.364	10.436	10.646	10.454	10.651	10.268	10.364	10.75	10.633	10.507	10.256	10.504	10.365	10.633	10.344	10.636	10.565
8.2276	8.7794	8.9335	8.8478	9.1104	8.9841	8.8013	8.7501	9.07	8.8234	9.2372	9.3102	8.6571	8.7456	8.8824	8.8904	8.8074	8.972	9.2127	8.8785	8.7265	8.5072	8.6769	8.8597	8.6461	8.8532	8.6906	8.4785	9.2169	9.0898	9.0156	9.0307	9.0282	8.9732	9.4315	9.1962	8.947	9.432	8.6068	9.2508	9.3706	9.1491	9.2539	9.3133	9.0107	9.0124	9.114	9.0045	9.1599	8.6523
5.6342	5.3789	5.5638	5.4798	5.3753	5.3057	5.5761	5.5784	5.3489	5.9771	5.2156	5.3343	5.8147	5.5332	5.332	5.5418	5.4343	5.6693	5.4958	5.0746	5.5252	5.6396	5.5583	5.414	5.7964	5.5202	5.7077	5.8075	5.463	5.3947	5.3216	5.4814	5.4036	5.6313	5.412	5.5761	5.6963	5.7327	5.5242	5.0926	5.5414	5.3341	5.4734	5.373	5.3625	5.5697	5.3298	5.4322	5.4079	5.3801
9.9977	9.4349	9.8079	9.4233	9.9641	10.106	9.976	9.7403	9.9045	9.9178	10.455	10.311	9.4912	9.6861	9.9808	9.8371	9.7677	9.6909	10.024	9.5661	9.5769	9.4147	10.004	9.8514	9.6436	9.8595	9.8243	9.4692	10.105	10.309	10.182	10.048	10.106	10.024	10.136	10.108	10.123	10.405	9.9877	9.9315	10.194	10.35	10.37	10.321	9.8325	9.8435	10.211	9.9157	10.1	10.083
8.0486	7.7149	7.7275	8.0988	8.0142	7.8738	7.9116	7.4782	7.7564	7.4993	7.5108	7.8056	7.6941	7.5329	7.4275	7.6018	7.8695	7.9644	7.7246	7.9541	7.8921	8.0519	8.2457	7.9264	7.7635	7.6164	8.2207	7.99	7.8382	8.1843	8.3261	8.1053	7.6186	8.0657	7.4201	7.8779	8.131	7.7827	7.8014	8.1748	8.2765	8.1634	8.1685	8.1924	8.1091	8.6196	8.1196	8.5522	8.0634	8.1649
6.8661	7.0495	7.4383	7.0536	7.0075	7.1496	7.119	6.8669	7.0794	7.1155	6.7784	6.992	7.0801	7.1605	7.2355	7.1224	7.0989	7.2944	7.1905	7.1279	7.061	7.1992	7.2371	7.0826	7.2179	7.0243	7.0676	7.1607	6.9565	7.1092	7.0715	7.0287	6.9441	7.0511	7.1365	7.0272	7.15	6.93	7.3478	7.0463	6.5882	7.0032	6.8815	6.8673	6.6444	6.7468	6.8241	7.1895	6.797	7.132
5.8406	5.4963	5.7996	5.6372	5.3867	6.0301	5.7384	6.1736	6.0393	5.7514	6.132	6.3741	5.5286	5.6988	5.7994	5.8181	5.6849	5.6755	5.8725	5.6711	5.7545	5.6023	5.5984	6.0453	5.3533	6.0139	5.2088	5.4904	5.716	6.0866	5.6916	6.039	6.0876	5.9494	5.9774	6.3309	5.3389	6.1957	5.778	5.9097	5.7217	6.1958	5.9505	5.4736	6.2505	5.4356	5.6452	5.6564	5.7888	5.8107
11.187	11.296	11.659	11.267	10.823	11.367	11.713	11.429	11.257	11.832	11.36	10.857	11.452	11.457	11.365	11.525	11.514	11.436	11.621	11.292	11.318	11.715	11.792	11.753	11.415	11.25	11.44	12.009	11.473	11.663	11.796	11.101	11.605	11.618	11.774	11.347	11.584	11.201	11.661	11.443	11.411	11.116	11.204	11.349	11.605	11.592	11.594	11.356	11.509	11.474
3.7644	3.5203	3.1963	3.3439	3.4189	4.1608	3.4606	3.912	3.3609	3.5568	3.2868	3.3652	3.7157	2.9765	3.5073	3.4797	3.3446	3.4017	3.1619	3.2492	3.5231	3.5482	3.2757	3.4642	3.4289	3.4861	3.4172	3.0763	3.0617	3.6405	3.3025	3.3151	3.3505	3.2393	3.0976	3.4635	3.509	3.231	3.6527	3.5088	2.9981	3.0604	3.5793	3.1804	3.5016	3.2936	3.3305	3.7238	3.0285	3.2184
6.577	6.989	6.7183	6.4094	6.5761	6.3751	6.4518	6.4891	6.6871	6.2674	6.5028	6.4256	6.6915	6.3108	6.4446	6.6818	6.5109	6.4296	6.5699	6.5068	6.5075	6.5814	6.6278	6.7108	6.2513	6.3775	6.7126	6.4804	6.6643	6.4362	6.6064	6.1883	6.5412	6.5225	6.1786	6.4772	6.6526	6.4403	6.5174	6.3374	6.388	7.0309	6.4549	6.3395	6.6008	6.2495	6.3184	6.795	6.4412	6.6618
7.3414	7.0893	6.817	7.0615	6.9628	7.2775	7.0075	7.4528	7.0405	6.8141	7.4344	7.9135	7.1618	7.2082	7.2223	7.0075	7.3352	7.389	7.1782	7.4744	7.3775	6.9414	7.0544	6.8686	7.2331	7.0249	7.1524	6.7704	6.9316	6.8427	6.609	7.3034	7.0702	6.9107	7.0573	7.6704	7.3482	7.2275	6.5814	7.3224	7.0643	6.749	7.2579	7.0258	7.074	7.4508	6.9091	7.003	7.1395	7.2652
6.5394	7.6978	7.3944	7.2158	7.5594	7.2231	7.4788	7.5365	8.0475	7.4403	7.5195	8.0812	7.4094	7.7928	7.3876	7.3851	7.3604	7.3502	7.9485	7.5874	7.6177	7.7571	7.6365	6.9581	7.5604	7.593	7.322	7.3015	7.3405	7.7426	7.4954	8.0189	7.6825	7.705	7.6818	7.7585	7.2646	7.7259	7.6485	7.9526	8.0034	7.777	7.7571	8.2441	8.2315	8.0611	7.771	7.6758	8.2459	6.8907
7.2181	6.7628	6.6414	7.385	6.6358	6.7622	7.1124	7.3384	6.8115	6.7657	6.6116	6.299	6.8927	6.6726	6.8352	6.7617	7.1032	6.9952	6.731	6.9337	6.9804	6.7636	6.9698	6.4498	7.0318	6.6597	7.0256	7.089	7.0113	7.2714	7.3383	6.9158	6.7367	7.0537	6.6885	6.9784	7.3098	6.37	6.8237	6.8633	7.1619	7.0263	6.9323	7.1971	7.1938	7.4672	6.8397	7.5864	7.2456	7.3273
9.3202	9.5326	9.1144	9.4532	9.3401	8.9693	8.8729	8.8135	9.0371	8.8699	9.0809	8.9617	8.6026	8.617	9.1537	9.2717	9.1991	9.0479	9.145	8.9034	8.9995	9.0432	9.0692	8.8983	9.2104	9.1635	8.7953	9.3878	9.2148	9.2162	9.1277	9.2021	9.2138	9.2797	9.0731	9.6192	9.3272	8.9396	9.1211	9.1121	9.2168	9.1277	9.2808	9.6231	9.4081	9.1687	9.5066	9.0674	9.5796	9.1303
9.9487	9.8321	9.8913	10.293	9.8694	10.041	10.114	10.045	9.8854	9.996	10.614	10.517	10.357	10.085	10.514	10.199	10.179	10.302	10.451	10.365	10.056	9.9915	9.9202	10.424	10.004	10.258	10.162	10.041	10.07	10.064	10.103	9.9528	10.288	10.202	10.418	10.314	10.001	10.455	9.8884	10.186	9.9978	9.8067	9.9059	9.6741	10.012	9.9082	10.047	10.151	9.9719	10.108
5.8587	5.9978	6.0909	7.1198	7.4231	6.869	6.0186	5.9985	6.9072	6.176	6.0791	8.587	7.0491	7.2724	7.6253	7.1094	6.0435	6.0771	6.0177	7.4378	7.3775	7.2501	5.9859	5.8024	6.1108	6.4028	6.0325	6.0726	5.8123	5.9659	6.1905	7.1534	7.1431	7.0038	7.608	7.8395	6.0307	7.2887	6.0153	5.7295	5.9577	7.3381	6.0181	7.2772	6.8584	7.8936	7.2845	7.401	5.7645	6.9037
5.6356	6.3029	5.8	5.9295	6.3529	5.5441	5.6083	5.5573	6.1823	5.9604	5.9865	5.789	5.5123	5.7023	6.1112	5.9219	5.9704	5.7594	5.8697	5.4788	5.5548	5.7572	6.0957	5.7988	5.487	5.8561	5.4377	5.9052	5.952	5.9145	5.8204	6.0941	5.824	5.8051	5.8621	5.6646	5.5373	6.2104	5.8807	5.9254	5.6392	6.2191	5.6415	5.785	5.8462	5.3952	6.1258	5.4377	5.9066	5.1663
9.9282	9.6894	9.7396	9.7647	9.8805	9.5372	9.8429	9.925	9.5549	9.6261	9.9902	9.8352	9.5414	9.6632	9.6351	9.6788	9.5435	9.5211	9.6343	9.8035	9.6083	9.5575	9.6714	9.6858	9.7329	9.6618	9.7176	9.5194	9.709	9.7045	9.6317	9.7313	9.7834	9.7006	9.6955	9.77	9.6301	9.665	9.5582	9.8319	9.7845	9.892	9.6965	9.7648	9.6775	9.6824	9.7587	9.8761	9.8056	9.698
10.27	9.9923	10.206	10.242	10.334	10.48	10.279	10.349	10.09	10.128	10.644	10.653	10.286	10.174	10.448	10.347	10.624	10.503	10.282	10.735	10.271	10.124	10.175	10.217	10.249	10.096	10.212	10.254	10.233	10.055	9.9917	10.426	10.182	10.336	10.456	10.795	10.415	10.601	10.116	10.2	10.557	10.432	10.473	10.209	10.024	10.375	10.217	10.366	10.303	10.488
10.914	10.677	10.832	10.802	10.763	10.935	10.849	10.842	10.8	10.895	11.112	11.175	10.886	10.799	10.98	10.834	10.823	10.92	11.065	10.993	10.95	10.989	10.823	10.917	10.876	10.895	10.985	10.829	10.747	10.767	10.894	10.77	10.939	10.941	10.89	11.102	10.95	10.92	10.624	10.798	10.872	10.768	10.918	10.935	10.691	10.995	10.833	10.709	10.877	10.965
9.1032	8.8867	8.9425	9.8869	8.7066	9.1719	8.81	9.4436	8.3188	8.6143	8.7027	9.1123	9.0933	8.5499	8.5993	8.4449	8.744	8.824	8.2848	8.9696	8.6397	8.73	8.6078	8.4416	9.0673	8.4487	9.053	8.5417	8.6369	8.6195	8.5047	8.7467	8.3785	8.4101	8.5255	8.7813	9.0979	8.6952	8.7787	8.7655	8.8005	8.2719	8.9754	8.606	8.7051	9.1511	8.5547	8.4422	8.9586	8.7277
5.185	5.5102	5.6336	5.9161	5.6972	5.6993	5.6091	5.9117	5.5884	5.5202	5.7269	6.0723	5.7221	5.3185	6.0066	5.3651	5.4902	5.5305	5.4883	5.7299	5.1219	5.0981	5.2163	5.1989	4.9856	5.3936	4.8968	5.4242	5.2403	5.6097	5.2894	5.4113	5.6425	5.5882	5.9885	5.5148	5.4075	6.1318	5.4328	6.1018	5.7094	5.4576	5.6562	5.4244	6.2616	6.1318	5.8142	5.7293	5.888	5.5571
8.3443	8.9603	8.9352	9.7259	10.266	9.1701	9.7409	8.6756	9.2311	8.9161	9.7906	9.914	8.8679	9.0477	9.9231	9.5247	9.6477	9.3987	9.7769	9.1048	8.9793	9.0069	8.9376	8.9604	8.6034	8.82	8.7691	8.592	9.4257	9.2173	8.8238	9.5406	9.8386	9.2682	9.3173	10.164	8.836	9.9054	8.9489	9.3097	9.9328	10.215	9.3162	9.4906	9.0214	9.4942	9.1905	10.572	9.0008	9.7175
6.0908	6.2499	6.3909	6.3629	6.1298	6.7871	6.7331	6.3112	6.4629	6.2686	6.8938	7.0371	6.1536	6.5012	7.0367	6.6868	6.6692	6.8098	6.7394	6.6408	6.4774	6.5978	6.4062	6.6409	6.5684	6.3202	6.6018	6.4382	6.4174	6.5094	6.4392	6.7513	6.4824	6.5256	6.6527	6.8785	6.4072	6.8323	6.616	6.6338	6.4208	6.4339	6.4103	6.5605	6.5404	6.63	6.4632	6.6855	6.478	6.3711
3.1325	4.6966	4.2929	4.0551	3.5136	3.9583	3.6422	3.7261	4.5369	4.4326	4.3605	3.6892	3.5283	3.3646	3.3267	3.664	3.5611	3.8609	4.3598	4.6394	4.1556	3.831	3.8922	3.2206	3.657	4.1806	3.5434	4.0586	3.6716	3.2544	3.7336	4.1581	3.6091	4.4786	3.5989	3.7028	4.3954	3.6666	3.7626	3.1413	3.4012	3.2022	3.4765	6.112	5.1164	4.4597	4.6439	3.4181	3.2625	4.1844
9.9038	9.1078	9.3206	9.663	9.3951	9.6132	9.9649	9.5871	8.9837	9.2199	9.3293	9.4023	9.6128	9.093	9.1773	9.2395	9.4603	8.9383	8.9896	9.4486	9.5547	9.2644	9.5718	9.1734	9.6547	9.3015	9.8331	9.2435	9.1015	9.3246	9.3502	9.3885	9.2499	9.1915	8.9574	9.3723	9.5624	9.1965	9.1296	8.8891	9.8221	9.2655	9.8033	9.0748	9.2934	9.8872	9.6174	9.6883	9.2957	9.9802
8.0618	6.5197	6.9141	8.2375	7.2422	7.6601	7.4007	8.0648	7.1018	6.9944	7.1266	8.2054	8.1845	6.847	7.6381	6.9622	7.6891	7.9348	7.8162	7.6584	7.7166	6.7317	7.1269	6.5212	7.379	6.8875	7.9762	6.8113	6.3565	6.9968	6.9469	7.3155	6.4247	7.4512	6.993	7.9572	7.7841	7.509	6.9854	7.3419	8.7695	7.5672	8.3991	6.7464	7.1538	7.5424	8.4074	7.3285	7.451	8.4621
4.9634	4.28	4.9673	4.9253	5.0061	5.2636	4.836	5.0993	4.478	4.9893	4.9209	5.1003	5.1356	4.7291	4.8874	5.1312	5.1383	5.0304	5.1164	5.1177	5.0841	4.9428	5.0092	4.6628	4.8704	4.7822	5.1887	5.0725	4.7291	4.7257	4.8674	4.9188	4.8553	4.8922	4.7371	5.1322	5.0427	4.8917	5.0092	4.8109	5.3105	4.9197	4.9149	4.5649	4.7119	5.098	5.001	4.9164	5.0485	5.2609
11.074	10.973	11.329	11.123	11.372	11.231	11.097	11.14	11.373	11.403	11.398	11.242	11.049	11.379	11.332	11.47	11.169	11.076	10.997	11.189	11.23	11.484	11.483	11.516	11.203	11.434	11.229	11.406	11.567	11.594	11.564	11.349	11.434	11.485	11.521	11.364	11.345	11.403	11.477	11.374	11.331	11.657	11.476	11.615	11.698	11.289	11.388	11.269	11.619	11.127
9.9962	9.6541	9.8174	9.6407	9.4483	9.8135	10.165	9.9283	10.165	9.9582	9.9285	9.6124	9.7821	10.123	9.7355	9.8812	9.779	9.5172	9.7019	9.6836	9.8743	10.178	10.221	9.9436	9.8974	9.8081	9.9436	9.9796	9.9409	10.033	10.18	9.9765	9.8972	10.273	9.6336	9.6768	10.003	9.8223	10.129	9.5062	10.142	9.939	9.9357	9.959	9.9521	9.9529	9.7025	10.263	10.034	9.9783
12.239	12.406	12.426	12.456	12.084	12.322	12.595	12.478	12.369	12.489	11.981	11.959	12.117	12.488	11.738	12.179	12.439	12.409	12.093	12.384	12.233	12.83	12.565	12.512	12.595	12.48	12.576	12.717	12.425	12.63	12.682	12.56	12.217	12.584	11.916	12.165	12.419	12.137	12.509	12.303	12.423	12.381	12.357	12.483	12.64	12.811	12.337	13.018	12.599	12.441
11.291	11.472	11.384	11.408	11.564	11.31	11.279	11.294	11.118	11.192	11.681	11.559	11.336	11.144	11.618	11.284	11.407	11.384	11.395	11.392	11.177	11.116	10.943	11.444	11.14	11.172	11.231	11.302	11.609	11.38	11.039	11.5	11.63	11.441	11.703	11.588	11.314	11.634	11.133	11.743	11.481	11.631	11.279	11.064	11.371	11.196	11.529	11.831	11.545	11.397
5.4864	5.5236	5.9026	5.5264	5.6462	5.8673	5.7379	5.7467	5.7697	6.0101	5.6398	5.6258	6.122	5.747	5.7701	6.0775	5.8775	5.9972	5.7535	5.8211	6.0861	5.9638	6.0961	6.1739	5.9102	5.7171	6.1594	5.9026	5.7779	5.9505	6.1461	5.662	5.8095	5.9793	5.7719	5.3427	5.6871	5.6506	6.1461	5.6074	5.4921	5.8272	5.5363	5.6266	5.7668	5.5064	5.7857	5.74	5.6596	5.8189
7.9743	7.321	7.6213	7.4464	7.3028	7.6733	7.586	8.0425	7.605	7.7593	7.6782	7.7228	7.6392	7.8562	7.6405	7.4756	7.4465	7.9801	7.6284	7.5231	7.4551	7.6497	7.5718	7.0937	7.8391	7.5123	7.6656	7.7697	7.2344	7.7062	7.6185	7.6177	7.2907	7.7213	7.8454	7.6226	7.8992	7.5655	7.8619	7.5591	7.9215	7.5156	7.7815	7.6653	7.801	7.8325	7.8016	7.4013	7.9763	7.6331
4.1069	2.6995	2.7452	2.7412	2.7974	4.1044	2.9723	2.3812	3.5798	2.8813	4.3456	4.2975	2.557	4.1305	4.257	3.7743	3.9872	3.6416	3.5699	2.9392	4.0075	3.2196	3.6719	3.954	3.9757	3.904	3.5749	3.0888	2.9191	3.8995	4.16	2.818	3.995	2.7059	3.7871	2.5582	3.7824	4.0922	3.4505	4.1439	3.8146	3.8537	3.5501	4.1036	3.0154	4.1885	2.908	2.698	2.7946	3.5911
7.3509	7.8422	7.8797	8.1678	8.1253	8.1937	7.7297	7.8774	8.2643	7.9814	8.2118	8.4486	7.863	8.1588	8.2963	8.2202	8.1474	8.0885	8.4022	8.4472	8.3703	8.3792	8.183	8.0302	7.9026	8.2389	7.9979	7.8423	8.1832	8.1865	8.2688	8.0947	8.4712	8.5804	8.3486	8.6072	8.1532	8.5236	8.1395	8.5462	8.4934	8.2226	8.5896	8.8704	8.5567	8.701	8.3763	7.9765	8.7459	7.8875
7.4028	7.2806	7.3904	7.097	6.931	7.4499	7.4264	7.2976	7.2877	7.1909	7.4504	7.888	7.1154	7.4392	7.1442	7.279	7.7698	7.437	7.5779	7.1493	7.4681	7.3356	7.2316	7.0184	7.4749	7.285	7.5725	7.1787	7.29	7.506	7.3734	7.5867	7.3792	7.1779	7.6079	7.3356	7.4365	7.4828	7.1865	7.4838	7.5461	7.6467	7.7124	7.732	7.826	7.7091	7.6878	7.0389	7.7502	7.3716
7.6012	8.0409	7.6421	8.2944	7.3756	7.5029	8.652	8.4589	8.7508	8.6541	8.4134	5.8117	8.0666	8.9034	8.1919	9.252	8.1018	8.157	6.1396	8.2236	8.9286	9.6879	8.8486	7.8773	9.0029	8.0528	9.3696	9.02	8.0922	8.423	8.6273	8.6014	6.9279	7.9126	8.5028	6.78	8.1004	6.6934	9.582	8.3051	8.5442	7.2481	8.3406	8.0377	9.0884	9.3049	9.4045	7.9755	9.0136	7.9297
8.9734	9.1813	9.211	8.9466	8.6626	9.1666	9.133	9.3897	9.0382	9.3094	9.1496	8.9914	8.9873	9.496	8.6982	8.9919	9.277	8.8852	8.8044	9.3349	8.7477	9.2518	8.9873	9.125	9.0647	9.2726	9.0086	9.152	9.0112	9.1022	9.1923	8.9005	9.1049	9.1722	9.1836	9.1209	9.011	9.0836	9.3192	9.1739	8.8865	8.9927	8.844	9.0765	9.1351	9.0746	9.0383	8.872	9.2491	8.8511
8.7784	8.442	8.3594	8.7332	8.6424	8.5273	8.8024	8.6303	8.4223	8.4608	8.8989	8.5093	8.4307	8.3878	8.7458	8.5352	8.6599	8.377	8.6772	8.5351	8.6261	8.5002	8.7422	8.7686	8.6016	8.6339	8.6465	8.4413	8.7574	8.7066	8.7066	8.6223	8.7966	8.7594	8.3942	8.6358	8.6039	8.5302	8.3793	8.6464	8.6955	8.6619	8.614	8.5711	8.6444	8.4973	8.8312	9.0576	8.826	8.7176
4.9999	5.512	4.7735	3.8824	3.8723	5.3325	5.4758	4.6024	5.5467	5.1481	5.1724	5.8888	4.4964	5.2355	4.8078	4.5679	5.6678	5.5875	5.7486	4.9915	5.9077	5.3451	5.3844	4.49	5.7236	5.2862	5.5116	5.0463	5.1534	5.9987	5.4884	5.8583	5.2627	5.1784	5.5027	5.4025	5.1047	5.0952	5.4473	6.0796	5.702	5.2571	5.646	5.9538	5.5223	5.9716	5.7014	5.5345	6.6879	5.0734
4.9999	5.512	4.7735	3.8824	3.8723	5.3325	5.4758	4.6024	5.5467	5.1481	5.1724	5.8888	4.4964	5.2355	4.8078	4.5679	5.6678	5.5875	5.7486	4.9915	5.9077	5.3451	5.3844	4.49	5.7236	5.2862	5.5116	5.0463	5.1534	5.9987	5.4884	5.8583	5.2627	5.1784	5.5027	5.4025	5.1047	5.0952	5.4473	6.0796	5.702	5.2571	5.646	5.9538	5.5223	5.9716	5.7014	5.5345	6.6879	5.0734
3.4061	4.1907	3.7171	4.0664	3.9194	4.1281	4.1658	4.6241	4.4837	4.0513	4.7498	4.3079	4.1588	4.0915	3.6442	3.7481	3.6608	3.7806	3.9843	4.5096	4.3911	3.7482	3.5167	3.6658	4.3764	4.041	3.7963	3.8069	3.7426	3.9118	3.6671	4.8147	3.7506	4.0748	4.4427	4.5241	3.8725	4.1342	3.3658	3.5656	4.2027	3.8495	3.7861	4.2613	5.4234	3.9149	3.9659	4.2802	3.9083	4.1161
5.0767	4.9273	5.0558	5.132	5.1596	5.017	5.0468	5.0203	4.8526	5.3297	4.9767	5.4533	5.4771	4.8361	5.0254	4.8214	5.1152	5.1844	5.3519	5.2614	5.0053	5.1003	4.8696	5.2313	4.9789	5.0726	4.9759	5.0825	4.9053	5.0213	4.9441	5.0634	4.9976	5.0647	5.2152	5.4383	5.126	4.9832	5.1519	4.9893	4.9867	4.8245	4.845	4.9016	5.0688	4.769	5.1127	4.9853	4.764	5.0589
8.3733	8.0232	8.0219	8.6532	8.5618	8.1839	8.3534	8.0337	8.6437	8.0454	8.4556	8.2536	7.7863	8.1453	8.4135	8.5233	8.2365	8.4263	8.2167	8.1351	8.3768	8.7213	8.5904	8.2399	8.3014	8.4474	8.4562	8.332	8.6005	8.3267	8.3192	8.5854	7.9993	8.3726	8.1091	8.0546	8.1653	8.2067	8.5021	8.1728	8.8636	8.5238	8.7173	9.0737	8.4608	8.8624	8.8033	8.7767	8.8108	8.5741
7.6348	6.5281	7.3398	7.2027	6.3571	7.5799	7.4688	7.0123	7.8234	7.4595	7.2401	7.0427	7.1384	7.4675	7.0396	7.6221	7.3587	7.4999	7.1011	7.3416	7.0727	8.1289	7.9306	7.7963	7.8662	7.7696	8.1597	8.1123	7.515	8.0829	8.0145	8.0084	7.2408	7.4742	6.5696	6.8512	6.7872	7.1839	7.6146	6.8555	8.3198	8.1584	8.0151	7.984	8.1196	8.4009	8.2103	8.2664	7.6541	7.8982
5.0808	4.7337	5.1515	5.0211	4.6646	4.9233	5.3084	5.1525	5.1372	5.684	5.1362	4.9255	4.9719	5.4443	4.7656	5.2297	5.4447	5.5208	5.303	5.4434	4.916	5.5308	5.0721	4.9081	5.0551	5.5883	5.0427	5.6279	4.6963	5.5733	5.7025	5.5618	5.2539	5.9612	5.0105	5.4028	5.7028	5.1869	5.0081	4.7865	4.8838	4.9394	5.3022	4.839	6.0878	5.6114	4.5873	5.7487	5.4034	5.1455
9.6132	10.093	9.9179	9.8411	9.5543	9.9322	9.6308	10.151	9.96	10.048	9.7699	9.7161	9.8062	9.8146	9.6007	9.8455	9.7256	9.6922	9.7295	9.7172	9.8885	9.8568	9.9684	9.8429	9.967	9.8679	9.7858	9.7873	9.9617	9.9912	9.9277	9.9505	9.9193	9.7716	9.7188	9.85	10.044	9.7089	9.8851	9.8446	9.8461	9.9435	9.9314	10.019	10.021	9.7346	9.976	9.857	10.084	9.6492
5.9497	5.8686	5.9246	5.7658	6.1468	5.7063	6.0006	6.0543	5.6829	6.3605	5.7185	5.9518	5.9267	6.1193	5.7698	5.671	6.1307	5.9913	5.5192	5.9208	5.7975	6.1099	5.6077	5.9837	5.9048	5.7089	5.6121	6.1005	5.7065	5.8524	5.8443	5.938	5.5378	5.8007	5.9931	5.6651	5.9745	5.7025	5.9897	5.6843	5.7656	5.5549	5.6979	5.7523	5.6454	5.8963	5.2725	5.7307	5.572	5.8822
6.1807	6.8648	6.8849	6.5193	6.232	6.6959	6.4827	6.6622	6.3657	6.3455	6.9886	6.1163	6.4184	6.7115	6.0202	6.2118	6.2031	6.2379	6.4738	6.696	6.1263	6.8441	6.8478	6.6053	6.2666	6.4949	6.2798	6.2477	6.2454	6.6248	6.3636	6.7288	6.6154	6.7286	6.6694	6.4986	6.7894	5.8476	6.8019	6.3801	7.1461	6.5254	6.4128	7.0921	6.5542	7.327	6.2515	6.6433	7.2654	6.7813
7.9987	7.8312	7.6517	8.256	8.1148	7.8617	7.9229	7.9951	7.8396	7.7374	8.5579	8.0053	7.656	7.7331	8.1944	8.1102	7.8385	7.7472	8.1485	8.0965	7.7444	7.8808	8.0446	7.913	8.0471	7.7684	7.8972	7.5047	8.0763	8.1547	7.8291	7.9952	8.1341	7.8563	8.0501	8.0507	7.6692	8.0622	7.6841	8.2186	8.1196	8.2913	7.9569	8.1706	7.8536	8.0462	7.9768	8.043	7.9947	8.1776
4.3381	5.0427	4.5016	4.7507	4.6405	4.5797	4.8232	4.7717	4.4421	4.9325	4.6089	4.6264	4.5904	4.9718	4.4999	4.3871	4.9319	4.7644	4.8852	4.9323	4.7248	5.24	4.7793	4.7656	4.9613	4.7963	4.5398	4.9223	4.7873	4.7081	4.826	4.7295	4.306	4.7081	4.5504	5.2887	4.8039	4.4088	4.7286	4.5543	4.3214	4.56	4.918	5.0264	4.7001	5.0258	4.4219	4.7138	5.2787	4.3011
13.454	13.265	13.254	13.308	13.221	13.35	13.181	13.43	13.357	13.358	13.262	13.307	13.119	13.203	13.138	13.338	13.317	13.215	13.196	13.208	13.219	13.485	13.392	13.312	13.413	13.342	13.278	13.378	13.143	13.41	13.404	13.314	13.145	13.308	13.164	13.197	13.357	13.182	13.344	12.96	13.268	13.257	13.214	13.214	13.236	13.375	13.263	13.477	13.195	13.24
4.8511	5.1838	5.2259	4.7916	5.208	5.7026	4.9171	5.4162	5.0055	5.225	5.7072	5.325	4.7071	4.8338	4.9987	4.8953	5.0598	5.181	5.5689	5.6345	5.2745	4.5103	4.4082	4.6929	4.8876	4.7206	5.0338	4.8087	4.687	4.5791	4.7248	5.6073	5.5168	5.0172	5.3602	6.5446	5.3473	5.2478	4.7099	5.4353	5.2175	4.541	5.227	5.2409	5.2298	5.0072	4.6232	5.3531	5.217	5.1398
11.167	11.152	10.468	10.606	10.336	10.493	11.302	10.888	11.064	10.697	10.426	10.492	10.419	10.743	10.157	10.654	10.46	10.698	10.754	10.425	11.422	11.663	11.592	10.549	11.202	10.786	11.073	11.194	10.833	10.803	11.042	10.876	10.599	10.908	9.9952	10.523	10.526	10.196	11.032	10.174	10.812	10.775	10.707	10.722	11.375	11.026	10.772	11.009	10.938	10.654
11.106	11.121	11.074	10.733	11.066	11.357	11.029	11.216	11.265	11.335	11.104	11.079	11.105	11.246	10.93	11.103	11.017	10.935	10.727	11.199	11.282	11.149	11.186	10.979	11.16	11.118	11.081	11.17	11.098	11.129	11.005	11.212	10.912	11.352	10.919	10.844	11.244	11.374	11.359	10.672	11.03	10.886	11.098	11.354	10.916	11.205	10.804	11.418	11.528	11.216
12.436	12.196	12.274	12.298	12.046	12.281	12.385	12.354	12.537	12.263	12.214	12.029	12.303	12.378	12.018	12.485	12.303	12.099	12.001	12.259	12.197	12.26	12.578	12.297	12.359	12.386	12.429	12.347	12.334	12.424	12.521	12.405	12.174	12.693	11.987	12.257	12.497	12.154	12.561	12.062	12.459	12.428	12.422	12.401	12.29	12.206	12.4	12.324	12.482	12.358
12.206	12.082	12.093	12.267	12.08	12.199	12.044	12.102	12.342	12.319	12.265	12.22	12.127	12.288	12.181	12.546	12.291	12.333	12.395	12.437	12.213	12.448	12.344	12.371	12.224	12.401	12.377	12.297	12.403	12.547	12.576	12.182	12.27	12.531	12.066	12.288	12.314	12.355	12.347	12.428	12.229	12.479	12.313	12.479	12.478	12.388	12.389	12.121	12.379	12.381
10.943	11.548	11.224	11.22	10.719	11.057	10.865	11.118	11.324	11.001	11.157	10.226	11.39	11.337	10.556	11.142	10.884	10.891	10.93	11.56	11.207	11.351	11.247	11.369	11.241	11.05	11.148	11.027	11.578	11.455	11.281	11.113	11.333	11.415	11.275	10.907	11.023	11.057	11.386	11.03	11.097	11.189	11.12	11.389	11.333	11.395	11.629	11.008	11.546	10.98
7.8582	7.7324	8.528	8.4567	8.9184	8.2651	9.2213	8.564	8.1074	8.0299	8.4674	8.2399	8.6772	8.3958	8.4194	8.1104	8.9019	8.064	8.1973	8.1165	8.2576	8.0611	8.2936	8.0761	7.9828	8.1234	7.9474	8.4126	7.955	8.4896	8.2935	8.1674	8.4844	7.9823	8.478	8.1813	8.3442	8.4172	8.5138	8.2245	8.3469	8.406	8.1153	8.0556	8.4507	8.3609	8.1817	8.5763	8.4362	8.4311
8.2856	8.5461	8.5421	8.8432	8.9371	8.2841	8.215	8.5524	8.073	8.304	8.8372	8.7421	8.316	8.3034	8.519	8.4508	8.7395	8.4967	8.4507	8.4728	8.2786	8.2437	8.1798	8.3841	8.2176	8.2239	8.3678	8.4052	8.4	8.2994	8.1965	8.4576	8.3345	8.5842	8.6285	8.8493	8.2748	8.6684	8.1882	8.6379	8.1756	8.3057	8.0435	8.3602	8.2378	8.3862	8.4094	8.3087	8.5274	8.5556
10.057	9.6381	9.6934	9.6776	9.2228	9.5548	9.7255	9.622	9.836	9.6902	9.3423	9.2515	9.4558	9.531	9.398	9.6662	9.4503	9.5846	9.609	9.5144	9.817	10.062	10.092	9.7855	9.8312	9.8273	9.7631	9.9939	9.728	10.03	10.052	9.5551	9.7082	10.109	9.0785	9.5052	9.8327	9.3639	10.014	9.6212	9.8022	9.8931	9.956	10.121	10.102	10.194	9.9494	9.6804	10.186	9.6313
6.9911	7.3478	7.5268	7.3569	7.3242	7.6417	7.3282	7.5718	7.5753	7.5402	7.85	7.7214	7.5474	7.7449	7.5348	7.6198	7.4044	7.4248	7.8299	7.6764	7.499	7.1438	7.6474	7.7653	7.3348	7.6743	7.3656	7.1139	7.6785	8.0652	7.8797	7.4795	7.3944	7.8434	7.9493	7.657	7.7145	7.9053	7.499	7.9817	7.6987	7.6154	7.8233	7.6958	7.7217	7.3692	7.5627	7.4252	7.8201	7.4122
4.9852	5.0546	5.0671	5.4051	5.0261	4.5137	4.7557	5.0287	5.1791	4.4231	5.3434	5.3506	4.8942	4.8861	5.7414	4.9262	4.7751	5.0934	5.3611	4.899	4.3975	5.3109	4.8545	5.1167	4.9256	4.7804	4.3797	4.9605	4.3888	4.6662	4.7169	5.0935	4.9382	4.8314	5.0184	4.8091	4.723	4.8647	4.7038	4.9767	4.9688	4.8134	4.3901	4.6143	4.5384	5.4053	4.5974	5.2081	4.9045	4.6988
2.4655	2.6005	2.4164	2.4273	2.4317	2.2838	2.201	2.4876	2.5384	2.4389	2.2812	2.814	2.6763	2.4628	2.5361	2.3111	2.4273	2.6626	2.6695	2.1996	2.4401	2.6828	2.4507	2.645	2.5627	2.5717	2.723	2.4668	2.5745	2.3501	2.5551	2.1625	2.6946	2.6042	2.2819	2.5204	2.4975	2.5505	2.5482	2.4606	2.5035	2.4608	2.6206	2.5494	2.7942	2.4401	2.49	2.4157	2.1995	2.7441
6.5733	6.7212	6.7025	7.3959	7.6238	6.3738	6.7198	6.7546	6.7769	6.5579	7.7609	7.1535	6.7213	6.8587	7.5407	7.0016	7.4974	6.4393	6.9196	7.2285	6.0198	7.0672	6.7785	5.8316	7.0753	6.5377	6.8274	7.3854	7.2106	6.7938	6.8139	7.497	6.5637	6.8561	7.0871	6.8884	6.877	6.7998	7.1523	7.0716	7.7773	7.5144	6.8184	7.3132	6.7854	7.669	7.2815	7.6722	8.0979	7.343
10.157	9.8967	9.5666	9.6255	9.6701	9.8219	9.6898	9.6942	9.6946	9.7631	10.011	9.9628	9.9481	9.7172	9.942	9.7295	9.6425	9.9545	9.996	9.5686	9.8891	9.7001	9.6252	9.9964	9.7077	9.9696	9.7432	9.5179	9.6663	9.7959	9.7864	9.6466	10.115	9.7853	9.9732	9.8042	9.7664	10.216	9.6847	10.025	9.5044	9.7362	9.6438	9.4833	9.9591	9.5983	9.7673	9.7484	9.5371	9.8358
7.4071	7.0572	7.2631	8.0618	7.7559	7.6959	7.6362	7.639	7.8825	7.7113	8.0071	7.1558	7.1201	7.6482	7.7643	8.1774	8.2051	7.0424	6.9395	8.0071	7.2868	8.0339	8.1035	6.8909	8.2976	8.2417	8.1851	8.25	8.0047	7.1365	7.0766	8.1122	7.1992	7.4728	6.8229	7.0748	7.1581	7.3363	7.3661	6.731	8.1783	8.302	8.1063	8.0938	7.0583	8.0291	8.2481	8.6672	8.4519	8.004
7.119	7.6478	7.2342	6.7954	7.0237	7.492	7.07	7.1537	7.2024	7.2637	7.1818	7.642	6.9594	7.458	6.8084	6.919	7.1086	7.3113	7.4782	6.9752	7.3564	7.2353	6.9622	6.8522	7.0481	6.9779	6.8691	6.7105	6.8974	7.3106	7.337	7.2963	7.5473	7.1845	7.5997	7.6213	7.0415	7.5471	7.2504	7.5375	7.3551	7.2333	7.339	7.8104	7.3135	7.4856	7.0191	7.2218	7.4592	6.8106
10.891	10.742	10.171	10.377	10.803	10.312	11.218	10.041	10.19	10.077	10.695	10.758	10.457	10.252	10.701	10.232	10.749	10.102	10.426	9.9066	10.706	10.164	10.363	10.316	10.229	10.289	10.533	10.329	10.781	10.261	10.13	10.632	10.675	10.289	10.563	10.575	10.233	10.589	10.086	10.252	11.031	10.633	10.604	10.521	10.371	10.623	10.705	10.605	10.42	10.772
7.4382	7.3013	7.1954	7.1266	7.7248	7.3245	7.1	7.2486	7.3731	7.2078	7.4499	7.3029	7.088	7.4026	7.4355	7.4243	7.405	7.2009	6.9829	7.1127	7.1143	7.3846	7.4052	7.0011	7.3385	7.2716	7.4971	7.3549	7.321	7.0781	7.3072	7.413	7.1576	7.1625	7.1713	7.204	7.0326	7.3502	7.2184	7.2411	7.658	7.5122	7.3615	7.5782	7.2981	7.4859	7.3771	7.3834	7.4806	7.3824
9.0771	9.2464	9.0366	9.131	9.5561	9.0683	9.0261	9.0722	8.9592	8.8741	9.5186	9.0933	8.8231	9.0737	9.3147	9.4297	9.4902	8.9121	8.6724	9.3459	8.8052	9.1008	9.0975	8.9814	9.2054	8.9584	9.2814	9.1384	9.2789	9.0975	9.1643	9.4041	9.1439	9.1813	9.2075	9.1555	8.8635	9.3309	8.9774	9.2487	9.4988	9.6506	9.3453	9.6245	9.2376	9.5923	9.4044	9.2719	9.6897	9.19
5.3515	5.6945	5.5082	5.2461	4.3898	5.4351	5.4277	5.614	5.4205	5.4306	5.1447	5.2506	5.4821	5.1371	4.9196	4.9414	4.7545	5.5885	5.6729	5.0568	5.7503	5.1648	4.9734	5.4027	5.1649	5.2619	4.8818	4.6971	5.8146	5.3088	5.4395	4.88	6.1648	5.3174	6.0264	5.3748	4.8818	5.5609	4.8328	5.7905	4.7446	4.7353	5.3189	4.7533	5.7803	4.9187	5.1923	4.9463	4.7128	4.6051
7.7538	7.6739	7.6036	7.4144	7.617	7.6741	7.6685	7.5152	7.62	7.4566	7.9281	7.7316	7.3611	7.7643	7.9493	7.8027	7.7908	7.3894	7.5301	7.663	7.7477	7.7173	7.6163	7.6073	7.551	7.4778	7.7673	7.6458	7.5401	7.5646	7.5824	7.6544	7.4605	7.3241	7.6271	7.5018	7.347	7.6231	7.5491	7.6943	7.7454	8.004	7.6836	7.9316	7.7775	7.8608	7.8509	7.645	7.9752	7.4586
10.267	10.158	10.046	10.229	8.7769	9.8559	10.199	10.283	9.8166	9.8977	9.5608	9.016	10.138	9.9777	9.6447	9.7829	9.5003	9.9967	9.9232	9.8007	9.9269	9.993	9.7272	10.313	10.028	10.143	9.712	9.7028	10.138	9.9903	10.113	9.3217	10.304	10.074	9.8821	9.9939	9.9441	9.8541	9.9692	9.894	9.2665	9.3771	9.7112	9.5997	10.153	9.498	9.7896	9.4577	9.4136	9.2667
10.608	10.671	11.125	10.147	9.4636	10.012	11.039	10.28	10.489	10.543	9.4407	8.9667	10.772	10.691	9.7443	10.048	9.878	9.3848	8.8252	9.9902	11.077	11.353	11.176	11.156	10.408	10.215	10.666	10.185	11.08	11.118	10.955	9.5837	10.689	10.581	9.5106	9.1974	10.805	10.037	10.696	10.074	11.031	10.297	10.423	10.97	11.641	11.337	11.099	9.7771	10.309	9.2081
9.1971	9.3082	8.9426	9.0621	9.6383	8.8341	8.7332	8.4878	8.4253	8.8862	8.7966	8.7961	9.149	8.252	9.2257	8.7597	9.0377	8.8938	9.0773	8.5418	8.7471	8.2722	8.6272	8.4669	8.2096	8.5894	8.6495	9.2078	8.7106	9.1602	8.9451	8.7328	9.1939	8.7022	8.8676	8.9013	8.8705	9.1766	8.8534	8.6053	9.1231	9.2799	8.7504	8.4753	9.4246	9.1515	9.6714	8.7164	8.8406	9.3774
7.2072	6.2499	6.3872	6.7727	6.6256	7.9195	7.6559	7.0275	6.87	6.0281	7.1405	7.5318	7.3787	7.142	7.0268	6.4822	6.8694	6.7487	6.9112	6.0579	7.1221	6.8826	7.0647	6.801	7.1171	7.1139	6.959	6.7936	6.8688	7.0408	7.0714	7.2338	7.0562	6.7656	7.2033	6.9173	7.0051	7.5447	7.0788	7.1109	7.6354	6.9176	7.3697	6.5957	7.1921	7.2839	7.4632	6.7705	6.7824	7.3158
4.5482	4.7479	4.0508	4.434	6.3544	6.5622	3.9355	5.046	3.9727	4.5397	4.166	5.5375	4.1586	4.7885	5.4888	5.032	6.42	5.8114	5.0854	3.8141	3.9195	4.8812	4.3283	5.0484	3.8552	4.8625	5.0221	4.9852	4.1328	5.309	5.1102	6.0525	3.9483	4.9037	4.2988	6.716	4.5451	4.7778	5.0173	4.8961	4.8738	5.0102	5.3922	3.6819	4.4446	3.9909	3.9887	5.6564	5.0472	5.2816
5.7285	6.2675	5.8529	6.1496	5.8037	6.2184	6.0073	5.9032	5.975	5.9064	6.0788	6.4408	5.791	6.2901	6.0465	5.8206	6.3039	6.1504	6.0556	6.0021	5.9849	5.8711	6.1234	5.8515	6.1101	5.7205	6.0599	5.7108	6.2614	5.9806	6.0016	5.9296	6.0499	5.9791	6.1749	6.4615	6.173	6.1156	5.9532	6.5134	6.3491	5.9752	6.3305	6.4457	6.1557	6.3759	6.4437	6.0478	5.9575	5.8114
6.7997	6.5616	6.347	6.7221	6.9114	6.6875	6.4258	6.2502	6.7824	6.4789	6.3514	6.2508	6.3589	6.4734	6.6138	6.3328	6.7241	6.6032	6.605	6.6034	6.6622	6.404	6.5517	6.7749	6.2389	6.3192	6.3865	6.1478	6.4838	6.7778	6.6929	6.5327	6.5579	6.6178	6.601	6.7677	6.6861	6.7191	6.6431	7.1144	6.7037	6.8346	6.5959	6.3278	6.2332	6.3513	6.4534	6.3397	6.5031	6.4797
6.8424	6.6463	6.7337	6.7366	6.9838	6.6744	7.2295	6.7703	6.4904	6.7759	6.9191	6.6932	6.8904	6.8745	7.0414	6.492	6.8648	6.4813	6.8744	6.6526	6.5731	6.504	6.6741	6.6143	6.751	6.7241	6.6438	6.885	6.765	6.958	7.046	6.8631	6.7827	7.0481	6.9594	6.91	7.0142	6.8872	6.9089	6.7756	7.2718	7.0353	7.0367	7.0486	6.8031	7.2294	6.8774	7.1742	7.1959	7.0383
6.8321	6.9806	6.7143	6.2669	6.3433	6.8729	6.7039	6.7817	6.7664	6.8216	6.6015	6.5083	6.5143	6.7714	6.6207	6.7445	6.6899	6.6295	6.3792	6.5894	6.683	6.6712	6.8635	6.6321	6.8671	6.9262	6.8994	6.906	6.641	6.65	6.7884	6.7176	6.6773	6.6888	6.7099	6.6024	6.5509	6.7355	6.9453	6.4699	6.7765	6.6998	6.7214	6.8885	6.9501	6.8355	6.6077	6.732	6.916	6.5468
7.3841	6.7547	6.9399	6.9312	6.6712	7.0802	7.4414	7.1885	7.0859	7.0903	7.176	7.1701	6.9013	7.0676	7.029	6.8651	7.013	6.8183	7.0249	6.9464	6.7394	7.2135	7.155	7.0863	6.8096	7.1114	7.1329	7.2509	6.8812	7.3584	7.3753	7.372	6.9665	7.3003	7.0992	7.1113	7.5725	7.1285	7.4627	7.045	7.5008	7.3596	7.4732	7.4205	7.2792	7.7685	7.4415	7.5942	7.6013	7.2316
5.094	6.0021	5.1889	5.9757	5.9817	5.5049	5.3736	5.9303	5.7359	5.297	5.5714	5.4848	5.4261	5.6625	5.6292	6.2779	5.8048	5.2587	5.6661	6.0685	5.8222	5.6251	5.3505	5.592	5.4858	5.4371	5.5521	5.7082	5.8792	5.6316	5.5646	5.031	5.4779	5.3705	5.5148	5.5622	5.6254	6.1142	4.9797	5.85	5.4645	5.8224	5.6276	5.9976	5.2319	5.3856	5.6913	5.4629	5.1838	4.9464
8.2447	8.0409	8.0222	8.3413	8.2544	8.4022	8.4553	8.0961	8.0117	8.1096	8.7956	8.956	8.0904	8.306	8.5292	8.1489	8.3395	8.5457	8.4086	8.3258	8.2366	8.2899	8.0739	8.2889	8.0052	8.2677	8.1026	8.0165	8.2729	8.3292	8.3831	8.479	8.4409	8.2576	8.8293	8.5997	8.2211	8.8118	8.3396	8.7029	8.3245	8.3408	8.3229	8.288	8.3165	8.5711	8.1415	8.4156	8.3959	8.4865
8.2566	8.8362	8.6534	9.6907	9.193	8.9331	8.7555	9.0721	8.3383	8.2437	9.9199	9.4135	8.9014	8.4168	9.294	8.6959	8.6824	8.9753	9.4793	9.3924	8.618	8.041	8.2961	9.2272	8.4351	8.5973	8.3433	8.2454	8.985	8.572	8.3248	8.9443	8.7586	8.3735	9.4308	9.0247	8.914	9.3795	8.1369	8.9577	9.0301	8.9983	8.9441	8.5223	8.448	8.6323	8.8946	9.0678	8.5381	9.1805
9.6348	10.643	10.316	10.236	10.651	10.392	9.8563	9.9816	10.469	10.37	10.259	11.086	10.223	10.322	10.544	10.289	10.33	10.785	10.868	10.571	10.502	10.489	10.328	10.117	10.443	10.487	10.31	10.113	10.118	10.448	10.26	10.57	10.606	10.474	10.811	10.901	10.247	10.511	10.224	10.962	10.606	10.052	10.523	10.509	10.433	10.731	10.287	10.236	10.524	10.24
8.283	8.5481	8.4335	8.0052	8.1268	8.3804	8.5058	8.4223	8.6242	8.3622	8.2664	8.2459	8.4392	8.3906	8.1584	8.1727	8.2084	8.2964	8.2343	8.3725	8.422	8.4215	8.403	8.4671	8.6	8.4612	8.3723	8.3534	8.2069	8.5373	8.5119	8.7716	8.6498	8.6289	8.3441	8.7103	8.4503	8.4447	8.5669	8.3595	8.3694	8.278	8.4934	8.4626	8.4905	8.6855	8.4453	8.4818	8.9875	8.5723
5.8038	5.8174	6.2655	5.8485	5.9777	6.2559	5.8729	6.0495	6.1189	6.0859	6.1417	5.8179	6.3312	6.1835	6.0531	6.2136	6.1369	6.1956	6.4703	6.1441	6.0628	6.1292	6.006	6.3517	6.2234	6.0047	6.1688	6.213	6.0974	6.1301	6.0862	6.1371	6.0245	6.2075	6.0477	6.2199	6.1983	5.9078	6.2173	6.1418	5.922	6.0991	5.8628	5.9603	5.7879	5.7637	6.056	6.0106	5.9541	6.0429
10.055	9.9224	9.3842	9.4983	9.3401	9.7926	9.816	9.7099	9.7378	9.6759	9.7477	9.6529	9.6577	9.4507	9.6929	9.7292	9.5327	9.5862	9.4935	9.6168	9.6629	9.4445	9.7878	9.8278	9.6624	9.8129	9.7578	9.5599	9.8836	9.9239	9.9697	9.7767	10.077	9.8912	9.7405	9.8332	9.7164	9.4999	9.6652	9.7816	9.7338	9.799	9.8412	9.8103	10.021	9.8267	9.9207	9.5299	10.025	9.6343
10.252	10.308	10.151	10.641	10.559	10.403	10.157	10.276	10.444	10.333	10.587	10.202	10.097	10.384	10.245	10.358	10.212	10.33	10.055	10.37	10.219	10.187	10.334	10.418	10.446	10.142	10.481	10.094	10.086	10.232	10.299	10.602	10.201	10.255	10.328	10.562	10.232	10.342	10.216	10.167	10.556	10.61	10.365	10.195	10.067	9.9367	10.281	10.532	10.313	10.355
7.7706	7.2732	7.2196	7.5545	7.4333	7.4822	7.7711	7.3227	7.4411	7.5072	7.5771	7.5356	7.3521	7.2476	7.6768	7.3633	7.3251	7.0912	7.4023	7.1981	7.0638	7.4821	7.3843	7.4208	7.4279	7.2875	7.4687	7.5741	7.2826	7.517	7.5386	7.4048	7.3474	7.4943	7.2797	7.2517	7.4088	7.5419	7.3211	7.2531	7.6031	7.6355	7.7539	7.3426	7.6214	7.7171	7.557	7.8519	7.6868	7.5007
7.9343	8.0648	7.9351	7.9828	7.7327	7.9682	7.9003	8.2244	8.0611	7.9381	8.2477	8.1292	7.719	7.9789	7.9441	7.8414	7.8324	7.7243	7.9952	7.9516	7.8263	8.0646	8.1203	7.9565	8.0628	7.9666	7.9423	7.832	7.8929	7.7365	7.7398	7.7435	7.8774	7.7587	7.8731	8.0645	7.9774	7.968	7.5232	8.047	7.8732	7.8393	7.6899	7.938	7.8273	7.9145	7.8814	8.0827	8.0863	7.7724
5.2265	5.4841	5.8099	4.9623	4.6685	5.7352	5.5832	5.6005	5.7947	5.9102	5.7909	6.1324	5.347	5.5748	5.9022	5.853	5.1439	5.7036	5.5469	5.4845	5.2973	5.5435	5.4914	5.7241	5.6667	5.5512	5.8492	5.1026	5.6871	5.4936	5.7914	5.8299	5.464	5.8669	5.7902	5.9687	5.6087	5.7478	5.5635	5.2624	5.2469	5.6316	5.655	5.5413	5.3808	5.3587	5.4728	5.5606	5.8757	5.4571
9.66	9.6662	9.6236	9.877	9.8869	10.121	9.9649	9.8936	9.8185	9.775	10.117	10.125	9.8526	9.7602	9.7941	9.7004	10.063	9.7201	9.9039	9.9188	10.072	9.3429	9.777	9.6143	9.6091	9.6841	9.6498	9.5178	9.9928	9.7731	9.5199	9.8608	10.041	9.9289	10.06	10.07	9.8449	10.188	9.7067	9.9208	10.227	10.134	10.021	9.8564	9.7376	9.8348	9.9961	9.8516	9.891	9.8402
11.983	11.998	11.888	12.061	12.155	11.958	11.904	12.178	11.954	11.953	12.045	11.726	12.147	12.127	12.024	12.098	12.137	11.713	11.921	11.967	12.312	12.082	12.083	11.939	12.141	12.047	11.972	12.207	11.929	11.866	11.939	11.893	11.864	11.866	11.846	11.817	12.097	12.202	12.156	11.915	12.106	12.291	12.064	12.183	11.99	11.852	12.316	11.909	12.051	12.052
4.5011	4.5148	4.6717	4.8803	4.6558	4.3813	4.5935	4.8537	4.9684	4.2343	4.8978	5.2881	4.4972	4.6966	4.2518	4.4143	4.7183	4.4977	4.6359	4.7077	4.6346	4.4579	4.5792	4.3866	4.3763	4.3797	4.6188	4.4693	4.5914	4.4622	4.4993	5	4.5139	4.2655	4.838	5.0514	5.0666	4.4398	4.2172	5.2579	4.4993	4.6929	4.7075	4.5025	4.3964	4.4637	4.38	4.6059	4.7013	4.5456
5.4368	4.7826	4.9585	4.8492	4.7246	4.8555	4.9207	5.1842	5.3662	5.0937	5.1268	5.156	4.5942	5.3042	5.1365	5.1923	4.6735	4.9863	4.7567	5.0281	5.0769	5.2029	5.2279	4.7522	5.1205	4.905	5.3101	5.1525	4.3716	4.8928	5.0365	4.7637	4.8869	4.6387	4.9197	4.9663	4.937	4.9736	5.0288	4.8223	5.0375	4.9877	5.1882	4.8953	5.042	5.0884	4.7216	4.6942	5.0328	4.6818
12.233	13.048	12.371	12.208	12.757	12.508	12.072	12.45	12.668	12.319	12.838	13.204	11.996	12.37	12.279	12.338	12.361	12.64	12.965	12.894	12.688	12.625	12.517	12.316	12.486	12.581	12.442	12.25	12.343	12.386	12.397	12.669	12.575	12.198	12.677	12.833	12.101	12.507	12.008	12.866	12.285	12.542	12.162	12.47	12.364	12.685	12.405	12.488	12.697	12.262
10.39	10.602	10.749	11.233	10.031	10.33	10.685	10.732	10.273	10.619	10.234	10.038	10.479	10.52	10.153	10.475	10.062	10.344	10.313	10.456	10.311	11.068	10.902	10.761	10.458	10.507	10.385	10.495	10.639	10.622	10.757	10.057	10.651	10.539	10.308	10.098	10.48	9.8384	10.703	10.273	10.192	10.331	10.409	10.755	10.879	10.823	10.499	10.359	10.659	10.249
5.8207	5.8375	5.9323	6.5206	6.1824	6.2477	6.0577	5.9257	6.0788	5.7347	6.2554	6.4131	5.7367	6.2587	6.0976	6.1994	6.2667	6.2193	6.2816	6.4795	5.6018	6.252	6.2548	6.2658	5.7878	6.0005	5.8474	5.9364	6.0506	6.3987	6.2211	6.7716	5.913	6.2292	6.6442	6.6774	5.945	6.2097	5.7773	6.7992	6.5764	6.7372	6.1966	6.5156	6.3196	6.3715	6.7475	6.0016	6.2473	5.989
6.1811	5.8804	6.3345	6.3708	5.9822	6.5049	7.1109	6.1667	6.1747	6.3935	6.527	6.8214	6.6535	6.232	6.9674	6.636	6.285	6.7586	6.7398	6.4539	6.8101	6.6778	6.648	6.4811	6.403	6.6086	6.5232	6.5627	6.4581	6.8331	6.8217	6.1815	6.3826	6.559	6.5703	6.5925	6.5948	6.705	6.5152	6.5583	6.2807	6.4066	6.7752	6.7304	6.6664	6.7531	6.6911	6.1055	6.0816	6.2737
5.3775	5.3091	5.4764	5.3417	5.5059	5.3043	5.1885	5.2177	5.1824	5.4215	4.9221	5.1995	5.4273	5.3402	5.1053	5.3386	5.5065	5.2486	4.9481	5.2233	5.3555	5.3648	5.3504	5.2926	5.3533	5.2629	5.3221	5.5959	5.0737	5.3016	5.3246	5.1208	5.0548	5.3462	5.2514	5.1546	5.3155	5.175	5.5312	5.0322	5.2778	5.3601	5.3271	5.2971	5.1994	5.1507	5.1483	5.0822	4.8982	5.5195
9.8049	9.9037	10.132	9.6934	9.9669	9.8816	9.9018	9.8812	10.071	9.7488	9.607	9.5037	10.102	9.958	9.579	9.7862	9.8872	9.5479	9.5497	9.6263	9.9889	9.6985	9.5997	9.5907	9.9514	9.7977	10.032	9.9521	9.8442	9.7958	9.9051	9.9972	9.8579	9.7947	9.9299	9.8905	9.8811	10.232	9.9606	9.9307	10.157	10.238	10.193	10.077	10.098	9.8229	9.998	10.054	10.193	9.7208
8.1474	8.5911	7.9868	8.5136	8.1714	8.6636	8.1775	8.9762	8.2104	8.1384	8.7639	8.4893	8.2872	8.1602	8.2957	8.197	8.1127	7.9564	8.2188	8.5578	8.1512	8.3316	8.5132	8.2866	8.5329	8.1225	8.3511	8.2169	8.2038	8.3612	8.3538	8.8534	8.1601	8.2084	8.2873	8.7641	8.4044	8.1125	8.1536	8.6132	8.3596	8.0793	8.3537	8.3844	8.3349	8.29	8.393	8.4992	9.0475	8.504
12.068	11.504	11.445	11.559	11.102	12.022	11.795	12.044	11.779	12.098	11.204	11.701	11.972	11.598	11.381	11.468	11.546	11.946	11.524	11.28	11.479	11.73	11.735	11.92	11.925	11.976	11.435	11.947	11.409	11.568	11.49	11.84	11.679	10.999	11.445	11.226	11.905	11.37	11.9	11.027	11.768	11.99	11.796	11.349	12.018	11.37	11.782	11.472	11.21	11.657
8.8676	8.7104	8.9104	9.2458	9.124	9.1844	8.8857	8.9908	8.8606	9.1822	8.7897	8.8017	9.1113	8.8489	8.8002	9.0184	9.0858	8.9556	8.754	9.0631	8.7601	8.5127	8.8581	9.0281	8.9896	9.0783	8.8732	9.0169	9.21	8.9743	8.9167	8.8728	9.0856	8.9581	8.9323	9.1655	8.9249	9.1927	8.9945	8.9903	9.1753	8.996	9.2247	9.1285	9.3053	9.0387	9.2065	8.7596	8.8867	9.0439
7.4241	6.5054	7.6417	6.7595	5.3738	7.3507	6.6178	6.8243	8.0377	8.0489	5.8683	5.2643	5.9168	7.4918	5.617	6.5645	7.182	6.7378	5.4619	6.0765	6.864	7.8183	6.2634	6.3594	7.8405	7.2471	7.5409	6.547	6.3913	6.8391	6.5684	7.1031	6.6935	6.4554	6.3277	5.6311	6.1281	6.5088	5.927	6.7337	6.9233	6.7509	6.5967	5.9729	9.1869	7.5337	7.263	7.9768	7.5966	6.1678
8.5458	8.595	8.5071	8.476	8.4203	8.7865	8.4901	8.6394	8.5997	8.5602	8.6726	8.7231	8.47	8.7614	8.4605	8.6884	8.7487	8.7442	8.5704	8.5323	8.8176	8.7414	8.688	8.5297	8.6323	8.6623	8.6762	8.5914	8.6468	8.693	8.6206	8.7191	8.6055	8.6362	8.7365	8.6552	8.773	8.6975	8.7967	8.4587	8.6586	8.6655	8.7192	9.1074	8.7285	8.7037	8.6752	8.5507	8.6707	8.3336
7.6841	8.1111	7.8685	8.0825	8.1037	7.7177	7.9752	7.869	7.9842	7.659	8.1528	8.0923	7.8848	7.8723	7.9168	7.772	7.8347	8.0368	8.1997	7.903	8.1774	8.1851	8.2393	7.7615	7.6889	7.649	8.1162	7.7532	8.2679	8.2357	8.3626	8.2035	8.1462	8.181	8.0055	8.1188	7.9468	7.9296	7.9989	8.2665	8.2535	8.3624	7.8358	7.9724	7.8743	8.2394	8.2072	8.3291	8.2054	8.0626
9.0945	9.0602	9.8992	9.5589	8.9078	9.4762	9.4474	9.4279	9.5011	9.9349	9.0391	9.4724	9.3342	9.5419	8.7944	8.9645	9.6345	10.055	9.6006	9.7535	9.3288	10.054	9.5923	9.3741	9.4557	9.7684	9.7757	10.021	9.1129	9.368	9.5894	9.8004	8.4688	9.0087	9.0418	9.0833	9.0759	9.3292	8.9768	9.2088	9.4077	9.6498	9.1626	9.3387	9.6984	9.9841	9.6035	9.8685	9.1898	9.4387
12.648	12.416	12.456	12.557	12.691	12.807	12.563	12.434	12.686	12.642	12.698	12.856	12.596	12.623	12.671	12.683	12.775	12.722	12.848	12.542	12.609	12.352	12.425	12.609	12.49	12.778	12.738	12.369	12.461	12.787	12.663	12.765	12.585	12.463	12.767	12.498	12.417	13.037	12.3	12.528	12.597	12.588	12.618	12.291	12.497	12.432	12.746	12.764	12.537	12.717
10.815	11.138	11.076	11.013	10.892	11.306	11.326	11.041	11.118	11.24	11.276	10.973	11.361	10.908	10.943	11.055	11.461	11.38	11.453	10.952	11.462	11.057	11.289	11.101	11.321	11.1	11.309	11.151	11.469	11.357	11.266	11.281	11.534	10.996	11.217	11.127	11.082	11.221	10.729	11.196	11.211	11.323	11.087	10.831	11.141	11.149	11.553	11.411	11.003	11.199
9.3904	9.4745	9.5289	9.0602	9.3704	9.5074	9.1523	9.5416	9.1932	9.4235	9.3437	9.537	9.1423	9.2401	8.9802	8.8205	9.3927	9.2761	9.3957	9.1803	9.1373	9.111	9.2664	9.1473	9.2095	9.3761	9.5083	9.2334	9.0171	9.2735	9.1982	9.5947	9.2789	8.8718	9.4982	9.262	9.4424	9.4364	9.251	9.4622	9.3235	9.1419	9.2783	9.1417	9.0101	9.3389	9.2725	9.5177	9.6648	9.188
6.1672	6.0832	6.2633	6.0738	6.1929	6.1769	6.1104	6.0498	6.0727	5.9514	6.0098	6.3607	6.1273	6.0814	6.1352	6.2174	6.0118	6.0079	5.9984	6.1736	6.028	5.9943	6.0733	6.0487	6.1049	6.1569	6.1785	6.192	6.1793	6.2313	6.234	5.9445	6.2256	6.1237	6.19	6.129	6.2456	6.267	6.1852	6.3831	5.9895	6.1644	5.8858	5.9377	6.0488	5.9351	6.2284	6.227	6.13	6.0976
12.537	12.68	12.156	12.378	12.506	12.311	12.556	12.821	12.857	12.692	12.696	12.308	12.584	12.465	12.397	12.291	11.962	12.382	12.232	12.91	12.602	12.703	12.553	12.332	12.931	12.349	12.088	12.857	12.209	12.485	12.057	12.554	12.535	12.566	11.557	12.423	12.633	11.953	12.764	12.349	12.597	12.218	12.191	12.105	12.264	12.362	11.965	12.873	12.688	12.242
11.203	11.398	11.184	12.041	11.928	11.482	11.912	11.599	11.203	11.24	12.484	12.167	11.641	10.991	12.007	11.375	11.688	12.297	12.59	11.879	11.448	10.854	10.836	12.038	11.301	11.004	11.361	10.777	11.596	11.271	10.839	11.702	12.016	11.199	12.353	12.068	11.401	11.94	10.832	12.4	11.601	11.725	11.216	10.659	11.16	11.342	11.725	11.855	11.049	11.798
6.4953	7.293	7.161	7.1602	6.9393	7.0901	7.05	7.0897	6.9686	7.0703	7.2154	7.1677	6.9681	7.2724	6.9744	6.8423	7.0113	7.1361	7.1904	7.3583	6.724	6.9292	6.8034	6.9877	7.0301	6.8727	7.0351	7.1134	6.8579	6.9488	6.868	7.2568	7.1452	7.0465	7.3081	7.201	6.9712	7.1601	6.9364	7.2544	7.4436	7.144	7.0201	7.0414	7.0035	7.3224	7.2003	7.1971	7.2252	6.9582
6.1827	6.7095	5.9786	6.4092	6.2988	6.054	6.6598	6.3535	6.867	5.9327	6.1301	7.2954	6.7448	6.6349	6.4693	6.1813	6.7185	6.5278	7.0928	6.48	6.8015	7.1233	6.5881	6.1418	6.687	6.4309	6.6809	6.2256	6.5951	6.7611	6.6296	6.6363	6.8281	6.8622	6.5057	6.8217	6.3724	6.5217	6.8415	6.6098	6.6469	6.8665	6.6085	7.5922	7.1328	7.5355	6.5415	6.6817	6.9595	6.2
2.9029	2.7394	2.8321	3.1347	2.5719	2.9252	2.6274	3.0349	3.0897	2.9561	2.9392	2.8675	3.003	2.7854	3.0766	2.6113	2.6972	2.5871	2.7052	3.1361	2.7846	2.9618	2.8695	2.94	2.5686	2.6972	2.8369	2.6721	2.5592	2.7862	2.7336	2.798	2.756	2.8245	2.7668	2.6397	3.2322	2.6578	2.6009	3.1525	2.5558	2.6014	3.1305	2.783	2.7207	2.984	2.6791	2.821	2.6128	3.0304
4.9864	4.7207	4.9404	4.9467	5.096	5.3695	5.2422	5.8974	5.8033	5.3238	5.4356	4.8453	5.1706	4.954	4.7664	4.5698	5.509	5.1788	5.3123	5.6088	5.1956	5.5043	5.383	5.472	5.9008	5.1609	5.9405	5.3788	4.9425	5.5024	5.8857	6.1258	5.5781	5.841	5.3799	6.0028	5.0624	5.0952	5.6159	5.5619	5.4252	5.4234	5.4728	5.2962	5.4778	5.6731	5.0029	6.0025	5.7749	4.8468
6.8415	6.7685	6.6878	6.8577	6.8401	6.8966	7.0838	7.0413	6.7182	6.6337	6.7566	7.5191	6.6215	6.9737	6.5947	6.5998	6.9599	7.0299	7.1815	6.9532	7.0016	6.9913	6.949	6.6071	6.7917	6.8864	6.9669	6.963	6.4146	6.8558	6.9724	7.3265	6.8041	6.9124	7.0582	7.0374	6.7445	6.8699	6.9311	7.2789	6.9857	6.8999	6.885	7.3793	6.8507	7.3209	6.9134	7.03	7.2842	6.7073
4.7354	5.0038	4.5259	4.3957	4.4597	4.4356	4.3136	4.7051	4.5239	4.7692	4.362	4.558	4.6907	4.3174	4.3573	5.1018	4.4023	4.4993	4.7151	4.5315	4.7488	4.2316	4.5455	4.3693	4.5899	4.6391	4.401	4.3807	4.8462	4.6497	4.4411	4.7705	4.4693	4.6889	4.3322	4.5345	4.5436	4.7377	4.4794	4.4496	4.4175	4.5104	5.1115	4.6367	4.3964	4.6454	4.6404	4.5364	4.3788	4.539
9.9255	9.7805	9.6129	10.103	9.9351	9.8448	9.421	9.5707	9.332	9.503	10.074	9.9552	9.2831	9.667	10.033	9.5976	9.8553	9.6334	9.6556	9.8785	9.7137	9.6705	9.5672	10.053	9.9381	9.8279	9.6401	9.3989	9.7916	9.7387	9.8162	9.7207	9.7847	9.6906	9.7234	10.084	9.5342	10.278	9.2499	10.046	9.3701	9.7591	9.8029	9.404	9.7693	9.6044	9.9186	9.4845	9.6201	9.652
10.1	10.003	10.515	10.362	10.303	10.195	10.053	10.089	9.8839	10.407	10.099	10.31	10.398	10.138	10.284	10.131	10.231	10.37	10.409	10.255	9.882	10.066	10.016	10.161	10.031	10.306	10.184	10.205	9.855	10.428	10.261	10.15	10.301	10.228	10.548	10.101	10.252	10.361	10.272	10.666	10.397	10.532	10.285	10.222	10.505	10.578	10.429	10.376	10.442	10.282
11.431	11.121	11.093	10.824	10.663	10.894	11.29	11.348	11.248	11.143	11.057	11.003	11.406	10.991	10.906	10.798	11.167	10.897	10.915	10.559	10.915	11.029	11.174	10.836	10.965	11.165	11.23	11.144	10.97	11.073	11.093	11.329	11.159	10.95	11.055	10.525	11.343	11	11.277	10.762	11.014	10.909	10.918	10.932	11.264	11.003	11.143	11.002	11.17	11.295
8.3446	8.982	8.7946	9.1719	8.7363	8.5926	8.7339	8.7426	8.6037	8.7199	8.9181	8.5949	8.8542	8.6623	8.8417	8.6957	8.7164	8.5315	8.5942	8.718	8.7977	8.4793	8.6374	8.9123	8.752	8.8223	8.6098	8.6695	9.0758	8.8403	8.8516	8.6557	9.0837	8.9346	9.0316	8.7888	8.8617	8.9321	8.7116	9.2124	8.9245	8.6796	8.9867	9.1673	8.9878	8.9894	9.0488	8.5227	9.2389	8.9051
7.1691	7.5817	7.4032	6.9189	6.3338	6.7252	7.5904	7.6848	7.692	7.8642	6.4968	6.0302	7.3789	7.59	6.7334	7.4822	7.8453	7.2646	6.8866	7.3818	7.495	7.9945	7.24	7.7982	7.6889	7.1157	6.9962	8.3253	7.6321	7.3093	7.3107	7.2508	7.8893	7.455	7.075	6.6156	7.7609	6.7373	7.8236	6.1459	7.2061	7.0746	7.3567	7.1415	8.7087	8.0588	7.4911	7.4136	8.1125	6.8124
8.2656	8.5361	8.8159	8.5275	8.002	8.618	8.6137	8.8035	8.481	8.636	9.0554	8.9359	8.3615	9.0079	8.2583	8.3814	8.8645	9.047	9.0393	8.9104	8.6432	9.0843	8.6383	8.7318	8.8582	8.6806	8.6759	8.6288	8.6216	8.6802	8.8928	8.6573	8.4524	8.4448	9.056	8.7345	8.639	8.6809	8.5153	9.0719	8.619	8.5442	8.5363	8.6171	8.8225	8.936	8.9843	8.2789	8.6981	8.3371
4.8476	4.5131	4.6657	4.5103	5.3071	4.7908	4.704	4.62	4.8114	4.5056	4.6985	4.4945	4.722	4.5989	4.7406	4.4759	4.3877	4.2652	4.5972	4.5561	4.5954	4.7706	4.6326	4.652	4.6437	4.7954	4.868	4.4748	4.8704	4.5352	4.4584	4.5286	4.6645	4.6285	4.8242	4.5263	4.6812	4.5003	4.5439	4.2904	4.5256	4.7132	4.567	4.4811	4.6413	4.5687	4.4442	4.731	4.4698	4.8982
4.161	4.4009	4.3502	4.3289	4.6001	4.0179	4.2534	4.5803	3.9313	4.2547	4.8145	4.6185	3.9375	4.5752	4.2736	4.0183	4.2338	4.3132	4.1905	4.4694	4.3519	4.3408	4.3585	4.3311	4.1154	4.0325	3.8599	4.0296	4.0206	4.2433	4.2367	4.3174	4.4403	4.1905	4.3224	4.8512	4.2562	4.0068	4.1534	4.494	4.5637	4.459	4.294	3.9731	4.2661	4.767	4.3838	4.4878	4.2171	4.1275
9.8664	9.0412	8.5829	9.7143	9.6469	9.5975	9.7283	9.4768	9.2825	9.327	9.2438	9.7493	9.2333	9.5084	9.2437	9.1953	9.5726	9.3605	9.2028	9.3074	9.3994	9.5262	9.408	9.479	9.3923	9.5405	9.3277	9.2986	9.2792	9.7723	9.6788	9.7704	9.0312	9.7325	9.3905	9.6932	9.6204	9.6139	9.4453	9.2424	9.764	9.5175	9.7473	9.4573	9.6229	9.4428	9.8043	9.6274	9.7449	9.6528
6.4838	6.1857	6.2055	6.2209	6.5287	6.3986	6.5531	6.3439	6.2778	6.2782	6.6561	6.6036	6.1044	6.373	6.4412	6.2506	6.3481	6.1629	6.3971	6.3354	6.4422	6.5	6.465	6.4998	6.2507	6.2769	6.479	6.3165	6.6332	6.5675	6.6265	6.4379	6.6511	6.5935	6.5767	6.6888	6.4092	6.7145	6.41	6.8505	6.7037	6.612	6.5861	6.6692	6.5809	6.8091	6.7708	6.2876	6.8555	6.4059
5.2972	5.8266	5.2879	5.0424	5.8294	5.6369	5.3441	5.2524	5.5278	5.3255	5.5931	5.5565	5.5504	5.3076	5.3788	5.233	5.5192	5.5742	5.7956	5.4079	5.7943	5.3277	5.3847	5.1401	5.0497	5.2124	5.4252	5.1514	5.519	5.2437	5.3832	5.5291	5.4612	5.3289	5.6105	5.5548	5.6642	5.2435	5.4494	5.3362	5.5387	5.0404	5.3779	5.3532	4.9667	5.2674	5.5513	5.2295	5.0107	5.7273
9.8836	9.5829	8.9879	9.671	9.8045	9.0818	9.519	9.4531	9.2138	9.2559	9.5655	9.4115	9.4414	8.8828	9.8094	9.6095	9.1447	9.0584	9.2443	9.025	8.9134	8.7642	8.7502	9.1706	8.73	8.9883	9.4017	9.3304	9.675	9.1443	8.9856	9.1476	9.8661	9.526	9.1201	9.756	9.5552	9.957	8.9102	9.3718	9.1294	9.3677	9.1602	9.5919	9.318	9.1576	9.4375	9.4344	9.6029	9.6964
12.38	12.873	12.674	12.551	11.568	12.781	12.704	12.57	12.676	12.452	12.164	11.572	12.385	12.857	11.777	12.228	12	12.203	11.831	12.863	12.603	12.723	12.916	13.114	12.17	12.853	12.927	12.075	12.835	12.778	13.059	12.25	12.208	11.813	12.387	9.4082	12.667	12.212	12.47	12.113	12.58	12.993	12.809	12.769	12.134	12.982	12.749	11.21	12.621	11.831
8.5729	9.8674	9.7165	9.4252	9.7151	9.8232	9.1858	9.7448	9.9843	9.8262	9.6714	10.368	9.6485	9.829	9.4988	9.732	9.6096	9.9705	10.05	10.079	9.9028	9.8276	9.6271	9.4165	9.5636	9.8235	9.6433	9.2273	9.7707	9.9107	9.8079	10.068	9.8954	9.5968	10.098	10.335	9.7595	10.068	9.8059	10.058	9.8895	10.008	9.9898	10.266	10.187	10.301	10.042	9.6312	10.307	9.0958
3.4529	2.8525	3.5506	3.552	3.5725	4.0517	3.3495	3.5952	3.3977	3.4	4.0324	3.4986	3.5302	4.0802	3.3533	3.3204	3.1964	4.0714	4.3787	3.9546	3.6634	3.4087	3.8422	3.3122	3.1759	3.6733	3.3029	3.302	3.2366	3.9796	4.1666	4.2537	3.1015	3.5222	3.9535	3.935	3.4597	3.4883	3.8463	3.62	3.2263	4.1862	3.3671	3.0619	3.6724	3.8774	3.695	3.4368	3.7754	3.3668
9.4452	9.4536	9.5189	9.4286	9.3391	9.497	9.7905	9.7614	9.5258	9.492	9.6558	9.4449	9.4599	9.4236	9.3771	9.5684	9.4099	9.4512	9.4757	9.5496	9.5573	9.7513	9.7573	9.6822	9.8319	9.5515	9.5418	9.7218	9.6114	9.4118	9.4584	9.3761	9.4972	9.2825	9.3234	9.1893	9.5217	9.4078	9.409	9.1904	9.5143	9.4585	9.4657	9.527	9.4387	9.4722	9.393	9.8567	9.4881	9.4122
10.312	10.375	9.8059	9.8332	10.065	10.014	10.336	10.439	10.214	9.9406	10.185	10.355	10.147	9.8037	10.144	10.244	10.025	10.043	9.8758	9.8867	10.076	10.043	10.001	10.052	10.376	9.8937	10.256	10.098	10.68	10.121	10.199	10.132	10.499	9.9834	10.143	10.436	10.536	10.374	9.9276	10.32	10.127	10.183	10.111	10.413	9.9686	10.058	10.225	10.271	10.229	10.336
8.4776	8.8024	8.2765	8.358	8.4058	8.4182	8.4128	8.3932	8.6194	8.1875	8.2947	8.8805	8.2111	8.6999	8.1639	8.4541	8.6461	8.2578	8.5166	8.2709	8.7774	8.8338	8.7291	8.1215	8.659	8.4474	8.6065	8.3833	8.646	8.7583	8.7377	8.7513	8.4678	8.6748	8.4017	8.5926	8.5571	8.4923	8.705	8.2676	8.7813	8.793	8.8653	9.3426	8.8815	8.9839	8.7647	8.1785	8.9513	8.1552
7.5362	7.3513	7.0668	7.4174	7.2112	7.6039	7.2973	7.3581	7.2079	7.2129	7.2931	7.5965	6.9983	7.3958	7.3617	7.3652	7.3118	7.0094	7.191	7.1076	7.4967	7.0686	7.272	6.9573	7.1817	7.409	7.342	6.9747	7.2813	7.0616	7.1993	7.4513	7.1833	7.0344	7.3393	7.2933	6.9881	7.3249	6.9609	7.0349	7.5006	7.2468	7.3968	7.4287	7.454	7.1448	7.2735	7.2971	7.2887	7.2117
11.334	11.597	11.422	11.143	11.291	11.647	11.451	11.509	11.473	11.36	11.5	11.622	11.45	11.456	11.395	11.45	11.361	11.27	11.196	11.143	11.597	11.298	11.524	11.296	11.452	11.173	11.468	11.21	11.382	11.158	11.298	11.699	11.27	11.055	11.46	11.668	11.28	11.489	11.309	11.352	11.691	11.562	11.499	11.109	11.198	11.014	11.533	11.369	11.158	11.393
3.6684	3.8526	3.9738	6.1173	4.2529	4.3354	3.6629	4.1121	4.1015	4.1871	6.3119	3.5748	3.8961	6.5245	3.519	4.1006	5.0726	5.5187	5.6932	5.0317	5.522	6.5512	5.5652	5.125	3.5059	5.0492	4.0133	3.8877	4.0962	4.9669	5.4375	6.0093	4.057	5.8212	5.5577	4.4519	4.279	4.0625	5.357	4.002	6.6103	5.9506	5.8415	4.6014	5.7173	6.9087	4.8313	4.3967	5.5293	3.8574
8.2458	8.1159	8.2972	8.3607	7.9158	8.2805	8.5825	8.4527	8.0619	8.2399	8.477	8.3466	8.2973	8.489	8.3179	8.1961	8.2886	8.1341	8.2392	8.4273	8.1372	8.3328	8.3784	8.5419	8.3256	8.3468	8.2673	8.4415	8.3196	8.5563	8.5267	8.446	8.2632	8.4476	8.3526	8.4899	8.5447	8.18	8.3005	8.266	8.5144	8.4526	8.5458	8.479	8.4866	8.6317	8.5654	8.5284	8.7822	8.3647
8.5798	8.1392	8.6602	8.6047	8.2862	8.7076	8.5288	8.7522	8.6023	8.644	8.3643	8.5787	8.4599	8.2874	8.5551	8.7221	7.9808	8.2293	8.1444	8.5492	8.2591	8.3004	8.532	8.1508	8.7241	8.4138	8.5383	8.5944	8.7381	8.4368	8.5428	8.556	8.6421	8.4305	8.3781	8.5953	8.879	8.7209	8.614	8.4991	8.5716	8.6237	8.6857	8.9635	8.7971	8.6101	8.6382	8.5689	8.5966	8.2925
5.4908	6.133	5.5243	6.018	5.7575	5.4749	5.8602	5.3362	6.0874	5.4831	5.4387	6.7815	5.2516	5.7398	5.7153	5.4851	6.1227	6.185	6.4723	6.2606	5.8872	6.2638	6.1981	5.4502	5.9301	5.3345	6.312	6.076	5.8789	6.3122	6.0098	6.0741	5.9648	5.9619	5.856	6.3417	5.3711	5.8219	5.6389	6.8216	6.3301	6.1393	5.6117	7.5894	6.1049	6.885	6.544	6.0376	6.5683	5.6682
3.3347	3.4168	3.4006	3.5104	3.1994	3.4338	3.3034	3.2098	3.3262	3.4273	3.2543	3.7098	3.1893	3.3515	3.208	3.5999	3.3463	3.358	3.6621	3.1474	3.3606	3.1376	3.2718	3.2759	3.4603	3.4458	3.4655	3.4606	3.3719	3.1788	3.3757	3.1833	2.9877	3.3629	3.3482	3.249	3.5109	3.1871	3.6448	3.3361	3.2302	3.4022	3.3067	3.0967	3.1589	3.1078	3.0865	3.3008	3.3821	3.3201
3.3347	3.4168	3.4006	3.5104	3.1994	3.4338	3.3034	3.2098	3.3262	3.4273	3.2543	3.7098	3.1893	3.3515	3.208	3.5999	3.3463	3.358	3.6621	3.1474	3.3606	3.1376	3.2718	3.2759	3.4603	3.4458	3.4655	3.4606	3.3719	3.1788	3.3757	3.1833	2.9877	3.3629	3.3482	3.249	3.5109	3.1871	3.6448	3.3361	3.2302	3.4022	3.3067	3.0967	3.1589	3.1078	3.0865	3.3008	3.3821	3.3201
6.1069	6.3284	5.5803	5.895	5.8647	5.8474	5.8901	5.7366	5.7771	5.6709	5.7557	6.5099	5.5445	6.0029	5.8392	5.8025	6.0017	6.2005	6.1479	6.141	6.0839	5.6268	5.8603	5.3413	5.9314	5.9893	5.694	5.8015	5.3655	5.7542	5.7291	6.0786	5.6536	5.7686	5.929	6.0755	5.7841	5.7162	5.4219	6.1659	6.0442	5.8004	5.778	6.1055	6.0966	6.2258	5.7191	5.7939	5.9439	5.7428
7.4357	7.6241	8.3195	8.2521	8.6467	8.1241	8.0126	7.6777	8.0628	8.2045	7.9438	8.5086	8.4163	8.3841	8.4757	8.4599	8.4451	8.4764	8.2992	8.144	8.349	8.5967	8.2606	8.276	7.6393	8.5796	8.0408	8.2537	8.2367	8.3819	8.4028	8.4374	7.9124	8.5756	8.255	8.5408	7.9936	8.6099	8.6065	8.4191	8.5943	8.1932	8.6312	8.3729	8.2074	8.354	8.1551	8.3478	8.3559	8.9045
8.839	9.3305	9.0041	7.7754	9.093	9.0444	9.0101	9.1227	9.113	9.0064	7.4961	7.0592	8.707	7.7814	8.5031	8.8047	6.9813	7.3161	7.0701	7.7826	7.3223	7.8968	7.2996	7.5995	8.9134	7.1868	8.9337	8.7426	9.4562	7.2781	7.2643	7.3392	8.8607	7.8153	7.7402	9.0764	8.6734	9.1846	7.3654	8.6932	7.7818	7.4067	7.6467	9.0842	7.7628	7.7505	7.509	9.1385	7.9324	9.1465
4.4292	4.14	3.9785	3.86	3.8336	3.9386	3.7713	4.3535	4.1921	4.1908	3.7581	3.9873	4.2528	4.5266	3.7451	3.9532	5.2453	5.1886	4.2271	4.6673	5.7342	5.2177	5.3234	4.4926	3.6896	4.6441	4.4793	4.6978	4.2291	4.7826	4.8579	4.0878	3.5711	4.5416	3.7409	3.8883	4.1558	3.8003	5.8339	3.5528	4.3839	4.2478	4.4482	3.9489	5.1122	5.1248	4.4651	3.895	5.6124	3.9781
9.418	9.0369	8.868	8.9526	9.3113	9.247	9.4151	9.285	9.0854	9.2774	9.5002	9.8558	9.6987	8.7745	9.3515	9.2957	9.0218	9.4574	9.5028	9.0018	9.3657	9.0946	9.0082	9.2276	8.7051	9.2325	8.9146	8.7287	8.9545	9.0461	8.8441	9.3198	9.2328	8.8627	9.0302	9.3388	9.361	9.4577	8.9806	8.8544	9.081	8.8418	8.991	8.6781	9.0362	9.096	9.1993	9.3119	8.6584	9.0919
10.044	10.481	9.8957	9.9352	9.5656	9.9847	10.034	10.186	10.045	10.022	9.9294	9.8228	9.7371	9.847	9.613	9.7448	9.7028	9.7736	9.7281	9.8126	10.037	9.882	10.03	10.031	9.9695	9.6824	9.8531	9.923	10.098	9.8139	9.8913	9.8751	9.9139	9.6141	9.812	9.815	9.7835	9.6014	9.6088	9.8882	9.8625	10.037	9.67	9.8033	9.933	9.6808	9.972	9.8904	9.9838	9.6759
2.9538	2.8785	2.9905	4.3931	3.2354	4.0387	2.9188	3.0798	2.6774	2.9787	2.7822	4.2537	3.9679	4.1899	2.8243	3.1583	4.1597	4.2088	4.9309	4.1278	4.614	4.6034	4.1473	4.6498	2.7672	3.7018	2.8531	2.7234	3.1293	4.2025	4.0891	4.1964	3.11	4.1155	4.1222	2.9573	2.9363	2.7445	3.9651	4.7791	4.1133	4.043	3.8078	2.9604	5.0069	5.5632	3.8057	2.8453	3.9019	3.0702
6.9945	6.8456	6.9664	7.3536	6.986	7.4341	7.1399	7.3124	7.0574	7.1051	7.551	7.3834	6.6592	7.1559	7.3186	7.0268	7.0138	6.9965	7.0891	7.4046	6.8325	6.7893	7.0837	7.2873	7.1717	6.9863	6.921	6.7778	6.9919	7.2561	6.9484	7.1369	7.062	7.3361	7.508	7.0402	7.1865	7.4613	7.062	7.2301	7.4498	7.1953	7.0821	7.1135	6.8877	7.1752	7.2455	6.9793	7.562	7.2143
9.2811	9.1629	9.1419	9.3059	8.6746	9.3688	9.2878	9.3715	9.1721	9.3543	9.5721	9.2584	9.7158	9.3486	9.5225	9.641	9.5324	9.6409	9.8154	9.6637	9.4801	9.4582	9.4145	9.7961	9.3923	9.5268	9.2818	9.4547	9.453	9.5407	9.55	9.1968	9.4851	9.4771	9.2485	9.0937	9.4027	8.9246	9.2187	9.4289	9.3171	9.4263	9.3917	9.26	9.6276	9.368	9.6653	9.5692	9.5146	9.4169
9.4568	10.228	10.036	10.977	9.6121	10.379	10.311	10.602	9.8856	10.319	10.16	9.8332	10.231	10.59	9.4445	10.126	9.4895	10.353	9.9553	11.255	11.018	10.779	11.048	10.654	9.8133	10.508	9.8448	10.017	9.9612	10.578	10.593	10.451	10.502	10.239	10.203	9.0296	9.8379	9.1687	10.678	10.387	10.917	10.495	10.414	10.217	10.427	10.902	10.445	9.6164	10.688	9.77
9.9994	9.8892	9.7675	8.9971	10.011	9.2545	9.9363	10.01	9.9365	9.7735	10.346	9.8101	9.0004	9.3186	9.9844	9.9003	9.9694	9.3981	9.428	9.1784	9.0299	9.1702	9.0705	9.1399	9.7577	9.082	10.027	9.7187	9.9641	9.1219	9.1855	9.3525	9.872	9.09	9.3514	10.428	10.006	10.149	9.1496	9.2567	9.1983	9.3063	9.2467	10.068	8.9271	9.4024	9.0876	9.9847	9.4093	10.024
9.4385	9.7519	9.8464	9.5136	9.9719	9.1252	9.9152	9.7712	9.6066	9.6676	9.8203	9.5843	9.2743	9.2782	9.7931	9.6431	9.8571	9.3401	9.4362	9.1784	9.2592	9.2962	9.2479	9.183	9.5216	9.1023	9.8091	9.6561	9.8213	9.444	9.3719	9.4032	9.9017	9.4855	9.4972	9.9192	9.9064	9.6975	9.3279	9.2972	9.6091	9.4891	9.3692	9.9174	9.645	9.8008	9.5745	9.9209	9.75	9.7629
6.8247	8.7793	8.4801	10.167	8.7853	10.18	7.7403	8.5716	8.7811	8.4131	8.4881	10.969	9.8515	10.116	8.5254	8.2438	8.4989	10.531	10.649	10.507	10.414	9.9897	9.8474	9.4929	8.5476	10.171	8.2714	8.2401	8.3422	10.198	9.8958	10.383	8.7947	9.9575	10.745	9.2931	8.2094	9.0567	10.021	10.857	10.383	10.555	10.265	9.2197	10.634	10.497	10.38	8.6159	10.726	8.0472
8.5023	7.415	7.164	8.4744	8.1506	8.3304	7.5809	7.4114	7.4542	7.0355	7.9956	8.4625	7.8266	8.1756	8.0849	7.5428	7.4252	7.9089	8.1054	8.1426	8.2758	7.9288	8.1176	8.2074	6.9332	8.1375	7.7183	7.2073	7.3637	8.2061	8.2476	8.5949	7.1276	8.1681	8.1067	8.1273	7.5562	7.9184	7.8382	8.1048	8.3096	8.5437	8.4782	7.7779	8.0563	8.1422	8.3961	7.756	8.5094	7.7989
11.958	11.14	11.485	12.445	11.443	12.658	11.392	11.456	11.313	11.422	11.547	12.649	12.705	12.603	10.985	11.354	11.303	12.49	12.491	12.608	12.247	12.474	12.106	12.55	11.361	12.573	11.365	11.218	11.577	12.716	12.732	12.644	11.554	12.663	12.757	11.518	11.577	11.651	12.47	12.471	12.688	12.623	12.658	11.636	12.506	12.727	12.634	12.245	12.669	11.468
8.9623	8.8638	8.9848	8.6712	8.8031	9.0901	8.8929	8.9947	8.7829	8.9113	9.2003	9.1057	8.8582	8.9794	8.9168	8.9255	9.0176	8.6943	8.7224	8.8686	8.9059	8.8378	8.8716	8.9595	8.9054	8.9723	8.86	8.8151	9.0579	8.9758	8.9545	9.0207	9.1226	9.0355	9.0224	9.0986	9.1003	9.1911	8.9181	8.7917	8.9645	8.9809	8.9412	9.1236	8.9917	8.9202	9.0618	8.8474	9.1917	9.154
11.384	11.74	11.472	11.294	11.638	11.473	11.573	11.664	11.559	11.452	11.486	11.46	11.286	11.096	11.478	11.531	11.549	11.023	11.092	11.054	11.613	10.918	11.421	11.281	11.453	11.107	11.56	11.251	11.581	11.153	11.191	11.373	11.663	10.921	11.104	11.57	11.408	11.507	10.951	11.238	11.259	11.27	11.32	11.467	11.247	11.043	11.535	11.53	10.96	11.49
7.7831	6.5655	6.4923	7.5203	6.757	7.7165	6.8983	6.9359	6.5825	6.9551	6.773	7.89	7.5332	7.5471	6.9926	6.9397	6.9532	7.8735	7.7543	7.8905	6.8764	7.4755	7.0509	7.7148	7.1095	7.6941	6.8135	6.9533	7.0803	7.8704	7.4077	7.6328	6.9442	7.587	7.6929	7.0097	7.2234	6.9804	7.2485	7.8501	7.7822	7.6933	7.9174	6.8665	7.8428	7.4589	7.7897	6.7639	7.727	7.0088
4.4246	6.9996	6.8312	4.4214	6.7153	4.1585	6.5505	6.956	6.8969	6.7369	7.5631	4.3496	4.2169	4.3519	7.5877	7.2846	7.3669	4.3368	4.6608	4.6101	7.5373	4.0627	5.8174	4.5885	7.535	4.3031	6.7174	7.1887	7.6306	4.1649	4.2368	4.7355	7.3713	4.3013	4.8745	7.5404	6.8802	7.7968	4.0274	4.6672	4.4886	4.1234	4.3902	6.8479	4.0496	3.791	4.4407	6.4316	4.5924	7.3871
7.2926	6.2097	6.3313	7.4048	6.528	7.5137	6.2269	6.3767	6.8227	6.6218	6.0369	7.012	7.4008	7.5173	5.9625	6.2602	6.5044	7.3555	7.5207	7.4636	6.5528	7.7928	7.4455	7.2625	6.4341	7.5629	6.4191	6.2319	6.3757	7.7307	7.9281	7.4632	6.4452	7.6114	7.3119	6.2995	6.3369	6.493	7.8694	7.2625	8.06	7.8722	8.0204	7.0314	7.9741	8.3831	7.8701	6.2235	8.1278	6.4271
6.6509	6.2756	6.3227	7.7811	5.9479	6.7659	6.6444	7.3386	6.4415	6.7589	6.3142	6.5124	6.8919	7.1848	6.3054	6.6681	6.2791	6.7738	6.8246	8.4784	6.537	7.4165	7.1802	6.8956	7.2365	6.6321	6.5585	7.1221	6.8969	7.2693	7.2875	7.2135	6.7246	6.6263	6.7909	6.765	6.468	6.2917	7.1158	7.2976	7.1895	6.9447	7.197	6.494	7.8306	6.9367	7.7211	6.0106	7.1749	6.0017
11.338	11.773	11.955	12.034	11.935	12.169	11.774	12.081	12.113	12.21	12.06	11.96	12.148	12.233	12.01	12.165	12.003	11.941	12.082	12.166	12.09	11.968	12.058	12.033	12.096	12.143	12.155	12.007	12.189	12.199	12.256	12.147	12.146	12.129	12.263	12.226	12.262	12.207	12.168	12.097	12.069	12.057	12.081	12.417	12.193	11.917	12.122	11.843	12.072	11.913
12.933	12.593	12.522	12.865	12.211	12.894	12.617	12.744	12.564	12.767	12.825	12.792	12.793	12.931	12.621	12.774	12.647	12.966	12.995	12.889	12.659	13.011	12.843	13.11	12.678	13.009	12.797	12.731	12.774	12.956	12.959	12.865	12.855	13.036	12.846	12.642	12.577	12.704	12.962	12.932	12.832	12.624	12.751	12.421	13.034	12.898	13.011	12.811	12.95	12.41
10.929	5.6927	5.6833	10.333	4.9672	10.449	5.6316	6.0938	5.3594	6.2191	5.8727	10.744	5.9282	10.323	5.495	5.1929	5.6548	10.557	10.506	10.745	6.1588	10.506	10.67	11.078	5.8789	10.679	6.0008	5.7282	5.9255	10.839	10.686	10.678	5.419	10.758	10.795	5.6904	5.9365	6.3174	10.741	10.735	10.702	5.3846	10.485	5.2451	10.425	10.567	10.564	5.1866	10.774	5.4807
9.1792	9.3356	8.7989	9.0288	8.7493	9.1748	8.7573	8.9315	9.1233	8.7425	9.0331	9.5803	8.7155	9.2692	8.8627	8.9371	9.0414	9.2959	9.5525	9.3044	9.2548	9.4546	9.3932	8.8822	8.9388	9.2891	8.999	8.7331	8.993	9.2593	9.3029	9.4208	9.1089	9.4034	9.1703	9.1542	8.71	9.0414	9.2725	9.4454	9.368	9.181	9.1601	9.4656	9.4997	9.6098	9.3454	8.9856	9.6868	8.7367
6.6858	6.3141	6.3746	6.252	6.5078	6.2894	6.1119	6.4066	6.4095	6.362	6.3878	6.2955	6.1974	6.2333	6.2846	6.1109	6.1651	6.2958	6.333	6.406	6.4806	6.3456	6.1607	6.3149	6.127	6.3602	6.3282	6.2221	6.3989	6.2095	6.1913	6.3512	6.4172	6.3155	6.417	6.1062	6.4238	6.3273	6.505	6.2058	6.3635	6.1048	6.1585	6.3282	6.5201	6.2438	6.2857	5.9937	6.3265	6.1291
8.0284	7.5833	7.496	7.8662	7.6777	7.6421	7.8686	7.7195	7.6056	7.5546	7.9033	7.9499	7.5545	7.5947	7.8298	7.5803	7.7757	7.7749	7.9529	7.8859	7.7038	7.7627	7.7521	7.7822	7.7291	7.7345	7.7124	7.5967	7.9224	7.9502	7.761	7.9105	7.6073	7.8955	8.0039	7.6696	7.6715	7.9165	7.7302	8.0453	7.7717	8.0953	7.7431	7.9054	7.9111	7.9439	7.8966	8.0036	8.0956	7.7291
9.6309	8.9431	9.187	9.3522	8.5677	9.1517	9.0597	9.2684	9.2869	9.271	9.3843	8.6357	9.2167	9.1972	8.8963	9.2825	8.8949	8.9571	8.9941	9.328	9.4299	9.3227	9.5227	9.4856	9.4616	9.1353	9.3266	9.2404	9.4028	9.4499	9.5134	9.0551	9.3702	9.3683	8.9933	8.981	9.3377	8.9881	9.2935	9.1282	9.1664	8.9065	9.3402	9.3243	9.4961	9.2044	9.4913	9.0854	9.353	9.1784
7.2342	7.3172	7.014	6.9295	7.2751	7.1118	7.439	7.2122	7.356	7.1033	7.5819	7.7001	7.1014	6.9648	7.4573	7.2743	7.2455	7.125	7.5407	7.0829	7.4012	7.0758	7.303	7.1144	7.0772	7.195	7.4406	6.9921	7.501	7.3274	7.352	7.4069	7.4037	7.2315	7.2748	7.5725	7.0658	7.6043	7.0399	7.7126	7.4042	7.7239	7.3889	7.557	7.3707	7.4872	7.5884	7.4045	7.5996	7.228
7.0147	6.5756	6.392	6.483	5.9702	6.8431	6.6887	6.5769	6.4918	6.5555	6.8194	6.9695	6.6444	6.7694	6.6383	6.603	6.6862	6.6957	6.6039	6.6207	6.4787	6.7086	6.8366	6.8151	6.4342	6.8527	6.7322	6.2254	6.4709	6.7417	6.6833	6.7149	6.4823	6.7105	6.6941	6.7154	6.7613	6.8026	6.591	6.4489	6.4958	6.3394	6.6878	6.531	6.5317	6.5393	6.7674	6.2481	6.2811	6.167
8.0709	7.9669	7.7496	7.8389	7.6403	8.118	7.9869	8.023	7.6656	8.0154	8.2683	7.977	7.8267	7.8747	8.0462	7.8483	8.007	8.0242	7.9104	7.8352	7.8748	7.8444	7.8613	7.9677	7.9445	7.9305	7.8183	7.7424	8.0086	7.9305	7.8573	7.9588	7.9327	7.7613	8.0588	7.917	7.9815	7.9667	7.9601	7.9552	7.9293	7.9409	7.9821	7.8834	8.1	7.9617	8.2394	7.7253	8.2204	7.7805
10.144	10.202	9.5875	10.296	10.469	10.105	9.4419	9.3237	9.698	9.9007	10.317	10.592	10.044	9.4269	10.674	10.12	9.7143	10.353	10.528	10.105	10.006	9.7999	9.4807	10.003	9.8141	9.5588	9.6891	9.5898	9.8367	9.6485	9.6033	9.9415	9.9714	9.6141	10.304	10.781	9.4327	10.588	9.3666	10.366	9.8472	10.786	9.869	9.4051	10.066	9.8715	10.204	9.8225	9.4288	10.407
7.3566	7.8989	7.9353	7.5881	7.5109	7.5322	7.7379	7.9191	8.0107	8.229	7.734	7.0215	7.499	7.6971	7.6019	7.8837	7.6891	7.4207	7.2197	7.5686	7.614	7.9033	7.5447	7.9966	8.1478	7.7874	7.7873	7.9788	7.9436	7.4256	7.6228	7.3481	7.4924	7.7293	7.2631	7.3237	7.4575	7.4924	7.4296	7.6257	7.5052	8.0303	7.2943	7.7082	7.6495	7.7291	8.1017	7.8858	7.7816	7.7785
3.4112	3.0005	2.5841	2.6858	2.8555	2.8213	3.0902	2.7223	2.6823	2.8741	2.7792	2.6342	2.8161	2.9048	2.5453	2.7074	3.3578	2.8303	2.7585	2.6844	2.6065	2.5154	2.8341	2.7317	2.7977	2.8909	2.9381	2.9975	2.8909	3.5026	2.9692	3.2003	2.714	2.9932	3.0389	3.0652	3.3969	2.7234	3.1221	2.7599	2.8922	2.6461	3.4659	3.844	2.9957	3.6703	2.9981	2.9174	3.6903	3.0486
8.6883	8.6327	8.2568	8.543	8.1113	8.3515	8.7812	8.6276	8.8444	8.5928	8.9335	8.3702	8.9652	8.5803	8.7712	8.7489	8.6377	8.5499	8.7464	8.6729	9.0006	8.6058	8.9144	8.9985	8.8648	8.5954	9.0028	8.6628	9.0341	8.748	8.9346	8.5693	8.7859	8.9264	8.574	8.7049	8.6742	8.6029	8.5876	8.7935	8.4182	8.6055	8.4262	8.5806	8.5698	8.5327	8.6806	8.9092	8.6561	8.8386
6.0155	5.9048	5.4409	6.097	6.9634	7.2593	5.4351	5.8996	5.3497	5.7187	5.5739	6.566	5.8909	6.0381	5.9009	5.9219	6.9521	6.5685	6.0578	5.6085	4.9488	6.5186	5.8594	6.0111	5.4796	6.2321	6.3861	6.0082	5.0371	6.4352	6.3107	6.9686	5.5339	6.1773	5.6388	6.9201	5.7967	6.3602	6.3152	5.8162	6.8203	6.9075	6.6266	5.2313	6.3825	6.0131	5.4325	5.9634	7.1349	5.981
5.4587	5.1728	5.8796	5.7151	5.4721	5.7597	5.3	5.6115	5.5228	5.515	5.5059	5.6917	5.4702	5.4947	5.5018	5.5289	5.7463	5.8125	5.8257	5.9173	5.5368	5.1582	5.7736	5.6381	5.5772	5.2852	5.8142	5.3597	5.4726	5.6155	5.7427	5.5374	5.2943	5.9076	5.5808	5.5749	5.7448	5.4276	5.5256	5.951	5.527	5.3602	5.2143	5.4548	5.4477	5.3151	5.4475	5.7437	6.1038	5.6428
5.8905	5.7547	5.6356	5.6069	5.6253	5.468	5.7152	5.3431	5.5625	5.6088	5.1296	5.5433	5.7852	5.5956	5.5452	5.8483	5.6262	5.7874	5.6355	5.6972	5.5469	6.0143	5.9712	5.7288	5.8378	5.7399	5.771	5.7282	5.6266	5.6171	5.8513	5.6158	5.5817	5.7671	5.4089	5.6342	5.5957	5.6327	5.8801	5.5153	5.2681	5.5289	5.4144	5.5565	5.5214	5.4193	5.4873	5.6445	5.4305	5.3735
3.9346	3.4954	3.8083	3.7292	3.4714	4.1005	3.1521	4.4421	3.6128	3.6218	3.6867	4.1692	3.3768	4.3794	3.4577	3.4299	3.8754	3.7202	3.5022	3.7441	3.6135	4.075	3.9345	3.8263	4.0365	4.3099	3.6911	3.7772	3.459	3.5611	3.5521	3.6698	3.8161	3.7033	4.1368	3.7797	4.057	3.4735	3.8764	3.6246	4.1424	3.687	3.8989	3.7749	4.1219	4.0591	3.5717	3.5223	3.7579	3.4033
6.8903	6.1718	6.3671	6.9658	7.143	6.5452	6.8926	6.898	6.1133	6.8338	6.9076	7.1798	7.179	6.7252	7.2365	6.6162	7.4739	7.2378	6.9655	6.8013	5.9586	6.0504	5.9509	6.9183	6.1159	5.9478	6.1599	7.3482	6.8504	7.1705	6.8509	7.2326	6.4169	6.8452	7.2413	7.0723	7.5596	7.5422	7.2294	7.3605	7.0144	6.2389	6.946	6.9835	6.9784	7.2231	6.7332	6.2396	7.8197	6.9116
5.4177	6.0131	5.856	6.3223	6.1961	5.8626	6.0513	5.8509	5.8967	5.8694	6.215	6.0762	5.5526	5.5882	5.8473	5.636	5.9564	5.9847	6.1037	6.648	5.3499	5.661	5.4327	5.8613	5.6895	5.9346	5.4561	5.7545	5.8876	5.9921	6.0888	6.2972	6.2361	5.9178	6.3494	6.4412	6.1065	6.331	5.681	7.0513	6.1222	6.6451	5.7533	5.8532	6.0918	5.9657	6.0789	6.253	6.3415	5.9846
4.9255	4.9093	4.583	4.7306	4.802	4.4776	4.3844	4.7639	4.9382	4.7802	4.7856	4.5738	4.7637	4.3764	4.5543	4.6723	4.6184	4.7691	4.6213	4.4277	4.6288	4.7335	5.302	4.7846	4.8082	4.5392	4.9331	4.7557	4.9966	4.8658	5.0147	4.4765	4.8439	4.8543	4.6854	4.8057	4.8727	4.7943	4.7758	4.9582	4.9122	4.5139	4.3722	4.6425	4.9522	4.8846	4.7802	4.6571	4.4698	4.6421
9.9607	4.9509	5.2744	10.739	5.1164	10.377	10.274	10.127	5.0243	5.0657	4.4529	10.827	5.2107	10.871	4.8193	4.6307	5.3981	10.84	10.702	4.575	5.4036	10.639	9.0237	10.459	5.7144	10.349	5.063	5.1419	4.686	10.368	10.049	10.416	10.197	10.622	5.5002	10.631	10.341	4.5452	10.551	4.4908	10.438	4.3325	10.59	5.0822	10.612	10.736	10.059	4.4155	10.613	5.3172
5.3969	5.5514	5.7173	5.6244	5.2515	5.5292	5.475	5.2342	5.505	5.3654	5.3369	5.338	5.4855	5.421	5.5328	5.459	5.3702	5.4466	5.3832	5.3501	5.3451	5.3238	5.3389	5.5309	5.563	5.4274	5.1912	5.3844	5.4606	5.4541	5.1738	5.377	5.206	5.2127	5.3912	5.356	5.2249	5.561	5.4788	5.4425	5.3338	5.4439	5.3057	5.5	5.6524	5.0649	5.3159	5.4658	5.3954	5.331
7.3831	6.6173	6.1487	5.7976	5.9797	6.3526	6.3045	6.6439	6.4437	6.6912	8.0128	6.3283	5.6614	6.617	7.0139	6.4372	6.7208	6.0983	6.3143	6.8008	6.3302	6.658	6.969	7.3676	6.2857	6.3482	6.0722	6.5766	6.5244	6.8026	6.4508	7.041	6.1982	6.4069	7.262	6.2001	6.168	7.1135	6.6232	6.702	6.1881	6.3505	6.4948	6.7711	6.1556	5.9404	6.0979	6.9131	5.8978	6.3567
9.1881	9.1925	9.1283	8.9805	8.8192	9.2302	9.1427	9.3123	9.1153	8.9924	9.4276	9.4002	8.9342	9.0675	9.159	9.0321	9.18	9.1169	9.1007	9.1318	9.2048	9.0587	9.0906	9.1266	9.184	9.0585	8.8892	8.9327	9.2392	9.208	8.9252	9.2508	9.3583	9	9.1913	9.2472	9.2188	9.2724	8.9725	9.3595	9.1649	9.1329	9.3896	9.149	9.2848	9.2496	9.3895	9.1956	9.2463	9.0649
8.0426	8.5865	8.2571	8.3164	8.0801	8.3041	8.0486	8.5814	8.3609	8.3609	8.6458	8.468	8.0043	8.4819	8.17	8.3555	8.5082	8.1177	8.1811	8.5792	8.2168	8.3106	8.338	8.3209	8.5964	8.394	8.3007	8.1137	8.2227	8.3424	8.1306	8.2563	8.3022	8.1571	8.2522	8.4642	8.2181	8.1568	7.9732	8.3403	8.156	8.3464	8.1495	8.354	8.2531	8.2721	8.4481	8.1479	8.6745	8.1355
11.947	12.745	12.577	12.567	12.468	12.355	12.635	12.601	12.57	12.349	12.401	12.431	12.515	12.51	12.367	12.494	12.405	12.468	12.576	12.517	12.721	12.876	12.744	12.511	12.652	12.625	12.571	12.613	12.579	12.544	12.565	12.456	12.524	12.616	12.446	12.349	12.412	12.298	12.585	12.483	12.702	12.612	12.452	12.69	12.6	12.723	12.641	12.535	12.878	12.249
7.5847	8.0847	7.8501	8.0078	8.0399	7.8472	8.2482	8.1327	8.159	8.1417	8.2105	8.2416	8.2795	8.1305	8.1802	7.9484	8.1261	7.8805	8.2192	8.1278	8.173	8.1669	8.2851	7.8363	8.1741	8.1188	8.3075	8.353	8.0138	8.1968	8.0589	8.1436	8.1685	8.3788	8.0516	8.0561	8.2013	8.1762	8.4375	8.156	8.2164	8.1524	8.1727	8.3699	7.9604	8.3061	7.944	8.6089	8.2192	8.2314
7.5069	7.4578	7.7551	7.7057	7.5105	7.8685	7.6533	7.4967	7.8367	7.9147	7.4838	7.6669	7.2876	7.6776	7.5523	7.8443	7.2966	7.4667	7.2354	7.2364	7.9048	7.7476	7.8002	7.6494	7.8134	7.4425	7.6312	7.7438	7.5212	7.784	7.6609	7.532	7.6129	7.818	7.4288	7.559	7.6267	8.027	7.9866	7.3333	7.4904	7.8919	8.1319	7.3876	8.18	7.7553	7.918	7.2665	8.1888	7.657
8.1655	8.0846	8.345	8.2626	8.4637	8.2462	8.1858	8.1332	8.1006	8.3363	7.8072	8.1491	8.3372	8.3766	8.0795	8.1602	8.2027	8.4526	8.1747	8.1569	8.1128	8.5271	8.2738	8.2735	8.3344	8.3856	8.301	8.3118	7.9794	8.2496	8.1967	8.2235	8.0582	8.2022	8.212	8.2132	8.3999	8.084	8.2917	7.956	8.056	7.7219	7.9639	7.8666	7.9806	8.1263	7.7655	8.1473	7.9064	8.3133
8.5829	8.2923	8.5019	8.9021	9.3129	8.6309	8.7576	8.1803	8.1687	8.3913	8.8492	8.81	8.4846	8.4356	8.9446	8.403	8.4632	8.46	8.9125	8.4185	8.6075	8.239	8.6429	8.5956	8.3275	8.4439	8.5011	8.3853	8.3468	8.64	8.5985	8.7422	8.6153	8.4732	8.7235	8.8692	8.4065	8.9443	8.3411	8.6953	9.2543	8.9588	8.6154	8.2831	8.6008	8.7328	9.1186	9.4453	8.6331	8.9379
6.5283	7.5415	7.4776	7.0888	6.8195	7.4504	7.0489	7.7626	7.9773	7.8692	7.6231	7.4621	7.6194	7.2756	7.4201	7.4931	7.3868	7.0407	7.7731	7.6074	7.7385	7.1733	7.6637	6.4171	7.7738	7.3186	7.6466	6.9496	7.4548	7.2737	7.2553	7.5465	7.5063	6.8647	7.6917	7.2845	7.2601	7.4967	7.6241	7.6108	7.6716	7.8374	7.7725	8.139	7.3548	7.4076	7.1555	7.8526	7.6735	7.3819
10.472	10.771	10.711	10.635	10.661	10.546	10.294	10.813	10.69	10.72	10.923	10.538	10.715	10.595	10.543	10.747	10.416	10.472	10.627	10.775	10.554	10.583	10.611	10.396	10.646	10.581	10.664	10.34	10.678	10.482	10.465	10.507	10.643	10.475	10.804	10.451	10.518	10.686	10.679	10.635	10.456	10.547	10.52	10.731	10.498	10.441	10.504	10.642	10.538	10.607
8.7496	7.4466	7.5015	8.5179	8.1151	8.6163	8.8641	8.0069	7.9006	7.757	7.916	8.5622	7.5766	8.6706	7.6554	7.7219	8.6711	8.5693	8.0803	7.7103	7.592	8.9138	8.4443	8.6936	7.8702	8.8032	7.8542	8.8263	7.8368	8.8405	8.8231	8.7013	7.9327	8.7936	7.516	8.5973	8.8728	8.5867	7.9806	7.6095	8.7454	7.7437	8.7744	7.9446	8.9115	8.9229	8.7676	8.0091	9.035	7.8734
8.6732	8.7382	8.5441	8.4299	8.1995	8.6987	8.532	8.6185	8.7712	8.7925	9.1871	8.7104	8.7609	8.5811	8.9333	8.8935	8.3642	8.6305	9.1758	8.6562	8.9381	8.7466	8.7475	8.4395	8.6787	8.6978	8.8139	8.5044	8.6501	8.8361	8.7468	8.5576	8.9669	8.7911	8.9603	8.4246	8.7374	8.8508	8.7307	8.9725	8.9761	9.0152	8.6827	8.9492	9.0674	9.1596	8.7061	8.9115	9.0816	8.96
10.96	10.71	10.646	10.926	10.644	10.74	10.702	10.76	10.431	10.503	10.828	10.764	10.45	10.71	10.703	10.611	10.693	10.665	10.496	10.615	10.504	10.511	10.58	10.696	10.555	10.528	10.484	10.716	10.536	10.637	10.461	10.639	10.638	10.637	10.594	10.633	10.646	10.733	10.5	10.656	10.57	10.643	10.575	10.436	10.65	10.652	10.708	10.753	10.721	10.692
10.96	10.71	10.646	10.926	10.644	10.74	10.702	10.76	10.431	10.503	10.828	10.764	10.45	10.71	10.703	10.611	10.693	10.665	10.496	10.615	10.504	10.511	10.58	10.696	10.555	10.528	10.484	10.716	10.536	10.637	10.461	10.639	10.638	10.637	10.594	10.633	10.646	10.733	10.5	10.656	10.57	10.643	10.575	10.436	10.65	10.652	10.708	10.753	10.721	10.692
11.19	10.963	10.765	10.863	10.972	10.827	11.115	10.837	10.569	10.829	10.863	10.81	11.05	10.763	11.023	10.762	10.831	10.994	10.887	10.35	11.004	10.65	10.589	10.649	10.729	10.636	10.748	10.825	10.679	10.64	10.605	10.645	10.983	10.716	11.006	10.388	10.626	10.847	10.799	10.796	10.769	10.694	10.73	10.17	10.839	10.727	10.979	10.96	10.777	10.909
8.3694	7.8843	8.0752	7.9624	8.1274	7.6136	7.9234	7.8399	7.8154	7.8568	7.938	8.008	7.8714	7.7859	8.0326	7.6818	7.7786	8.0337	7.9047	7.7771	7.4234	7.9325	7.7191	7.795	7.8425	7.6031	7.4966	7.9613	7.8041	8.0494	7.8131	7.9967	7.6266	8.0771	7.9892	8.1139	7.901	7.9763	7.8624	8.1164	8.1395	7.8571	7.9169	7.9018	7.8927	8.0632	8.03	8.185	8.1384	8.1237
12.384	12.114	12.182	12.484	12.178	12.343	12.185	12.339	11.973	12.107	12.11	12.093	12.208	12.347	12.036	12.259	12.166	12.212	12.048	12.438	12.124	12.326	12.373	12.387	12.384	12.259	12.183	12.377	12.25	12.429	12.322	12.325	12.245	12.373	12.13	12.284	12.29	12.385	12.195	12.265	12.284	12.105	12.22	12.252	12.617	12.122	12.512	12.084	12.369	12.226
5.4963	7.2461	6.1128	6.8724	5.6919	7.3568	5.7456	5.5694	6.1519	6.5966	6.2104	6.0821	5.9248	6.9375	5.2405	5.9408	6.3285	6.1186	6.0331	5.3738	6.7143	7.8619	7.108	6.6005	6.3682	6.8336	5.9064	6.854	6.1375	7.2966	7.2487	6.5461	5.9508	6.8883	6.4361	5.9687	7.0901	6.7653	6.6371	5.8032	6.7186	5.6604	7.0019	6.6777	7.53	7.0754	6.4723	5.6519	7.092	6.5435
7.8002	9.1923	9.1295	8.6155	7.3934	7.5439	7.8883	9.176	8.5206	8.5483	8.5133	7.504	8.5985	7.9028	8.2037	8.4388	7.4676	7.8188	8.3511	9.2096	8.0365	8.4369	8.7504	8.2109	8.6225	8.1293	8.4758	8.1622	8.6282	8.2012	8.0332	7.6674	8.7295	8.0999	8.5045	7.6298	8.3499	7.5873	9.1576	8.6357	7.7425	8.4103	7.5463	8.6306	7.9957	8.3521	8.1524	8.7022	8.3496	7.5625
8.3909	7.6877	7.3348	8.1735	8.2469	8.1201	8.0771	7.631	7.4123	7.4831	7.6861	8.1297	7.3183	8.0564	7.4451	7.3262	8.0201	7.988	7.3259	7.3701	7.4381	8.0897	7.7166	8.0335	7.4998	8.0681	7.4369	8.1166	7.4601	8.0655	8.1187	7.9947	7.6287	8.1319	7.6433	7.9322	7.9725	8.1167	7.3902	7.4419	8.1004	7.413	8.1525	7.6604	8.0781	7.7051	7.9317	7.6366	8.0117	8.3157
7.3737	7.0112	6.4441	7.1673	7.0329	6.8679	6.8421	6.8332	7.1389	6.7802	7.0465	6.9907	6.7486	6.9066	7.1095	7.0904	6.9119	6.7093	6.9938	6.7273	7.0595	6.6794	6.8642	6.9294	6.6999	6.6055	6.6367	7.1229	6.8455	6.9878	7.1106	6.812	6.8807	6.8419	7.1178	7.2894	6.9959	6.9448	6.8563	7.1047	7.2573	7.2759	7.7227	7.5213	7.6638	7.329	7.156	6.7537	7.2278	6.8463
7.0422	7.699	5.6321	8.2569	6.3321	6.8218	6.7466	6.4602	6.6124	6.8357	5.3088	6.0302	6.2607	7.7707	5.541	6.8775	6.3628	6.0545	5.7247	6.4328	7.97	8.61	7.3243	7.3837	6.4359	7.2707	6.7359	6.8637	5.6395	7.7458	7.512	8.0465	6.0884	7.6639	5.7406	6.1019	6.3769	6.082	6.9917	5.1814	7.7971	6.1704	6.8272	6.6649	7.7192	6.27	7.77	5.2203	7.5044	7.4172
9.7675	10.216	9.9614	9.8489	9.7657	9.8777	10.043	10.039	9.855	9.9793	10.179	9.8231	10.018	10.045	9.6362	9.5976	9.6437	9.7933	9.8199	9.7226	9.7917	10.178	10.143	10.133	9.9636	9.8906	10.084	9.8198	9.9696	10.175	10.253	10.023	9.9058	10.15	10.082	9.801	10.14	10.143	9.9579	9.7669	9.9664	9.9655	9.7163	10.051	9.8388	9.9573	10.174	9.7526	10.117	9.798
9.5276	10.635	10.201	9.7703	9.991	9.4869	9.5675	10.315	10.094	10.047	10.43	9.8293	10.025	9.4842	10.162	10.071	9.5315	10.252	10.41	10.168	10.025	9.4568	9.8244	9.5934	9.8813	9.4286	9.9662	9.9409	10.257	9.6913	9.6035	9.7789	10.405	9.5824	10.393	9.8606	9.5233	9.7089	9.8177	10.508	10.017	10.64	9.5967	10.23	9.5319	10.376	9.7889	10.447	9.987	9.5827
7.362	8.0604	7.2284	7.3233	7.2079	7.5719	7.5037	6.5105	6.6409	6.3946	6.0633	8.1977	5.9893	7.4092	6.2718	6.1603	7.2759	6.3818	6.9668	6.4282	6.485	7.6931	6.9752	7.2584	6.5382	7.4395	5.7737	6.1507	6.648	7.5379	7.3911	7.4986	6.0462	7.1717	6.1536	7.622	7.2282	7.3149	5.6286	6.8726	7.6056	6.5294	7.163	6.3788	7.8312	6.9313	7.6327	6.3103	7.5534	7.1972
5.5751	5.7585	5.8715	6.0633	5.9088	6.2022	6.0476	6.0347	6.1783	6.428	5.7216	5.3496	5.7949	6.0459	6.0635	6.3719	6.2208	5.5414	6.0208	6.6842	6.6738	6.2784	6.3208	5.6997	6.171	6.3038	6.5943	6.3584	5.6526	6.3022	6.4122	5.8565	5.4597	6.6344	6.012	6.2567	5.7485	5.6617	6.8994	5.3626	6.361	5.6821	6.1216	6.6052	5.8481	5.9756	6.2541	6.4807	7.1429	5.8137
6.741	6.6647	6.3056	6.4549	6.8248	6.4693	6.4378	6.9882	6.6277	7.0086	7.1211	6.2957	6.809	6.4042	6.9577	7.0445	6.5396	7.2479	7.0492	6.7147	6.9924	6.2878	6.4367	6.3157	7.0557	6.5537	6.8571	6.8694	6.8476	6.4231	6.4227	6.4748	6.8186	6.3937	7.1249	6.6988	6.4726	6.2604	6.808	7.048	6.4389	7.3809	6.6635	6.8929	6.6478	7.2168	6.9026	7.1288	6.3078	6.2846
6.741	6.6647	6.3056	6.4549	6.8248	6.4693	6.4378	6.9882	6.6277	7.0086	7.1211	6.2957	6.809	6.4042	6.9577	7.0445	6.5396	7.2479	7.0492	6.7147	6.9924	6.2878	6.4367	6.3157	7.0557	6.5537	6.8571	6.8694	6.8476	6.4231	6.4227	6.4748	6.8186	6.3937	7.1249	6.6988	6.4726	6.2604	6.808	7.048	6.4389	7.3809	6.6635	6.8929	6.6478	7.2168	6.9026	7.1288	6.3078	6.2846
8.951	9.064	9.0112	8.9964	9.0414	9.1694	8.9221	9.1964	9.1964	9.2621	9.312	9.1441	9.1507	9.0584	9.2118	9.3168	9.0275	9.0707	8.9973	8.799	9.3069	9.0693	9.0856	8.9906	9.1123	8.9493	9.0974	8.9638	9.4871	9.1485	9.0994	9.2111	9.3859	9.0669	9.2599	8.993	8.9884	9.1983	9.1872	9.2411	9.0425	9.454	9.1382	9.1699	9.2429	9.1019	9.4604	9.1261	9.2075	8.8528
11.45	11.394	11.592	11.47	11.447	11.424	11.787	12.429	12.201	12.34	12.064	11.312	12.157	12.399	12.106	12.215	11.375	12.108	12.05	11.966	12.334	11.749	11.636	11.508	12.418	11.538	12.424	12.363	12.167	11.327	11.409	11.546	12.144	11.512	12.06	11.172	12.118	11.311	12.41	12.069	11.323	12.225	11.331	12.263	11.56	12.391	12.1	12.417	11.623	11.388
6.1081	5.6128	6.4036	6.3998	6.2816	6.6157	6.5697	5.7067	5.4657	5.8279	5.6011	6.2519	5.7197	5.8256	5.5691	5.3894	6.4936	5.7817	5.4783	5.8994	5.7514	6.5477	6.7835	6.274	6.0058	6.5044	5.7442	5.97	5.242	6.501	6.5362	6.2799	5.2708	6.2596	5.8267	6.0905	5.3634	6.2245	5.4068	5.7016	6.2154	6.0212	6.4766	5.632	6.8254	6.1174	5.3825	5.7469	6.69	6.2064
8.8534	8.4611	9.1494	8.7249	8.805	8.7789	9.027	8.7674	8.2919	8.7191	8.7686	8.9045	9.0418	8.7646	8.9225	8.7182	8.9596	8.7365	8.768	8.5771	8.1917	8.7825	8.6912	8.3207	8.4571	8.7366	8.5901	8.9068	8.6528	9.1226	8.8295	8.7643	8.798	9.2341	9.1408	8.8275	8.9977	9.2376	9.04	9.123	9.1142	8.8777	8.8862	8.7528	8.9561	9.2108	8.8672	9.3077	9.2815	9.016
14.054	14.051	13.917	13.919	13.833	13.986	14.094	13.992	13.953	13.994	13.94	13.899	13.984	14.037	13.916	13.967	13.975	13.951	13.944	13.973	14.011	14.126	14.057	14.056	14.047	14.052	14.008	14.062	13.903	13.968	14.005	13.92	13.926	13.977	13.978	13.887	13.953	13.938	14.056	13.932	13.871	13.828	13.929	13.892	13.945	13.905	13.831	13.939	13.879	13.977
8.5074	9.1733	8.8675	8.7958	8.9381	8.684	8.7515	8.9022	9.1205	8.8348	8.8763	9.2878	8.7591	8.8832	8.6728	8.7047	8.9279	9.0841	9.2883	9.0255	9.0871	9.0048	8.7999	8.5298	9.082	8.7357	8.9177	8.8404	9.0332	9.0883	9.0246	9.2523	9.2304	9.1747	9.0894	9.3058	9.0252	8.9341	9.0449	9.4791	9.2841	9.1009	8.9513	9.5253	9.0466	9.5818	9.1919	8.996	9.5609	8.7616
9.4762	9.3861	9.4733	9.8557	9.0434	8.7572	8.9489	9.4946	9.3993	8.9779	9.0175	9.0657	9.3108	9.1906	9.2004	9.1968	8.9841	8.9053	9.1457	9.4601	8.9775	9.1131	9.2029	9.256	8.8459	8.9996	8.6127	8.9307	9.2613	9.6495	9.3565	9.2388	9.1866	9.7421	9.4023	9.085	9.1335	9.3187	9.1937	9.4368	9.2821	9.3472	9.1959	9.2809	10.338	9.2879	9.1536	8.6071	9.6519	9.5921
6.5716	7.3034	6.6287	6.5315	6.6979	7.1018	6.7006	6.3896	6.667	6.4501	6.5705	7.8978	6.2469	6.5328	6.1433	6.2028	7.0336	6.9584	7.061	6.8456	6.955	6.694	6.7767	6.0951	6.6009	6.742	6.6224	6.1231	5.9573	6.8761	6.6404	7.3422	6.6374	6.7301	6.9267	7.2059	6.4937	6.962	6.3553	7.0943	7.1479	6.9163	7.3053	6.9765	7.0552	7.3282	6.5002	6.6299	7.7398	6.3717
6.4305	6.2362	6.5999	6.4942	6.2606	6.0317	6.2131	5.9002	5.8608	6.0516	5.7168	6.2636	5.9777	5.9984	5.9235	5.9491	6.6425	6.0645	5.8273	5.6106	5.8873	6.011	6.002	5.9013	5.5039	5.9107	5.7143	6.0422	5.9488	5.9349	6.1102	5.9281	5.705	5.8747	6.1769	6.1655	5.9235	5.8656	6.035	5.8945	6.1595	5.7795	6.3373	6.1158	6.2972	5.8886	6.4521	5.7219	6.4478	6.5119
6.9493	6.7878	7.0141	6.7872	6.5196	7.044	6.9541	6.8017	6.8667	6.9018	6.8847	6.6827	6.7822	6.9663	6.9122	7.0144	6.8035	6.8869	6.913	7.1096	7.1289	6.9075	6.7789	7.1486	6.7287	7.1309	6.9329	6.7733	6.746	6.7643	7.1773	6.5766	6.8847	6.9707	7.0592	6.943	6.9694	6.7795	6.7994	6.934	6.9466	6.6521	7.5166	6.9382	7.108	6.9718	6.9704	6.3535	6.8731	6.7585
7.9611	9.1092	8.5429	9.251	8.9875	8.9894	8.4994	8.7669	8.6848	8.3396	8.7854	8.5206	8.1123	8.5595	8.5757	8.6273	8.2276	7.9956	8.4178	8.7823	8.6721	8.6038	8.9746	8.9089	8.4196	8.5739	8.2128	8.2925	9.1979	9.223	9.0131	8.5342	8.9324	8.968	8.6829	8.4908	8.8121	8.7141	8.8797	9.0995	8.9544	8.6186	8.9375	9.305	8.7487	8.1958	8.5909	8.2659	9.0621	8.4948
10.773	10.803	10.903	10.945	10.971	10.775	10.643	10.956	10.831	10.824	10.915	10.609	10.942	10.848	10.788	10.802	10.806	10.752	10.785	10.891	10.706	10.682	10.979	10.772	10.861	10.808	10.869	10.864	10.946	10.907	10.794	10.777	10.823	10.957	10.875	10.719	10.765	10.991	10.966	10.843	10.939	10.81	10.879	10.999	10.854	10.696	10.874	10.804	11.023	10.942
9.3311	9.9014	9.5693	9.2453	9.4571	9.5829	9.2469	9.6417	9.2762	9.5806	9.5332	9.5535	9.4237	9.3858	9.4355	9.3556	9.4649	9.3556	9.2778	9.6351	9.1754	9.2517	9.3614	9.5046	9.4414	9.4854	9.3867	9.3702	9.4176	9.512	9.3785	9.4606	9.4701	9.3684	9.5714	9.6697	9.5379	9.6396	9.4206	9.6365	9.5626	9.4595	9.4088	9.5719	9.4669	9.3519	9.667	9.1656	9.7543	9.3727
10.799	10.96	10.734	10.738	10.52	10.65	10.512	10.74	10.556	10.642	10.676	10.525	10.491	10.721	10.474	10.531	10.341	10.532	10.394	10.722	10.525	10.688	10.551	10.984	10.78	10.579	10.595	10.527	10.488	10.685	10.658	10.519	10.784	10.549	10.595	10.59	10.507	10.544	10.508	10.795	10.476	10.515	10.595	10.451	10.727	10.55	10.808	10.295	10.537	10.452
9.649	9.6005	9.5686	9.5681	9.7304	9.6678	9.6393	9.4756	9.5507	9.6805	9.6103	9.5536	9.6198	9.6739	9.7016	9.6924	9.6816	9.5008	9.6083	9.3712	9.7029	9.7046	9.6615	9.7014	9.6766	9.7248	9.7039	9.7408	9.607	9.7148	9.6905	9.5668	9.6566	9.6626	9.6925	9.5694	9.7529	9.9261	9.6843	9.5195	9.6792	9.6295	9.855	9.8438	9.8927	9.8111	9.6288	9.6166	9.6735	9.661
9.4214	9.7834	9.8852	10.426	10.555	9.4431	9.4545	9.1497	9.1039	8.8631	10.367	10.578	9.4466	9.1993	10.149	10.004	10.208	9.867	10.085	9.7977	9.5808	9.1276	9.0187	9.4173	8.8111	9.1554	9.2702	8.9185	9.7734	9.5104	9.373	9.5602	9.9267	9.8302	10.226	10.723	8.9778	10.056	8.7	10.165	9.7574	9.9708	9.9234	9.9702	9.5489	9.9824	9.7992	9.2803	9.6347	10.248
7.5445	7.1944	7.5265	7.1519	6.9265	7.7642	7.5394	7.7899	7.4149	7.4164	7.6352	7.3763	7.6147	7.4903	7.7234	7.7784	7.6723	7.2365	7.3196	7.4401	7.4726	7.2727	7.3653	7.4923	7.5948	7.6268	7.5852	7.3949	7.3746	7.5216	7.5756	7.5934	7.4979	7.5341	7.7477	7.6574	7.6289	7.7468	7.6419	7.5722	7.5837	7.6552	7.7647	7.6621	7.6686	7.4663	7.6818	7.3642	7.7951	7.5494
14.208	14.157	14.133	14.141	14.194	14.218	14.185	14.239	14.192	14.211	14.113	14.177	14.215	14.158	14.16	14.182	14.198	14.189	14.156	14.063	14.186	14.228	14.176	14.143	14.205	14.197	14.207	14.232	14.145	14.118	14.137	14.26	14.179	14.19	14.172	14.211	14.161	14.162	14.184	14.099	14.157	14.115	14.132	14.091	14.079	14.221	14.087	14.276	14.137	14.135
8.7236	9.3565	9.0406	9.1498	9.1906	9.0575	8.8782	9.3407	9.2171	8.8966	9.225	8.9408	8.8546	8.9625	8.8149	9.0435	8.9591	8.7051	9.1195	9.1043	9.2657	9.2529	9.3028	9.0703	9.1154	9.0345	8.8984	8.6598	8.9868	9.0888	9.0012	8.9815	9.0039	8.9959	8.8459	8.9964	8.5759	8.7831	8.7379	9.13	9.055	9.0001	8.7321	9.2689	8.9391	8.9596	8.7296	9.1281	9.3132	8.91
10.09	9.8377	9.9004	9.8038	9.7635	9.9695	10.339	10.017	9.9071	9.8179	10.212	10.082	9.9206	9.8121	10.045	9.9681	9.989	9.8419	10.123	9.7415	10.012	10.028	10.069	10.099	9.9255	9.9453	10.083	9.8904	10.229	10.165	10.097	10.1	10.175	10.138	10.088	9.9113	10.141	9.9632	9.8769	10.034	10.243	10.292	10.189	10.159	10.107	10.275	10.088	10.323	10.314	10.163
9.2309	9.0518	9.0278	9.6516	9.7323	9.1596	9.2498	8.5716	9.2878	8.916	9.6311	10.085	8.883	9.0268	9.8955	9.5456	9.5253	9.6719	9.8029	9.4697	9.2676	9.538	9.4738	9.6118	8.8529	9.2371	9.485	9.1576	9.3474	9.6034	9.4792	9.6247	8.98	9.7226	9.4723	9.9214	8.9987	9.8588	9.147	9.7504	9.4952	9.8333	9.7324	9.668	9.7346	9.8351	9.7928	9.3833	9.7168	9.533
6.4746	6.5128	6.8443	7.3311	6.9658	6.6699	6.9698	7.0094	6.5382	6.5739	7.0308	6.8856	6.5346	6.5065	6.6733	6.45	6.5512	6.4224	6.6486	6.5882	6.3513	6.5265	6.5856	6.3081	6.0974	6.2599	6.1304	6.4771	6.5962	6.7704	6.3309	6.9411	6.6356	6.6173	7.0179	6.7285	6.5902	6.6597	6.7334	7.0915	6.6914	6.6381	6.7844	7.046	6.6664	7.0879	6.7047	6.9581	7.0601	6.3165
6.0666	5.8686	6.3675	6.8492	6.534	6.8749	6.6406	6.7758	6.2955	6.8033	6.4705	6.8713	6.1308	6.6556	6.6835	6.2982	6.9986	6.6553	6.7126	6.9016	6.5811	6.3208	5.4398	6.4749	6.7213	6.5767	6.5004	6.8597	6.1609	6.4045	6.479	7.063	6.5005	6.686	6.713	7.3741	6.4052	6.5825	6.3413	7.0196	6.9466	7.0305	6.839	6.6502	6.876	6.8055	6.8139	6.891	6.7237	6.3163
7.3499	7.4807	7.3328	7.5376	7.1328	7.4659	7.7238	7.6049	7.19	7.4435	7.8503	7.6829	7.3712	7.3962	7.4774	7.4477	7.4798	7.4215	7.3033	7.2301	7.2817	7.4651	7.7613	7.4292	7.5085	7.3886	7.4293	7.5001	7.5079	7.7172	7.4941	7.5178	7.4665	7.6008	7.4648	7.6467	7.6555	7.4906	7.5912	7.2579	7.7725	7.5607	7.7157	7.7321	7.4781	7.7706	7.6571	7.7137	7.7337	7.3672
5.8575	6.3411	5.7151	6.2099	5.678	6.0649	5.7157	5.7107	6.2193	6.1088	6.2459	6.9765	5.6575	5.7899	5.8065	5.6076	5.9077	6.4551	7.1518	6.3961	6.1066	5.8572	5.6328	5.5317	5.359	5.8601	5.6357	5.3938	5.1758	6.0698	5.7144	7.0864	6.1543	5.9315	6.3888	7.0897	5.7483	6.1345	5.8997	6.9426	7.0917	6.1494	6.1883	6.0738	6.7086	6.4611	6.4108	6.4918	6.6807	5.9139
9.8798	9.8923	9.9925	10.006	9.8325	10.053	10.002	10.111	9.985	9.9751	10.353	10.243	10.043	9.997	10.217	10.125	10.051	9.9243	10.091	10.081	10.077	10.005	10.043	10.238	9.9924	9.9569	10.063	9.8661	10.259	10.009	10.055	9.9669	10.377	10.203	9.9994	10.191	9.9512	10.047	9.7475	10.131	10.09	10.198	9.9789	10.038	10.101	10.153	10.339	10.031	10.311	9.956
8.2402	9.0812	8.3821	10.343	8.9163	8.078	9.7303	9.1894	8.3731	7.9047	7.838	8.4667	8.4711	8.5707	8.7002	8.3815	8.3058	7.8541	7.9766	9.0098	7.9868	9.3204	9.5837	8.7516	8.8744	8.0385	8.9558	8.0955	9.9351	9.459	9.1094	8.2302	9.0011	7.9581	8.0606	8.1614	8.7616	8.2385	8.0529	9.1921	8.7773	7.6002	9.1788	10.513	8.8003	9.1891	9.5229	7.9537	8.6771	8.1444
10.535	10.65	10.918	10.985	11.137	11.147	10.981	11.001	10.988	11.1	10.99	11.396	11.153	11.172	11.141	11.142	11.078	11.063	11.18	11.203	11.12	10.999	11.145	11.115	10.812	11.033	11.23	11.002	11.191	11.31	11.231	11.215	10.946	11.151	11.367	11.27	11.2	11.447	11.245	11.419	11.111	11.087	11.371	11.542	11.256	11.201	11.316	10.896	11.266	10.899
9.0802	9.0597	9.0143	8.039	7.909	9.1212	8.0448	8.3773	9.0667	7.8287	9.4834	9.5164	7.71	8.2499	8.0752	7.9111	7.8421	7.9473	7.89	9.3506	8.6728	8.018	8.1871	7.8735	8.6407	8.9098	7.9496	8.0963	7.9505	7.9954	7.7203	8.2203	8.7952	7.6035	8.1003	8.2139	8.1235	7.9739	7.9214	8.0307	9.2103	9.2928	8.7242	8.2459	9.1381	8.3244	9.2772	9.0553	9.283	7.7115
11.208	10.557	10.753	10.261	10.249	11.053	11.262	11.238	11.153	11.109	10.409	10.349	10.882	11.163	10.524	11.031	10.838	10.616	10.416	10.576	11.068	11.56	11.556	11.004	11.099	11.118	11.135	11.135	10.77	10.914	11.108	10.948	10.708	11.064	10.576	9.8952	10.904	10.498	11.318	10.455	10.501	10.654	10.862	10.798	11.152	11.02	10.643	10.82	10.981	10.784
8.6864	8.4277	8.4444	8.6591	8.5912	8.791	8.641	8.6888	8.645	8.5531	8.8335	8.8508	8.3092	8.8252	8.5668	8.6367	8.5424	8.6639	8.8833	8.8368	8.9041	8.6986	8.8375	8.5684	8.512	8.694	8.621	8.3357	8.4535	8.6151	8.5844	8.6058	8.3832	8.7152	8.6374	8.7794	8.4959	8.8283	8.4073	8.7958	8.6617	8.7416	8.9517	8.7858	9.0474	8.6484	8.5725	8.4983	8.7092	8.625
10.077	10.21	10.411	10.104	10.336	10.769	9.5656	9.7964	10.254	9.8227	10.728	11.192	9.6792	9.7916	10.036	9.7804	9.9123	10.273	10.244	10.546	10.536	9.2898	9.9012	9.59	10.26	10.417	9.7783	9.3867	9.5559	9.691	9.652	9.9654	10.334	9.474	10.479	10.174	9.4011	10.433	9.5801	10.375	10.463	10.459	10.314	9.8031	10.3	9.6997	10.407	10.202	10.464	9.7216
9.4394	9.4996	9.2339	8.1828	8.239	9.3299	9.3953	9.1624	9.2967	8.3614	9.2909	9.5599	8.1022	8.459	8.4415	8.3987	8.3907	8.4869	8.4273	9.5122	9.6151	8.536	9.0689	8.4796	9.3377	9.4088	8.5112	8.362	8.5283	8.649	8.5598	8.4719	9.5518	8.6767	8.4344	8.7388	8.3077	8.285	8.3814	8.5792	9.4332	9.471	9.0465	8.5342	9.6032	8.5558	9.4493	9.3037	9.6273	8.2792
10.311	10.229	10.269	10.212	9.7053	10.357	10.248	10.673	10.515	9.8612	10.272	9.8064	10.081	9.9491	9.716	10.297	9.7067	9.6979	9.794	9.884	10.031	9.781	10.333	10.169	10.617	10.382	10.024	10.199	9.8108	10.01	10.114	9.7737	10.33	9.9835	9.5445	9.367	9.7306	9.6947	9.8768	9.9561	10.157	10.668	10.031	9.6914	10.79	9.7934	10.665	10.428	10.379	9.9643
7.3595	6.8527	7.5145	7.287	6.7268	7.7061	7.7618	7.1536	7.8859	7.6876	7.8088	7.7053	6.8672	7.754	7.4902	7.7557	7.8096	7.7882	7.7927	7.6853	7.6563	7.8289	7.7889	7.6244	7.525	7.8636	7.9377	7.7468	7.6717	7.8494	7.8324	7.6955	7.3004	7.3429	7.7185	7.5434	7.353	7.6514	7.646	7.7565	7.714	8.1031	7.9691	8.3541	7.9658	7.9749	8.1903	7.6414	7.9571	7.2058
9.178	8.9668	9.0928	9.3353	9.1627	9.1704	8.6639	9.2625	9.0721	9.0231	9.239	9.1747	8.9081	8.9635	8.9572	8.9952	9.1694	8.9572	8.9986	9.2382	8.8371	8.6591	8.9018	9.1413	9.0764	9.1503	8.8873	8.7508	9.1786	9.0877	9.0307	9.2257	9.1791	9.031	9.1417	9.4102	9.0881	9.1743	8.7003	9.3725	9.1917	9.342	9.4519	9.3735	9.3333	9.3949	9.3227	8.8349	9.3175	9.0341
6.0783	6.4057	6.2915	6.1974	5.9986	6.3997	6.3409	6.1527	6.3454	6.1787	6.5382	6.7351	6.0426	6.2626	6.2725	6.2758	6.1971	6.3072	6.3928	6.2725	6.5265	6.1379	6.4721	6.3582	6.4062	6.5148	6.1472	6.208	6.293	6.2413	6.3521	6.2029	6.3961	6.2536	6.2667	6.4923	6.2613	6.2746	6.2447	6.2872	6.379	6.4	6.4393	6.4774	6.1729	6.4334	6.2357	6.3319	6.2522	6.218
9.3638	9.6298	9.26	10.333	10.033	9.6809	8.8908	9.5232	9.3549	9.5104	9.6902	9.5728	9.9679	9.3528	9.9051	9.6648	9.6198	9.9766	10.037	9.9693	9.5291	9.2214	9.3533	9.5797	9.5121	9.4806	9.5052	9.3129	9.6072	9.7859	9.5847	9.8866	9.7537	9.8881	9.8546	10.092	9.7898	10.081	9.6101	9.8996	9.7544	9.7465	10.005	9.9338	9.4167	9.5794	9.8391	9.5727	9.4843	9.9008
11.467	11.23	11.204	11.108	11.259	11.552	11.543	11.475	11.414	11.218	11.702	11.799	11.186	11.187	11.679	11.478	11.394	11.254	11.459	11.377	11.664	11.432	11.479	11.535	11.394	11.397	11.436	11.25	11.448	11.448	11.412	11.529	11.407	11.41	11.286	11.439	11.363	11.569	11.159	11.411	11.363	11.422	11.345	11.304	11.138	11.192	11.337	11.417	11.13	11.439
6.5384	6.1189	5.662	5.6324	5.7002	6.0684	5.8794	6.0744	6.2368	5.7159	6.2713	5.9199	5.544	5.4045	6.2017	5.949	5.7731	5.5091	5.4561	5.6062	5.7545	5.7029	5.7102	5.7046	5.9479	5.7281	5.7284	5.6426	5.8999	5.2908	5.457	5.978	6.0457	5.415	5.7017	6.1214	5.5806	5.8751	5.6261	5.5252	5.7245	5.6674	5.751	5.5414	5.4486	5.7421	5.8599	6.3754	5.6329	5.6572
4.9179	5.1087	4.9684	5.5924	5.0535	5.4251	5.1288	5.2522	4.9855	5.0663	5.38	5.2051	4.9697	5.0986	5.1341	4.7941	4.9068	5.3649	5.2625	5.0808	4.7307	4.8359	4.9929	5.1687	4.8097	5.1571	4.8303	5.174	5.1992	5.0157	4.9185	5.4421	5.1851	5.0669	5.3064	5.4897	5.1629	5.0917	4.7593	5.6061	5.7532	5.0722	5.1438	5.4298	5.4252	5.3314	4.7109	5.1015	5.0147	5.5719
5.6516	5.4564	5.9572	5.9527	6.0608	6.2348	5.9852	6.1065	6.1751	6.525	6.9837	6.264	6.4014	6.3796	5.9242	6.2669	6.466	6.1718	6.1659	6.2725	6.1651	6.5663	5.8372	6.0176	6.1249	6.1038	6.4248	6.4697	6.0469	6.5574	6.1678	6.3582	6.1515	6.3971	6.1829	6.4485	6.2445	6.5494	6.1575	5.9737	6.2764	6.1704	6.2027	6.0583	6.0824	6.4674	6.3492	6.2926	6.3333	6.3037
5.3468	5.1727	5.2945	5.0122	5.2187	5.5098	5.4918	5.1734	5.3529	5.2227	5.4577	5.6682	5.251	5.4869	5.3856	5.2934	5.343	5.243	5.5866	5.3769	5.5644	5.1682	5.2987	5.2026	5.1323	5.3744	5.0561	5.0424	5.3137	5.7094	5.3986	5.5516	5.2763	5.2775	5.61	5.4565	5.0846	5.5492	5.4033	5.6612	5.804	5.5971	5.5618	5.626	5.3039	5.4487	5.3886	5.3292	5.4198	4.9362
6.5254	5.6987	5.0512	10.017	6.0637	9.2801	9.3126	8.9444	8.9429	9.0465	6.7273	6.476	9.2612	8.8994	9.7906	9.6571	6.3712	9.2482	9.6815	6.4586	9.1027	5.6497	8.1484	6.6232	8.6178	5.682	9.1009	5.5083	6.547	6.5304	8.4987	6.1724	9.5945	9.5691	9.6771	6.6888	5.3112	6.7078	5.2871	7.2558	9.9327	7.4039	9.6774	9.3776	6.3246	9.5595	7.1714	6.9619	5.8662	6.266
4.5393	4.0163	4.2345	3.5191	3.7918	3.4748	3.2929	3.4245	3.1574	3.4088	4.2346	4.0877	3.2508	2.8203	3.5631	3.4689	4.5011	3.1861	3.3921	4.3985	3.446	4.3398	3.7347	4.2194	3.4277	4.4606	3.3028	4.1928	4.1318	3.8829	3.7195	4.0748	3.4586	3.4547	3.4446	4.144	4.3876	4.3388	3.9542	4.0424	3.2062	3.6582	3.2624	3.1291	4.24	3.2924	4.032	4.0062	4.2685	4.1139
11.278	11.196	11.311	11.015	10.305	10.382	10.542	10.77	10.589	11.18	10.449	9.7618	10.541	10.606	10.089	10.686	10.56	10.413	10.249	10.942	10.586	11.9	11.247	11.526	10.738	11.395	10.67	11.385	11.073	11.43	11.397	10.523	10.708	10.781	10.362	9.7637	11.356	10.462	11.412	10.716	10.49	10.951	10.366	10.953	11.786	11.062	10.984	10.847	11.314	11.082
9.5818	9.4052	9.3471	9.3618	9.4426	9.6634	9.3841	9.5327	9.5258	9.5454	9.6846	9.6863	9.3653	9.4477	9.5548	9.6328	9.3949	9.445	9.467	9.4357	9.6951	9.3089	9.4671	9.1985	9.5492	9.4596	9.4892	9.3102	9.5782	9.4174	9.3709	9.6223	9.6698	9.5144	9.598	9.6732	9.5313	9.6142	9.4759	9.4731	9.7113	9.7916	9.8204	9.8072	9.6432	9.6555	9.6184	9.3867	9.8072	9.443
8.5159	9.5911	9.3481	9.4542	9.3849	9.0889	8.863	9.3026	9.3549	9.2496	9.2145	9.2116	9.2823	9.2257	9.2081	9.2908	9.2052	9.0607	9.1066	9.2598	9.1606	9.0741	9.3025	9.1112	9.1246	9.1031	9.1657	8.8831	9.6351	9.364	9.2042	9.2907	9.3815	9.4307	9.5267	9.3368	9.358	9.307	9.3031	9.3022	9.4599	9.5581	9.2963	9.5992	9.4236	9.2386	9.7093	8.8313	9.6766	9.0303
6.5583	6.9253	6.2532	6.6813	6.9838	6.997	6.9361	6.99	7.6095	7.3623	7.794	6.1112	7.6517	6.9651	7.2682	7.6808	7.7012	7.2228	7.1486	7.81	7.2559	7.0362	6.4375	6.8707	7.3247	7.4268	7.0891	6.5012	6.658	6.9937	6.6272	6.5053	7.169	7.2516	7.5289	7.3883	7.2172	7.1006	7.4512	7.1067	7.1249	6.242	7.3342	6.0752	7.4583	7.305	7.4954	7.0292	7.3759	7.1785
6.5583	6.9253	6.2532	6.6813	6.9838	6.997	6.9361	6.99	7.6095	7.3623	7.794	6.1112	7.6517	6.9651	7.2682	7.6808	7.7012	7.2228	7.1486	7.81	7.2559	7.0362	6.4375	6.8707	7.3247	7.4268	7.0891	6.5012	6.658	6.9937	6.6272	6.5053	7.169	7.2516	7.5289	7.3883	7.2172	7.1006	7.4512	7.1067	7.1249	6.242	7.3342	6.0752	7.4583	7.305	7.4954	7.0292	7.3759	7.1785
7.9924	7.6119	7.7679	4.1451	8.3199	4.5732	5.0266	4.5053	8.0301	3.318	8.3895	8.2574	4.8711	5.0393	5.3272	4.8583	8.1095	4.702	5.0042	7.9797	4.6769	7.7845	7.2685	8.0869	4.9444	8.0609	4.8654	7.7307	8.0716	8.119	7.37	8.3668	4.7413	4.3664	3.3276	8.275	7.7115	8.11	7.7467	8.3283	3.8769	8.2982	4.013	3.9398	7.7657	3.7123	8.1596	8.3921	7.7057	8.2903
9.3039	9.1059	9.0491	9.0749	8.9094	9.0497	9.2275	9.1913	8.9767	9.0457	9.2781	9.0654	8.8455	9.0214	9.0333	9.0104	8.8992	8.8235	8.9459	8.9607	8.8992	8.9676	9.1285	9.1994	9.0127	9.0177	9.0657	9.0217	9.1644	8.9749	9.126	9.0267	9.1676	9.1734	8.93	9.093	9.2091	9.0365	9.1909	9.0212	9.2281	9.191	8.9481	9.1135	9.0342	9.2691	9.1205	9.3147	9.3579	9.1395
5.6115	5.5441	5.9213	5.5473	5.5847	5.7498	5.6815	5.8155	5.5878	5.773	5.7138	5.4412	5.9322	5.8028	5.6415	5.6595	5.6066	5.9623	5.6228	5.7455	5.93	5.5386	5.5615	5.7098	5.7806	5.802	5.7323	5.8256	5.8403	5.6453	5.6431	5.5541	5.5995	5.593	5.5522	5.3763	5.7579	5.5186	5.8062	5.485	5.3061	5.3121	5.3086	5.4551	5.5827	5.5138	5.5349	5.6169	5.3587	5.4379
10.482	10.446	10.188	8.7379	10.601	10.293	10.86	10.741	11.052	10.323	9.5404	10.757	10.305	9.8592	9.6906	9.5956	9.8445	10.256	9.4193	9.8454	10.701	9.9743	10.821	8.5641	10.387	9.5008	10.635	10.565	9.8062	10.552	10.31	10.941	9.7816	10.638	9.7792	10.441	10.866	9.6121	11.378	9.4206	10.773	9.9573	10.964	10.933	9.8504	10.234	10.13	10.936	11.203	10.471
4.7682	4.5705	4.9575	4.3364	5.0171	5.1207	5.1049	5.0022	4.8685	4.8243	4.6804	5.0467	4.9463	5.3402	4.8152	4.8185	5.0685	5.2145	4.5568	4.7822	5.0346	5.0131	4.8009	5.0118	4.9091	4.9871	4.7905	4.8217	4.9425	5.1481	4.8185	4.8361	4.8711	5.0712	4.6683	4.9176	5.1342	5.1518	4.7678	4.8998	5.2265	4.7813	4.8844	4.8078	4.7111	4.8635	4.8934	4.7688	4.5357	4.8286
8.3289	8.7649	9.0457	9.2235	8.7118	9.169	8.9259	9.3102	9.441	9.2955	9.4682	9.2978	9.2837	9.1339	9.2096	9.4076	9.0448	8.9809	9.0344	9.1585	9.2361	9.2375	9.3406	9.3515	9.0708	9.3123	9.1688	8.754	9.8074	9.5001	9.3602	9.1859	9.4595	9.1643	9.3684	9.4022	9.3576	9.4606	9.2808	9.3377	9.3384	9.5505	9.5269	9.5559	9.5109	9.0997	9.7046	9.1455	9.4468	8.9351
9.1724	9.3604	9.3031	9.0749	8.9809	9.4973	9.0965	9.2136	9.1868	9.0023	9.516	9.9597	8.9403	9.1481	9.3316	9.1976	9.5395	9.5583	9.6687	9.3552	9.5278	9.2919	9.1752	8.9272	9.3488	9.2887	9.3028	9.1223	9.2495	9.1145	8.9456	9.3158	9.1924	9.1778	9.4091	9.5198	9.0671	9.3361	8.7175	9.1727	9.2642	9.0593	9.2558	9.47	9.0653	9.4832	9.5124	9.2225	9.5708	9.0499
9.1396	9.2908	9.5005	9.2148	8.887	9.3087	9.1966	9.4951	9.5734	9.2196	9.6115	9.3498	9.2041	9.2724	9.2489	9.2565	9.2176	9.0945	9.2583	9.5166	9.2656	9.49	9.5397	9.5632	9.4106	9.4879	9.2589	9.4989	9.5358	9.5403	9.3855	9.3546	9.4623	9.3146	9.3096	9.4472	9.4644	9.2989	9.4588	9.5106	9.3685	9.5566	9.3549	9.4077	9.5283	9.3779	9.4626	9.6142	9.5657	9.2218
4.6236	4.2843	3.7544	3.717	5.0774	3.9814	3.3906	3.3602	3.5791	3.3158	3.2426	4.7485	3.4763	3.38	3.2195	3.4875	4.7549	4.0625	3.4532	3.5879	3.1558	4.0743	3.2892	3.6875	3.1786	4.0088	3.3025	4.3247	3.4334	4.5303	3.6653	5.1839	3.5597	3.4225	3.4838	5.8767	4.3948	4.0818	4.334	3.9884	3.7531	4.0432	4.0388	3.2836	4.2999	3.4285	3.3086	4.0151	4.0758	4.5139
6.5371	6.1535	5.6667	6.3107	8.3863	7.6865	5.4251	5.8756	5.8317	5.1275	5.2282	7.1419	5.1317	6.297	6.6035	6.6237	7.8017	7.1459	6.3941	5.3545	4.6416	6.429	5.6284	5.9674	4.8082	6.5511	6.2062	6.2829	4.546	6.9666	6.6923	8.0826	5.0147	6.0486	6.0802	8.3627	6.8044	6.5416	6.7459	6.7551	6.308	6.9269	6.6468	5.239	6.1319	5.0129	5.4471	7.2862	6.7766	7.4343
7.2415	7.1484	7.2293	6.9658	7.2179	5.0592	5.4495	4.3959	4.6987	4.81	7.3	7.2035	4.8796	5.5593	5.4787	4.734	7.2324	4.607	4.8401	7.149	7.1469	7.1958	6.3109	7.1344	5.4833	7.1789	4.9032	6.7873	7.2812	7.1338	5.8842	7.2229	7.007	5.0496	5.3533	7.2124	6.9387	7.2015	6.9854	7.2104	5.2275	7.4467	6.0333	4.8565	7.2325	4.5567	7.3001	7.3196	7.1474	6.375
5.324	5.4071	5.5707	5.4695	5.6175	5.2711	4.9573	5.3062	5.3431	5.4176	5.3665	5.2579	5.4664	5.3846	5.2636	5.3302	5.613	5.117	5.4208	5.1955	5.4586	5.2454	5.4147	5.1043	5.6427	5.5562	5.4748	5.2618	5.7135	5.1916	5.3305	5.2318	5.6989	5.0719	5.3118	5.3499	5.5766	5.2708	5.2128	5.1898	5.1016	5.1231	5.2376	5.0923	5.1593	5.2022	5.4746	5.4816	5.2617	5.5358
4.3613	4.1471	3.9804	4.0318	4.1186	4.0413	3.8017	3.9879	3.8757	4.0067	3.7257	3.8454	3.9555	3.8497	3.961	3.8809	3.9784	4.0059	4.0075	4.2121	3.9867	4.1463	3.8715	3.9276	4.0354	3.9558	4.1607	4.118	3.9612	4.0083	4.1177	4.0482	4.2233	4.039	3.9396	3.8493	3.8879	3.8549	3.9479	4.2113	3.7639	4.0172	3.8615	3.8401	4.023	4.0437	3.7304	4.0483	4.1494	3.9905
7.148	6.7453	6.9057	6.9294	7.1332	7.4344	7.5416	6.9674	6.9037	7.0404	7.8421	7.992	7.1042	7.308	7.7588	7.1667	7.4114	7.5773	7.5001	6.951	6.9435	6.6504	6.9388	7.0517	6.6104	7.0377	7.1116	6.8965	7.1258	6.9359	6.878	7.3311	7.3615	7.0809	7.6191	7.7599	7.0928	7.4541	6.3746	7.3477	7.8251	7.4682	7.6222	7.3245	6.9213	7.5369	7.281	7.2111	7.1268	7.3507
5.2188	4.9589	5.3831	5.1172	5.5068	5.3173	5.187	5.3895	5.2453	5.2419	5.3225	5.1319	5.1105	5.4804	5.4681	5.3126	5.3405	5.7007	5.4358	5.3006	5.2432	5.1155	5.4301	5.3197	5.5077	5.0367	5.4747	5.1855	5.2987	5.206	5.3969	5.2637	5.1968	5.2839	5.3956	5.1476	5.5354	5.1058	5.2005	5.0897	4.8971	5.1427	4.9511	5.1807	4.9754	5.3295	5.2684	5.3466	5.0147	5.3669
3.2083	3.0686	3.0537	3.0495	3.368	4.825	4.8353	4.2887	5.037	5.5028	2.9778	3.1248	5.0877	4.8085	4.7733	4.2208	3.0997	4.2768	4.5735	3.1348	2.7953	3.2537	3.9598	3.1663	4.9704	3.2542	5.241	2.7435	3.3305	3.275	3.939	2.9109	3.3459	4.159	4.7282	3.1326	2.8935	3.3616	3.1323	4.0193	4.9559	3.0298	4.4249	4.3798	3.2045	4.1511	3.092	2.8607	3.0385	2.7377
4.7871	5.0654	5.6141	5.1551	4.8719	5.0455	4.7941	4.9605	4.9166	5.0698	5.8699	5.4977	4.8068	4.8092	5.1659	5.0207	5.7013	5.2256	5.2413	5.4312	5.3236	5.3524	5.1128	5.2165	5.0089	5.3033	4.9458	5.1034	5.1915	5.3133	4.718	5.1314	5.1282	4.4692	4.5797	5.1024	4.9246	4.6133	5.0479	4.7724	4.972	5.0181	5.277	4.9067	5.1259	4.7342	5.1895	5.6321	5.2305	5.2186
5.8013	5.7867	5.8298	6.317	5.7266	6.0669	5.2525	6.4477	6.1636	5.5146	5.0157	5.329	5.2228	5.6494	6.2992	6.3796	5.6762	5.8233	5.2697	5.8615	5.3889	5.6378	5.3191	5.8652	6.2534	5.7938	5.7357	5.3261	6.5786	5.984	5.6597	5.2378	6.5495	5.3353	5.6902	6.2751	5.7558	5.4174	5.213	6.2497	5.7725	5.1065	6.1805	6.4561	5.7429	6.1628	6.1834	5.641	5.4484	5.4129
4.842	5.6656	4.9556	6.5466	5.6369	5.7843	5.8622	5.6735	5.4083	5.2123	5.2736	5.9035	5.1453	5.3627	6.658	5.4247	5.3734	5.011	5.2339	5.6699	5.1181	4.4579	5.0214	5.5974	5.2296	5.2168	5.1534	4.8953	5.5669	5.1553	5.6884	4.76	5.3884	5.077	6.0245	5.8095	4.4226	5.2822	4.816	6.4414	5.7153	4.9518	5.8337	6.1618	5.3003	5.6015	5.9536	4.9087	5.277	5.2809
7.895	7.628	8.0107	7.9934	6.7215	8.156	8.3035	8.3783	7.6782	7.9171	7.6688	7.7745	7.9596	7.8549	7.9137	7.9169	8.0326	7.448	7.8276	8.2654	7.8873	7.9021	8.1182	7.9747	8.3898	8.1044	7.7074	8.2113	8.1428	8.2503	7.74	7.9632	8.2702	7.9642	7.7805	7.8262	7.837	7.6814	7.8292	8.275	7.7477	7.8094	7.9198	7.7626	8.4077	8.1125	8.4597	8.0324	8.0397	8.019
6.2473	5.6708	5.8318	6.211	5.885	5.0029	4.8392	4.3687	5.272	5.4832	5.7941	5.5058	5.1994	4.586	4.705	5.4673	5.4911	6.031	5.7159	6.1843	5.8892	5.9071	5.504	5.5642	5.8932	5.954	5.4168	5.9386	5.4341	5.7416	5.3153	6.112	6.0385	5.6149	5.0074	5.3038	5.7184	5.4915	6.3521	4.778	5.0252	5.352	5.8883	4.8499	6.5759	5.2947	6.0364	6.2087	5.4775	5.7212
5.5964	5.0438	5.5541	5.4873	5.5327	5.272	4.9495	5.1867	4.9099	4.9329	5.5959	5.3717	5.1754	5.3425	5.2955	5.26	5.5586	5.449	5.4468	5.4043	5.729	5.3781	5.2627	5.51	5.1895	5.3326	5.2574	5.0949	5.4379	5.2856	4.9089	5.5534	5.3326	5.6669	5.3421	5.4478	5.3409	5.5291	5.262	4.9205	4.9113	5.5749	5.3785	5.0559	5.5217	4.9473	5.4091	5.3466	5.4109	5.1966
10.432	10.172	10.398	9.9476	9.4294	9.9805	10.411	10.084	10.154	10.067	9.8095	9.6125	10.156	10.215	9.8656	10.111	10.018	9.8308	9.622	9.9006	9.9687	10.117	10.26	10.458	10.225	10.366	10.392	9.9637	10.177	10.531	10.586	9.8897	10.18	10.378	9.7354	9.6774	10.103	9.9764	9.9005	10.226	10.011	10.061	10.281	10.22	10.405	10.294	10.025	10.085	10.29	10.111
13.227	12.739	12.211	12.605	12.967	12.616	13.187	12.684	13.022	13.121	13.404	12.884	12.898	13.354	12.943	12.698	12.998	13	12.67	12.736	12.206	10.934	12.408	13.051	12.509	12.548	13.138	12.933	13.285	13.219	12.793	13.207	11.894	13.066	11.096	11.371	12.868	13.114	12.911	12.947	13.329	13.388	13.365	13.184	11.438	12.531	13.188	13.326	13.372	13.114
11.252	10.691	10.616	10.708	10.218	10.775	10.747	10.672	10.625	10.641	10.184	10.251	11.058	10.003	10.634	10.658	10.414	10.192	10.547	9.8583	10.908	10.664	10.79	10.96	10.842	10.949	10.355	10.362	10.962	10.668	10.515	10.752	11.15	10.547	10.363	10.086	11.197	10.809	11.206	9.2566	10.401	10.449	11.118	10.53	11.318	9.9109	10.816	10.532	10.541	10.966
9.9258	10.119	10.452	10.382	10.083	10.195	9.9807	10.481	10.558	10.552	9.9976	10.095	10.339	10.659	10.129	10.498	10.172	10.264	10.197	10.343	10.351	10.792	10.713	10.532	10.186	10.425	10.39	10.452	10.042	10.342	10.449	10.139	9.8215	10.491	9.9685	9.7583	10.015	10.229	10.385	10.025	10.234	10.39	10.212	10.448	10.668	10.715	10.219	10.295	10.376	10.188
13.262	13.111	12.968	13.205	12.989	12.964	13.044	12.977	13.001	12.932	13.277	12.978	13.052	12.936	13.242	13.246	13.17	13.057	13.125	13.054	13.206	13.154	13.083	13.258	13.072	13.091	13.151	13.112	13.175	13.126	13.148	13.037	13.163	13.221	12.768	13.094	13.108	13.116	13.031	13.091	12.877	13.084	12.951	12.874	12.942	12.938	13.194	13.252	13.124	13.235
9.8389	9.689	9.7013	9.7343	9.4011	9.6309	9.6265	9.4642	9.532	9.62	9.4321	9.3952	9.2473	9.7626	9.4109	9.6514	9.4654	9.4119	9.4543	9.5349	9.5581	9.7736	9.9059	9.8766	9.4427	9.5355	9.7136	9.7316	9.8847	10.003	10.017	9.6342	9.3562	9.7727	9.2932	9.5797	9.5686	9.4623	9.5606	9.459	9.8319	9.9641	9.8252	10.09	9.8068	9.7847	9.9148	9.7303	9.9349	9.4123
5.8146	5.6734	5.6682	5.3324	5.4844	5.3967	5.4275	5.3173	5.4559	5.4101	5.9905	6.1826	5.2645	5.0879	5.308	5.3838	5.8155	5.3941	5.626	6.0211	5.5978	5.9317	5.3781	5.5932	5.8202	6.0753	5.3257	6.189	6.1381	5.475	5.4169	5.9286	5.1597	5.3129	5.3102	5.7269	5.7011	5.8056	5.8038	5.1987	4.989	5.5345	5.994	5.6345	5.2971	5.1773	6.0053	5.4784	5.5732	5.3222
5.0316	5.3422	5.4176	5.9963	5.1527	5.1085	4.9664	5.0317	5.0033	5.7592	5.7496	5.6174	5.1266	5.2939	5.377	4.7692	5.3207	5.3178	5.3049	7.0747	5.3601	5.4889	5.2569	5.5895	5.1739	5.2096	5.5936	5.0888	5.8353	6.0003	5.5327	5.263	5.1975	5.5262	5.6653	5.7834	5.3637	5.4927	5.268	5.8342	5.0723	5.5654	5.4563	5.8604	4.8487	5.2173	5.8279	5.1597	5.3893	5.4123
4.4025	4.6218	4.8017	4.7042	5.2803	4.8566	4.8033	4.8745	4.7513	4.8581	4.8914	4.8458	4.8829	5.0039	4.8572	4.9603	4.7917	4.6638	4.8617	4.811	4.9332	4.8359	4.7905	5.2529	4.811	4.9026	4.9977	4.8985	4.8711	4.7925	4.9487	4.5856	4.8605	4.7192	5.0115	4.7771	4.9176	4.7088	5.0764	4.7526	4.8402	4.9293	4.9324	4.5491	4.7987	4.4494	4.9572	5.0157	4.7265	5.0008
6.5333	7.1801	4.5561	6.2285	4.4689	4.6434	7.1566	7.2555	5.967	5.7073	5.9956	4.6332	7.2322	6.9868	4.6035	4.9436	5.6633	5.5372	4.6797	5.9884	6.7858	6.1418	5.1392	4.8711	5.4428	5.6327	6.0963	5.0664	6.9508	5.111	5.2964	5.6599	7.2726	5.2522	5.6419	4.8397	5.7013	5.2128	5.0437	4.9249	7.0735	3.819	6.7424	6.3007	5.8232	7.1744	7.2682	5.2567	6.284	5.6173
9.5462	8.2254	8.4007	5.9031	7.8531	8.7245	10.297	9.5718	10.851	9.3184	7.643	8.7111	8.0849	7.805	6.7212	7.9089	7.2505	7.8283	7.6718	7.3615	9.7561	9.1591	11	7.0839	9.5908	8.0229	8.9319	9.2083	8.3622	9.1428	8.822	8.917	8.0821	9.1091	7.4995	7.0784	9.5349	7.3574	10.25	6.7667	9.0343	8.2014	9.6735	8.9216	9.5706	7.3347	9.3196	10.226	9.3537	8.8167
7.1385	7.2156	7.4323	7.3148	7.4923	7.2131	7.0914	7.1874	7.2057	7.365	7.1477	7.2269	7.3737	7.2322	7.245	7.204	7.2911	7.4007	7.2253	7.1201	7.2539	7.3398	7.2985	7.341	7.3603	7.3323	7.3508	7.4299	7.1618	7.1414	7.2269	7.2603	7.291	7.2585	7.1074	7.0756	7.3742	7.2977	7.3269	6.9057	7.062	6.8482	6.9337	6.9369	6.9868	6.9008	6.958	7.3099	7.1269	7.2474
5.6491	5.3277	5.1764	5.1447	5.6076	5.142	5.0925	5.2905	5.3413	5.4263	5.1052	5.0739	5.2133	5.2019	5.1861	5.5147	5.2215	5.1214	4.8731	5.1365	5.2063	5.3076	5.0217	5.266	5.2819	5.0178	5.0886	5.1941	5.398	4.9763	5.1416	5.0234	5.3404	5.1856	5.2023	5.1896	5.088	5.0677	5.262	5.2469	4.9628	5.4997	5.2648	5.1131	5.2935	5.2432	5.3314	5.3653	5.2138	5.3535
3.4603	3.4626	3.7601	4.4987	3.5734	4.3354	3.586	4.4906	3.561	3.3419	4.0814	4.0992	3.7419	3.832	4.4985	3.7972	3.8925	4.0586	4.4685	4.2291	4.2045	3.67	4.0299	3.4589	3.984	3.6513	3.5802	3.2713	3.6197	3.7506	3.2693	3.8522	4.452	3.4837	4.4917	4.2169	3.672	4.554	3.5211	5.329	3.5943	3.5275	4.2196	3.5806	4.0145	4.3159	3.7309	4.047	4.2396	2.9771
2.8927	2.9654	3.0667	3.2776	3.1318	8.9237	8.6396	9.0388	8.2007	2.5549	3.6257	2.8985	3.4636	8.7711	3.3383	2.9918	3.1036	3.2068	2.941	3.3369	3.5107	3.1051	8.1367	3.2103	2.6599	2.9119	8.0138	2.8335	3.2714	3.1197	3.4446	2.9586	3.1499	3.4135	9.0966	3.2362	3.4247	3.1439	3.1816	9.457	2.8076	3.1359	2.9747	8.5674	3.0816	8.0494	3.3971	3.0516	9.0105	3.3161
8.2641	8.5707	8.6848	8.3971	7.9593	8.1313	8.188	8.2487	8.4319	8.8246	8.6671	8.1691	8.7313	8.2434	8.5457	8.8221	8.3736	8.4482	8.303	8.1756	8.2616	8.8432	8.7837	8.3508	8.4481	8.2942	8.052	8.4769	8.1522	8.1585	8.391	8.3042	8.3841	8.5729	7.4886	8.3981	8.4838	8.2419	8.5754	7.5322	8.5215	8.4489	8.1927	7.6026	8.3938	8.3727	8.6387	8.2328	8.3418	8.3253
8.2641	8.5707	8.6848	8.3971	7.9593	8.1313	8.188	8.2487	8.4319	8.8246	8.6671	8.1691	8.7313	8.2434	8.5457	8.8221	8.3736	8.4482	8.303	8.1756	8.2616	8.8432	8.7837	8.3508	8.4481	8.2942	8.052	8.4769	8.1522	8.1585	8.391	8.3042	8.3841	8.5729	7.4886	8.3981	8.4838	8.2419	8.5754	7.5322	8.5215	8.4489	8.1927	7.6026	8.3938	8.3727	8.6387	8.2328	8.3418	8.3253
9.3535	9.9028	9.7229	10.548	10.067	6.7346	6.7128	7.1976	7.341	9.2654	10.552	11.166	9.7066	6.6047	10.986	10.496	9.184	10.079	10.154	9.6476	10.136	9.8828	7.4392	9.3948	9.4472	8.8063	6.6823	8.7528	9.1832	8.53	8.3698	10.64	9.2338	9.1884	7.4906	10.857	8.5981	9.9639	8.2681	6.9807	9.3558	9.9353	9.4986	6.7965	9.9631	7.6804	9.5507	10.082	6.7002	9.9091
4.5263	4.7538	5.4449	4.7614	4.2898	4.7785	4.3549	4.6683	4.5661	5.067	5.3875	5.2757	4.7319	4.5818	4.8831	4.7891	4.952	5.2339	5.0467	5.3219	4.6836	5.4327	4.4061	4.893	4.6469	5.0218	4.5122	4.7802	5.3863	5.0137	5.1661	4.7778	5.2363	5.0406	4.6971	5.2494	4.9019	5.2502	4.7925	3.9592	4.741	4.8267	5.2385	4.6398	4.6848	4.256	4.8658	4.7534	4.2383	4.3104
8.55	8.3809	8.4803	8.7435	8.6006	9.289	9.1477	9.0901	9.1887	8.977	9.2297	9.3416	8.7924	9.4619	9.269	9.2166	8.7564	8.8738	9.1416	8.9979	9.0496	9.624	9.4548	9.3792	8.9712	9.1956	9.2477	8.9822	8.95	9.1094	9.1389	8.8109	9.1081	9.2236	9.2017	9.0697	9.0465	9.0225	8.9335	9.1611	8.9296	9.0713	9.0965	9.2905	9.0797	9.4362	8.9124	9.1811	9.2256	8.8311
11.205	11.518	11.555	11.309	11.798	11.099	10.683	10.827	10.834	11.471	11.784	11.974	11.331	10.881	11.592	11.447	11.578	11.63	11.841	11.653	11.355	11.142	11.104	11.375	11.501	11.475	11.106	11.284	11.341	11.517	11.404	11.748	11.437	11.432	11.282	11.77	11.38	12.017	11.179	11.388	11.546	11.8	11.4	10.993	11.317	10.91	11.619	11.706	11.283	11.497
9.3353	8.7104	8.6377	9.0596	8.8631	8.483	9.0965	8.5375	8.7624	8.7704	8.6725	8.4917	9.01	8.2714	8.6852	8.7547	8.8601	8.7818	9.2483	8.4487	8.8152	8.3949	8.7851	8.4416	8.4768	9.0164	9.1782	8.8229	8.75	9.2596	9.2969	8.8594	8.9891	9.3044	8.4942	8.4344	8.8645	8.6844	9.0423	9.1959	9.2571	9.076	8.7701	8.5648	9.0814	8.8556	9.0618	9.5083	9.1851	9.4713
8.9522	8.49	8.7529	8.7022	8.6213	9.0256	9.1722	8.9101	8.8275	8.8942	9.0679	9.0967	8.8901	8.994	8.9844	8.7868	8.867	8.8363	8.8791	8.8285	8.7407	8.8867	8.9029	8.8616	8.7857	9.005	8.9507	8.7399	8.9789	8.977	8.9365	9.0197	8.8948	8.9064	8.9776	8.9239	9.0361	9.0926	8.9859	9.022	9.1246	9.2259	9.0275	9.1885	9.078	9.1317	9.0261	9.1316	9.3342	9.0042
3.0997	3.2214	4.1164	3.3676	3.6906	4.2861	4.6416	3.8577	4.3928	3.7895	3.7635	4.0255	3.781	4.6208	3.8269	3.8499	3.9802	3.9338	3.8767	3.7677	4.1871	3.8967	4.288	4.1207	3.9505	3.9298	4.4275	3.8036	3.8132	3.7977	3.6437	4.338	3.5391	3.8732	4.357	3.9914	3.8466	3.5082	4.1202	3.9827	3.8613	3.5145	3.2963	5.2072	3.5543	4.575	3.8712	3.5252	4.1608	3.9635
10.637	10.258	10.517	10.278	10.311	10.704	10.638	10.643	10.491	10.324	10.891	10.762	10.443	10.476	10.671	10.634	10.688	10.44	10.591	10.364	10.699	10.402	10.469	10.473	10.414	10.468	10.499	10.273	10.683	10.432	10.331	10.624	10.581	10.375	10.531	10.561	10.673	10.599	10.398	10.288	10.617	10.661	10.729	10.61	10.366	10.464	10.806	10.556	10.67	10.632
5.1772	5.4524	5.2217	5.5642	5.5515	6.1641	6.202	6.0942	6.4902	5.4488	5.561	5.71	5.3758	5.7063	5.0058	5.1271	5.1649	5.0906	5.4155	5.0898	5.1027	5.256	6.0599	5.2352	5.8832	5.2834	5.7123	4.9565	5.2821	5.7528	5.6343	5.564	5.2187	5.3771	5.5607	5.0695	5.088	5.1531	6.1175	5.4516	6.1288	5.3478	5.8633	5.3121	5.3567	5.9383	6.0606	5.9611	5.7395	5.5358
5.6871	5.6342	5.4106	5.5725	5.7647	5.4534	5.509	5.5238	5.4374	5.5167	5.645	5.2838	5.844	5.399	5.4696	5.4317	5.4527	5.0707	5.5026	5.5503	5.5238	5.5386	5.3308	5.2574	5.3611	5.3824	5.6473	5.6011	5.4402	5.3833	5.4897	5.3757	5.5731	5.58	5.6241	5.4547	5.5086	5.5697	5.7265	5.4003	5.4509	5.69	5.3266	5.698	5.7236	5.6844	5.6394	5.6524	5.594	5.7019
9.751	9.6855	9.5917	9.5715	9.5907	9.5655	9.4683	9.52	9.5254	9.4817	9.7358	10.074	9.3747	9.7199	9.5162	9.6628	9.7068	9.5317	9.6911	9.504	9.9613	9.8802	9.731	9.3826	9.5617	9.6843	9.7378	9.5182	9.6964	9.5267	9.5956	9.629	9.6801	9.4878	9.5321	9.6305	9.5652	9.533	9.461	9.6184	9.6263	9.938	9.7542	9.9549	9.9432	10.092	9.8233	9.5049	9.9329	9.586
8.8157	8.918	8.6208	8.9344	8.9902	9.158	9.1466	8.7116	8.7619	8.6237	9.2154	9.2815	8.6814	9.0212	9.082	8.7954	8.9056	8.9366	9.0335	8.6952	8.7056	8.67	8.7578	9.005	8.6676	8.519	8.8357	8.6734	8.7412	8.4964	8.5246	8.8226	8.8908	8.4194	9.2576	9.0966	8.5798	8.9782	8.2281	8.8659	8.7622	8.7066	8.6387	8.5087	8.4112	8.9487	8.6161	8.8674	8.8552	9.032
4.1603	3.7765	3.819	3.5337	3.6369	3.6331	3.7399	3.8375	3.4849	3.8556	3.6177	3.4767	3.3686	3.5999	3.5028	3.561	3.6681	4.1068	3.6655	3.7253	3.9938	3.921	3.8083	3.5962	3.7156	3.8232	3.6529	3.7927	3.6417	3.7606	3.7483	3.6589	3.7161	4.0766	3.6672	3.3962	3.8577	3.2821	3.6196	3.2821	4.0872	3.6784	3.9173	3.3082	3.9463	3.0946	3.978	3.7225	3.3773	3.6453
10.38	10.283	9.972	10.231	9.9534	10.154	10.288	10.071	10.127	10.125	10.277	10.498	10.276	10.226	10.152	10.198	10.309	10.443	10.507	10.448	10.365	10.266	10.355	10.3	10.127	10.384	10.428	10.261	10.407	10.343	10.457	10.348	10.319	10.502	10.342	10.401	10.252	10.427	10.283	10.433	10.227	10.064	10.167	10.369	10.242	10.233	10.228	10.198	10.111	10.207
9.1471	8.731	8.7396	8.639	8.6454	8.9596	9.1771	9.0362	9.0494	8.8401	9.3134	9.1321	8.5608	8.9255	9.047	9.1109	8.9348	8.7042	8.7382	8.6332	9.2584	8.988	9.2645	9.1461	9.0974	8.9642	9.0929	8.8144	9.2498	9.1972	9.1042	8.91	9.1807	9.2493	8.8851	8.9433	9.163	9.0605	8.8769	8.8061	8.9551	9.0914	9.1851	9.1442	9.0113	8.9974	9.1527	8.924	9.1164	8.8517
9.9769	9.9533	9.484	9.786	9.8332	9.6517	9.7604	9.6968	9.5874	9.536	9.9012	9.8652	9.3274	9.6428	9.6822	9.6487	9.6841	9.5148	9.4741	9.5677	9.5997	9.653	9.6108	9.7443	9.603	9.5387	9.6972	9.7321	9.6881	9.7669	9.6775	9.6539	9.5838	9.6679	9.6203	9.6767	9.66	9.6772	9.3984	9.6713	9.5219	9.7111	9.7106	9.7001	9.7163	9.5955	9.7686	9.6375	9.7153	9.7226
10.358	9.9459	10.253	9.845	9.416	10.664	9.8105	10.304	10.164	10.461	10.143	10.089	10.038	10.502	10.354	10.563	9.6308	10.036	9.9825	10.304	9.9425	10.313	9.957	10.411	10.142	10.332	10.284	9.9125	9.9841	9.948	10.034	10.51	9.9026	9.9471	9.8589	9.8246	10.132	10.136	9.7735	9.6627	10.238	10.231	10.06	9.5734	9.783	9.8715	9.985	10.538	10.161	10.212
7.4235	6.4662	7.1418	6.9103	5.993	7.5548	7.3881	7.9248	7.5794	7.365	7.3481	6.8091	7.9584	7.2128	7.7589	7.8958	7.2939	6.7555	7.1545	7.5745	7.0482	7.3371	7.3744	7.5973	7.7594	7.8485	7.2282	7.1479	6.9273	7.2122	7.1924	7.1534	7.2999	6.9901	6.9799	6.9723	7.7133	7.2576	7.2635	7.1466	6.7733	6.6627	7.2347	7.2497	7.3157	7.1633	7.3996	6.7616	7.3022	7.2528
5.9553	6.4885	5.7156	6.1555	6.0977	6.0735	6.2821	6.284	6.2191	6.1615	6.3344	6.5062	6.1633	6.0901	6.1722	6.1124	6.1911	6.1296	6.254	6.1278	6.1575	6.1919	6.1437	6.1193	6.282	6.14	6.3218	6.102	6.0898	6.4032	6.3995	6.5452	6.2294	5.9841	6.3167	6.172	6.1835	6.6114	6.1073	6.3699	6.638	6.4294	6.3677	6.82	6.2652	6.5206	6.4863	6.525	6.9879	6.0092
10.06	9.0385	8.9889	9.8092	9.8196	10.003	9.3572	9.4321	9.8852	9.3967	10.303	9.1863	9.3703	10.032	10.202	10.203	9.6981	9.3518	8.9723	9.2519	8.966	9.5247	9.7974	9.2084	10.11	10.029	10.115	9.3936	9.196	9.3811	10.137	9.248	9.3603	10.312	10.312	10.108	9.459	10.505	10.179	10.3	9.884	10.006	9.9056	9.7003	9.3956	9.349	9.367	9.0228	10.141	9.3725
9.1458	8.4074	8.2541	8.2777	8.3522	8.8858	8.4081	8.5766	8.7819	8.5883	8.7356	8.4201	8.2379	8.607	8.5193	8.7592	8.2716	8.1695	8.234	8.1741	8.4911	8.2476	8.6502	8.4088	8.5133	8.4746	8.4966	8.1119	8.5817	8.3491	8.7097	8.4425	8.6732	8.4674	8.4507	8.5286	8.481	8.6789	8.6417	8.319	8.5231	8.8617	8.7613	8.5316	8.4878	8.2163	8.4474	8.3804	8.529	8.3073
3.3385	3.3212	3.7485	3.4605	3.6843	3.5638	3.6202	3.8494	3.6087	3.5754	3.4191	3.6405	3.7953	3.7037	3.444	3.4449	3.5036	3.7362	3.7949	3.3648	3.4135	3.4039	3.8093	3.4035	3.5544	3.5956	3.6943	3.6741	3.6553	3.6456	3.6778	3.3587	3.4817	3.6602	3.4562	3.5012	3.6493	3.6551	4.0334	3.5656	3.4636	3.6736	3.5544	3.2926	3.5869	3.264	3.4351	3.7144	3.8742	3.6546
11.391	11.323	11.229	11.262	10.802	11.19	10.64	10.762	11.203	10.535	11.44	10.579	10.367	11.262	11.251	11.248	10.246	10.921	10.82	10.881	10.423	11.218	11.06	10.755	11.398	11.345	11.327	10.666	10.934	10.681	11.334	10.398	11.38	11.267	11.37	11.034	10.531	11.233	11.227	11.316	11.09	11.109	11.147	11.175	10.821	10.783	10.636	10.389	11.181	10.235
8.5324	8.3452	8.747	8.1497	8.2102	8.8684	8.4203	8.3398	8.5692	8.3652	8.7937	8.673	8.2305	8.5022	8.4446	8.4448	8.8136	8.171	8.4091	8.0271	8.4676	8.286	8.5378	8.4095	8.8238	8.5684	8.4289	8.2904	8.6961	8.5418	8.6113	8.5547	9.0143	8.8456	8.7622	9.0953	8.6977	9.0171	8.5278	8.6994	8.759	8.8722	8.8435	8.7702	8.7798	8.8483	8.6446	8.3353	9.2062	8.3675
11.568	11.067	11.489	11.546	11.89	11.947	11.559	11.535	11.562	11.62	12.142	12.355	11.505	11.643	11.926	11.803	11.726	11.811	11.854	11.673	11.478	11.408	11.392	11.747	11.327	11.67	11.793	11.326	11.731	11.71	11.677	11.793	11.71	11.624	11.987	12.06	11.7	12.302	11.38	11.835	11.669	11.979	11.797	11.675	11.44	11.471	11.704	11.846	11.494	11.693
9.3481	9.6017	8.7981	8.8478	9.15	8.9892	9.1887	9.1253	8.8418	8.9564	9.3655	9.2556	9.1384	8.9392	9.3111	8.9976	9.3311	9.08	9.1559	8.9891	8.8657	8.8193	8.6319	9.0853	9.0991	8.9289	8.719	8.982	9.0876	8.9283	8.8128	8.9827	9.2348	8.815	9.2641	9.2837	8.9699	9.3375	8.7322	9.3126	9.1723	8.8416	9.0252	8.7679	8.952	9.1348	9.0271	9.0373	9.1097	9.2651
11.482	11.284	11.715	11.607	10.629	11.621	11.423	11.654	11.834	11.532	11.841	11.199	11.667	11.928	11.488	11.52	11.492	11.689	11.731	11.616	11.248	11.5	11.541	11.676	11.857	11.643	11.68	11.522	11.659	11.625	11.608	11.123	11.639	11.585	11.885	11.114	11.527	11.544	11.357	11.692	11.382	11.305	11.427	11.204	11.374	11.188	11.423	11.257	11.605	11.235
7.6101	7.6018	7.4649	7.787	7.6717	7.4426	7.6683	7.9087	7.6916	7.2482	8.0521	7.9646	7.5638	7.3434	8.0638	7.6499	7.8866	7.625	7.8799	7.8407	7.3142	7.2752	7.187	7.7663	7.497	7.2795	7.5056	7.2867	7.7648	7.4976	7.1965	7.6172	7.81	7.551	7.9468	8.0777	7.6737	7.5442	7.2935	7.7446	7.4789	7.3252	7.6125	7.6844	7.1567	7.6171	7.5665	7.5036	7.6701	7.4028
9.2685	8.7022	9.1288	8.9922	9.2024	9.1101	9.7744	9.3497	9.0029	9.5004	9.5441	9.4464	9.4786	9.0701	9.2237	9.0351	9.4306	9.3495	9.3741	9.3856	9.2192	9.492	9.4635	9.5186	9.1187	9.5661	9.1375	9.7045	9.4136	9.1415	9.3143	9.3719	9.2428	9.2418	9.1627	9.0084	9.6415	9.0979	9.268	8.989	9.3698	9.1672	9.3572	9.1882	9.554	9.6886	9.2327	9.7634	9.3023	9.7225
4.0628	5.2836	5.1303	5.7917	5.448	5.3462	5.4143	6.0423	4.7908	5.871	5.5591	5.7419	5.3949	4.8608	4.9994	5.1009	5.9214	5.2848	5.9349	6.0961	5.7947	5.5871	5.9474	6.0712	4.9507	5.7667	4.5752	6.1988	5.6893	5.1914	4.7745	5.3568	4.9369	4.9274	4.3585	5.0868	6.2744	4.7228	5.0193	5.5658	4.7691	4.3292	5.693	5.9272	5.7144	5.931	5.4013	5.3193	4.7219	5.7021
7.7703	8.0917	8.9252	9.1389	3.6543	9.1323	4.0986	4.3078	8.8339	4.3436	4.679	4.6831	4.2487	9.1906	8.2412	8.7929	4.7184	5.0005	4.249	4.7534	4.6008	4.4795	3.6183	4.3227	8.8446	4.8918	8.6341	4.221	4.265	9.1605	9.1368	4.7191	8.5597	9.1947	9.1262	8.5187	4.4589	9.1851	8.463	9.0298	8.8048	9.1013	9.1073	8.8803	3.9771	4.1702	8.6881	4.4009	8.9586	4.2482
8.4671	7.9553	8.1646	8.0276	7.9826	8.299	8.4438	8.4115	7.8494	8.4143	8.036	8.4371	8.4773	8.2173	8.1829	8.323	8.3777	8.1056	7.8849	7.9501	8.19	8.3093	8.2459	8.185	8.021	8.4677	8.1218	8.4782	8.469	8.4515	8.3889	8.7666	8.0969	8.3624	8.6067	8.0111	8.648	8.2944	8.3256	7.8486	8.0145	8.4209	8.5356	8.4892	8.5359	8.2559	7.9396	7.7608	8.396	8.2777
6.3363	6.6526	6.5232	6.8579	6.5763	5.982	6.5024	6.2745	6.2286	6.0829	6.3033	6.2645	6.1708	6.193	6.3227	6.1186	6.4083	5.9731	6.1269	6.4223	5.6214	6.0638	6.0957	5.9164	6.2165	6.4374	6.2026	6.0801	6.1689	6.3552	6.3507	6.3332	6.2741	6.5288	6.4764	6.3142	6.2873	6.2569	6.1661	6.4175	6.7151	6.5659	6.5248	6.299	6.4573	6.6803	6.1813	6.7919	6.6227	6.5354
5.3788	4.5381	4.8341	4.1348	4.3562	4.5696	4.6412	4.7604	4.5805	4.9246	4.5656	4.2193	4.4592	4.6355	4.5517	4.4703	4.5771	4.3141	4.0465	4.4778	4.5851	4.3052	4.511	4.3799	4.4494	4.6128	3.9452	4.7245	4.6476	4.4381	4.0544	4.382	4.0766	4.2558	4.3115	4.2889	4.7421	4.1465	4.0778	3.9628	4.3586	4.0841	4.5379	4.4887	4.9241	4.5703	4.0226	5.1638	4.3436	4.3928
4.0456	3.8335	4.0108	3.8088	3.6313	4.2999	4.0194	3.9667	4.3029	3.7588	3.7444	3.8227	3.8674	4.2291	3.5796	3.7682	4.2237	4.2552	3.9802	3.4282	3.7885	3.9898	4.0376	4.1576	4.1023	3.7712	4.0171	3.7887	3.5359	4.1275	4.4922	3.8863	4.0774	3.8595	4.1335	4.2381	3.4319	3.6633	4.31	3.86	4.0849	3.8223	3.8702	4.102	3.5495	4.3179	3.7686	3.5826	4.128	3.4917
9.4881	9.1294	9.379	9.8338	9.7404	9.9012	9.7131	9.4614	9.5901	9.3479	9.8685	9.9863	9.778	9.7051	9.7823	9.5158	9.7584	9.8399	9.8393	9.3577	9.5905	9.3906	9.5084	9.797	9.5858	9.2638	9.7126	9.1745	9.6931	9.6176	9.5794	9.8454	9.9043	9.611	9.9792	10.117	9.4718	10.107	9.4801	9.7668	9.8702	9.9238	9.9041	9.7754	9.4624	9.7364	9.8864	9.4294	9.5006	9.4401
4.1001	4.1095	4.0319	4.2485	3.8962	4.1261	3.7713	3.8839	3.6574	4.0936	4.0208	4.0711	3.7424	3.9538	3.9352	3.8795	3.8202	3.5882	3.8793	4.1616	3.7258	4.0961	3.7871	4.11	4.2639	3.8668	4.0703	3.9819	4.0913	4.1034	4.027	3.8333	3.7847	4.0441	3.6015	3.8521	3.6688	3.6366	3.8751	4.0548	3.845	3.698	4.088	3.8943	3.8585	4.0267	3.7853	3.7941	3.8775	3.7913
9.5411	9.5595	9.7907	9.64	9.5487	9.8229	9.9497	9.8085	9.8117	9.8734	9.9841	9.8306	9.7217	9.6928	9.8588	9.8347	9.776	9.6961	9.8585	9.7077	9.5658	9.8184	9.8048	9.8464	9.7494	9.8408	9.8849	9.8636	9.7763	9.8942	9.8754	9.8637	9.8232	9.6842	9.936	9.7647	9.8682	9.875	9.6823	9.8593	10.026	9.9673	9.9111	9.9129	9.8242	10.031	9.8487	10.037	9.9773	9.8749
10.875	11.136	10.544	10.674	10.469	10.741	10.534	10.562	10.878	10.436	10.821	10.505	10.853	10.794	10.383	10.492	10.576	10.776	10.76	10.474	10.665	10.792	10.661	10.727	10.724	10.644	10.698	10.681	10.489	10.695	10.718	10.659	10.759	10.866	10.612	10.78	10.557	10.692	10.782	10.358	10.699	10.622	10.462	10.958	10.632	10.821	10.689	10.233	11.023	10.371
9.6991	9.6747	7.5734	7.9289	7.1648	8.056	7.8944	7.4801	7.2147	8.2373	7.4989	6.0327	8.334	6.6504	7.9407	8.5222	8.596	8.5266	8.3017	6.9368	9.2972	8.6279	8.7067	8.9257	10.119	8.8909	8.9287	9.5723	8.8639	9.1476	9.0653	8.0748	9.8913	8.1722	7.1355	7.8154	9.2733	4.8392	9.9868	7.5939	8.9296	8.6036	8.975	9.2975	10.654	9.4796	9.6296	8.1857	9.524	8.7973
7.935	7.5293	7.938	7.38	7.1595	7.9538	7.712	8.2149	8.0941	7.6191	8.0945	7.4146	7.7224	7.9488	7.8883	7.9591	7.7676	7.6926	7.4782	7.7636	7.7461	7.9365	8.039	7.9321	8.1492	7.5451	7.877	7.7054	7.7538	8.1005	8.0889	8.0013	7.9608	8.0512	7.7641	7.8376	8.2184	7.9622	8.3376	7.8567	7.9548	7.8606	7.8943	7.9794	8.4798	7.9569	7.7876	7.6543	8.0273	7.5939
8.4897	8.4772	7.7304	8.3408	8.5813	8.2208	7.7898	8.1063	8.0249	7.8693	7.7778	8.1	8.0098	7.7225	8.0281	7.9877	8.1194	7.5157	7.3535	7.4979	7.8793	7.6714	8.3426	8.1395	7.7348	7.7546	7.9169	7.4555	8.1952	8.0991	8.3476	7.7993	8.1597	7.7355	7.6508	8.3391	8.3759	8.0648	7.9423	7.9395	7.669	7.6189	8.834	8.9733	8.0233	8.0239	8.3681	7.1994	8.3421	8.3534
9.7765	10.006	9.8161	9.9792	10.172	9.9887	10.103	10.107	9.7077	9.9029	9.9968	10.27	10.059	9.8551	10.031	10.052	9.8629	9.708	9.7103	9.9468	10.062	9.8061	9.8897	9.9415	9.6922	10.055	10.046	9.8418	9.9653	10.121	9.8789	10.103	9.992	9.9134	9.9142	9.9704	9.889	10.076	9.8709	10.278	10.001	9.9259	10.12	10.065	10.179	10.003	10.058	10.053	10.164	10.024
5.0621	5.7042	5.0089	4.9186	5.0255	5.4551	4.8618	5.3051	5.4489	5.2267	5.3185	5.8402	4.8464	5.2432	4.9763	4.8184	5.3984	5.3642	5.5394	5.3104	5.6069	4.9807	5.1621	4.4372	5.2372	5.3744	5.2799	4.6778	4.5916	5.1791	4.9045	5.5579	4.8068	4.8543	5.6702	5.9603	4.7425	5.642	5.2405	5.4109	5.6935	5.4304	5.4309	5.6404	5.4508	5.3226	5.0524	5.33	6.0563	5.1273
7.4357	7.0596	7.2752	7.4151	6.3844	7.0449	7.407	7.5069	7.2393	7.4279	7.077	6.4117	7.4165	7.3976	6.3637	6.5484	6.8875	6.7461	6.5899	6.8174	6.9134	7.3492	7.4422	7.39	7.225	7.0638	7.1704	7.6423	7.3495	7.506	7.6771	7.0691	7.2702	7.2682	6.9835	6.5369	7.534	6.5408	7.3218	6.7109	7.4881	7.1934	7.3567	7.6465	7.5447	7.8537	7.3841	6.9631	7.6326	7.095
10.544	10.456	10.084	10.297	10.29	10.179	10.47	10.346	10.361	10.468	10.388	10.237	10.305	10.15	10.336	10.446	10.347	10.168	10.26	10.062	10.36	10.229	10.347	10.473	10.332	10.381	10.202	10.31	10.347	10.217	10.196	10.199	10.422	10.235	10.022	10.214	10.138	10.248	10.011	10.302	10.2	10.152	10.156	9.9081	10.171	10.101	10.335	10.422	10.245	10.493
6.1448	6.8356	6.2184	6.4027	6.3325	6.9493	6.8046	6.7032	6.6226	6.8101	6.705	6.5134	6.2889	6.2021	6.4639	6.4829	6.6576	6.1398	6.4472	7.2781	6.528	6.5567	6.5583	7.0857	6.7163	6.3487	6.7311	6.3564	6.8153	6.75	6.5778	6.9263	6.6721	6.8024	6.5368	7.3983	6.4159	6.6939	6.3587	6.8216	6.3696	6.6559	6.5625	6.5243	6.5111	6.853	7.0207	6.9892	7.4113	6.8544
5.6702	5.7434	5.7588	5.4774	5.7424	5.445	5.5048	5.4008	5.5721	5.4224	5.592	5.3251	5.5872	5.2459	5.3877	5.5327	5.4828	5.2738	5.2558	5.213	5.6319	5.4852	5.228	5.209	5.5015	5.7083	5.3098	5.6998	5.3709	5.5251	5.3787	5.5133	5.5271	5.3008	5.4334	5.3708	5.6874	5.4634	5.4688	5.118	5.6068	5.5883	5.6902	5.4479	5.5425	5.6876	5.5731	5.6027	5.5491	5.8166
8.2454	7.8192	8.1273	8.0895	8.2724	7.9443	8.9305	7.9462	7.7748	8.0456	8.0992	8.1346	8.757	7.546	8.0519	7.96	8.8874	8.0947	8.1043	7.7044	8.6487	7.3496	7.3597	7.376	7.4309	7.7003	7.0668	7.8342	7.8834	8.0567	7.9543	8.0782	8.1092	7.5197	8.217	8.0099	8.2306	8.2843	8.1517	7.8899	7.8967	8.4121	8.2209	8.267	8.5748	8.0565	8.4124	7.6194	8.0529	8.6744
9.0316	8.8813	8.789	8.6409	7.881	8.2838	8.7633	9.0112	8.6858	8.9184	7.9302	7.6581	8.9199	8.4678	8.1253	8.6486	8.4607	8.3891	8.3774	8.4527	8.5336	8.6746	8.6262	8.6486	9.0813	8.683	8.5894	9.1739	8.8243	8.7611	8.7282	8.406	9.0198	8.9028	8.6302	8.0218	8.7357	8.1033	8.9367	8.195	8.7995	8.5437	8.6486	8.7059	9.2789	8.9069	8.9124	8.6573	8.8665	8.4533
11.146	11.329	11.492	11.408	11.635	11.94	11.306	11.409	11.577	11.57	11.961	11.746	11.421	11.918	11.477	11.605	11.376	11.879	11.978	11.959	11.682	11.712	11.806	11.898	11.639	11.552	11.778	11.249	11.912	11.927	11.87	11.329	11.942	11.954	12.078	11.921	11.463	12.217	11.618	11.595	12.052	11.91	12.121	12.174	12.038	11.975	11.815	11.149	12	11.418
8.8852	9.4395	9.1787	9.1385	9.1853	9.2603	9.2358	9.4197	9.5789	9.3698	9.8935	9.2499	9.2063	9.7079	8.7402	8.8625	9.0123	9.7894	9.8514	9.9608	9.0683	9.8097	9.526	9.3859	9.5005	9.4088	9.6408	9.4065	9.1225	9.6394	9.878	9.3624	9.6187	9.698	9.7802	9.6347	9.1493	9.6118	9.7087	9.9301	9.4596	9.436	9.1135	9.5672	9.5571	9.8235	9.1579	8.8702	9.8901	9.0923
10.093	10.473	10.584	10.67	9.8701	10.844	10.531	11.244	10.717	11.331	10.773	10.581	10.758	10.677	10.02	10.426	10.449	10.607	10.441	10.874	10.526	9.8517	10.828	10.664	10.135	10.655	10.428	10.708	10.753	10.341	10.404	10.882	10.494	10.282	10.68	10.098	11.184	10.653	10.947	10.382	10.777	11.004	10.762	10.893	10.719	10.14	10.665	10.079	10.536	10.54
10.093	10.473	10.584	10.67	9.8701	10.844	10.531	11.244	10.717	11.331	10.773	10.581	10.758	10.677	10.02	10.426	10.449	10.607	10.441	10.874	10.526	9.8517	10.828	10.664	10.135	10.655	10.428	10.708	10.753	10.341	10.404	10.882	10.494	10.282	10.68	10.098	11.184	10.653	10.947	10.382	10.777	11.004	10.762	10.893	10.719	10.14	10.665	10.079	10.536	10.54
8.5651	8.1616	8.6187	8.7159	8.5493	8.3117	8.8276	8.584	8.4025	8.5188	8.4434	8.0712	8.4183	8.514	8.4195	8.4727	8.693	8.3512	8.3863	8.5526	7.8133	8.4872	8.5304	8.335	8.5317	8.3855	8.5803	8.6077	8.3097	8.6139	8.6565	8.7472	8.2372	8.5016	8.4355	8.7305	8.6003	8.2261	8.5253	8.6867	8.722	8.8229	8.5814	8.6815	8.474	8.758	8.6294	9.123	8.6753	8.5504
10.894	11.438	11.257	11.306	10.725	10.948	10.646	11.27	11.187	11.099	11.534	10.813	11.053	11.079	10.751	11.143	10.868	11.11	11.007	11.248	11.052	11.376	10.872	11.437	11.291	11.293	10.788	11.039	11.39	11.181	11.104	11.014	11.288	11.053	10.963	11.106	11.166	11.019	11.071	10.827	10.712	11.253	10.667	11.231	10.948	11.111	11.212	11.002	10.896	10.729
7.938	9.4731	8.3503	8.8819	8.9999	8.6408	8.2141	8.5586	9.1577	8.4893	8.8937	9.8233	8.533	8.9216	9.0001	8.8037	8.7519	9.2915	9.7573	9.6858	9.4351	9.3031	8.9513	8.5469	8.8535	8.9644	8.6681	8.3711	8.434	8.9667	8.6195	9.067	9.0658	9.01	9.2191	9.5463	8.3513	9.3209	8.6808	9.9315	8.9385	8.9154	8.8321	9.2515	9.6374	9.5963	8.9997	8.934	9.6637	8.4768
7.5995	7.7723	7.7674	7.7246	7.4327	7.7278	7.9041	8.1554	7.9218	7.8314	8.2455	7.8229	7.8671	8.0907	7.5647	7.6767	7.7501	7.8276	7.9706	7.9852	7.6324	8.1572	8.2261	7.9781	7.7249	7.8137	8.2128	7.7872	8.2116	8.3388	8.2714	7.8979	8.0276	8.122	7.9039	8.0679	8.0375	7.8015	7.9739	7.6702	8.2334	8.0351	8.1862	8.349	8.148	8.204	8.0188	7.8368	8.5377	7.7735
8.7571	8.5428	8.5443	8.5664	8.4077	8.7265	8.9823	8.768	8.5227	8.5552	8.8702	8.5978	8.4705	8.6862	8.8052	8.6966	8.7084	8.414	8.5936	8.4938	8.7531	8.62	8.6162	8.8605	8.7185	8.6828	8.5378	8.6275	8.9936	8.7078	8.6557	8.532	8.9584	8.706	8.5319	8.5573	8.6584	8.6657	8.4652	8.8737	8.7954	9.0195	8.8445	8.6786	8.9626	8.8006	9.0519	8.8341	9.0665	8.7343
11.599	11.808	12.058	12.481	12.991	12.468	11.96	12.251	12.379	12.28	12.883	13.015	12.335	12.332	12.609	12.358	12.525	12.585	12.925	12.735	12.122	11.366	12.075	12.358	12.019	12.365	12.454	11.921	12.333	12.519	12.437	12.534	12.451	12.525	12.746	12.78	12.266	12.882	11.851	12.8	12.384	12.526	12.374	12.418	11.921	12.139	12.268	12.558	12.258	12.501
5.7317	6.1766	6.4315	6.443	6.4118	6.9274	6.7155	6.5145	6.9176	6.4758	6.8809	6.965	6.0925	7.5011	6.6178	6.4214	6.5399	5.7914	6.1226	6.8697	7.3659	7.266	6.3178	6.3379	6.6412	6.5849	6.2907	6.4465	6.2897	6.7163	6.2918	7.2691	6.9176	6.5765	6.0836	6.7939	6.8219	6.4949	6.7622	7.2136	7.0988	6.7157	6.123	6.5217	5.8657	6.5143	6.509	6.5695	6.9426	6.7121
8.9691	8.0771	7.8881	7.7389	8.0237	8.3152	8.4138	8.4006	8.8388	8.0306	8.3929	8.4136	7.696	8.2035	8.0366	8.2347	8.2042	8.3152	8.2049	8.3632	8.2163	8.6237	8.8099	8.4308	8.7973	8.1971	8.6553	8.7073	8.1643	8.2609	8.5773	8.4471	8.1423	8.1345	7.9176	8.2185	8.0285	7.7662	8.1473	8.0357	8.5261	8.6765	8.489	8.6674	8.3386	8.7343	8.4433	8.489	8.2513	8.1663
3.0446	2.4871	2.9419	3.6868	3.472	3.545	3.2162	3.3879	3.1528	2.9473	3.1318	3.1793	2.7675	3.3223	3.4499	3.2868	3.1656	2.8393	2.8862	2.933	3.0958	2.8987	3.372	3.1319	2.7499	3.3319	2.8483	2.9789	3.3526	3.3701	3.2254	3.3476	2.8265	3.2206	3.0078	3.5358	3.0482	3.0933	3.4633	3.8275	3.0739	3.5443	2.9392	3.748	3.0099	3.2114	3.183	2.6338	3.0946	3.5567
6.6818	7.472	6.8375	6.4553	5.9788	6.3081	6.4362	6.5524	6.6194	6.2831	7.1593	6.1942	6.3023	6.0303	6.0135	6.2426	6.1382	6.3339	6.6582	6.9393	6.3275	6.2612	6.7624	6.8293	6.0785	6.0437	6.6564	5.9472	6.6533	6.5934	6.6048	6.2752	6.3266	6.4488	6.5945	6.2379	6.1177	6.8483	5.7415	5.8487	6.3653	6.4637	6.3166	6.4335	6.541	6.1742	6.8922	5.9606	6.83	6.2688
6.0318	5.7197	5.8426	6.0024	6.063	6.1647	6.314	6.1837	5.6825	6.1923	6.2179	6.636	6.0482	6.2529	6.2051	5.9995	6.0566	5.9901	5.8593	5.8757	5.8065	5.9704	5.946	5.7383	6.1145	6.1562	6.0482	6.1091	5.7096	6.1184	6.029	6.538	5.6985	5.9952	6.1897	6.4675	6.4145	6.0074	5.985	6.2996	6.3542	6.1316	6.4169	6.2292	5.9537	6.293	6.0713	6.0982	6.3013	6.1508
9.3962	9.2185	8.9317	8.8785	8.3895	9.2364	9.1718	9.4572	9.2393	8.9676	9.5852	9.2634	9.0944	9.1033	9.0773	9.0851	9.2855	9.3234	9.2503	9.1545	9.5834	8.7206	8.861	9.2384	9.2291	9.2443	9.0862	8.7936	9.4362	9.1872	9.2227	8.94	9.6655	8.9734	9.4922	9.244	9.4131	9.414	8.7836	9.6336	9.2141	9.0838	9.1607	9.3095	9.2072	9.006	9.2371	8.9727	9.0214	9.0258
5.1611	5.4389	5.4898	4.4563	4.8063	5.1798	4.8007	5.0081	5.1454	5.5149	5.0129	4.9279	5.149	4.9716	4.8405	4.937	5.0006	5.2868	5.2138	5.2418	4.9395	5.2159	5.2505	5.0535	5.1072	5.1488	5.012	5.1976	5.0679	5.133	5.1914	5.132	4.8849	5.0065	5.1231	4.9554	5.1304	4.9363	5.262	5.0792	5.1284	5.0259	4.9342	5.0923	5.2541	4.9117	4.7797	5.196	4.9414	5.1278
5.8232	5.6784	5.8813	6.8172	7.0753	7.9582	6.8249	7.172	6.4974	7.0146	6.8471	8.7221	8.16	8.6893	7.1594	6.9831	8.0594	5.8499	6.6859	6.1004	7.4297	6.307	6.2692	6.3719	7.16	7.792	6.2972	6.487	6.228	6.5348	6.3008	8.5234	6.2479	6.4814	6.4182	6.2291	8.7092	7.0569	7.3796	8.2565	6.8163	6.5722	6.4145	7.2281	6.5131	6.1206	7.6103	7.7807	6.6981	9.2276
9.1912	9.4218	9.3835	9.5588	9.1571	9.5291	9.1963	9.4491	9.4639	9.4904	9.4568	9.2848	9.2041	9.7285	9.4592	9.5945	9.4332	9.4555	9.4506	9.5616	9.2576	9.4839	9.3025	9.5514	9.4268	9.6419	9.378	9.3524	9.5699	9.5776	9.5912	9.2442	9.5188	9.5152	9.564	9.4713	9.5193	9.5463	9.5083	9.6103	9.7054	9.5516	9.8206	9.842	9.6607	9.5464	9.4122	9.0672	9.5145	9.4266
7.3931	3.658	3.7621	4.4165	3.803	4.1955	4.1675	3.3718	8.24	4.1721	7.6947	3.8634	4.2169	4.2031	4.1525	3.8226	4.1862	7.0959	6.8412	7.0091	3.9883	5.7936	7.1653	6.8595	4.3493	4.1583	6.975	3.9699	7.0601	7.1396	6.938	3.9083	7.0167	7.9595	7.1066	7.1435	4.3522	7.4866	4.2315	3.9832	7.1544	7.6528	7.6981	7.489	7.5466	7.3053	4.5626	4.4449	7.9903	4.2958
8.4643	8.537	8.8749	8.7749	8.6805	8.3781	8.572	8.3195	7.7507	8.5375	8.6164	8.462	8.5295	8.2082	8.5452	8.0626	8.7637	8.7675	8.6534	8.471	8.1517	7.8277	8.1944	8.4827	7.9566	8.2154	8.1715	8.6858	8.5107	8.4446	8.381	8.2914	8.4216	8.2414	9.0071	8.72	8.1541	8.8176	8.2484	8.7681	8.6996	8.5328	8.4783	8.1364	8.3042	8.534	8.8275	8.4035	8.2332	8.5354
3.1954	3.4996	3.3853	3.6413	3.5721	3.6805	3.6746	3.6866	3.377	3.5835	3.4529	3.2344	3.429	3.5297	3.4996	3.8014	3.6282	3.5844	3.7886	3.9707	3.6895	3.265	3.6704	3.7432	3.5897	3.6401	3.5362	3.4573	3.7712	3.6075	3.4371	3.305	3.9603	3.6314	3.853	3.64	3.4248	3.5953	3.2496	3.6992	3.2593	3.5478	3.7111	3.7749	3.8244	3.5352	3.501	3.1188	3.6389	3.0685
9.3929	8.5398	8.6335	9.4132	8.6726	8.9096	9.0504	9.4186	9.3863	9.1773	8.9137	8.8649	8.8895	8.9972	8.7438	9.2021	8.7723	9.0277	8.8234	9.3033	8.8278	9.3826	9.5916	9.5974	9.214	9.6607	9.4269	9.217	9.5867	9.4817	9.5883	8.5529	9.3895	8.9397	9.0321	9.5212	9.3098	9.0246	9.3401	8.99	8.933	9.3455	9.4815	9.9594	9.6998	9.5202	9.4603	8.1562	9.2811	8.597
9.2454	9.7637	9.112	9.6108	9.6746	9.0678	9.4477	9.2671	9.3851	9.2516	9.8875	9.9301	9.2105	9.1751	9.2246	9.0923	9.5559	9.6999	9.9283	9.3947	8.9681	9.4299	9.4327	9.1684	9.1929	9.2409	9.3919	9.4457	9.4873	9.4486	9.5133	9.4331	9.6344	9.6108	9.7449	9.8351	9.4623	9.6047	9.3293	9.7523	9.7453	9.6505	9.3032	9.6947	9.4797	9.8902	9.4437	9.7893	9.7746	9.4272
5.9889	5.4638	5.668	5.7433	6.06	5.5842	5.5063	5.376	5.6793	5.1468	5.9451	5.254	5.4657	5.936	5.697	5.4465	5.7004	6.0287	5.5558	5.4747	5.3956	6.0143	5.5285	5.7228	5.5767	5.7995	5.9576	5.5567	6.0919	5.5087	5.9442	5.702	5.9973	5.9647	5.7591	5.5836	5.4286	6.2269	5.974	5.4783	5.563	5.5309	6.2259	5.1776	5.8715	5.9455	5.3446	5.48	6.2798	5.2433
4.4623	4.7975	4.4729	4.6682	4.221	4.3018	4.2899	4.593	4.4267	4.6078	4.5362	4.5103	4.3637	4.7507	4.3238	4.4124	4.4502	4.522	4.4676	4.5348	4.492	4.5406	4.0699	4.2708	4.4615	4.6001	4.3248	4.4358	4.4068	4.1538	4.261	4.2841	4.4127	4.3156	4.4458	4.2827	4.642	4.3458	4.4996	4.3692	4.359	4.1931	4.6811	4.6367	4.461	4.7666	3.8508	4.29	4.126	4.4006
5.3203	5.8449	6.013	5.7543	5.3402	5.5811	6.0187	6.1245	5.7921	6.2568	6.0877	5.8263	5.8722	6.3391	5.3708	5.7699	5.856	5.6219	5.4851	5.9187	5.334	6.2761	5.789	6.1209	6.071	6.2667	6.2132	6.5463	5.9364	6.0203	6.3797	5.9119	5.5675	5.8082	5.8374	6.2527	5.7236	5.8893	6.0626	5.699	5.8007	5.5261	6.0209	6.6011	5.6566	5.8651	6.0666	5.7918	5.8727	5.5332
12.895	12.272	12.646	12.352	11.853	12.591	12.969	12.657	12.46	12.691	12.139	12.172	12.939	12.739	12.618	12.849	12.745	12.317	12.216	12.158	12.673	12.88	12.879	12.859	12.766	12.911	12.64	12.885	12.758	12.758	12.854	12.363	12.854	12.62	12.737	11.957	12.808	12.623	12.973	12.35	12.444	12.548	12.467	12.615	12.898	12.434	12.694	12.383	12.481	12.585
6.9051	7.0421	6.7922	6.9857	6.7562	6.6983	6.6477	6.6526	6.7464	6.65	6.5953	6.5148	6.6299	6.5214	7.0076	6.7836	6.5493	6.7048	6.7803	6.7402	6.8852	6.3701	6.8888	6.8269	6.6087	6.798	6.8188	6.6362	7.0148	6.9595	7.0784	7.0909	6.8807	6.8669	6.9858	6.9918	6.8399	7.0625	6.9163	7.1713	6.683	7.1523	6.7999	6.8206	6.9527	6.6005	7.0382	6.9034	6.8621	6.5853
11.411	10.962	11.413	11.237	11.362	11.639	11.726	11.397	11.499	11.715	11.571	11.559	11.555	11.419	11.529	11.586	11.447	11.48	11.675	11.062	11.672	11.464	11.712	11.501	11.365	11.603	11.6	11.534	11.322	11.588	11.708	11.573	11.532	11.515	11.479	11.309	11.474	11.338	11.599	11.206	11.522	11.588	11.545	11.136	11.378	11.305	11.457	11.608	11.43	11.692
6.7751	6.5958	6.9474	7.1965	7.0076	6.8711	6.8404	6.9177	6.5296	6.9844	6.9247	6.6811	6.8143	6.8842	7.0601	6.8164	7.0527	7.1659	7.2128	7.171	6.5413	6.8544	6.6741	6.7305	6.6794	6.612	6.61	6.9319	6.7152	6.9497	6.7155	6.9269	6.6897	6.9733	7.496	7.4526	6.7415	6.8711	6.8108	7.1814	6.9239	6.9319	6.6565	6.9486	7.1303	7.3244	6.8893	6.6442	7.1673	7.0207
5.2204	5.3015	5.5233	5.8821	5.0993	5.7295	5.776	5.957	5.5327	5.754	6.0231	5.7941	5.8631	5.9883	5.7028	5.7583	6.0473	5.7838	5.8255	5.8395	5.3863	5.7395	5.6779	5.7697	5.7832	5.8117	5.7059	5.6895	5.9896	5.8507	5.6492	5.8479	6.0082	5.6604	6.0031	6.2848	5.7889	5.8883	5.4672	5.8809	5.7512	5.5738	5.6134	5.559	5.566	6.0257	5.9048	5.7544	5.8261	5.4843
9.3674	9.1516	9.0219	8.6989	8.6174	8.8965	9.2426	9.1839	8.9471	9.0068	8.9502	8.7276	8.9407	8.8713	8.9938	8.9243	9.018	8.8078	9.0313	8.7661	9.0179	9.2091	8.9983	9.0785	9.3249	9.1042	9.1566	9.1812	8.8342	8.8168	8.9837	8.8436	9.0682	8.9843	8.5427	8.6309	8.8782	8.4583	8.8356	8.7034	8.9538	8.9726	8.8483	8.5476	8.8968	9.1344	8.9075	9.0235	9.0507	8.9833
9.8875	10.675	10.159	9.9158	10.293	10.273	10.057	10.394	10.508	10.205	10.38	10.459	10.195	10.3	10.044	10.185	10.107	9.9635	10.108	10.417	10.238	9.9387	10.13	10.057	10.19	10.188	10.137	9.8568	10.169	10.221	10.121	10.35	10.127	9.9038	10.352	10.548	10.394	10.413	10.229	10.389	10.2	9.836	10.237	10.319	10.195	10.108	10.137	9.9223	10.437	10.042
9.4092	9.3049	8.9972	9.2173	9.3329	9.63	8.7336	9.2643	9.2076	9.5621	9.5541	9.5409	9.1855	8.8604	9.2045	9.1019	9.4513	9.2282	9.3023	9.1702	9.1427	8.9143	9.2821	9.1838	9.3402	8.9783	9.3365	9.0988	9.2511	9.4562	9.427	9.3225	9.2461	9.3046	9.5675	10.047	9.842	9.7227	9.3306	9.3488	9.5167	9.1676	9.5051	9.6529	9.218	9.4427	9.4442	9.0632	9.4263	9.5596
6.9935	7.2241	6.523	6.6965	7.0235	6.9629	6.9436	6.9482	6.6725	6.4696	7.0649	7.3008	6.4313	6.7567	6.8964	6.8913	6.8839	6.6007	6.6176	6.6028	6.8914	6.6567	6.9409	6.6235	6.4641	6.8025	6.7956	6.3401	6.8312	6.7633	6.7147	6.9247	6.7842	6.6954	6.8782	7.0272	6.5473	6.9471	6.7644	6.9815	6.7452	6.8256	7.1215	7.0499	6.7774	6.8141	7.0123	6.7127	7.1767	6.7152
9.9988	9.5275	9.7136	9.8163	9.6688	9.7209	10.085	9.7597	9.9551	9.8771	9.6939	9.9248	9.5694	9.7993	9.6371	9.8084	9.7639	9.9448	9.8406	9.8042	9.7328	10.146	10.232	9.9332	9.8515	9.82	9.9332	9.8973	9.9198	10.065	10.22	10.056	9.6433	10.218	9.7313	9.6931	9.8283	10.011	9.992	10.185	10.029	10.226	10.038	9.9815	10.199	10.309	9.984	10.132	10.098	9.9871
6.4237	7.746	6.2001	7.384	7.5079	6.5426	6.3103	6.4857	6.5092	6.3325	7.5305	6.7227	7.0983	7.2322	7.433	7.1512	6.5213	7.0533	7.42	6.5999	6.1611	6.6003	6.4948	6.4369	7.0046	7.1579	6.3854	6.0978	7.3957	7.2546	7.0879	6.664	7.3471	7.0555	7.2891	6.7304	6.2376	7.5041	6.1375	6.8357	7.5725	7.7094	7.4209	6.5437	7.2617	7.2726	7.5843	7.1338	6.7562	7.2673
10.922	12.285	12.864	12.971	11.86	11.583	12.458	12.146	12.281	11.655	12.33	12.89	11.481	12.476	12.046	12.095	11.888	12.271	12.549	11.921	11.963	11.746	12.062	12.328	10.99	13.005	12.361	10.789	13.229	12.594	12.3	12.778	13.493	12.636	11.701	12.787	12.378	12.292	10.784	13.002	12.663	13.188	12.571	12.471	12.699	12.725	13.198	11.658	13.188	12.305
5.0577	5.2247	5.1369	5.1582	5.1979	4.7312	5.196	5.028	5.0926	5.1481	4.9117	4.9338	5.1086	5.0277	5.0081	5.2923	5.0648	4.8267	4.9767	5.1846	5.0925	5.0531	4.7944	4.9501	5.1883	5.2556	5.2206	4.9715	5.2401	5.0265	4.9859	5.0042	5.236	5.1204	5.0025	5.0288	4.8857	5.1456	4.9719	5.0063	4.7416	5.1909	5.0527	4.7426	4.8796	5.0487	5.2569	5.0901	5.1293	4.8678
9.0288	7.6892	7.2502	7.107	6.1711	8.5863	7.4134	8.025	9.833	9.9971	8.1834	6.7687	9.1633	8.0999	6.5649	8.29	8.4458	9.2195	7.9573	8.5303	9.1415	9.7392	9.3744	10.046	9.4072	7.9708	9.3755	10.008	7.6497	9.2589	9.2667	7.3153	7.1566	9.306	8.3371	7.7267	9.3403	8.4428	10.246	8.0014	8.1583	7.239	8.1128	9.3786	7.7992	8.7726	7.8959	8.6026	7.679	8.0965
6.5043	6.8154	7.2446	5.7211	6.4509	6.9706	7.4297	7.6474	7.0298	7.0185	6.8247	7.4465	6.7021	7.4096	7.0876	7.1215	6.8336	6.6109	6.4799	6.626	6.9648	7.1029	7.2795	6.8062	7.0299	7.3136	7.011	7.2554	7.1478	6.4966	7.0293	6.9953	7.0789	6.6076	6.2515	6.4615	6.5784	6.4394	6.6784	6.3788	6.9169	6.6577	6.9613	6.7673	6.6381	6.9619	6.9845	6.2624	6.7677	6.7676
3.9562	4.2867	3.9685	4.2575	4.2648	3.813	4.3568	3.9482	3.8575	4.0635	3.8589	3.9922	3.9974	4.4061	4.2092	3.9938	3.8143	4.4061	4.1303	4.0289	3.8388	4.0306	3.7514	3.9612	4.0702	3.9611	3.6619	4.1487	3.6251	3.9274	3.6998	4.2119	4.1919	3.7557	3.8197	4.0172	4.0521	3.9004	4.0652	4.0573	4.0466	3.8417	3.8437	3.8607	4.0793	3.7818	3.8408	4.3721	3.8443	3.9963
11.103	11.101	10.983	10.93	11.134	10.929	11.432	10.838	10.656	10.852	11.183	11.288	10.99	10.56	11.26	10.876	11.533	11.558	11.509	10.393	11.439	10.33	10.302	11.219	10.656	10.833	10.956	10.938	11.403	10.711	10.678	10.8	11.402	10.81	11.522	11.327	10.602	11.16	10.41	11.059	10.838	11.219	10.881	10.801	10.334	10.725	11.043	10.868	10.166	10.869
6.8405	6.7047	6.1578	6.1495	6.1649	5.9931	6.4317	6.3653	6.7917	6.6826	6.0921	6.1333	6.6175	5.8514	6.0682	5.8393	6.5783	5.8339	6.2636	6.204	5.9251	6.4304	6.1634	6.4355	6.5204	6.2152	6.2133	6.607	6.4624	6.8139	6.9431	5.8963	6.4808	6.1168	5.8637	6.4861	6.9453	6.2779	6.7621	6.2905	6.4949	6.0512	6.5659	6.8833	6.0945	6.9986	6.9051	5.8362	6.5032	6.3366
3.4129	3.316	3.1589	3.445	3.1198	3.4865	3.5621	3.5389	3.6049	3.7741	3.6109	3.1769	3.7175	3.3423	3.3041	3.1418	3.6134	3.4393	3.7841	3.8984	3.3382	3.5281	3.4243	3.7207	3.6755	3.4624	3.5249	3.5465	3.5296	3.7418	3.8077	3.2242	3.3023	3.5233	3.6497	3.8178	3.7719	3.291	3.3513	3.6694	3.3971	3.1358	3.3186	3.5378	3.1942	3.4853	3.3536	3.4633	3.4159	3.212
4.7721	3.4612	3.9687	3.466	3.6986	4.3115	3.9093	3.5193	4.7286	4.1335	6.4057	3.7997	4.5003	3.6649	3.6103	3.7369	3.8731	4.6204	5.8616	4.6495	4.6754	4.4926	4.5608	5.2142	4.2715	3.7574	4.2528	4.3587	3.5729	3.9082	4.6943	3.6561	3.6735	4.3488	5.0129	4.7879	4.7007	4.1197	4.0479	3.6871	4.3062	3.9215	4.5135	4.8034	3.4409	3.6547	3.8623	4.3765	3.5955	4.3457
6.0434	5.7787	5.8524	5.8002	6.112	5.7031	6.0095	5.8555	5.7192	5.7458	5.5884	5.6372	6.1682	5.978	5.769	5.7043	5.899	5.6563	5.7737	6.0124	5.8732	5.8475	5.7158	5.885	5.9348	6.0471	5.7521	5.7243	5.985	5.7635	5.8605	5.8091	6.0424	5.6979	5.8186	5.4693	6.0546	5.7821	6.0152	5.6473	5.71	5.9179	5.6975	5.5176	5.6604	6.0689	5.865	5.9159	5.5787	5.8795
8.366	8.0844	7.9813	7.8418	7.7094	8.203	8.4834	8.0832	8.0557	8.1873	7.9644	8.5649	7.8951	8.0784	8.0452	8.0125	8.2594	8.3059	8.2059	8.2181	8.3626	8.4815	8.4405	8.23	8.242	8.1088	8.3097	8.2463	8.0847	8.2463	8.279	8.263	7.9535	7.9603	8.2096	8.1658	8.3251	7.9713	8.5037	8.3812	8.1763	7.9007	8.2718	7.8713	8.4173	8.2001	8.0537	8.3045	8.2299	8.1978
7.3087	7.5425	7.0354	6.8453	8.0707	7.9498	7.4593	7.5156	7.2263	7.9518	8.3043	7.3226	8.5915	6.7828	7.2821	7.2899	7.9495	8.0201	8.5656	8.0648	7.7645	8.1403	8.3063	8.2711	7.8226	7.1348	7.8174	7.43	7.7088	8.462	8.261	8.0075	7.8759	8.2776	8.5544	7.8992	8.5004	8.4138	8.4801	8.1807	8.1831	7.4609	8.0021	8.3746	7.2411	8.073	8.2534	7.7093	7.4108	7.8822
10.822	10.799	10.915	9.9192	9.5329	10.904	10.589	10.526	11.429	11.885	10.423	8.2966	11.538	10.892	9.437	10.959	10.571	10.967	10.186	11.145	11.025	12.026	11.793	11.686	11.462	10.749	11.091	11.321	11.33	11.482	11.57	11.409	10.713	11.315	11.204	10.149	11.355	10.595	12.4	10.325	11.79	9.908	10.993	11.924	11.434	11.624	11.48	10.334	11.459	10.167
7.159	6.7681	6.7601	6.9006	7.0839	6.7135	6.8875	6.8831	6.7456	6.9924	6.7641	6.6225	6.9255	6.8086	6.5535	6.7038	6.9676	6.9581	6.8236	6.7531	6.8722	6.9535	6.7526	6.6822	6.9711	7.0923	6.9234	7.1229	6.9246	6.7669	6.7721	6.4707	6.814	6.6274	6.8593	6.7758	6.7502	6.6477	6.9267	6.4514	6.8066	6.6926	6.7574	6.5489	6.7332	6.5861	6.6889	6.9989	6.5694	7.1168
9.8269	9.5761	9.2951	9.1231	9.4316	9.0893	9.5642	9.2766	9.4552	9.352	9.2488	9.0585	9.1867	9.4021	9.1058	9.2025	9.1429	9.1474	8.9796	9.0807	8.9551	9.4599	9.4737	9.0248	9.5053	9.1612	9.2377	9.5744	9.1315	9.0825	9.0891	9.2964	9.1919	9.2193	8.8786	9.0311	9.2356	8.9833	9.3058	8.6966	9.4044	9.3714	9.3253	9.309	9.2647	9.4354	9.3048	9.7205	9.3321	9.4135
9.6947	9.3676	9.0325	9.4033	10.955	9.1405	9.2279	9.4755	8.7923	11.123	10.994	9.2833	11.015	8.9488	9.2876	9.2466	10.679	10.907	11.021	11.39	11.134	10.886	10.288	11.184	11.059	9.2429	11.027	11.019	9.2656	11.359	11.201	10.632	9.3796	10.921	11.122	10.893	11.171	9.2076	11.225	11.317	11.072	9.1547	10.632	11.304	9.4974	10.885	11.487	10.723	9.3931	10.779
6.7142	6.1535	6.7407	6.4451	6.6648	6.6308	7.0527	7.0235	6.7472	6.6496	6.3528	6.6129	6.8361	6.927	6.7909	6.604	6.7174	6.8881	6.702	6.604	6.6076	6.8667	6.8652	6.8451	6.8182	6.8816	6.7661	7.0197	6.3408	6.3168	6.484	6.4584	6.3456	6.1278	6.2513	6.459	6.3864	6.325	6.8427	6.3117	6.4162	5.8733	6.5476	6.4466	5.8439	6.4622	6.2783	6.6803	6.3418	6.7703
4.295	4.06	3.8576	3.7994	4.0297	3.8484	3.7003	3.8635	3.8324	3.9121	3.7007	3.8056	3.9191	3.9227	3.577	3.605	3.8447	3.9867	3.7198	4.0029	3.783	3.7784	3.8531	4.067	4.104	4.0004	3.7807	3.6805	3.7305	3.6477	3.8822	3.92	3.7712	3.9358	4.1002	3.7611	3.9527	3.7933	4.0124	3.8448	3.8978	3.7811	3.6995	3.8753	3.5726	3.8504	3.8628	3.9087	4.0237	3.8194
2.649	2.7457	2.885	2.5215	2.9699	3.1474	2.9332	3.0349	3.0445	2.787	2.8829	3.0135	2.633	2.9152	2.5575	2.6147	2.722	3.0065	3.2975	3.6365	2.7992	3.2199	2.8927	3.3566	2.9574	3.2032	3.5308	3.1051	2.9989	3.3086	3.09	2.8655	2.8633	3.1282	2.9898	3.3248	2.9666	2.6963	2.9405	2.8081	2.9753	2.728	2.885	2.8907	2.9314	3.1171	3.0259	3.1401	3.6639	2.6092
9.25	8.3989	8.9277	9.1309	3.175	9.7813	8.8439	9.0723	8.9317	3.0471	3.0577	9.5864	3.009	9.098	9.4554	9.4817	3.2892	3.2185	3.1609	3.2248	3.0908	3.1804	7.9325	3.0599	3.4494	9.5904	3.2026	3.4401	8.5713	3.0585	3.0471	2.5959	8.7534	2.9549	2.9378	2.8463	2.8813	9.5055	3.1366	2.816	3.1404	9.1716	8.8862	2.7262	9.1065	3.2724	3.0782	3.0618	8.9068	3.5305
5.0607	5.8928	5.0118	5.3553	4.5126	5.6114	5.4293	6.3419	5.4933	5.9322	5.1174	4.6409	5.0436	5.7278	4.3579	5.1564	4.6156	5.1136	4.1847	6.2791	4.727	6.1836	5.8821	4.7165	5.1351	5.6106	4.7771	5.122	5.3682	5.2735	5.2332	4.9916	4.471	5.4736	4.4924	4.5551	5.1347	5.182	6.2199	4.0324	4.9084	4.6127	4.9904	6.4472	5.4244	5.7063	4.499	4.524	5.91	4.2189
6.0604	4.627	5.1874	5.4575	4.7346	5.1969	5.9736	5.6241	5.4231	5.9902	5.8397	5.7117	5.2196	5.6912	4.8378	4.4192	5.4164	5.4554	5.5823	5.128	5.5901	5.019	5.5929	5.7137	5.6135	5.1503	5.5612	5.8791	4.881	4.9755	4.6343	5.6057	5.1723	5.0309	5.8713	6.1673	5.9187	5.4835	5.1319	5.3104	6.0923	6.0055	5.9678	6.153	5.6002	5.2548	5.6803	5.3888	6.0821	5.3673
9.6382	9.4219	9.3547	9.2625	9.1587	9.4242	10.009	9.1395	9.7914	9.5557	8.9892	9.6278	9.191	9.6189	9.2583	9.5743	9.6279	9.2315	9.4074	9.2342	9.4574	9.9982	10.048	9.6395	9.5848	9.6125	9.6387	10.058	9.4919	9.7068	9.7832	9.4817	9.3392	9.6203	8.8128	9.1636	9.4983	9.1287	9.8539	9.0049	10.06	9.9101	9.7838	9.8774	9.7225	10.115	9.8771	10.068	9.8635	9.6757
7.8211	8.5846	8.1807	8.0292	8.1512	8.1201	7.606	8.2774	8.7811	7.9799	8.3967	9.1614	7.8687	8.4746	8.2776	8.5516	8.2115	8.2777	8.6973	8.5657	8.7601	8.6577	8.1939	7.9328	8.2798	8.2247	8.2195	7.8746	8.2244	8.2746	8.0854	8.3374	8.6789	8.339	8.4739	8.4205	8.1567	8.3706	8.0825	8.9178	8.691	8.2918	8.5085	8.6846	9.1381	9.0455	8.4122	7.8101	9.0992	7.7678
8.2601	8.2245	7.946	8.0221	8.0012	7.8827	7.9388	8.1666	7.9425	8.1826	8.4932	8.0752	7.8256	7.961	8.0257	7.8555	8.0794	8.1012	8.1327	8.2204	7.7793	7.9943	8.0393	8.3255	8.0732	8.0849	7.9124	8.0764	7.971	8.0674	8.0829	8.1719	8.0271	8.0996	7.8844	8.2463	8.3058	7.9768	7.8397	8.2322	8.1528	7.9192	7.8895	8.0747	7.8645	8.1783	8.2545	8.2597	8.2465	8.1971
6.5952	5.9813	5.5169	5.9832	7.1238	6.0076	6.2501	5.8688	6.2883	7.408	7.33	6.8501	5.4271	5.5438	6.786	6.0526	7.3836	7.1821	7.0452	7.448	7.2605	6.7397	7.0889	7.2192	7.5752	7.1234	6.1277	7.5233	6.0007	7.3965	7.4286	7.7547	5.9593	7.3589	6.2567	7.2491	7.2044	6.6222	7.1229	7.6206	7.6592	6.1874	7.1313	7.5892	5.7694	7.6051	7.477	7.9428	6.4162	7.4134
9.7397	10.28	10.061	10.229	10.311	10.079	9.5143	10.045	10.085	10.089	10.183	9.8947	9.9671	10.147	9.9351	10.103	9.9629	9.9238	10.138	10.306	10.11	10.076	10.114	10.217	9.9477	10.204	9.8742	9.6605	10.244	10.232	10.169	9.8685	10.138	10.198	10.124	10.244	10.079	10.199	10.016	10.545	10.238	10.124	10.092	10.594	10.207	10.232	10.143	9.9098	10.284	9.9678
9.4677	9.4201	9.2596	9.1367	8.9033	9.1378	9.3133	9.2929	9.2953	9.3463	9.1734	9.1741	9.2204	9.3319	9.0763	9.1028	9.1217	9.1296	9.1751	9.091	9.1707	9.5299	9.3935	9.2844	9.1022	9.4623	9.2324	9.3741	9.2358	9.3124	9.509	9.3316	9.3873	9.2918	9.0059	9.0178	9.3215	9.0737	9.3658	9.2389	9.7067	9.4446	9.3953	9.508	9.3671	9.6425	9.3244	9.3294	9.5896	9.2422
9.8396	10.129	9.6785	9.9478	9.9335	9.9885	9.813	9.7485	9.5242	9.5629	10.459	10.379	9.5145	9.6116	10.25	9.7329	9.2938	9.6779	9.8362	9.5053	10.224	9.4487	9.673	9.8711	9.6492	9.3339	9.6474	9.2468	9.9614	9.6979	9.6633	9.9657	9.9526	9.4416	10.023	10.202	9.3517	10.439	9.2846	9.9667	10.293	10.342	9.9756	9.6051	10.096	9.4301	10.465	9.2523	9.5407	9.9461
10.438	11.622	10.839	10.958	11.127	10.589	10.763	10.763	10.7	10.273	10.747	10.936	10.546	10.229	10.75	10.552	10.484	10.469	11.034	10.831	10.627	10.839	10.807	10.364	10.628	10.665	10.79	10.562	10.237	10.342	10.619	10.439	10.58	10.218	10.44	10.171	9.7691	10.532	9.8335	10.737	10.574	10.563	10.13	10.249	10.308	10.571	10.413	11.14	10.821	10.405
8.0984	7.682	7.6486	7.7885	4.4941	8.2728	7.9938	7.8134	7.7892	4.9644	4.9004	4.5129	7.7687	4.7533	8.4803	8.0623	4.7687	4.6161	5.225	5.1815	5.5575	7.2187	7.2228	4.7999	5.0271	5.1912	8.0831	4.9378	7.8558	8.2547	8.1765	3.9268	8.2272	8.0358	8.1479	4.6188	5.3081	8.4748	5.5221	4.7222	8.1411	8.3905	8.1561	4.7155	7.5976	5.1935	8.0829	7.8078	8.1621	5.2993
7.4114	6.976	6.9422	6.8118	7.3014	7.0333	6.8688	7.5098	7.4912	7.2271	7.9729	8.0452	6.7064	7.84	7.3347	7.0349	7.2565	7.412	7.6722	7.3051	7.4011	6.8946	7.0463	6.5544	7.1472	7.3078	6.9552	6.9667	7.2201	7.2318	7.0422	7.9289	7.4611	7.3169	7.5254	7.7512	7.1381	7.4829	6.684	7.077	7.1426	7.4122	7.1577	7.7349	7.8002	7.577	6.8544	6.9437	7.6126	7.1152
8.9426	8.9049	8.7739	8.9986	9.2232	8.788	8.9186	8.7974	9.2063	9.8753	9.1836	8.9156	8.8243	9.406	8.9938	9.2573	9.3797	9.3645	9.5062	9.1877	9.8737	9.7905	9.6592	9.9019	9.7097	9.7662	8.8338	9.8568	8.9615	9.2051	9.2722	9.193	8.9462	9.3228	8.7667	9.2265	9.6519	8.8462	9.9364	9.5525	9.0259	9.1142	8.9747	9.708	9.4632	9.9904	9.0629	9.2866	9.2912	9.61
7.2818	6.6107	6.8747	7.4489	6.9634	7.2788	6.817	7.0123	7.046	7.3187	7.2471	7.2335	6.7148	6.8836	6.8963	7.2693	6.7514	7.1402	7.084	7.3164	7.0002	6.7568	6.98	6.763	7.2432	7.1792	7.1895	6.9928	6.906	7.0571	7.1467	6.973	6.9195	6.5797	7.0904	7.2457	6.6874	7.204	6.9782	7.2958	7.1437	7.7501	7.3657	6.8695	7.3429	6.9878	7.3808	7.0915	6.8577	7.293
8.0246	7.9408	7.6175	7.7056	7.8896	8.0046	7.9308	7.9075	7.8016	7.7199	8.3608	8.3929	7.7286	7.904	8.1115	7.8593	7.89	7.9571	7.8884	7.7633	8.0082	7.7637	7.8401	7.9552	7.865	7.9024	7.9081	7.6884	7.8899	7.7283	7.7102	8.0353	7.958	7.9076	7.8131	8.0586	7.8955	8.0292	7.5353	7.9462	7.9072	7.9566	8.0358	7.8714	7.706	7.8064	7.8589	7.911	7.9493	7.9549
5.242	5.4271	5.2052	5.6714	6.5763	5.7483	5.8369	5.274	4.8786	5.6319	6.6804	6.6287	5.0991	5.9631	6.2027	5.794	6.6421	6.2786	6.4687	6.5538	6.1038	5.2781	5.5736	6.0191	5.8779	5.7314	5.7898	5.6098	5.9364	5.5922	5.3277	5.7862	5.7932	5.8982	6.1631	7.2024	5.3278	6.2926	5.4354	6.3136	6.1766	6.5189	6.1772	6.0796	5.9597	5.9974	6.5875	5.9257	5.9179	6.2752
9.9733	9.0773	9.6315	10.186	3.3858	9.6884	9.8604	9.8379	9.6758	2.9602	3.1635	3.838	9.7258	3.5765	9.5963	10.145	2.9037	2.8482	2.8964	3.0815	3.146	8.8768	8.4862	3.3941	3.228	9.8609	9.6319	3.4469	9.5841	9.9123	9.8374	10.092	9.8299	10.128	9.5169	3.0154	9.7792	9.2581	3.1362	3.051	9.2793	9.9603	9.6374	3.065	10.072	3.0512	9.624	10.455	9.3935	2.9252
5.1412	5.3381	5.2711	4.0827	6.1726	5.3283	5.5268	4.4781	5.1561	6.4871	6.3821	5.8265	5.4805	6.4181	4.3132	5.0968	6.6754	6.6548	6.734	6.2132	6.892	6.4055	6.57	6.7988	6.7372	4.9303	4.5705	6.5644	5.3086	5.2867	5.1415	4.4758	5.4196	4.7012	4.2587	6.3065	5.3577	3.9897	6.9399	6.3901	4.583	5.1191	5.3481	6.9045	5.6273	6.658	5.5406	4.549	5.2481	7.1014
6.5005	6.5736	6.9852	6.1029	8.5973	6.1789	6.2205	6.2931	6.1615	7.9667	7.9915	8.1781	5.9402	8.19	6.6541	6.3087	6.4014	8.5003	8.2067	7.7116	7.6282	6.7376	7.0004	7.188	7.8027	5.7865	6.0983	8.9469	6.4108	6.3818	6.122	5.6191	5.9052	6.4802	6.9746	7.4924	6.4375	6.4741	8.3019	8.0186	6.4407	6.1064	6.0365	8.1979	8.0459	8.5541	7.7847	6.0605	6.8608	8.1688
6.4362	6.5354	6.3344	6.5592	6.2343	6.2941	6.542	6.3832	6.8002	6.8306	6.6568	6.5949	5.9877	6.6664	6.0957	6.2299	6.2763	6.222	6.1113	6.9507	6.1988	6.6995	6.4048	6.6734	6.2076	6.2616	6.2983	6.1922	6.3944	6.6012	6.8157	6.8005	6.434	6.8319	6.7139	6.847	6.1869	6.4813	6.2599	6.428	6.6679	6.4831	6.4798	6.5506	6.223	6.8103	6.4274	6.3372	6.6011	6.4606
10.982	10.78	11.185	11.448	10.316	10.781	11.544	11.292	11.535	10.774	10.704	10.217	11.346	10.839	10.477	11.044	10.466	10.313	10.01	10.538	10.969	11.426	11.531	10.772	11.065	11.114	11.367	11.102	10.919	11.257	11.203	11.067	10.797	11.167	10.664	9.8018	11.28	10.488	11.587	9.9983	11.124	11.189	11.259	11.015	11.465	11.142	10.995	11.123	11.499	10.362
5.2204	5.9856	4.7915	5.2368	4.174	5.2549	4.7098	5.2528	4.7179	4.9832	4.8898	5.0242	4.5637	5.1108	4.6313	5.093	5.0739	4.677	4.8676	4.4753	5.3628	4.6099	4.9542	4.708	4.5901	4.6805	4.6016	4.9207	5.528	4.8313	4.4774	5.2321	4.9946	4.7833	5.1687	4.8521	5.3177	4.7378	5.0878	4.6586	4.3676	4.0685	5.601	5.7881	4.6346	4.9344	5.2345	4.5081	5.0223	4.7039
9.392	8.1388	9.0501	9.6808	9.1155	9.3027	9.266	9.3264	9.0579	9.4726	9.7228	9.4618	9.389	9.3765	9.4616	9.2683	9.2984	9.3735	9.6457	9.7915	9.5314	9.4861	9.3509	9.6505	9.5057	9.645	9.2751	9.3965	9.5692	9.6441	9.4793	9.1412	9.8476	9.6154	9.463	9.4679	9.2825	9.653	9.3728	9.7701	9.4039	9.389	9.4418	9.5053	9.6992	9.5418	9.7002	9.1394	9.2584	9.4544
5.4692	5.7809	5.3069	5.9231	5.7831	5.2685	5.1431	5.2817	5.721	5.3112	5.7145	5.2884	5.7127	4.945	5.1929	5.3329	5.6026	4.9999	5.5316	4.9862	5.4615	5.2578	5.1951	5.3957	5.2417	5.3807	5.21	5.3577	5.9618	5.3633	5.2256	5.2325	6.2123	5.4466	5.1134	5.3295	5.5804	5.6125	5.2968	5.2099	5.7254	6.0524	5.5789	5.498	6.1164	5.6658	5.9067	5.4475	5.9235	5.6754
10.392	10.258	9.9038	10.375	8.0619	8.1068	10.27	10.384	10.345	8.1064	10.295	7.9063	9.9711	8.2052	9.8694	10.339	10.003	7.8643	8.0356	8.4073	8.2265	8.3714	9.5914	8.4591	8.5221	10.076	10.263	7.9551	10.404	10.231	10.227	10.101	9.9635	9.9755	9.8805	8.2719	9.9526	10.069	7.9579	7.8796	9.9283	8.3266	10.055	8.1004	8.3692	8.003	8.4178	10.376	10.057	10.083
5.3647	4.5784	4.7904	5.1853	4.4219	5.1043	5.1144	5.2658	5.0793	4.5224	4.9901	4.0518	5.0667	4.3354	5.6988	5.0914	5.0307	4.5759	4.3771	4.196	4.2702	4.8263	5.1081	5.1955	4.1829	5.3988	5.048	4.614	4.8705	4.8272	4.8952	5.4186	5.1178	4.9043	5.3553	4.2816	4.8247	5.2228	4.5376	4.2285	5.169	4.0589	4.99	4.1654	4.2936	4.2589	3.9414	5.35	4.7878	5.099
8.8241	9.2663	8.9715	9.8452	9.7528	9.0864	8.9413	9.0453	8.4316	8.8819	9.4833	9.087	9.3437	8.4997	9.4684	8.9617	9.4441	9.4693	9.5373	9.0611	8.6194	8.5368	8.76	8.8404	8.8146	8.8698	8.8437	8.8157	8.9222	9.2277	8.9527	9.336	9.2376	9.1695	9.8478	9.4781	9.0479	9.362	8.6465	9.4876	8.9971	9.1144	9.0015	8.696	9.1274	8.7311	9.3282	8.8637	8.839	9.1212
6.8045	7.1893	6.6738	7.0927	7.3392	6.4951	7.0156	6.7151	6.5824	6.7504	6.9973	6.9849	6.456	6.5493	6.7268	6.6012	6.9749	7.2036	6.9736	7.1272	7.0783	6.7531	6.2337	6.4392	6.9446	6.4414	6.5897	7.1254	6.9113	6.8493	6.5192	6.804	6.8354	6.9206	6.7328	7.1852	7.0563	6.7772	7.1769	7.0448	7.2019	7.4915	7.0597	7.2593	7.1281	7.2478	7.1666	7.1707	6.8659	6.9678
12.487	12.447	12.221	12.525	12.185	12.098	12.473	12.581	12.495	12.356	12.028	11.472	12.227	12.162	11.829	12.432	12.076	12.056	11.939	12.148	12.087	12.449	12.473	12.391	12.437	12.187	12.284	12.39	12.299	12.406	12.571	12.25	12.22	12.5	11.85	11.953	12.239	11.848	12.298	12.154	12.143	12.268	12.019	12.033	12.373	12.304	12.192	12.586	12.358	12.19
8.2709	8.9303	8.4402	8.3683	8.529	8.3745	8.5152	8.4042	8.5471	8.2209	8.3724	8.6508	8.3114	8.4102	8.4136	8.3304	8.5395	8.5315	8.9196	8.4236	8.7036	8.4919	8.3254	8.1403	8.501	8.6105	8.6774	8.2519	8.48	8.7189	8.6132	8.8463	8.7287	8.8051	8.5803	8.7036	8.3471	8.5985	8.5787	8.7699	9.0767	8.7389	8.8401	9.0504	8.9958	9.2265	8.879	8.5822	9.4383	8.5033
9.115	9.0275	9.061	9.2452	9.0412	8.9606	9.3525	9.2732	9.1048	8.9569	9.4703	9.1972	8.8518	8.9267	9.1968	8.982	8.9207	8.8763	9.0637	9.1676	9.0143	8.9691	9.1686	9.1971	9.1154	8.9877	9.0166	8.9772	9.2386	9.115	9.0721	9.0657	9.1908	9.0502	9.0178	9.1466	9.1599	9.1106	8.9123	9.11	9.3633	9.4715	9.242	9.1548	8.9918	9.2503	9.3359	9.6819	9.394	9.2928
7.3128	7.2268	7.4416	7.6064	7.3096	7.3214	7.5196	7.2935	6.8575	7.0141	7.4151	7.3518	7.0779	6.9907	7.4183	6.9943	7.3667	6.9012	7.0182	6.7414	6.7284	6.8357	6.8034	6.8463	6.6802	7.1287	6.98	7.1325	7.1375	7.3035	7.2153	7.5225	7.1556	7.1319	7.486	7.4634	7.3421	7.4818	7.126	7.3651	7.7411	7.5252	7.3439	7.4752	7.0552	7.5209	7.197	7.9566	7.8415	7.5072
5.4372	5.4937	5.5905	5.1924	5.3537	5.9083	6.0032	5.9008	5.5983	5.9602	5.9548	6.2395	5.8919	6.0789	5.8155	5.8518	5.7955	5.8603	5.6466	5.5555	5.7284	5.993	5.7843	5.7625	5.8233	5.8298	5.9212	6.0034	5.1624	5.5915	5.397	5.6311	5.2749	5.3246	5.4633	5.5752	5.0374	5.5881	5.6489	5.525	5.4971	5.8245	5.7406	5.709	5.7149	5.8091	5.7488	5.5482	5.5667	5.602
5.0958	4.5041	4.9179	4.8215	4.3703	4.8116	4.7339	4.8282	4.8336	4.9846	5.0553	4.9373	4.9583	4.8636	5.0502	5.1054	4.5633	4.95	4.6244	5.0601	4.865	4.9089	4.9869	4.9452	4.9521	4.9255	4.9601	4.6977	4.5402	4.805	4.7416	4.3719	4.7811	4.8714	4.82	4.8996	5.0758	4.6921	4.9301	4.8168	4.7705	4.7947	5.1145	5.0295	4.9043	4.7017	4.7126	4.4224	4.6854	4.5604
8.5932	7.9538	8.215	7.9049	7.5052	8.4785	8.64	8.8204	8.6892	8.4375	8.5411	8.1916	8.0214	8.2954	8.2951	8.5149	8.1951	7.9351	7.9171	8.1873	8.3487	8.3848	8.5615	8.3525	8.5784	8.2405	8.1916	8.427	8.2571	7.9803	8.1107	8.3147	8.3681	8.0111	7.6278	7.8845	8.2456	8.0905	8.2946	8.0499	8.1461	8.1608	8.1808	7.9604	8.3437	8.029	8.2391	8.7943	8.3394	8.2479
11.973	11.901	11.765	11.779	11.842	11.886	12.035	11.903	11.731	11.671	11.955	11.834	11.796	11.735	11.908	11.911	11.968	11.735	11.69	11.74	11.641	11.8	11.804	11.941	11.704	11.867	11.844	11.798	11.748	11.708	11.696	11.946	11.771	11.945	11.678	11.859	11.78	11.833	11.75	11.784	11.728	11.545	11.863	11.534	11.7	11.699	11.736	11.98	11.899	11.988
5.8553	5.8944	5.9879	5.9832	5.7892	6.1254	5.9457	6.1104	5.8605	5.9592	5.7356	5.5053	5.9491	5.9839	5.9323	5.8139	5.8419	5.9172	5.9032	6.0932	6.0885	5.9103	6.2051	5.9925	5.9809	5.9308	6.0383	5.8667	5.8561	6.1946	6.2225	5.9239	5.9598	5.995	6.0752	5.8071	5.9275	5.8705	6.229	6.0156	5.8833	5.6339	5.8	5.7614	6.0474	5.9638	5.8927	5.863	5.6216	5.7377
6.7981	7.2162	5.8216	5.6621	4.966	5.8297	6.5021	5.6378	5.1093	5.8539	5.8771	5.34	6.4681	5.1154	6.0465	5.792	6.0086	6.5507	6.5373	5.5221	6.8706	5.4594	5.4013	5.4878	6.8121	6.1677	5.0148	6.3869	6.464	5.9829	6.0815	6.0837	7.5714	6.0663	6.4322	6.3108	5.9107	5.625	5.7685	6.0348	6.5314	6.1871	6.141	5.7137	7.1649	6.3393	7.0533	5.4044	6.2736	6.2603
6.0385	4.5835	6.3561	5.8645	5.5197	6.561	6.5942	6.6051	6.7317	6.5992	6.4925	6.6387	6.5074	6.256	6.301	6.4877	6.5648	5.9453	6.3948	6.2292	6.5427	6.4456	6.5943	6.4179	6.4376	6.4672	6.4289	6.3171	6.5368	6.491	6.4862	6.8246	6.5148	6.1509	6.417	6.4144	6.6857	6.5496	6.234	6.0039	6.3245	6.7648	6.3428	6.4986	6.9143	6.43	6.6737	6.1814	6.9606	6.3221
11.023	9.5214	10.461	10.576	9.8084	10.74	10.254	9.7161	10.546	10.692	10.737	9.5085	10.483	9.6589	10.747	10.929	10.558	9.6805	9.7568	9.7989	9.6311	10.667	10.626	10.682	9.8498	10.72	10.745	10.742	10.813	10.965	10.845	10.713	10.597	10.899	10.436	9.7164	10.665	10.775	9.9405	9.8984	10.282	10.26	10.146	10.062	10.092	10.248	10.201	10.93	10.711	10.67
7.115	9.046	8.333	7.8022	7.4754	8.2644	8.5766	8.5011	8.4632	8.6017	8.4467	8.0339	8.0465	8.4068	7.5325	8.2858	8.5116	8.2177	7.9905	8.5494	8.66	7.9814	8.1512	7.8186	7.9049	7.815	7.8235	7.302	8.3566	7.7385	7.4625	8.063	8.4925	8.0466	8.3343	8.4601	7.656	8.4356	7.7796	7.9501	8.3698	8.2105	8.2866	7.8353	7.9378	8.8142	7.9373	7.6207	7.9592	7.9659
6.0723	5.0534	5.9899	6.5196	6.1578	5.9997	5.5679	5.6027	6.1284	6.3692	5.7625	6.5286	5.8662	5.8613	5.7796	6.1976	6.411	6.3094	6.2874	6.5259	5.79	6.3499	5.9138	6.1103	5.8194	6.1277	6.1369	6.4426	6.1908	6.2309	6.1358	6.1606	5.7755	6.0749	6.0517	7.0853	5.8888	5.9477	5.7727	6.174	5.7294	6.317	5.8866	5.8201	6.1578	6.1426	6.1152	6.527	6.3435	6.0199
6.8175	7.123	6.8759	7.0791	6.8952	7.0077	7.0247	6.872	6.7626	6.9271	7.029	6.9067	6.8453	7.0839	6.8844	6.682	6.8633	6.9526	6.9263	7.0502	6.8224	7.105	6.8353	6.7308	6.7155	6.8646	6.8072	6.9579	6.6805	6.8314	6.9513	6.8914	6.7948	6.8115	6.9839	6.8994	7.0217	6.937	6.9513	6.9426	7.1022	6.8752	7.017	6.8929	6.7818	7.4428	6.9349	7.015	7.1151	7.1349
9.7283	9.4428	9.1165	9.2515	9.4634	9.1078	9.5427	9.2053	9.2838	9.1779	9.239	9.0919	9.0082	9.2452	9.2802	9.1791	8.9126	8.8665	8.9777	9.0115	9.2965	9.1671	9.3908	9.213	9.0964	9.07	9.2467	9.2951	9.3502	9.3668	9.4269	9.3282	9.362	9.5146	8.9813	9.1778	9.2444	9.3056	9.3944	9.285	9.4676	9.5179	9.4076	9.3827	9.4222	9.5129	9.4487	9.4573	9.5618	9.3626
8.8217	8.5131	8.6752	8.3654	8.0825	7.6617	8.6154	8.227	8.9779	8.6756	8.0172	8.1142	8.5296	7.799	8.5868	8.3365	8.4399	8.3093	8.567	7.973	8.586	9.4373	8.5819	8.1894	8.525	8.5514	8.4207	8.8497	8.557	8.4451	8.7406	8.3915	8.3763	8.6384	8.3195	8.199	8.7991	7.8366	8.8576	7.3724	8.5284	8.3871	8.7742	8.7427	8.6363	9.3826	8.3677	8.6918	8.9189	8.7389
9.4572	8.7764	9.2634	8.8061	9.3518	9.0985	9.1142	8.9045	9.2621	9.4114	9.0223	8.8449	9.2255	8.9153	9.1097	9.3826	8.8312	8.554	8.4641	8.4639	9.3053	9.0042	9.0417	8.9078	8.8398	8.7285	9.2894	9.1297	9.708	9.2451	9.2685	9.1083	9.4298	9.1203	9.0492	9.1059	9.3595	9.5022	9.3699	8.7673	9.2182	9.4249	9.4437	9.3924	9.5384	9.1524	9.1984	9.0939	9.2099	9.6436
10.339	10.461	10.395	10.259	10.013	10.441	10.515	10.847	10.667	10.633	10.529	10.208	11.098	10.64	10.438	10.505	10.411	10.697	10.37	10.502	10.431	10.426	10.45	10.693	10.304	10.451	10.3	10.403	10.266	10.655	10.624	10.52	10.459	10.561	10.29	10.306	10.507	10.666	10.743	10.214	10.189	10.595	10.075	10.427	10.484	10.648	10.481	10.302	10.402	10.226
3.9346	4.0753	3.9699	3.9099	3.94	4.1766	4.1836	4.041	4.2079	4.202	4.1318	4.0813	3.8346	4.1705	4.065	4.2813	3.8521	3.7646	4.1016	4.0785	4.0826	4.0565	4.013	4.1251	3.9423	3.9917	4.2279	4.2112	4.18	4.0026	4.0367	4.2511	4.141	3.9597	4.2592	4.0501	4.1394	4.2751	4.2569	3.9761	3.9132	4.0935	3.9266	3.9925	3.8034	3.8862	4.3021	4.1014	4.2837	4.0266
7.5104	6.8323	7.2772	6.9003	6.9686	7.1678	7.0891	7.2509	6.9552	7.0836	6.9966	7.1016	7.2503	7.191	6.9938	6.9476	7.0206	7.3132	6.9652	6.9887	6.9175	6.8397	6.9391	6.9953	7.1476	7.1135	7.039	7.1288	6.8696	6.7324	6.836	6.9623	6.9498	6.7776	6.9296	6.8156	7.2997	6.8813	6.9888	6.6785	7.0006	6.7932	6.9041	6.9414	6.9307	6.8609	6.9003	6.7071	6.6083	7.082
6.5228	6.3836	6.4147	6.694	6.8047	6.5867	6.3257	6.1128	6.3516	6.6062	6.555	6.7119	6.759	6.2148	6.821	6.6373	6.8565	6.8064	6.8909	6.701	6.4072	6.2226	6.0908	6.4199	6.1811	6.3671	6.359	6.3531	6.2755	6.4615	6.6148	6.5058	6.5533	6.4049	6.6373	6.8086	6.3186	7.0208	6.244	6.7999	6.5021	6.63	6.399	6.1601	6.2135	6.5442	6.5956	6.6971	6.4135	6.7636
7.8181	7.8139	7.7929	7.2338	7.4783	8.1265	7.9894	7.7239	7.4989	8.0964	7.2822	7.6189	7.675	7.3394	7.8786	7.9954	7.8087	7.7913	7.7301	7.5944	7.3509	7.7114	7.9753	7.81	7.5515	8.0551	7.6189	8.2916	7.6592	8.1318	7.9988	7.8208	7.5332	7.5645	7.4687	7.4418	7.5088	7.52	8.2491	7.512	7.9836	7.9639	8.1222	7.6697	7.7531	7.9095	7.969	7.7831	8.2788	7.5874
9.2817	9.2181	9.031	9.0791	8.8753	9.4192	9.378	9.4263	9.1349	8.9517	9.4115	9.2668	8.9905	9.2074	9.1526	9.1453	9.2609	9.0649	9.1013	9.2714	9.3497	8.9643	9.2384	9.0752	9.4261	9.0762	9.0457	9.0359	9.3236	9.2697	9.2466	9.3015	9.3863	9.0805	9.2454	9.3529	9.21	8.9504	9.1117	9.3772	9.3053	9.3742	9.4417	9.2563	9.1696	9.0827	9.3072	9.1434	9.2212	9.1827
6.7123	7.5295	7.2474	7.316	7.5786	7.3935	6.599	7.0078	7.5588	7.2799	7.1811	7.9638	6.9121	6.9804	7.088	7.0562	7.3185	7.3	7.5921	7.2498	7.0488	7.231	7.2255	6.7643	7.0638	7.1649	7.2461	6.5915	7.2086	7.2353	7.2039	7.6711	7.5074	7.3986	7.5512	7.4971	7.2643	7.6856	6.8918	7.666	7.5052	7.3059	7.117	7.2593	7.7102	7.7486	7.2227	7.3109	8.1065	7.3255
9.9418	9.7133	9.6187	9.6339	9.5843	10.197	9.8399	10.035	9.7857	9.6278	10.156	10.168	9.6108	10.039	9.7393	9.8658	10.013	10.04	10.039	10.114	10.138	9.5568	9.7428	9.6132	9.9064	9.7006	9.7862	9.8606	9.9841	9.8725	9.8356	9.8626	9.8772	9.8601	10.13	10.32	9.8088	9.9465	9.9811	10.032	10.103	10.064	10.187	10.345	9.8834	10.06	10.23	9.881	9.9072	9.709
8.7923	8.7649	9.0915	8.8678	8.9942	8.8656	9.0285	8.9359	8.5932	9.0012	9.1317	9.1044	8.834	9.0198	8.8943	8.6619	8.8127	8.819	8.9146	8.7102	8.5241	8.8525	8.8523	8.7344	8.7995	8.9723	8.9585	8.7877	9.0093	8.9937	8.9763	8.9955	9.1653	9.0267	8.9923	8.9482	9.0941	9.0929	8.9791	8.974	9.2267	9.0614	9.0082	9.0584	8.8194	9.2436	8.8352	9.1785	9.2352	8.9968
6.4057	6.5202	6.6671	6.8609	7.7206	7.1863	6.6879	6.9036	6.9278	6.8625	7.6246	7.4039	6.1919	6.8907	6.6771	6.4573	6.6055	6.9096	6.6887	7.4445	6.4562	6.3508	6.6911	6.0546	6.4621	6.6235	6.8073	6.1746	6.1552	6.5838	6.5062	7.3395	6.6836	6.945	6.8851	6.9792	6.5752	7.2141	6.4875	6.9162	7.1534	7.3253	6.8969	6.562	6.4418	6.8355	6.6455	7.4841	7.1111	6.7655
11.287	11.202	11.334	11.258	11.271	11.263	11.711	11.378	11.037	11.297	11.578	11.641	11.334	11.513	11.547	11.26	11.763	11.504	11.56	11.159	11.164	11.057	11.012	11.256	11.224	11.014	11.387	11.436	11.45	11.341	11.3	11.27	11.364	11.464	11.507	11.67	11.23	11.373	11.207	11.25	11.574	11.588	11.294	11.227	11.177	11.527	11.383	11.773	11.495	11.458
6.283	7.0528	6.6523	8.0204	8.1775	6.9941	6.9472	6.4138	7.0965	7.1366	8.3558	8.8775	7.2157	6.7917	8.0825	7.4918	6.9974	7.418	8.059	8.0564	7.1954	6.3873	6.4492	7.8366	6.6655	6.7191	6.6667	6.2289	7.3692	7.6347	7.1981	7.2352	7.5052	7.3116	7.5383	8.4166	7.0544	8.4568	6.3933	9.3025	7.7265	7.5073	7.798	7.9719	7.5466	6.9109	8.0173	6.8975	7.2911	7.622
9.3699	9.1644	9.5301	9.1328	9.0402	9.3146	9.2503	9.4329	9.8593	9.6592	9.1929	9.4999	9.3606	9.1023	9.2734	9.7177	9.0003	8.926	9.0729	9.026	9.2029	9.4711	9.4348	9.5088	9.4277	9.4725	9.7155	8.8822	9.3727	9.6792	9.776	9.5933	9.4742	9.6392	9.0209	9.1715	9.7233	9.4668	9.3454	9.0042	9.0128	9.1122	9.1039	9.3867	9.7251	9.1175	9.0016	9.3123	9.5377	9.1762
3.1928	3.669	4.5733	5.1738	4.9472	3.7956	3.5995	3.7386	5.2065	4.6708	3.3864	4.8705	4.5774	3.4017	5.4588	4.9573	3.6003	3.1711	3.5431	3.4766	3.21	4.9196	4.2497	4.3517	4.8138	4.5939	4.7983	3.2675	4.7444	4.5953	4.5786	4.9674	4.8937	4.4695	3.372	3.8181	4.9405	5.2121	4.0247	3.4683	3.705	3.8132	4.0123	5.0546	5.3544	3.8393	3.5118	3.8325	5.346	4.7767
7.2858	7.7892	7.3752	7.3364	6.7827	7.5527	7.1216	7.4228	7.2574	7.1713	7.9386	7.0437	6.8492	7.5662	6.6323	6.5696	7.3125	7.5202	7.5225	7.7511	7.0144	7.3288	7.1842	7.2709	6.8848	6.8601	6.8421	7.0197	7.237	7.3311	7.183	7.3498	7.3943	7.5256	7.8153	7.7791	7.1025	7.2794	7.2169	7.5417	7.7635	7.4391	6.9661	7.3401	7.0341	7.8488	7.0989	7.443	7.7263	7.1801
9.9054	9.767	9.453	9.5623	9.3773	9.5256	9.9123	9.7703	9.4412	9.4016	9.6385	9.4051	9.515	9.6948	9.5225	9.4851	9.3699	9.3346	9.6379	9.5062	9.5995	9.6806	9.7679	9.5208	9.6209	9.4265	9.4516	9.7238	9.6147	9.5909	9.6578	9.6123	9.6172	9.6421	9.5613	9.484	9.5646	9.5369	9.8519	9.6283	9.749	9.788	9.5308	9.4261	9.8735	9.7667	9.8322	9.8235	9.7905	9.6249
5.0895	4.5519	5.0519	5.0667	5.2261	5.6195	5.6199	5.2645	4.6586	5.3273	5.3389	5.7059	5.0194	5.3408	5.5557	4.9301	5.1156	5.1128	5.3307	5.0955	5.3689	5.0228	4.9769	5.1445	5.1815	5.2186	5.1512	5.0763	4.9221	5.1517	5.3134	5.6948	5.0035	5.0379	5.4717	5.4129	5.4322	5.0543	5.1886	5.4324	5.7376	5.2937	5.579	5.5741	4.9174	5.74	5.2918	5.2617	5.8242	5.2382
10.695	10.735	10.95	11.153	11.058	10.688	10.593	10.809	10.856	10.882	10.787	10.839	10.893	10.783	10.87	10.801	10.776	10.813	10.812	10.848	10.632	10.741	10.753	10.861	10.866	10.837	10.81	10.766	10.901	10.883	10.824	11.106	10.832	10.901	10.83	10.937	10.949	10.995	10.743	10.895	10.734	10.665	10.743	10.874	10.796	10.657	10.798	10.759	10.791	10.847
5.4543	6.9029	6.8282	6.6748	6.9753	6.944	6.7687	6.9893	7.1971	7.3165	7.135	7.5884	7.5576	6.3418	7.0417	7.0832	6.7836	6.6796	7.1026	7.0701	6.5453	6.0157	6.2429	6.1422	6.2864	6.6166	5.8734	5.9392	6.511	6.4266	6.0659	7.5101	7.1564	6.6067	7.0032	7.1508	7.2226	7.4175	5.9073	7.1609	7.2931	7.0148	7.15	7.0373	6.6087	6.4477	6.7957	6.5295	7.2083	6.5033
9.6567	9.3527	9.4154	9.5915	9.659	9.0861	9.898	9.254	8.9585	9.1599	9.4078	9.3881	9.2447	9.3426	9.5654	9.0726	9.4972	9.27	9.3434	9.2474	8.9741	9.2298	9.007	9.1285	9.2436	9.109	8.9975	9.462	9.4218	9.3676	9.2375	9.3509	9.3466	9.3958	9.7908	9.5363	9.6531	9.4233	9.4933	9.4135	9.5827	9.4108	9.3882	9.4206	9.3773	9.7517	9.3059	9.7685	9.5127	9.5516
8.5075	8.3195	8.1894	8.4382	8.7298	8.5523	8.4428	8.3209	8.4573	8.1039	8.6123	8.7331	7.9838	8.3217	8.4362	8.3786	8.3634	7.9382	8.0313	8.0346	8.3022	7.9221	8.3023	8.3088	7.8861	8.1613	8.1335	7.7226	8.5779	8.3516	8.3243	8.498	8.7428	8.373	8.3548	8.7012	8.0029	8.7662	7.9118	8.7684	8.5721	9.2524	8.4722	8.2359	8.5861	8.3034	8.977	8.5055	8.3683	8.4852
9.5273	10.684	10.295	10.806	11.341	10.17	10.072	10.27	10.264	9.7262	10.425	10.766	10.076	10.687	10.195	10.101	10.202	9.7108	9.8474	10.587	10.189	10.524	9.9047	9.5642	9.5664	10.159	9.967	9.6649	9.8355	9.4794	9.6573	10.716	9.572	10.277	10.214	10.456	9.8065	10.393	9.8473	9.791	10.455	10.223	10.009	10.46	9.3411	10.193	10.374	10.853	10.611	9.9577
5.4661	5.7284	5.3486	5.8333	4.9391	5.7235	5.8735	5.4328	5.2126	5.5511	5.9625	5.5332	5.6294	5.9492	5.4192	5.6051	5.5553	5.5491	5.4145	5.6648	5.3535	5.4453	5.4734	5.5759	5.3608	5.5135	5.722	5.664	5.4839	5.7399	5.5575	5.78	5.7409	5.4176	5.8146	5.5497	5.8168	5.6457	5.4938	5.5386	5.467	5.657	5.8835	5.9426	5.5965	5.5231	5.5918	5.6624	6.0971	5.3058
3.0261	3.0721	3.3958	3.3225	3.2279	3.4859	3.1963	3.2777	3.6924	3.7346	3.3823	3.6704	3.3192	3.5172	3.4882	3.6945	3.5156	3.7795	3.5968	3.284	3.8353	3.3403	3.1738	3.3601	3.843	3.3467	3.3787	3.3441	3.2425	3.4327	3.4644	3.1604	3.5429	3.4612	3.6902	3.3962	3.2899	3.3901	3.4096	3.3324	3.1949	3.4863	3.9165	4.0409	3.707	3.523	3.186	3.2529	3.893	3.2775
7.9898	6.3661	6.8863	6.4658	5.6114	7.8765	7.8475	8.052	7.3605	7.2453	7.4464	6.5612	7.9726	7.8471	6.5199	7.0101	7.4015	7.3968	7.2083	6.5847	7.6962	7.7798	8.1154	7.1414	7.8007	6.8911	7.5801	7.663	7.6815	7.3499	7.6277	7.1933	7.961	6.7232	7.554	7.1235	6.553	6.4263	7.3306	7.4075	7.7507	7.0502	7.5119	6.6524	8.3906	7.7538	7.9808	6.9182	6.9328	7.2323
10.232	9.7177	10.1	8.7319	8.4244	10.12	9.937	10.708	10.779	10.367	10.31	10.32	9.9859	10.226	10.327	10.73	10.021	9.8373	10.132	10.113	10.557	11.028	10.538	10.518	10.511	10.631	10.329	10.051	9.3006	8.9502	9.6314	9.6363	9.635	9.3416	9.1612	9.1024	9.5595	9.4367	9.773	7.5242	9.0163	9.1435	9.2483	9.2039	8.6996	9.0995	8.9671	9.4199	8.8548	9.212
7.6936	7.7621	7.3939	7.9604	7.9203	7.5259	8.065	7.6458	7.3805	7.4034	8.0499	8.0453	7.4388	7.3607	7.8089	7.301	7.6406	7.6732	7.876	7.518	7.4547	7.29	7.4308	7.7492	7.4507	7.5215	7.5761	7.5172	7.8782	7.6967	7.6595	7.8142	8.0283	7.6123	7.6967	7.9644	7.6855	7.8705	7.3518	8.0898	8.2356	8.0234	7.915	7.8293	7.7369	8.1645	7.9856	7.9625	7.9915	8.039
8.9773	8.7912	8.7118	8.9239	9.0469	8.9074	8.9011	8.8271	8.8781	8.6895	9.2137	9.0064	8.6667	8.8683	8.8459	8.8783	9.0413	8.6702	8.6774	8.8025	8.958	8.7392	8.7291	8.8603	8.8152	8.7677	8.8479	8.7036	9.059	9.1844	9.001	9.0309	8.9667	9.1209	9.0783	9.2686	8.8726	9.2413	8.7476	9.1871	8.9885	9.1762	9.1355	9.1338	9.1804	9.1124	9.1763	8.9093	9.0925	8.8413
6.5495	6.0704	5.9523	6.6069	6.2049	7.6787	7.1556	7.7726	7.7172	6.0111	7.7358	6.3731	7.3507	6.1957	6.1145	6.0242	7.2261	7.0536	7.6255	6.1902	7.2979	6.4842	7.3665	7.0998	7.1103	5.9439	6.9128	6.8858	7.637	7.2176	6.9764	6.7668	7.3786	7.063	7.7884	7.6655	6.5969	6.3574	6.217	7.6251	7.4753	6.9856	7.1226	6.1848	7.3303	7.0508	7.2822	6.533	6.9778	7.0721
7.2381	5.5763	5.999	4.9214	5.4854	7.3196	7.1891	7.3571	7.3547	5.6878	7.9374	6.3723	7.2977	5.9013	5.7866	5.6273	7.4882	7.4906	7.4135	6.1419	7.11	6.225	6.9531	7.2431	7.2204	6.0007	7.3158	7.125	7.55	7.4462	7.4168	6.0035	7.449	7.4019	7.6785	7.9239	5.9595	6.082	5.4696	7.5427	7.4583	6.283	6.8566	5.9151	7.5244	7.4636	7.656	5.8147	6.2703	7.2101
8.8924	8.8826	9.4668	9.4468	9.5358	9.5737	9.1171	9.4609	9.2545	9.0392	9.5421	9.5591	9.571	9.4021	9.5777	9.4582	9.2679	9.6286	9.4109	9.3811	9.1052	9.1315	9.2352	9.3152	9.1582	8.8748	9.2483	9.1923	9.0189	8.9745	8.9286	9.659	8.9574	9.1365	9.6877	9.1593	9.2615	9.3871	9.0546	9.7589	9.424	9.3625	9.1191	8.9139	9.0558	9.2429	9.136	9.7174	9.2377	9.4997
9.5664	9.7323	9.5598	9.4962	9.4287	9.8218	9.359	9.7344	9.5745	9.4894	9.7335	9.6441	9.4538	9.5597	9.244	9.5148	9.636	9.4681	9.4482	9.6174	9.6078	9.4094	9.6294	9.323	9.7054	9.4827	9.4363	9.5263	9.6449	9.5491	9.5658	9.6273	9.656	9.4334	9.6737	9.8829	9.5279	9.695	9.5044	9.887	9.8749	9.4718	9.5869	9.6678	9.9675	9.6018	9.9301	9.237	9.7693	9.4024
7.4341	7.8973	7.9519	7.9934	7.732	8.0038	7.7611	8.0265	8.0361	8.0171	7.9859	8.1084	8.1239	8.135	7.9958	7.9682	7.8457	7.9487	7.9122	8.0599	7.924	7.8706	7.9854	7.9009	7.9787	8.0617	7.8349	7.8037	8.2075	7.9882	7.9515	7.9857	8.0294	7.9875	8.0213	8.0413	7.8741	8.1889	7.9222	7.969	7.9922	7.9821	8.0762	8.2934	8.1103	7.8232	7.8604	7.8468	8.1811	7.6915
6.7008	6.9544	6.8628	7.3767	6.6202	6.7781	6.7365	6.8407	6.7296	6.9052	6.8399	7.1342	6.5165	7.1167	7.0337	7.0711	6.8054	6.7487	6.6282	7.1598	6.8114	6.9539	6.8222	6.3312	6.7744	7.0228	6.6908	6.6562	6.7463	6.7999	6.8238	7.0531	6.7469	6.9628	6.9161	7.0327	6.712	7.1354	7.1438	6.7427	6.7915	7.0912	7.0477	7.361	7.0119	6.9549	6.8238	6.9599	7.4874	6.643
11.089	10.83	11.174	11.323	11.472	11.329	11.305	10.976	10.95	11.064	11.318	11.452	11.493	10.778	11.406	11.117	11.508	11.47	11.515	10.747	11.309	10.436	10.54	11.048	10.623	10.684	11.131	11.109	11.239	11.217	10.929	11.124	11.264	10.986	11.721	11.621	11.214	11.494	10.995	11.652	11.238	11.381	11.175	10.854	11.413	11.114	11.538	11.002	11.024	11.464
5.5141	5.3792	5.7236	5.3346	5.576	5.2531	6.0802	5.4383	5.9838	5.2871	5.4699	6.0322	5.5369	5.3356	5.2948	5.6911	6.0056	6.0365	6.0189	5.8199	5.8702	5.9367	5.8961	5.4386	5.8751	5.5189	5.7307	5.522	5.6981	5.9144	5.8865	6.0333	5.726	5.9404	5.7792	5.9178	5.6716	5.7022	5.3621	6.0291	6.0111	5.6773	6.1047	6.5329	6.0515	6.3924	5.9552	5.95	6.1698	5.8068
7.5281	7.8063	7.6989	7.7597	8.2111	7.8132	8.0944	7.8142	7.9486	7.8081	7.872	8.1659	7.7655	8.0128	7.6815	7.6714	8.0465	7.7778	7.9525	7.6744	7.8768	7.9948	7.9084	7.7181	7.8372	8.0227	7.9838	8.01	7.958	8.2161	8.1286	8.0323	8.0449	8.0593	7.8981	8.1014	8.0668	7.9995	8.2087	8.1918	8.3162	8.2063	8.1462	8.3909	8.3468	8.5854	7.8469	8.1375	8.4424	7.9098
10.236	10.316	10.266	10.322	10.145	10.318	10.491	10.604	10.423	10.278	10.702	10.303	10.289	10.373	10.136	10.28	10.338	10.379	10.304	10.379	10.433	10.591	10.602	10.545	10.517	10.421	10.378	10.321	10.673	10.416	10.484	10.221	10.46	10.314	10.336	10.318	10.391	10.157	10.233	10.407	10.423	10.291	10.18	10.47	10.48	10.54	10.413	10.322	10.415	10.39
9.2361	9.386	8.8157	8.8439	8.9425	9.053	8.801	8.7961	9.0593	8.7179	9.0825	9.6564	8.6154	9.0028	9.0313	9.0485	9.1185	8.8671	9.0987	9.0287	9.2941	8.9555	9.1145	8.6094	9.0682	9.1065	8.982	8.5952	8.6961	8.8572	8.9542	9.168	8.9569	9.0524	8.8873	9.2834	8.8422	9.2484	8.8908	9.1434	8.9831	9.0127	9.1473	9.5171	8.9682	9.2163	9.0233	8.6727	9.4477	8.9449
6.3807	6.8055	6.2339	6.3665	5.8375	6.1565	6.4044	6.2635	6.3087	6.4974	6.5246	6.3641	6.5895	6.3738	6.7116	6.6545	6.1922	6.289	6.4695	6.4348	6.4291	6.1606	6.2976	6.4642	6.3021	6.4745	6.3941	6.2288	6.3067	6.3545	6.3373	6.4666	6.4409	6.5834	6.1929	6.3681	5.994	6.5692	6.353	6.5558	6.1042	6.2316	6.2541	6.3463	6.1938	6.168	6.2951	6.4557	6.4197	6.2991
10.548	9.7213	9.732	9.8455	10.506	10.438	10.412	10.291	10.248	9.6751	10.687	10.665	10.041	9.8087	10.192	9.931	10.442	10.305	10.341	9.9044	9.784	10.061	10.195	10.323	10.286	9.7519	10.19	10.154	10.403	10.271	10.173	9.8211	10.506	9.7327	10.322	10.533	10.392	10.184	9.6285	10.5	10.169	9.9405	10.144	9.8477	10.264	10.289	10.385	9.7197	10.027	10.44
9.7458	10.034	9.9515	10.104	10.962	10.408	10.067	9.9894	10.11	9.9889	10.907	11.005	10.107	10.089	10.587	10.265	10.399	10.366	10.632	10.361	10.07	9.7413	10.143	9.8217	9.7246	9.9528	10.145	9.6841	10.055	10.259	9.9894	10.492	10.159	10.272	10.847	10.898	10.359	10.707	9.9671	10.861	10.599	10.409	10.297	10.158	9.53	10.081	10.096	10.22	10.308	10.4
12.601	12.598	12.574	12.918	13.416	12.893	12.626	12.598	12.671	12.629	13.209	13.464	12.794	12.631	13.057	12.769	12.785	12.901	13.12	12.869	12.574	12.473	12.483	12.721	12.36	12.655	12.855	12.421	12.759	12.747	12.619	12.917	12.782	12.725	13.095	13.086	12.673	13.4	12.582	13.04	12.846	13.069	12.982	12.619	12.735	12.673	12.852	12.951	12.663	12.94
9.476	8.1016	9.453	10.4	9.4227	9.4914	9.4247	9.9137	10.211	9.522	10.359	9.0471	10.121	9.6427	9.5683	9.7503	9.0483	9.4434	9.4407	9.7243	9.8676	10.234	10.388	10.129	10.219	9.4113	9.9486	10.181	10.019	10.24	10.13	9.2693	9.417	9.6884	10.243	9.2951	9.6416	9.3558	9.7269	9.4497	9.3259	9.4629	9.7911	9.8189	10.775	10.175	9.6849	9.449	9.7492	9.9258
7.214	8.2299	7.6376	8.5581	7.6289	7.506	7.5986	8.0322	7.5944	7.8125	8.0962	7.5364	7.7704	7.9644	7.6206	7.7142	7.5545	7.5948	7.7097	7.9705	7.4879	8.2309	7.9444	7.7163	7.693	7.7237	7.4283	7.5027	8.1263	7.7019	7.7809	7.6736	7.8794	7.5529	7.9968	7.7901	7.5942	7.5828	7.691	8.1149	7.6441	7.7614	7.508	8.148	7.7644	8.2103	7.7861	7.5592	7.9657	7.4558
8.839	8.7094	9.608	9.4538	9.4607	9.4004	9.1479	9.4429	9.5145	9.4465	9.6465	9.1524	9.3401	9.484	8.9117	9.2447	9.422	9.4045	9.1262	9.7836	8.6717	9.4944	9.2407	9.3526	9.1648	9.1284	9.2381	9.3887	8.8755	9.3278	9.2235	9.2797	9.0672	9.4105	9.3707	9.2395	9.3388	9.4421	9.7572	9.4562	8.8603	8.959	8.9725	9.1435	9.0404	9.1188	9.0444	9.3027	9.5374	9.257
9.2174	9.1908	9.3052	9.7787	9.2053	9.0704	9.3276	9.3325	9.5548	9.2056	9.343	9.1291	8.9058	9.3143	8.7197	9.3195	8.7066	9.2463	8.9975	9.3336	9.3557	10.725	10.561	9.8044	9.4894	9.3955	9.5718	9.9455	9.2897	10.015	10.389	8.8062	8.9911	9.7037	8.6567	8.8006	9.5247	8.8961	9.9402	8.8648	9.1546	9.0746	9.1257	9.9618	9.7094	10.005	8.9618	8.6272	9.5438	8.9274
5.2649	5.8603	5.8974	5.1048	5.9471	6.2556	5.735	6.3025	6.0036	6.1016	6.3813	6.1502	5.8521	5.843	5.6633	5.6373	6.1735	5.766	5.8977	6.0816	5.6614	6.0089	6.0991	5.9826	6.1516	5.9427	6.043	6.241	6.0115	6.6565	6.3198	6.3437	6.4249	6.0916	6.2372	5.8864	6.4329	5.9514	6.2303	6.1672	6.5078	5.4503	5.731	5.7474	5.4695	6.0365	5.9998	5.8084	6.7135	6.1011
11.615	11.324	11.163	11.344	11.031	11.002	11.418	11.204	11.16	11.178	10.987	10.517	10.943	11.083	10.863	11.141	10.902	10.929	11.031	10.931	11.078	11.378	11.364	11.293	11.306	11.18	11.201	11.418	11.23	11.24	11.276	11.219	11.125	11.27	10.553	10.627	10.897	10.695	11.205	11.136	11.149	11.398	11.122	10.892	11.547	11.335	11.296	11.493	11.193	11.248
6.8473	6.1124	6.7441	6.2378	6.1514	6.8274	7.1153	7.2531	6.8279	7.0873	6.2968	6.3805	6.947	6.6777	6.4444	6.8577	7.0322	6.8676	6.564	6.4238	6.1996	6.9304	7.0802	6.4984	6.8305	7.2317	6.8308	7.3242	7.0156	6.9388	7.0475	7.41	6.7406	6.9236	6.5871	6.222	6.9706	6.6111	7.074	5.93	7.4654	6.3535	7.0381	6.5096	7.4202	7.0256	6.9787	7.0278	7.1707	6.3784
6.915	6.7475	7.1832	6.8543	6.6993	7.0174	7.0719	7.0451	6.8574	6.9578	6.8511	6.8835	7.3328	6.9214	6.9402	6.8799	6.9383	6.8913	6.7818	6.9823	6.6059	6.7875	6.9117	6.8709	6.775	7.0445	7.1201	6.9231	7.1657	7.0613	7.132	7.1865	6.8112	6.9462	7.0251	6.7814	7.1285	7.2452	7.0635	6.8146	7.1138	7.3137	7.1332	7.2637	6.9809	7.4669	7.0013	7.0874	7.2361	6.9652
4.1275	4.2296	3.9228	3.9902	4.4429	4.4505	4.0968	4.3426	3.8185	4.1535	4.0668	4.2178	4.1306	4.1778	3.6713	4.0911	4.3153	4.3708	4.089	4.0378	4.2406	4.0449	4.4223	3.9721	4.2287	4.2199	4.0357	4.4467	3.9854	4.0265	3.9292	4.8445	4.134	4.1377	4.4294	4.3246	4.1823	4.0874	4.1447	4.0245	4.389	4.4073	4.9507	4.7301	4.3469	4.3008	4.0854	3.9996	4.5162	4.1513
3.6177	3.7236	3.7588	3.8787	3.7272	3.6809	4.2706	4.0945	3.6449	3.7574	3.8625	4.2882	3.7745	3.6822	3.9889	3.4501	4.3206	4.0441	4.2987	4.3806	3.7364	3.6532	3.6813	3.5739	3.9292	3.5551	3.4898	3.8906	4.0583	3.7558	3.9463	3.7628	3.8754	3.7628	4.797	4.3843	3.7546	4.023	3.7437	4.5544	3.8725	3.5628	3.9351	3.6559	3.8813	3.6571	3.9197	3.8248	4.0279	3.5388
8.9402	8.731	8.8012	9.0711	9.0783	9.0023	9.0302	9.0109	9.0696	9.0229	9.0482	9.0773	8.687	8.7323	9.0277	9.0536	8.9394	8.6392	8.827	8.8296	9.088	8.9499	9.1717	8.8015	9.1335	8.7006	8.7494	8.8374	9.029	8.895	9.0342	9.0889	8.8996	8.924	8.8662	8.9076	8.8366	8.8694	8.7946	8.7618	8.9542	9.225	8.8995	8.8946	8.8344	8.948	8.9603	9.5549	9.1176	8.8167
9.1778	8.9677	8.9926	9.1505	9.1843	9.2698	9.3909	9.2373	8.9227	9.1132	9.418	9.3747	8.9268	9.1511	9.2411	9.0251	9.1263	9.0105	9.1977	8.995	8.9638	9.0619	8.9932	9.1403	9.0614	9.1091	9.0775	8.9557	9.1166	9.1477	9.194	9.1605	9.0743	8.8813	9.3202	9.1854	9.1784	9.2511	9.0044	9.0381	9.2528	9.3216	9.3472	9.095	8.9789	9.342	9.1971	9.3074	9.1476	9.1652
9.5925	9.6352	9.6078	9.9684	9.8734	9.6514	9.7781	9.5985	9.6354	9.4767	9.8144	9.7241	9.8273	9.5779	9.6989	9.6028	9.4875	9.5109	9.778	9.7095	9.3466	9.4121	9.7197	9.7325	9.4213	9.5858	9.7146	9.5498	9.5808	9.5672	9.476	9.7343	9.5494	9.5583	9.3972	9.5797	9.4272	9.836	9.4208	9.8077	9.8232	9.9585	9.6695	9.4912	9.6518	9.6189	9.8474	10.153	9.6195	9.7588
7.1741	7.4496	6.6898	5.4717	4.6239	5.1027	6.7374	5.1581	6.6393	5.0308	4.7229	4.7717	6.5464	6.1875	4.2896	4.3571	4.6877	6.6704	7.1129	6.8368	4.2513	5.5599	5.4124	7.0914	4.9069	6.888	6.4715	6.6122	7.2243	5.0602	5.2596	4.423	6.9727	6.9859	4.8766	4.7758	6.3813	7.0367	6.5164	7.8219	7.2801	5.5258	6.8172	6.9609	7.8907	5.2826	7.8514	4.7652	6.9496	7.092
3.2678	4.1208	3.0193	3.4606	3.7824	3.4559	3.5994	3.5779	3.3438	3.325	4.6287	3.2707	3.4169	3.7056	3.572	3.4538	4.2075	3.4665	3.5117	4.1723	3.389	3.3928	3.1233	3.8812	3.5897	3.5158	3.3073	3.2382	3.5962	3.364	3.28	2.8814	3.5732	4.1562	3.7226	4.8913	2.8939	3.2137	3.5673	3.5413	4.0493	3.021	3.1669	4.2891	3.0378	3.4582	3.4249	3.6109	3.3287	3.0759
9.943	9.5627	9.4638	9.6575	9.15	9.6063	10.02	9.4733	9.9496	9.555	9.6157	9.4852	9.8392	9.723	9.5889	9.7843	9.759	9.7672	9.8155	9.7653	9.5604	9.6244	9.9951	10.144	9.6152	9.8508	10.09	9.9958	10.161	10.062	10.109	9.6362	9.7018	10.009	9.4624	9.5011	9.7233	9.825	9.7371	10.007	9.8567	9.8792	9.6869	9.7882	9.6428	9.605	9.9089	9.9262	9.6941	9.9009
8.5508	8.4268	8.3732	8.7626	9.3101	9.3024	8.542	8.819	8.593	8.7246	8.9307	9.347	8.4321	9.0247	8.8526	9.0581	8.8327	8.7975	9.0101	8.9025	8.5117	8.7228	8.9083	8.669	8.6933	8.8273	8.6552	8.5597	8.584	8.8735	8.825	9.5588	8.6159	8.9197	8.9286	9.4349	8.6218	8.9455	8.791	8.723	9.0593	9.3277	9.1349	9.2389	8.8793	9.3698	8.6889	9.034	9.0799	8.6884
10.544	10.68	9.8898	9.7755	9.9853	10.13	10.566	10.262	11.332	10.281	10.092	11.195	9.4704	10.044	9.6479	10.228	10.175	10.483	10.281	10.519	11.259	11.16	11.282	9.8693	10.965	10.356	10.72	10.765	10.37	10.684	10.524	10.747	9.7862	10.469	9.633	10.127	10	9.7232	10.617	10.109	10.687	10.617	10.809	10.84	10.856	11.102	10.601	10.91	10.796	10.338
6.2131	6.0896	6.1149	6.4748	6.1702	6.3864	6.5504	6.1306	6.2653	6.3505	6.7898	6.5124	6.4797	6.5157	6.6236	6.3886	6.5313	6.4306	6.5929	6.4823	6.6032	6.4445	6.1161	6.5527	6.2616	6.3743	6.5486	5.9848	6.403	6.5729	6.6394	6.1462	6.5306	6.7712	6.6546	6.5622	6.4263	6.4112	6.3239	6.785	6.635	6.3131	6.5936	6.3671	6.5814	6.2285	6.4017	6.6232	6.6581	6.3717
8.7824	9.1221	9.1558	8.7822	8.8754	9.0165	8.6918	9.3699	9.5018	9.1748	9.5693	8.9729	9.4899	8.6912	8.4242	8.7282	8.945	9.0188	9.0947	9.4805	8.2609	8.7595	9.0863	9.361	8.34	8.8684	8.8718	8.1306	9.1567	9.1324	8.9119	9.317	9.2933	9.0073	9.3004	9.234	9.3737	9.6422	9.1883	9.5291	9.5372	8.8289	9.0908	9.137	8.5933	8.8684	8.8495	8.5501	9.6081	8.8684
8.4877	8.9143	9.432	9.2285	9.2622	9.6191	9.2389	9.5307	9.7943	9.5747	9.2641	9.1953	9.3679	9.4639	9.1637	9.496	9.3517	9.2661	9.1572	9.4029	9.4522	9.4521	9.5319	9.3689	9.173	9.5743	9.5133	9.3906	9.6645	9.6363	9.5907	9.6478	9.5225	9.5626	9.5151	9.5326	9.6919	9.7796	9.918	9.3872	9.6656	9.5879	9.668	9.789	9.6536	9.3218	9.7003	9.3511	9.8351	9.2255
10.346	10.477	10.291	10.545	10.883	10.254	10.44	10.475	10.608	10.323	10.716	10.799	10.227	10.235	10.229	10.12	10.188	10.299	10.336	10.253	10.483	10.47	10.555	10.093	10.52	10.138	10.342	10.315	10.211	10.361	10.474	10.822	10.336	10.438	10.366	10.647	10.499	10.305	10.51	10.191	10.541	10.736	10.422	10.459	10.368	10.57	10.313	10.932	10.594	10.515
4.5868	5.6066	4.9629	6.5659	6.7775	5.5977	5.1689	5.524	5.6088	6.6443	6.8818	7.3856	6.4546	5.5163	6.4359	6.6514	5.3663	5.4378	5.5556	5.0298	6.9375	6.4339	6.392	4.8674	6.8903	5.1405	5.3151	4.9679	4.6946	5.2264	5.167	7.0489	5.2022	5.0652	6.9162	6.9272	4.7799	5.3358	5.0755	5.5912	5.7326	6.7983	6.4222	6.2359	6.8572	7.1708	5.1088	7.1135	6.0112	6.2163
11.839	11.31	11.688	11.721	11.528	11.582	11.683	11.544	11.352	11.532	11.682	11.589	11.756	11.524	11.759	11.544	11.629	11.552	11.657	11.523	11.271	11.433	11.456	11.815	11.317	11.558	11.756	11.732	11.662	11.779	11.721	11.562	11.835	11.746	11.656	11.778	11.77	11.823	11.529	11.84	11.792	11.526	11.61	11.597	11.473	11.609	11.741	11.653	11.691	11.685
11.839	11.31	11.688	11.721	11.528	11.582	11.683	11.544	11.352	11.532	11.682	11.589	11.756	11.524	11.759	11.544	11.629	11.552	11.657	11.523	11.271	11.433	11.456	11.815	11.317	11.558	11.756	11.732	11.662	11.779	11.721	11.562	11.835	11.746	11.656	11.778	11.77	11.823	11.529	11.84	11.792	11.526	11.61	11.597	11.473	11.609	11.741	11.653	11.691	11.685
3.2575	3.1914	2.7407	3.1898	2.7743	3.1245	2.7709	3.1105	3.2881	3.054	3.0015	3.1456	2.7333	3.6943	2.5528	2.7897	2.9037	3.2834	2.9496	3.6449	2.9666	3.1779	2.9004	3.1907	3.0513	2.8293	3.0138	3.1868	2.8773	3.0306	3.0161	2.8417	2.9765	3.4103	3.0438	3.0849	3.3277	3.0089	3.1582	3.6196	3.1486	3.1137	3.2195	3.1343	2.9978	3.365	2.5697	2.8788	3.4586	2.9422
11.186	10.733	11.77	9.3889	9.2939	11.238	11.006	11.241	11.252	11.304	8.6671	9.0677	9.6085	11.102	9.1391	9.3489	11.22	10.989	10.94	11.177	9.4286	10.774	10.968	10.781	9.6435	11.133	11.42	11.615	10.689	11.049	11.095	9.4051	10.775	10.873	9.3569	9.0185	11.26	10.705	11.538	10.695	10.758	9.1654	10.315	11.509	9.6491	9.7795	10.824	9.4234	11.459	9.5907
5.2346	5.1798	5.5802	7.0284	4.9638	6.1233	6.1299	6.9131	5.715	5.4481	6.8083	5.3258	4.9952	5.8408	5.7057	5.2812	4.4907	5.3971	4.4823	5.8942	6.0342	7.067	7.1504	5.3983	5.0725	5.4065	5.565	4.8463	5.5679	5.3993	6.1024	6.1817	5.508	5.3543	4.5751	5.4862	5.5707	5.7357	6.1729	6.5109	6.1426	5.239	5.6014	6.6175	4.9422	5.9091	5.1429	5.9664	5.8948	4.9703
7.0818	6.9325	6.6165	4.7952	6.7276	6.7763	7.2359	7.082	6.9379	6.9836	5.0047	4.8752	4.3955	7.0948	4.9332	4.9854	7.2254	6.4928	7.0245	6.5425	5.5369	5.661	6.1579	6.9769	5.3676	6.8994	6.8498	6.9199	6.8669	7.013	7.1627	4.7141	7.1027	6.8292	4.9114	4.7919	6.7476	6.909	6.5658	6.9678	7.0395	5.4139	6.3273	7.2109	4.7616	4.9063	6.8735	4.6642	6.9734	5.3248
4.9154	5.491	4.8266	5.1149	4.6777	4.8631	4.9582	5.1691	5.0884	4.7292	5.7358	5.4206	5.0654	5.0809	5.2394	5.3669	5.0612	4.9086	5.1959	5.3034	4.833	5.1352	5.204	4.9925	5.4466	5.1786	4.8441	4.9414	5.114	4.9952	4.7406	4.9466	4.9477	4.7837	5.1046	5.3967	4.8281	5.1799	4.6721	5.1043	5.246	4.989	5.1024	5.1351	5.2363	5.5431	5.0165	5.2953	5.3903	5.0518
8.8448	8.9045	9.0997	8.8967	8.8517	9.1252	9.5154	9.1449	9.1292	9.0673	9.228	8.9984	8.977	9.0844	9.1653	8.941	9.1996	9.0251	9.0191	8.9329	8.9493	8.962	9.0225	9.3459	8.7531	8.9613	9.0902	9.0358	9.4396	9.3177	9.182	8.7006	9.3187	9.2407	8.8448	8.8333	9.283	8.925	9.1535	9.0629	9.475	9.1911	9.1899	9.3906	9.0334	9.0654	9.2916	8.9466	9.3996	8.6136
12.142	11.488	12.129	12.026	10.126	12.462	12.392	12.103	12.526	12.505	11.362	11.377	12.374	12.407	11.391	12.413	12.062	12.333	12.188	11.96	12.04	12.185	12.511	12.425	11.626	12.544	12.377	12.414	12.174	12.26	12.454	11.994	11.406	11.953	12.182	10.778	12.607	11.507	12.789	10.521	12.397	11.948	12.609	12.585	12.389	11.908	12.151	12.017	12.131	12.316
12.158	12.164	12.314	12.639	12.073	12.497	12.278	12.454	12.367	12.599	12.31	12.262	12.514	12.295	12.12	12.538	12.347	12.549	12.476	12.688	12.314	12.109	11.951	12.401	12.179	12.5	12.284	12.276	12.41	12.558	12.342	12.03	12.545	12.451	12.309	12.512	12.614	12.651	12.629	12.376	12.373	12.243	12.488	12.621	12.542	12.266	12.623	11.972	12.471	12.033
10.018	10.117	9.9682	9.8986	9.8193	9.8015	9.9229	10.07	9.8799	9.8351	10.022	9.8254	9.4419	9.945	9.6379	9.7158	9.8974	9.6655	9.7972	9.9616	9.6941	10.036	10.073	9.7599	9.9035	10.027	9.8306	9.9238	10.049	9.9248	9.907	9.8167	10.024	10.021	9.6286	9.8245	9.9731	9.6445	9.7567	9.9617	10.017	9.9277	9.8852	10.108	9.9772	10.063	9.9715	10.074	10.419	9.9303
7.2867	7.4546	7.3117	6.8583	7.1233	7.2019	7.1654	7.5168	7.2712	7.1003	7.1827	7.2077	6.9211	7.2008	6.9691	6.9647	7.6153	7.1422	7.2932	7.3091	7.6173	6.9978	7.2005	7.0158	7.366	7.4706	7.4569	7.1937	7.4133	7.5472	7.4725	7.2931	7.5617	7.428	7.4194	7.4023	7.4054	7.4023	7.3981	7.7235	7.6415	7.3802	7.5157	7.9366	7.5568	7.4904	7.7628	7.1782	8.0364	7.0458
10.918	11.081	11.191	11.296	11.236	11.164	11.606	11.317	11.301	11.13	11.096	11.006	11.301	11.166	11.007	11.117	11.118	11.071	11.054	10.704	11.51	11.488	11.364	11.066	11.542	11.198	11.307	11.38	11.297	11.355	11.298	11.415	11.343	11.344	10.881	10.944	11.333	10.978	11.438	10.96	11.598	11.345	11.457	11.513	11.457	11.393	11.299	12.134	11.357	11.39
13.073	13.422	13.357	13.277	13.155	13.29	13.116	13.355	13.316	13.338	13.364	13.206	13.264	13.401	13.122	13.257	13.245	13.252	13.241	13.349	13.381	13.324	13.407	13.315	13.328	13.344	13.329	13.251	13.481	13.425	13.407	13.35	13.427	13.355	13.377	13.315	13.472	13.346	13.478	13.299	13.423	13.409	13.351	13.603	13.398	13.283	13.372	13.062	13.481	13.303
5.2852	4.9581	5.6073	5.0663	4.9913	5.4099	5.0501	5.106	5.325	5.2035	5.6051	5.3445	5.1676	5.7553	4.9371	5.238	5.1649	5.2727	5.034	5.4613	5.3604	5.8621	5.3577	4.9371	5.6138	5.3555	5.2915	5.3039	5.1834	5.2055	5.3408	5.2808	5.1621	5.6302	5.3741	5.0193	5.4229	5.155	5.5542	4.9375	5.1309	5.2836	5.3164	5.1464	5.1778	5.5599	5.1948	5.1912	5.0968	5.0579
6.3859	6.5336	7.2334	6.6168	6.7456	6.8272	7.2858	7.2276	6.4455	7.0307	6.5611	6.4431	6.94	6.8378	6.797	6.4229	6.7899	6.031	6.6615	7.0059	6.4301	6.755	7.1235	6.8221	6.1275	6.7247	6.8173	6.9749	7.34	7.1832	7.3118	6.7301	7.0907	7.4199	6.5155	6.8207	7.0704	6.9749	7.0378	6.4207	7.1831	6.7944	6.797	7.0927	6.4498	6.4197	7.5331	7.0629	7.4926	6.4306
8.4939	8.3107	8.8129	8.3883	8.2839	8.5726	8.2615	8.9912	8.45	8.7033	8.1535	7.9036	8.4657	8.4907	8.2538	8.3525	8.3729	7.9791	7.741	8.7831	8.1949	8.6382	8.6371	8.4996	8.4928	8.4088	8.213	8.5745	8.5444	8.4521	8.4222	8.264	8.4545	8.4483	8.3585	7.6705	8.548	8.8084	8.5451	8.483	8.2809	8.1379	8.4417	8.5246	9.0582	8.2406	8.8552	8.1707	8.8092	8.1414
7.0881	7.577	7.3019	7.4139	7.518	7.1493	7.3388	7.4645	6.7132	7.0466	7.4482	6.9763	6.9831	7.241	7.2409	6.8463	7.3974	6.8704	7.1068	7.0962	6.5134	6.904	7.0733	7.2721	6.5411	7.1291	7.1314	7.2365	7.1519	7.2724	7.1486	7.0035	7.1993	7.2431	7.0978	7.2232	6.9087	7.4327	6.8314	7.3269	7.4408	7.0813	7.051	7.513	7.1108	7.038	7.323	7.2862	7.6815	7.0835
7.6608	7.7575	8.3278	7.938	8.4306	8.4611	8.269	8.4452	8.0141	8.5524	7.9107	7.9276	8.4579	8.5399	8.0715	8.137	8.4545	7.9331	7.9431	8.4737	8.023	8.2054	8.5456	8.2773	7.6928	8.2803	8.3927	8.3462	8.3346	8.6352	8.479	7.9839	8.1717	8.3828	8.3256	7.9577	8.5515	8.5246	8.8784	8.2791	8.4655	8.199	8.1657	8.6453	8.5968	8.1117	8.4126	7.9477	8.6949	7.9711
4.4394	5.0618	5.4994	5.9313	4.9106	5.4913	5.1892	5.8282	5.8712	5.9343	6.8595	6.6105	5.8604	5.3727	6.1319	6.1445	5.9505	5.8912	6.0917	6.103	5.767	5.5118	5.2676	5.8691	5.9078	5.2676	5.1484	5.7282	5.5006	5.3576	5.4347	6.6621	5.6402	5.0912	5.8723	6.5626	6.3891	5.3954	5.5712	6.5505	5.9452	6.3188	5.8184	5.9836	6.3071	6.3025	5.1939	5.9542	5.6264	6.3739
5.7222	6.0726	5.7356	5.8617	6.1969	6.0563	5.6699	6.1569	5.447	5.6632	5.9736	5.6251	5.6353	5.449	5.5427	5.8227	6.0543	5.8064	5.8838	5.8374	5.485	5.3299	5.283	5.3349	5.8027	5.7784	5.4509	5.7603	5.72	5.5858	5.7085	6.0465	5.9532	5.5433	5.4608	6.2849	6.0294	6.3546	5.8429	5.9068	6.0374	5.3937	6.0611	5.5509	5.537	5.6921	6.2781	6.1364	5.9093	5.9957
6.9285	6.7668	7.309	7.3912	6.9604	7.1769	6.9178	7.4027	7.1318	7.1547	7.0098	7.0468	6.8882	6.8977	6.8631	6.667	6.7002	7.1684	7.0635	6.8573	6.6595	7.2566	7.2674	7.2415	7.2824	7.0365	6.9128	7.4045	6.5871	6.8048	7.1276	7.1356	6.5776	6.8059	6.9975	6.7798	6.7765	6.6778	6.9739	7.0913	7.2423	6.9021	7.3049	6.811	7.4982	7.3264	7.2638	6.9417	7.051	6.5737
9.0787	8.9965	9.212	9.2593	8.8074	9.1338	9.3123	9.223	9.1355	9.1857	9.679	9.3742	9.086	9.1623	9.3796	9.3469	9.0906	9.4457	9.4504	9.3703	9.2341	9.319	9.2541	9.4166	9.4606	9.1552	9.376	9.1909	9.0902	9.0859	9.2447	9.1832	9.2393	9.1523	9.3098	9.3072	9.1112	9.0481	8.9813	9.3599	9.0573	9.4242	9.1639	9.0839	9.2188	9.3241	9.1827	9.5046	9.1752	9.1554
11.985	11.754	11.791	11.374	11.831	11.91	11.897	11.969	11.857	12.19	10.955	10.541	12.292	11.794	11.25	11.78	11.774	11.169	11.163	11.921	11.291	12.117	12.274	11.927	11.56	12.195	12.021	12.148	11.746	12.072	12.277	11.224	11.705	12.014	11.246	10.479	11.962	11.736	12.122	10.825	11.882	10.877	11.763	11.759	12.037	11.497	12.035	11.358	11.931	11.394
6.2304	5.9316	6.09	5.7895	6.0023	5.8158	6.1851	6.0021	6.3719	5.9255	5.9707	5.9974	6.2467	5.9535	5.9613	6.0081	5.9706	6.1138	6.0014	6.0959	6.2364	6.2589	6.2676	6.1298	5.9898	6.1182	6.3269	6.0686	5.9754	6.0657	6.0735	5.9869	6.0586	6.1889	5.7576	5.7609	5.8814	5.8802	5.8561	5.9298	5.8132	5.8547	5.822	5.7005	5.8945	5.8065	5.9312	6.2185	5.8896	6.057
5.9447	6.1551	6.4235	6.2687	5.6492	6.0892	5.9794	6.0487	5.9351	6.0204	6.2125	6.1549	6.0194	6.1519	6.144	6.0449	6.0601	6.097	6.0859	6.1141	5.8841	6.0663	6.1918	6.0424	5.7735	5.8628	6.0868	5.8865	5.9068	5.849	5.8502	5.9886	5.9644	5.8169	5.9928	5.9034	5.9048	5.8623	6.082	6.0627	5.9044	5.6695	5.9173	5.9204	5.844	6.0532	5.8444	6.0309	6.0519	5.8878
4.2637	4.3372	4.8734	4.184	4.4661	4.4022	4.4415	4.429	4.403	4.2532	4.402	4.4073	4.578	4.5615	4.4604	4.2252	4.3064	4.5182	4.4444	4.5495	4.3911	4.4508	4.7662	4.0881	4.5284	4.4526	4.4832	4.3999	4.5089	4.3676	4.3712	4.3013	4.2637	4.4681	4.0731	4.158	4.543	4.2858	4.4082	4.4446	4.2784	4.3191	4.264	4.2909	4.173	4.1208	4.2699	4.316	4.2069	4.3929
2.7312	2.6096	2.9459	2.716	3.0619	2.908	2.4799	2.7499	2.7662	3.0061	2.6833	3.0655	2.4047	2.8848	2.6834	2.7054	2.9897	2.5977	2.8247	2.9253	2.9369	2.5228	2.9942	2.8029	2.7854	2.9379	2.8887	2.7223	2.6951	2.8538	3.0484	2.8497	2.7223	2.9934	3.0242	3.0109	2.8052	3.4177	2.9006	2.9855	2.6963	2.775	3.1432	2.5818	2.5028	2.0743	2.5807	2.9465	2.8522	2.7409
10.527	10.504	10.201	9.3415	9.5873	10.594	10.342	10.268	10.016	10.301	10.22	10.346	9.8722	10.348	9.5457	9.734	10.231	9.5473	10.01	10.076	10.235	9.9557	10.28	9.9926	10.006	10.548	10.093	10.058	10.204	10.312	10.206	10.194	10.554	10.336	9.9443	9.9668	10.295	10.548	9.9916	10.058	10.437	9.974	10.031	10.064	10.076	10.113	10.378	10.173	10.739	10.053
9.393	8.8604	8.9662	9.3136	8.6162	9.1014	9.2851	9.2212	9.1713	9.1055	9.3738	9.2121	9.3114	9.0687	9.4462	9.4094	9.0682	9.2296	9.3727	9.1551	9.3036	9.2663	9.2872	9.412	9.4679	9.1482	9.142	9.0339	9.2048	9.0859	9.0038	9.2166	9.1135	9.0816	9.034	9.0092	9.0761	8.9598	9.0761	9.045	8.9137	9.2041	8.9331	8.7235	9.3673	8.9454	9.2959	9.3188	9.0953	9.6585
10.244	10.403	10.183	9.3939	9.903	10.296	10.133	9.8933	11.136	10.29	9.7271	10.655	10.061	10.311	9.5389	10.189	10.322	10.321	10.119	10.127	10.565	10.399	10.728	9.7482	10.467	10.104	10.431	10.631	9.4579	9.8324	10.006	10.365	9.3717	9.9901	9.2322	9.7232	9.466	9.6106	10.407	9.6487	10.407	9.9972	10.103	10.263	9.7332	10.206	9.9013	10.538	10.202	10.452
10.696	10.951	10.422	10.964	10.748	10.484	10.105	10.578	10.597	10.511	10.698	10.595	10.598	10.693	10.641	10.781	10.408	10.473	10.656	10.658	10.641	10.509	10.588	10.668	10.529	10.568	10.351	10.252	10.764	10.558	10.56	10.405	10.662	10.528	10.655	10.733	10.395	10.422	10.253	10.75	10.528	10.699	10.46	10.885	10.669	10.569	10.549	10.351	10.635	10.454
9.4202	10.288	10.487	10.68	10.297	10.168	9.5209	10.38	10.769	9.783	10.231	10.312	10.584	10.602	10.177	10.513	10.2	10.213	10.545	10.268	11.213	10.411	10.353	9.9083	10.643	10.131	10.107	9.7517	10.331	10.416	10.051	10.483	10.512	10.44	10.412	10.497	10.498	10.118	10.37	10.408	10.256	10.42	10.913	11.016	10.936	10.81	10.233	10.371	10.716	10.313
6.9803	7.4477	6.8507	6.8256	6.9554	7.1925	6.7196	7.2247	7.2433	6.9611	6.9887	7.3572	6.6687	6.9318	6.4288	6.4487	6.8192	6.5871	6.8389	6.7873	7.2243	6.9971	7.0834	6.3659	7.1304	6.8141	6.724	6.3533	6.6638	6.9494	6.8401	7.5131	6.6166	6.8622	7.0301	6.9745	6.7588	6.8068	6.8986	6.8037	7.1989	7.2917	7.2573	7.0619	7.2703	7.3359	6.7757	7.2647	7.4352	6.6379
7.3527	7.5329	7.6511	7.1135	6.9132	7.1917	7.2623	8.1004	7.7768	7.6546	5.9572	6.8105	7.3529	8.1673	7.0064	7.4705	6.8778	6.8435	6.1599	6.9116	7.6777	8.5589	8.4334	7.4815	8.2677	7.2325	7.5403	8.1031	7.2608	8.0314	8.0391	6.9801	6.8794	7.5021	7.8933	6.5721	7.6779	6.3992	8.8071	6.901	7.0604	7.2357	7.5332	8.2162	8.7551	8.4985	8.3874	6.9722	8.6889	7.1848
10.419	10.277	10.494	9.9953	9.8065	10.415	10.247	10.459	10.168	10.253	10.39	10.318	10.187	10.107	10.364	10.397	10.148	10.013	10.086	10.221	10.361	10.069	10.364	10.571	10.252	10.336	10.305	10.022	10.442	10.487	10.453	10.04	10.674	10.301	10.121	10.27	10.255	10.308	9.9844	10.407	9.9994	10.216	10.27	10.299	10.515	10.147	10.489	10.166	10.197	10.23
10.398	10.324	10.224	10.185	10.368	10.039	10.395	10.22	10.014	9.9686	10.446	10.211	9.937	10.088	10.232	10.026	10.13	10.055	10.131	10.112	10.059	10.143	10.218	10.324	10.19	10.072	10.247	10.208	10.322	10.202	10.139	10.131	10.331	10.172	10.113	10.132	10.17	10.183	10.021	10.29	10.281	10.386	10.273	10.127	10.138	10.29	10.334	10.332	10.364	10.336
6.1085	7.3738	6.4119	6.417	7.0021	6.3502	6.1557	6.7704	6.1864	6.3091	7.1773	7.0653	6.6049	6.5618	6.5997	6.1048	6.4824	6.3226	6.8919	7.1187	6.6273	6.5892	6.8487	6.8013	6.2483	6.1171	6.0008	5.6933	6.2876	6.6342	6.5322	7.2949	6.6045	6.7667	6.9343	7.1984	6.039	7.1182	6.284	7.1985	7.0333	6.5346	6.3968	6.4348	6.2665	7.3648	6.7182	6.4959	6.8573	6.1937
6.075	6.0316	5.9767	6.6414	6.6705	6.5895	6.3505	6.4226	6.3108	6.4209	6.621	6.9469	6.3629	6.4993	6.791	6.7319	6.5019	6.5546	6.5984	6.4538	6.4055	6.5769	6.0928	6.2423	6.5088	6.3262	6.4009	6.0344	6.0403	6.4171	6.4552	6.6452	6.2263	6.3296	6.7603	7.221	6.2637	6.971	6.6081	6.422	6.3564	6.3946	6.3585	6.2158	6.707	6.482	6.6927	6.7489	6.8037	6.5815
3.5775	3.0006	3.4938	3.2411	3.076	3.1042	3.4394	3.5127	3.0561	3.7936	3.26	3.6772	3.289	3.2765	3.1773	3.519	2.9443	3.598	3.331	3.405	3.2397	3.4999	3.4314	3.1004	3.4489	3.4466	3.5274	3.5136	3.4805	3.6185	3.2666	3.6828	3.2925	3.3725	3.1493	3.126	3.2161	3.6255	3.6476	3.2077	3.2378	3.2819	3.1211	3.0912	3.1463	3.0064	3.1787	3.1678	3.2931	3.2249
9.938	9.8421	10.106	10.113	10.001	10.185	10.354	10.144	9.9539	9.9683	10.428	10.449	9.9622	10.128	10.231	10.167	10.26	10.218	10.154	10.198	10.062	10.164	10.062	10.164	10.165	10.19	10.167	10.181	10.215	10.127	10.036	10.189	10.166	10.098	10.197	10.167	10.25	10.212	9.892	10.01	10.121	10.177	10.235	10.164	10.037	10.203	10.122	10.294	10.195	10.313
4.3321	4.7671	4.1329	4.6518	5.0506	4.1681	3.823	4.3679	4.9884	4.4521	4.3831	5.6148	4.1586	4.8681	4.4954	4.3591	4.2393	4.2327	4.5198	4.396	4.7289	4.4045	4.3314	3.9075	4.5974	4.4426	3.8601	3.9588	3.2526	3.8873	3.5474	4.7934	3.9952	3.9408	4.6244	5.1681	3.4566	4.8771	3.5534	4.4695	4.2426	4.3019	4.3269	4.4663	4.5541	4.9563	4.4207	4.5709	4.5293	4.2476
8.6224	8.4837	8.461	8.704	8.3403	8.5632	9.0393	8.4861	8.3638	8.584	8.6571	8.6473	8.5906	8.6556	8.6141	8.5304	8.5015	8.4938	8.7349	8.5904	8.5567	8.7662	8.7232	8.7726	8.4335	8.5986	8.5021	8.7986	8.6051	8.7697	8.7287	8.7195	8.765	8.8127	8.7266	8.6143	8.9313	8.6772	8.795	8.5753	8.7956	8.8855	8.7844	8.9231	8.5822	8.8985	8.694	8.987	8.8179	8.8476
7.5377	6.6586	7.1647	7.7578	8.0053	7.4442	6.9198	7.1483	7.9713	7.5958	7.3473	8.0323	8.3363	7.7219	8.0843	8.0734	7.2397	6.9857	7.0699	7.5676	7.6429	7.767	7.8739	7.6233	7.8188	7.8441	7.1725	7.1154	6.7681	7.2235	7.1106	8.1952	6.7864	7.8799	7.6728	7.7077	7.5602	7.9682	7.3945	7.0336	7.3082	8.1004	7.4111	7.671	8.0927	7.7034	8.1657	7.9386	7.3835	7.8865
5.9079	6.003	5.7747	5.917	5.919	5.8338	5.6402	5.5373	5.768	5.6711	5.6796	6.097	5.7853	5.7766	5.6564	5.8741	5.8379	5.7648	5.5098	5.6919	5.7248	5.9199	5.9742	5.6839	5.7957	5.5788	5.7862	5.8187	5.7781	5.7051	5.9359	6.0101	5.6938	5.768	5.7572	5.9336	5.8498	5.774	5.6243	5.7729	6.1318	5.8286	5.8388	6.2797	6.029	6.1577	5.9632	5.9516	5.7583	5.8982
9.072	9.4145	9.4127	9.8153	9.8657	9.0909	9.3964	8.8634	9.467	9.0368	9.3127	9.5981	9.8616	9.312	9.99	9.6226	9.1886	8.9761	9.2017	9.094	9.7982	9.034	9.4316	9.8701	9.097	9.3954	9.2068	8.981	9.4325	9.4447	9.4263	9.6275	9.2908	9.7091	9.5782	9.8083	9.0767	9.9827	9.189	9.301	9.4462	10.119	9.6615	9.6051	9.5982	9.4523	9.8153	10.036	9.353	10.082
8.5745	8.0136	8.1053	8.3322	8.39	8.7373	8.3047	8.4495	8.1646	8.4189	8.6624	8.5996	8.0586	8.373	8.5865	8.368	8.5458	8.5016	8.286	8.4224	8.0444	7.8969	8.0458	8.1632	8.0506	8.2342	8.2959	8.2705	8.2438	8.3437	8.1623	8.6714	8.222	8.203	8.5247	8.6817	8.3161	8.7317	8.1749	8.4309	8.4389	8.3406	8.5235	8.3511	8.3161	8.174	8.4498	8.2847	8.3707	8.4274
5.3384	5.2602	5.2601	5.1686	5.3446	5.3834	4.954	5.0178	5.1505	4.9909	5.1658	5.1087	5.6432	5.1009	5.0796	4.9985	4.879	5.5221	5.3381	5.3542	5.3198	5.0507	5.0278	5.2299	5.4509	5.0037	5.3734	4.9148	5.2578	5.1227	5.08	5.1227	5.3131	5.1202	4.9329	4.9974	5.4131	5.029	5.3904	4.9028	5.0353	5.1572	5.4855	5.466	4.7416	5.37	4.8726	5.5151	4.8891	5.5312
8.0261	7.819	7.7502	7.2965	7.8793	7.8132	7.7997	7.9083	7.549	8.0372	7.3093	7.439	7.7722	7.7627	7.3432	7.6155	8.0087	7.8976	7.5142	7.6569	7.4267	7.6327	7.5388	7.5767	7.5957	7.8182	7.6575	7.9881	7.3963	7.7407	7.5254	7.4218	7.2833	7.3913	7.6696	7.3677	7.8957	7.6141	7.9767	7.2383	7.5518	6.9894	7.3887	7.5955	7.177	7.7302	7.4172	7.56	7.4667	7.8817
6.6415	6.5347	6.5189	6.6505	6.3843	6.3251	6.4785	6.4528	6.3074	6.4945	6.0502	6.2029	6.4448	6.2099	6.4686	6.1527	6.4723	5.9649	6.0387	6.105	6.3821	6.6951	6.202	6.4279	6.3494	6.4414	6.3706	6.6255	6.4709	6.3945	6.3614	6.3365	6.2932	6.2069	6.1693	6.0807	6.3752	6.2581	6.3919	6.2087	6.4918	6.0576	6.3462	6.4457	6.3406	6.3788	6.5399	6.1773	6.3933	6.4386
5.7787	5.8615	4.6558	5.2606	5.6211	5.9858	5.5154	5.8679	5.2324	5.7166	6.305	5.7412	4.3348	5.2426	5.198	5.1327	6.045	5.9753	6.1181	5.5195	5.1596	5.1031	5.3013	5.5318	5.4401	5.1112	5.6613	5.4712	5.3359	5.8934	5.7677	5.4134	5.7789	5.0696	5.6159	5.7966	5.2336	5.3471	5.5724	6.351	5.8834	4.7867	5.5078	5.3543	5.3697	5.4788	4.9661	5.8772	6.492	4.8436
8.8756	8.3756	8.8304	8.577	7.4957	8.8565	8.7034	9.0817	9.0365	8.9649	8.498	8.3166	8.5405	8.802	8.3346	8.8075	8.1534	8.2414	8.3758	8.637	8.7561	8.9653	9.1522	8.8743	8.6208	8.9482	8.8386	8.7102	8.8698	9.0443	9.0869	8.7124	8.7545	8.7679	8.4806	8.2543	9.0872	8.1351	8.9462	8.4481	8.8337	8.6696	8.9108	9.3855	8.7917	8.9135	8.4175	8.4529	9.1042	8.4173
8.9821	9.2412	9.2374	9.1763	9.3551	9.0088	9.1552	8.9462	9.3201	8.8343	9.266	9.6351	9.321	9.1007	9.6833	9.3521	9.0962	8.9589	9.0483	9.2452	9.3649	8.9968	8.973	9.0263	9.1641	9.1702	8.8225	8.6713	9.1599	8.8279	8.7674	9.4656	9.1988	9.2401	9.6309	9.6128	8.8418	9.8343	8.7376	9.098	8.9517	9.5939	9.3024	9.1764	9.4144	9.3105	9.6351	9.0126	9.1174	9.5812
8.9821	9.2412	9.2374	9.1763	9.3551	9.0088	9.1552	8.9462	9.3201	8.8343	9.266	9.6351	9.321	9.1007	9.6833	9.3521	9.0962	8.9589	9.0483	9.2452	9.3649	8.9968	8.973	9.0263	9.1641	9.1702	8.8225	8.6713	9.1599	8.8279	8.7674	9.4656	9.1988	9.2401	9.6309	9.6128	8.8418	9.8343	8.7376	9.098	8.9517	9.5939	9.3024	9.1764	9.4144	9.3105	9.6351	9.0126	9.1174	9.5812
10.606	10.712	10.389	9.8984	10.322	10.534	10.604	10.545	10.579	10.195	10.616	10.936	10.189	10.512	10.039	9.9625	10.72	10.524	10.719	10.451	10.467	10.435	10.54	9.9855	10.368	10.418	10.652	10.383	10.264	10.541	10.408	11.027	10.355	10.309	10.503	10.468	10.497	10.559	10.575	10.388	10.645	10.294	10.436	10.409	10.373	10.568	10.288	10.73	10.767	10.445
6.5028	6.1138	6.1267	6.4197	6.2308	6.2279	6.1339	6.0921	6.3637	6.0935	6.5011	6.319	5.8792	6.0826	6.2393	6.1003	5.9172	6.0029	6.027	6.016	5.9234	5.9383	5.7964	6.2501	6.3009	6.1209	5.9899	5.9603	6.1364	6.0563	6.1231	6.68	6.2914	6.2248	6.4016	6.5652	5.8127	6.4969	6.1042	6.5459	6.7852	6.4603	6.3181	6.2537	6.1666	6.5531	6.6186	6.3109	6.0691	6.421
7.5106	6.9823	6.698	7.2504	7.3705	7.3897	7.3021	7.2087	6.8393	6.9674	7.4903	7.478	6.9878	7.1368	7.6137	7.1921	7.2381	7.2426	7.2947	7.1836	6.8681	6.6758	6.8729	7.0911	6.9962	7.1906	7.1038	6.7009	7.1345	7.1745	7.1741	7.308	7.2062	7.0976	7.5471	7.5433	6.95	7.3686	6.717	7.4678	7.4857	7.0917	7.5412	7.0938	7.1807	6.7486	7.3469	7.2689	7.2914	7.186
8.0194	7.8678	7.7407	7.9845	7.8493	7.8647	7.929	7.7681	7.7843	7.5957	7.8855	8.0118	7.501	7.5562	8.0536	7.8554	7.4525	7.4569	7.5703	7.5684	7.5498	7.7973	7.7099	7.6595	7.2317	7.7485	7.8085	7.5532	7.8634	7.8811	7.9321	7.9725	7.748	7.8339	7.8298	7.6512	7.7183	8.0119	7.491	7.7511	7.86	8.2258	7.9976	7.4666	8.0605	7.9475	7.9463	7.989	8.1575	7.8779
7.6204	7.8919	7.2619	6.8546	6.1386	6.8692	7.8505	7.5307	7.9364	7.2439	6.3674	7.4181	6.694	7.839	6.1987	7.2872	7.1003	7.3756	7.2242	7.3144	7.8322	8.5563	8.4613	7.2264	8.0364	7.4412	7.7269	7.7676	7.5307	7.7347	8.0408	7.3808	6.8083	7.4667	6.926	6.9002	6.8628	6.5604	7.725	7.2852	7.0569	7.5387	7.3366	8.1027	8.2604	8.588	7.5305	7.2324	7.9133	6.4331
7.2344	7.5295	7.2467	7.8108	7.838	7.5431	7.2058	7.4216	7.9267	7.4427	7.6243	8.0785	7.8376	7.8482	7.5216	7.4735	7.4749	7.4256	7.4995	7.9142	7.6631	7.4669	7.1891	7.0927	7.4345	7.2768	7.3421	7.343	7.3669	7.5825	7.1847	8.1086	7.5824	7.7721	7.9031	8.0723	7.2279	8.1286	7.1763	7.7237	7.8557	7.9912	7.5938	8.0564	7.9659	7.9452	8.0078	7.5305	7.9395	7.9299
7.1763	6.7089	7.0051	7.6599	6.8955	7.1517	7.795	7.271	7.0589	7.1231	6.8002	7.2826	7.3148	7.2042	6.9513	7.1632	7.2742	6.6897	6.9172	6.892	7.3201	7.3702	7.3302	7.0845	6.9091	7.5056	7.2121	6.7396	7.8846	7.222	6.8078	7.1536	7.0708	6.4997	6.7913	6.8113	6.8495	7.0154	7.2025	6.5617	7.4633	6.9154	7.7951	7.4557	7.496	7.446	7.6139	7.003	7.3681	6.847
6.2099	6.6776	6.537	6.8441	6.2793	6.8561	6.6997	7.2881	6.6958	6.7237	7.2819	7.0522	6.4213	6.9959	6.7718	7.0519	6.7131	6.6636	6.8026	6.9422	6.8951	7.0106	7.0215	6.4962	6.8096	6.6375	6.8706	6.5332	6.4215	6.6502	6.6313	6.723	6.7221	6.3517	6.6553	6.7808	6.6859	6.1993	6.8773	7.2287	6.3529	6.4615	6.4243	7.0739	6.2714	6.6763	6.7039	6.5654	6.6604	6.2084
5.2114	5.1107	5.4968	5.4327	5.9062	5.7933	5.3676	5.7375	6.1887	5.7903	5.4427	6.5177	5.536	5.883	6.0439	5.6196	4.9449	5.5649	5.2056	5.5363	5.6777	5.4053	5.2741	5.1624	5.2782	5.3653	5.4265	5.1554	5.0058	5.0829	5.1312	6.0256	5.7342	5.8989	6.0802	5.9325	5.929	6.1135	5.237	5.2469	5.2941	5.9565	5.4163	5.5495	5.5473	5.4866	5.7947	5.7574	5.234	5.6426
9.3431	9.5321	9.439	9.2576	9.5027	9.1027	9.17	9.1771	9.3111	9.4955	9.1021	9.1491	9.4841	9.1727	8.9957	9.2924	9.2858	9.5709	9.2811	9.2558	9.4282	9.2826	9.3567	9.1173	9.5223	9.348	9.4227	9.2694	9.4612	9.0592	9.2218	9.1727	9.2834	9.4558	9.2158	9.1771	9.6852	9.1628	9.381	8.9936	9.168	9.0585	9.2174	9.1633	9.1759	9.103	8.9151	9.4725	8.7775	9.3805
3.814	4.6831	4.6892	4.5117	4.914	4.8612	4.6204	4.7715	4.75	5.1407	4.6324	5.3299	4.1699	5.3236	4.4282	4.6911	4.8556	4.8097	4.8887	4.8913	4.7512	4.8252	4.7226	4.6379	4.8646	4.7226	4.5442	4.9813	4.7412	4.7221	4.9573	4.8359	4.5875	4.8751	4.8359	5.338	4.8479	4.7829	4.7963	4.8782	4.7241	4.4092	4.4649	4.903	4.5084	5.1883	4.2979	4.8166	5.2628	4.7248
2.4414	2.2395	2.321	3.5315	2.7738	2.9961	1.9741	2.113	2.1759	2.0461	2.0666	2.8692	2.7691	2.8936	3.1467	2.9229	2.1977	1.9568	2.1552	3.306	2.6441	2.5153	2.0315	2.0898	2.0807	2.0078	2.0948	2.2729	1.9827	2.0768	2.0815	2.9704	3.1515	3.2204	2.9286	3.4914	2.1957	2.5711	2.2316	2.0631	2.2078	2.995	2.3295	3.6539	3.337	2.6875	3.3273	2.462	2.2957	3.0736
10.07	9.7251	9.7598	9.8385	9.6462	9.8163	9.9633	10.001	9.938	9.9779	10.131	9.8406	9.8668	9.7202	9.8837	9.7991	9.7018	9.8663	10.082	9.9233	9.8371	10.095	10.12	10.229	9.9708	9.9285	10.033	9.8616	10.146	10.097	10.24	9.9989	10.082	9.9779	9.7776	9.8292	9.8925	9.7848	9.7715	9.8372	10.026	10.028	9.8288	9.7693	9.8222	9.9156	10.066	10.052	9.9951	9.8888
4.0696	3.9986	4.2112	3.654	4.0913	3.8542	3.8749	3.7022	3.6082	3.8097	3.6662	3.8113	3.711	3.6458	3.5888	3.9233	4.0232	3.5673	3.8401	3.8595	3.9994	3.9447	3.7216	3.81	3.9189	3.8788	4.0181	3.9087	3.8759	3.8122	3.7877	3.6715	3.6446	3.7867	3.789	4.1638	3.9341	3.7754	3.6886	3.218	3.5352	3.6373	3.9731	3.6736	3.7818	3.7087	3.4256	3.8579	3.5868	3.6798
3.9418	3.791	3.8928	3.77	4.1451	4.0144	4.0969	3.8	4.0788	4.0306	3.821	3.721	4.0102	3.7668	3.8158	3.9042	4.0734	4.134	3.9287	4.023	3.7086	3.9401	4.2733	3.9662	4.1399	4.0993	4.1238	4.1088	3.9095	3.9411	3.9704	3.9547	3.6746	4.0459	3.6301	3.7632	4.1059	3.9626	3.9363	3.8174	3.6744	3.8658	3.5622	3.925	3.8583	3.9198	3.6923	4.0858	3.9953	3.7441
5.8926	5.5961	5.4409	5.9556	5.7845	6.4054	6.0564	5.6634	5.9665	5.8815	6.3907	6.5044	6.165	5.7146	6.5393	6.3335	6.1317	6.0283	6.5362	6.1028	6.2455	5.4973	5.9669	6.2917	5.5237	6.3281	6.1138	5.6829	5.9692	6.2125	6.089	6.3412	6.0955	6.1947	6.2552	6.6058	5.7959	6.4978	5.5539	6.3195	6.3277	6.3257	6.6041	5.9208	6.1229	5.9117	6.6804	5.9562	6.169	6.2214
7.747	7.6025	7.6912	7.3567	7.1068	7.7268	6.7265	6.7727	7.5412	6.6018	6.3687	7.3602	7.4162	7.7219	7.5558	7.6063	6.7374	6.7863	6.9006	6.3843	8.3107	7.5659	7.4965	6.7155	7.1599	6.8327	6.7899	6.8939	6.905	6.7565	6.6122	7.6913	7.4009	7.2862	7.8538	7.2565	6.8034	7.481	6.8173	6.339	6.9777	8.1156	6.8016	8.1864	8.0487	8.1276	8.1161	7.4095	6.8876	7.4258
7.1308	7.139	8.4505	9.0525	9.5546	8.6002	8.2714	8.2733	7.885	8.1387	7.9491	8.2593	8.6434	9.2204	8.6126	8.5305	8.3697	8.5666	8.4813	8.7067	8.0779	8.2148	8.039	8.1041	6.8664	8.1531	8.0209	7.541	7.8491	7.7444	7.9211	8.7373	7.6308	8.5105	8.2212	8.3177	8.3403	9.7524	7.5819	7.2728	8.0662	7.7308	8.4923	7.9161	7.7077	7.7526	8.1686	9.247	7.7092	7.8279
12.068	12.205	12.295	12.447	12.68	12.342	11.903	12.451	12.521	12.571	12.455	12.575	12.452	12.154	12.51	12.44	12.441	12.498	12.586	12.389	12.355	12.367	12.338	12.312	12.421	12.505	12.431	12.202	12.406	12.488	12.397	12.371	12.435	12.363	12.49	12.595	12.6	12.704	12.521	12.69	12.356	12.417	12.33	12.39	12.709	12.184	12.486	12.244	12.461	12.393
6.6927	6.1127	6.4595	6.4483	6.4611	6.6455	6.6778	6.2757	6.5024	6.613	7.3871	7.0831	7.0171	6.6276	7.1342	6.9895	7.3085	7.4308	7.2852	6.8727	6.6191	6.2667	6.2037	7.0914	6.2209	6.6105	6.8922	6.4905	6.4537	7.0802	7.0069	6.5	6.294	6.5585	6.8856	7.2922	6.4146	7.1781	6.7728	7.1765	7.1096	7.1599	7.1571	6.5187	6.4621	7.1576	6.9427	6.7357	6.7503	6.9689
5.9114	5.4386	6.3826	5.7801	5.7082	6.2899	5.9892	5.9097	5.9681	6.0841	6.1729	6.4145	6.1013	5.799	5.8878	5.7607	5.926	5.9547	6.0176	5.8826	6.5066	5.9762	5.991	5.8732	5.8605	5.7364	6.2719	5.9304	5.7827	6.013	6.0942	6.4697	5.8941	6.2337	6.6437	6.0607	5.9667	6.1717	6.0697	5.7285	5.7798	6.0114	5.8922	6.1005	6.1861	6.09	6.183	6.4136	5.8949	6.083
8.2729	8.6162	8.3366	8.3822	7.7117	8.337	8.345	8.6319	8.36	8.4708	8.274	8.0244	8.4168	8.47	8.1829	8.2408	8.4559	8.3752	8.3385	8.461	8.3367	8.5307	8.5334	8.5796	8.6855	8.4849	8.5434	8.6186	8.3757	8.5666	8.6392	8.2266	8.3468	8.285	8.0418	8.2817	8.3794	7.9743	8.4816	8.5049	8.3699	8.0726	8.6212	8.416	8.6084	8.0755	8.337	8.2051	8.2072	7.784
9.0369	9.5575	9.6925	9.01	9.1254	9.1599	9.7939	9.7148	9.6553	9.8561	9.7107	9.2593	9.6128	9.6503	9.1285	9.0146	9.7174	9.9291	9.8778	9.9005	9.2208	9.4442	9.9654	9.6489	9.6395	9.8466	9.8781	9.8798	9.6133	9.8091	9.7982	9.3408	8.9949	9.0817	9.1181	9.0841	9.6106	9.2883	9.7985	9.8806	9.8846	9.3338	9.7783	9.2648	9.419	9.3939	9.2797	9.3317	9.6836	9.1094
6.1028	6.1827	6.6055	6.2843	5.969	6.1759	7.1262	7.3261	7.2897	7.3759	7.0393	6.45	6.8556	7.3917	6.4814	6.5194	7.5756	7.0609	7.4827	7.0382	5.9729	6.9682	7.2703	7.5143	7.3637	7.2919	7.3849	7.784	5.8027	7.2913	7.6283	6.7225	5.9409	6.5616	6.4781	6.5217	6.8375	6.2917	7.215	7.0956	6.8008	6.3601	6.6168	5.6359	6.1892	6.6465	6.3143	6.2136	7.0499	6.2099
4.1801	4.1022	3.9679	5.3823	4.2951	4.0856	4.3464	4.7328	4.669	4.5171	5.4978	4.5964	4.5521	4.856	4.1566	4.4378	5.1117	4.831	4.8938	5.413	3.7061	4.0321	3.7954	4.4152	4.4954	4.1489	4.2216	4.4385	4.6065	4.2157	3.7948	5.0576	3.9174	3.9998	4.4687	5.0516	3.8419	4.4574	3.8687	5.7565	4.2715	4.1743	4.062	4.5377	5.172	4.3482	4.4935	4.6074	4.8393	4.6561
5.9795	6.356	5.9922	6.7359	6.9127	6.4716	7.1388	6.7648	6.7129	6.7381	7.9777	7.2566	6.8449	7.0963	6.8625	6.2478	6.999	6.8761	6.9698	7.1114	6.0507	5.9544	6.2704	6.9914	6.6525	6.582	6.8826	6.6776	6.1788	6.7378	6.7225	6.7737	5.7006	6.4979	6.8666	7.3111	6.2488	7.6702	6.6763	7.0551	6.863	6.1912	7.0255	6.5824	5.7337	6.1414	6.3985	6.6623	6.9707	6.4561
5.9362	6.0609	5.9965	5.8956	5.6286	5.8789	5.8266	5.6206	5.975	5.7987	5.9747	5.5224	5.8628	5.3715	5.7222	6.0023	5.6715	5.7847	5.8297	5.7678	5.9432	6.1448	5.6264	5.826	5.8427	5.7969	5.8714	6.0322	5.8644	5.8476	5.8179	5.8984	5.8702	6.0193	5.5396	5.5207	5.6916	5.6971	5.9448	5.672	5.6011	5.7593	5.1466	5.2875	5.8672	5.6028	5.69	5.6794	5.7645	5.7154
9.1214	7.5748	7.1121	7.8199	6.9343	8.9882	7.839	8.5119	8.0767	8.7018	6.0583	6.3071	7.6271	6.4563	7.896	7.9321	8.7016	9.0422	8.2599	7.4868	8.0692	7.1325	7.6622	7.9429	9.535	7.5379	8.9354	9.8351	7.0086	8.3242	7.6205	8.0373	8.9978	7.643	7.3607	8.5041	8.7067	7.1551	8.2448	7.0843	8.2893	6.7576	7.5771	7.6758	8.9066	9.5387	7.2076	6.9693	8.886	7.5884
9.5134	9.7186	9.8236	9.3274	8.7474	9.6468	8.7483	9.5118	9.9278	10.155	8.8447	9.167	9.5394	9.8626	9.5407	9.684	9.2268	9.4216	9.2172	10.101	9.5511	10.15	9.6819	9.6375	9.7635	9.8678	9.4787	10.004	9.382	9.807	9.8128	9.7512	9.0236	9.762	9.678	9.4119	9.8831	9.6535	10.215	9.1094	9.4358	9.7065	9.4989	10.083	10.128	9.6471	9.6356	9.3796	10.187	9.4264
7.474	7.2511	7.2301	7.1833	7.076	7.2775	7.3368	7.3261	7.3086	7.3949	7.4232	7.3358	7.0939	7.5886	7.1766	7.3609	7.2363	7.2933	7.1289	7.4678	7.2627	7.5671	7.3912	7.2409	7.0704	7.3455	7.4573	7.3447	7.3956	7.2931	7.5414	7.3037	7.3385	7.4504	7.3542	7.3236	7.3441	7.3513	7.4232	7.2095	7.1635	6.9566	7.4204	7.5101	7.3036	7.7323	7.2275	7.1182	7.5609	7.1984
7.474	7.2511	7.2301	7.1833	7.076	7.2775	7.3368	7.3261	7.3086	7.3949	7.4232	7.3358	7.0939	7.5886	7.1766	7.3609	7.2363	7.2933	7.1289	7.4678	7.2627	7.5671	7.3912	7.2409	7.0704	7.3455	7.4573	7.3447	7.3956	7.2931	7.5414	7.3037	7.3385	7.4504	7.3542	7.3236	7.3441	7.3513	7.4232	7.2095	7.1635	6.9566	7.4204	7.5101	7.3036	7.7323	7.2275	7.1182	7.5609	7.1984
7.1331	6.6717	6.9177	7.4222	7.3851	7.6845	6.963	7.4222	7.2149	7.1394	7.4458	7.7682	7.2979	7.4277	7.4277	7.378	7.546	7.3199	7.403	7.5318	7.0555	7.0038	6.9668	7.306	6.9843	7.289	7.3099	7.1933	7.0243	7.0173	6.9789	7.7599	7.1652	7.2682	7.6373	7.4041	7.3819	7.8891	7.0398	7.2231	7.4935	7.4923	7.3168	7.3582	6.9475	6.9856	7.3266	7.2711	7.068	7.6032
5.4718	5.6821	5.3606	5.3024	5.1938	5.8474	6.372	5.8743	5.1633	5.4417	5.8448	6.8402	5.5037	6.2149	5.3348	4.5135	4.9751	6.1135	5.977	6.235	5.4579	5.2889	5.7591	6.5065	4.5849	6.4771	5.6399	5.373	4.6694	6.2622	6.2705	6.2661	5.7727	5.9295	6.1131	6.5196	5.2589	7.3221	5.8187	6.6449	5.765	5.5117	6.9937	5.5708	5.6273	5.0093	5.2223	5.0349	6.1526	5.1686
9.5093	9.1967	9.4978	9.5817	9.136	9.7107	9.5198	9.7036	9.93	9.8089	9.4464	9.3653	9.7633	9.6303	10.006	10.062	9.4314	9.3423	9.5445	9.3655	9.3121	10.709	10.018	9.7604	9.5635	9.8506	9.8388	10.009	9.1783	9.1336	9.5444	9.3055	9.0446	9.3491	9.0241	9.1908	9.2576	9.1488	9.7444	8.8931	9.7085	9.353	10.062	9.4715	9.7228	10.104	9.3438	9.2908	9.4593	9.9324
3.6894	4.398	4.4464	4.1234	4.787	4.4644	4.1925	4.0518	3.9791	4.1973	4.1914	4.5567	4.46	4.7434	4.649	4.5513	4.9552	4.2619	4.1459	4.6012	4.3682	4.4501	4.1545	3.8597	4.4063	4.052	4.4598	4.2725	4.0291	4.4275	4.4001	4.3319	4.3816	4.3369	4.8106	4.475	4.547	4.1617	4.5755	4.0439	4.4144	4.2483	4.1885	4.4572	4.2582	4.6904	4.1062	4.0387	4.8997	4.0918
5.2557	5.2082	5.826	5.6833	5.8588	5.7058	5.7422	5.6081	5.7608	5.7355	5.9407	5.6537	5.8686	5.5802	5.7977	5.955	5.5954	5.4953	5.8061	6.0811	5.6732	5.676	5.4901	6.1033	5.6604	5.8243	5.7288	5.4399	5.481	5.7069	5.7567	5.5065	5.6685	5.5227	5.4257	5.2668	5.6473	6.3304	5.9068	6.018	5.6835	5.9889	5.4322	5.5655	5.1432	5.5099	5.7223	5.4274	5.8121	5.6765
6.1982	6.545	6.3868	6.2526	6.6217	6.6177	6.9709	6.5796	6.6609	6.552	6.8028	6.7857	6.5392	6.5263	6.4904	6.3776	6.3546	6.1959	6.562	6.5101	6.1774	6.57	6.5863	6.5902	6.4377	6.468	6.5878	6.6161	6.2971	6.7405	6.5996	6.6238	6.547	6.3626	6.3394	6.5683	6.5663	6.6208	6.596	6.6467	7.0311	6.5569	6.8546	6.8383	6.5048	6.9029	6.5336	6.7857	7.2946	6.534
6.3899	6.1488	6.2931	8.0361	5.6919	5.4098	6.4897	5.839	5.872	5.5672	5.1083	5.8692	5.778	6.0085	6.0464	6.1445	5.5979	5.1844	5.0686	6.2143	5.3929	6.9174	7.1505	6.9305	5.8816	6.1078	7.0967	5.9323	7.5727	7.1923	6.9432	5.2594	6.3569	5.6192	5.7239	5.436	6.193	5.6271	6.1574	6.3074	6.1831	5.7518	7.283	8.462	6.4655	6.0666	8.0174	5.3892	5.662	5.9247
9.3039	9.3816	8.9614	9.2198	9.1302	9.3211	9.3707	9.3951	9.2292	9.2208	9.3381	9.2207	9.0844	9.0321	8.9494	9.1542	9.1944	9.1663	9.1429	9.1842	9.1757	9.2871	9.2174	9.2994	9.3593	9.0882	9.2545	9.2177	9.5442	9.2919	9.2672	9.2542	9.253	8.9561	9.2696	9.2443	9.1797	9.0692	8.9131	9.0562	9.2789	9.4013	9.3449	9.289	9.169	9.2402	9.3889	9.3795	9.3549	9.1088
11.052	11.102	10.541	11.08	10.965	10.523	11.231	11.105	11.236	11.172	11.156	10.501	11.254	10.916	10.779	10.961	11.056	11.031	11.087	10.81	11.058	11.032	10.92	10.929	11.025	11.326	11.302	11.186	11.226	11.518	11.441	11.061	11.079	10.918	10.58	10.71	10.676	11.303	11.258	11.213	10.729	10.945	10.936	10.811	11.005	10.626	11.099	10.651	11.142	10.857
5.9529	6.1344	6.3508	6.1548	6.5305	6.6199	6.423	6.6593	6.524	6.8378	6.7688	6.4944	6.3296	6.3756	6.3334	6.631	6.5268	6.5397	6.4995	6.7662	6.3953	6.4095	6.1369	6.4403	6.2901	6.3537	6.4525	6.7169	6.5502	6.5194	6.27	6.6972	6.2566	6.1501	6.4284	6.3291	6.6036	6.513	6.2779	6.3445	6.499	7.1271	6.8114	6.6128	6.4986	6.4349	6.3982	6.9149	7.0378	6.3598
9.3389	9.3522	9.3037	9.7516	9.4421	9.3367	9.582	9.4531	9.0337	9.1731	9.5929	9.3641	9.3921	9.2686	9.5986	9.453	9.3597	9.2641	9.3993	9.3898	9.1114	9.3499	9.2543	9.523	9.1417	9.3088	9.1729	9.2422	9.6684	9.6614	9.4258	9.3777	9.7667	9.3871	9.5503	9.2249	9.295	9.6384	9.3732	9.8109	9.6762	9.8377	9.435	9.3933	9.4883	9.5645	9.766	9.7265	9.6059	9.5032
8.5656	9.097	9.6541	8.6769	8.2047	8.6667	8.9855	9.1056	9.2582	9.198	9.1887	7.8084	9.152	8.8737	9.0729	9.1017	8.8369	8.4713	8.7386	8.7741	8.4308	9.0133	9.0014	9.086	8.98	8.9113	8.66	9.086	9.4715	9.0092	9.0564	8.589	9.4349	9.2658	9.3649	8.0422	9.2368	8.7831	9.058	8.3733	9.1605	8.8485	8.9633	9.1664	9.1837	9.5949	9.0409	8.8368	9.6516	9.4898
10.297	9.6244	9.8103	9.7744	9.386	9.8031	9.928	10.038	9.8863	10.008	9.9199	9.5441	9.9786	9.7845	9.8951	10.104	9.762	9.7035	9.8083	9.7623	9.8677	9.9457	9.9126	10.075	9.8798	9.9687	9.8381	9.8965	10.145	9.9872	9.9519	9.8068	10.308	10.149	9.9255	9.7022	10.079	9.8636	10.07	9.7305	9.7248	9.9758	9.8546	9.8177	10.149	9.8165	10.143	9.7991	9.9959	9.9451
9.1908	2.5191	8.9476	9.8258	9.9887	9.1497	8.8495	9.1094	2.2258	8.9375	9.777	9.6376	9.347	9.0017	9.5989	9.3908	9.3498	9.4543	9.6308	9.4118	9.2866	8.7871	9.2093	9.2213	8.948	9.2528	9.2704	8.857	2.5917	9.1768	9.1259	2.4856	2.572	9.0919	2.443	9.4371	2.5973	9.8015	8.956	9.6832	9.3158	2.3397	8.3064	9.4299	2.7387	9.021	3.283	8.9747	9.1693	2.321
9.6958	10.061	9.4862	10.451	10.408	10.043	9.8128	10.018	9.6738	9.1919	10.467	10.672	9.9983	9.4918	10.688	9.93	10.037	9.7516	10.583	10.364	10.419	8.9333	9.6614	10.138	9.4921	9.6923	9.6934	8.9339	9.8946	9.8029	9.6615	10.093	10.251	9.9169	10.474	10.541	9.7901	10.618	9.306	10.618	9.9445	9.9993	10.005	9.5257	9.4738	9.716	10.073	9.9475	9.6894	10.224
4.8625	5.4076	4.7641	4.9405	5.1713	5.0173	5.0423	5.07	5.418	5.0594	4.9795	5.8305	4.5889	5.2399	4.8511	4.7213	5.2311	5.2662	5.6153	5.0916	5.2015	5.2274	5.1845	4.7232	5.41	5.2338	5.2653	4.9441	4.9911	5.2425	5.1801	5.5206	5.3107	5.2368	5.403	5.6141	5.01	5.3928	5.2262	5.4283	5.2384	5.1495	5.3024	5.4617	5.6469	5.6946	5.0949	5.3509	5.972	4.9482
5.6293	5.5224	5.6118	5.9717	5.0385	5.4607	5.5228	5.8036	5.5187	5.356	5.8038	5.3888	5.5418	5.7036	5.414	5.3378	5.5983	5.0783	5.2811	5.5467	5.4799	5.624	5.6234	5.6806	5.7141	5.3609	5.2846	5.1496	5.7859	5.794	5.5179	5.3459	5.7906	5.68	5.8963	5.7048	5.2402	5.8315	5.3328	6.0133	5.6228	5.803	5.8096	5.6897	6.1458	5.5335	6.2187	5.2139	5.6264	5.5032
5.9115	5.1099	5.3567	5.1909	5.2313	5.6377	6.2055	5.0774	5.2468	5.3953	5.3969	5.4459	5.4689	5.1533	5.386	5.4247	5.5729	5.3852	5.3398	5.1801	5.374	5.526	5.8496	5.6992	5.1612	5.5405	5.8515	5.9257	5.3144	5.9583	5.8233	5.7448	5.235	5.6559	5.8413	5.5844	5.6708	5.5474	5.2765	5.2749	5.9731	5.7836	6.093	6.0209	5.8543	6.2414	5.797	5.6345	5.8139	6.1657
8.0064	8.8013	8.4788	5.1736	7.6662	8.0407	5.3283	4.4638	5.8722	4.9855	4.912	7.8905	5.1403	5.6246	7.8929	4.8845	4.4922	5.7022	4.9257	5.273	5.6818	7.2042	8.5432	8.3419	5.8583	5.603	8.1526	8.2064	5.3734	8.7266	8.5915	5.6227	8.2647	8.1766	8.3338	8.4113	8.1529	4.8553	5.0735	5.4908	8.5381	8.4184	7.5309	9.1637	8.7119	8.4875	8.4153	7.988	4.9798	7.7468
9.7767	9.9975	9.8506	10.028	10.067	9.8396	9.9066	9.8846	9.6812	9.7144	10.075	10.066	9.8347	9.7318	9.9488	9.7911	10.101	10.061	9.9803	9.7318	9.8786	9.6294	9.6229	9.7828	9.7994	9.6825	9.7774	9.668	10.005	9.6183	9.5121	9.9033	9.7898	9.6617	9.9866	9.941	9.796	9.9877	9.7422	9.9153	9.7372	9.7454	9.8202	9.6401	9.552	9.6788	9.9037	9.9615	9.7303	9.8851
12.459	12.168	12.09	11.883	12.187	12.175	12.465	12.18	12.264	12.173	12.251	12.207	12.153	12.28	12.29	12.188	12.283	12.151	11.996	12.071	12.208	11.976	12.175	12.116	12.095	12.032	12.232	12.26	12.046	12.155	12.165	12.283	12.009	12.16	12.2	12.391	12.416	12.288	12.369	12.102	12.079	12.088	12.156	12.098	12.046	11.82	12.053	12.139	12.02	12.229
6.9287	7.3995	7.2831	8.3005	6.8011	7.319	8.158	8.0958	8.2732	8.4029	7.6744	7.1883	8.2583	8.6617	7.0305	8.2494	8.1943	8.7498	8.8313	8.872	8.2091	7.8812	6.9284	7.4993	7.7857	8.0605	8.1572	6.8734	8.3988	7.3612	7.3735	8.8072	7.3508	7.9417	8.0543	8.2079	7.1506	8.828	8.1062	8.9168	7.5081	7.2056	8.2026	7.1907	7.3418	7.4646	6.9748	7.2316	8.8918	7.5687
9.6807	9.2076	9.7661	9.5939	9.3092	9.8609	9.845	9.8514	9.8248	10.004	9.78	9.7565	9.8082	9.8439	9.7938	10.029	9.7434	9.7712	9.7988	9.7585	9.8604	10.124	9.9001	9.9189	9.8691	9.896	9.77	9.9161	9.8123	9.9493	9.8993	9.7114	9.9826	9.9633	9.7714	9.6207	10.013	10.024	10.072	9.8111	9.8424	9.8487	9.8931	9.745	10.208	9.9085	9.8421	9.7924	9.984	9.8295
4.2242	4.1457	3.8864	3.9552	4.5648	4.037	4.036	3.9955	4.1324	3.9262	3.9222	4.0433	4.3503	4.0573	3.8624	3.7876	3.9318	4.093	4.0607	4.1977	4.1776	4.0513	3.7205	3.7963	3.8694	4.0637	3.837	4.1695	4.1144	3.6594	4.034	3.7576	3.8889	3.8073	4.1602	3.7601	3.6416	4.1488	3.8504	3.9022	4.1629	4.0374	3.6653	3.9997	3.948	3.8227	3.799	4.1747	3.8165	3.8874
6.6471	6.3005	7.1494	6.7672	6.7727	6.9529	6.9649	6.8213	7.0236	7.1146	6.9877	6.9889	7.1559	6.8973	7.089	7.1014	6.807	7.2882	7.0815	6.9396	6.9624	7.0843	7.0212	6.938	7.0654	7.1071	7.1183	6.9668	6.9572	6.8485	6.9427	6.8535	6.9222	6.8927	6.9407	6.8569	7.1315	7.017	7.03	6.9244	6.6065	6.7806	6.58	6.5435	6.7495	6.599	6.6628	6.647	6.8067	6.8979
4.243	4.883	4.3245	4.4379	4.0244	4.1065	4.8065	4.8638	4.3801	4.6974	4.8645	3.9587	4.7575	4.8428	4.3702	4.2218	4.4325	4.7584	4.1274	5.0141	4.5168	4.4234	4.5387	4.8264	4.3972	4.5018	4.3888	4.6693	4.5066	4.6863	4.7832	4.5834	4.22	4.589	4.236	4.3411	4.3481	4.4666	4.8305	4.361	4.2426	4.5327	4.597	4.8499	4.7312	5.0262	4.2239	4.3929	4.9743	4.424
4.1628	4.6789	4.76	4.8669	5.053	4.9358	4.5962	5.082	5.2653	4.9173	5.9188	5.3499	4.5743	5.4047	4.1628	4.2129	5.0778	5.2021	5.1379	6.0994	4.4428	5.0981	4.2573	5.4548	4.8173	5.0392	4.6491	4.0346	4.6634	4.8794	4.8142	5.249	5.7302	5.6514	5.3914	5.8539	4.9933	6.5626	4.8353	5.8091	4.9831	4.2689	4.8869	5.8197	4.7015	5.0137	4.3944	4.9748	5.3556	4.9498
7.4773	9.0317	9.1098	8.7093	9.0499	8.1647	9.0318	9.2133	9.5084	8.0191	7.7034	9.4437	8.8962	9.0218	7.609	7.8498	8.1524	8.8908	8.8496	8.9244	9.4779	9.083	9.2019	8.5139	9.2388	8.9579	9.1924	7.9128	8.9738	8.0125	8.0142	9.5055	9.0062	8.1761	8.8501	9.0905	9.3253	9.0882	9.5001	8.9664	8.2783	8.0169	8.8964	9.6663	9.3149	8.1196	8.0214	8.4682	8.6159	8.0801
5.0767	5.03	5.3551	4.9535	5.3197	4.8766	5.0114	4.9885	4.9099	5.1038	4.8697	4.6069	4.807	4.9127	4.9267	4.8453	4.9722	4.8708	4.7945	4.9925	4.9192	4.9475	4.847	4.4572	5.0411	5.0504	4.9643	5.3688	5.0671	5.1799	4.8869	5.0373	4.9266	5.0403	5.1474	4.9282	5.0833	4.7909	4.8433	4.8378	4.6641	4.6032	5.0729	4.9016	5.035	4.9041	4.7131	5.0805	4.5697	4.8008
9.5741	9.3149	10.135	9.4309	10.745	10.492	10.735	10.629	10.878	10.218	10.338	11.205	10.007	9.6663	10.173	9.8626	9.7581	10.049	9.7827	10.148	10.494	9.4893	11.318	8.7067	9.5304	10.108	10.365	9.5321	10.208	9.8018	9.3829	11.19	9.432	10.362	9.9148	10.392	10.78	10.394	10.999	9.1285	11.162	10.967	10.869	10.47	9.9112	9.446	10.361	11.369	10.262	10.66
6.5495	9.7813	9.9433	9.9808	9.718	6.4959	10.07	10.126	5.5697	6.2551	10.248	10.055	9.4966	6.9799	10.057	6.0777	6.5556	9.7466	9.625	9.6057	10.277	9.6288	9.4073	6.583	6.7154	10.253	10.277	6.5184	9.9981	6.1482	6.4367	10.158	9.8819	6.6618	9.6683	9.9596	9.9849	9.93	10.089	9.7138	6.8877	6.9756	6.6781	10.088	10.168	6.562	5.7445	6.4152	6.2219	6.5519
9.6569	9.3181	9.4073	9.6488	9.7692	9.7897	9.8462	10.062	9.6962	9.8741	9.8632	9.8616	9.4971	9.8163	9.4995	9.7057	9.6869	10.073	9.9904	9.9466	9.2205	9.7284	9.6931	10.034	9.7513	9.6204	9.8246	9.7858	9.7186	9.7736	9.897	10.082	9.4095	9.7967	9.788	10.038	9.7369	9.3783	9.42	10.223	9.4287	9.7162	9.4611	9.3387	9.429	9.7254	9.3728	10.292	9.7882	9.4501
13.274	13.445	13.626	13.637	13.748	13.607	13.494	13.541	13.677	13.654	13.702	13.62	13.662	13.537	13.661	13.685	13.607	13.613	13.709	13.7	13.676	13.59	13.672	13.693	13.609	13.679	13.664	13.554	13.763	13.774	13.705	13.575	13.686	13.734	13.732	13.685	13.757	13.804	13.725	13.727	13.655	13.732	13.698	13.747	13.747	13.503	13.688	13.667	13.75	13.678
5.2551	5.4588	5.7109	5.6985	5.8395	5.6563	5.527	5.4237	5.454	5.639	5.7951	5.667	5.3674	5.3834	5.9607	5.6993	5.9472	6.0115	5.9288	5.6287	5.5842	5.1754	5.4201	5.639	5.3258	5.4794	5.5331	5.6336	5.7047	5.7121	5.7144	5.9245	5.652	6.1344	5.9956	6.0398	5.3638	5.9434	5.6194	5.6986	5.4598	5.6223	5.1732	5.5408	5.5586	5.3569	5.6504	5.6392	5.7332	5.9942
5.2464	4.6467	5.2962	5.7136	5.0043	6.2718	5.4076	4.9302	5.3829	5.3209	5.7442	6.4977	5.1896	5.6287	5.4511	5.4937	5.8861	5.4397	5.5325	5.796	5.4422	5.5154	5.4849	5.4994	4.9627	5.473	5.6145	5.3485	5.4139	5.7413	5.3939	5.7907	5.1616	5.1603	5.5339	6.1766	5.366	5.9163	5.059	5.5275	5.7148	5.7621	6.2503	6.2609	5.1958	5.8371	6.2872	5.6548	5.5506	5.5653
12.945	12.751	12.849	12.688	12.699	12.665	12.969	12.859	13.146	12.823	12.303	12.471	12.909	12.768	12.678	13.039	12.79	12.57	12.613	12.579	13.183	13.111	13.231	12.653	12.935	12.748	12.998	13.071	12.855	13.047	13.059	12.663	12.785	12.994	12.622	12.659	13.061	12.706	13.365	12.468	12.805	12.615	12.998	12.922	13.001	12.93	12.744	12.579	12.846	12.736
6.3433	6.0931	6.4895	6.2173	5.4704	6.4096	6.2762	6.4415	6.7034	6.4656	6.5743	6.1774	6.2955	6.5266	5.9443	6.0605	6.0165	6.3668	6.1911	6.165	5.6148	6.2865	6.3221	7.0237	6.0714	6.4436	6.2773	6.1914	6.0471	6.9304	6.5731	6.1145	6.3545	6.3534	6.352	5.7944	6.3415	6.0793	6.6815	6.5636	6.4657	6.7775	6.4452	6.2931	6.0161	6.0597	6.5513	6.1264	6.5418	6.2352
6.751	9.3164	8.5666	8.0388	8.4856	7.7179	8.101	7.2873	6.2839	6.4482	7.8294	8.1488	7.5227	6.7815	8.2049	6.6068	6.3858	7.2911	8.055	8.0489	7.3873	7.6319	7.1857	6.8794	6.7095	7.406	7.5068	6.5061	7.6048	6.5214	6.8889	7.9644	7.8244	7.8975	7.8597	8.1507	7.8796	8.0329	6.8804	7.067	7.2998	7.0441	7.1371	8.2365	7.7866	8.1899	7.0886	6.8595	7.0933	7.1196
7.323	6.3793	7.3477	8.0382	7.606	8.0441	7.2456	7.7712	6.7832	6.7616	7.8789	8.0161	7.1072	7.287	7.476	7.0623	6.6835	7.0313	6.7952	7.3456	7.6972	7.3492	7.1812	7.1124	6.7116	7.3294	7.5934	6.1355	7.4352	6.9716	6.8675	8.1089	6.9376	7.4978	7.6837	7.5363	7.5799	8.332	6.2287	7.3831	7.6595	8.0513	7.8294	7.7746	7.935	7.6186	7.6534	7.539	7.5133	7.2313
6.2677	7.2541	7.0495	7.4046	7.0394	6.6693	7.3345	7.4024	6.8808	6.4733	7.3644	7.7891	7.1397	6.6728	7.0848	6.3289	6.6326	7.4825	7.374	7.9325	7.3654	7.1816	6.9672	6.2611	6.6863	7.0262	7.3328	6.361	7.2076	6.8053	6.5444	7.7188	7.1213	6.7441	7.8115	7.9639	7.3457	7.6031	6.4427	6.5301	6.5906	6.2985	6.8986	7.3692	7.3795	7.4858	6.4345	6.7415	7.2464	6.3863
7.6292	7.8706	8.5911	7.3137	7.5288	7.966	8.9079	8.5247	8.4353	8.2907	8.3765	8.3742	8.0507	8.1483	8.365	8.1423	8.1869	7.9888	7.9901	8.1256	8.3007	8.549	8.5063	8.3172	8.4034	8.4356	8.4131	8.2873	8.235	7.5771	8.1333	7.9491	8.1241	7.4697	7.76	7.7183	8.0391	7.6198	7.7295	7.7207	7.9825	7.9081	8.0004	8.0941	7.9046	8.2999	7.8828	8.2906	8.0213	7.9947
10.339	11.004	10.621	10.305	10.579	10.507	10.316	10.771	10.296	10.329	11.101	11.021	10.659	10.178	10.955	10.601	10.471	10.577	10.813	10.646	10.493	10.038	10.286	10.408	10.228	10.263	10.399	9.737	10.545	10.087	10.002	10.52	10.612	9.7885	10.558	10.652	10.633	10.661	9.9916	10.516	10.239	10.353	10.258	10.455	10.425	10.183	10.554	10.257	10.409	10.324
8.9152	9.0696	8.8825	8.7894	8.761	9.1243	8.7596	9.0535	9.0731	9.0542	8.7685	8.4115	8.3074	8.9631	8.3384	8.9385	9.0029	8.4395	8.3062	8.6549	8.5902	9.1004	9.0389	8.8719	9.2303	8.7658	8.8909	8.9655	8.7962	9.1061	9.1959	8.7457	8.8774	9.2049	8.6226	8.7732	8.7135	8.5223	9.0897	8.9197	9.1682	8.9244	9.1627	8.8045	8.9686	8.9541	9.2234	9.1259	9.4818	9.0584
6.7061	6.4149	6.7224	6.4323	6.0005	6.9332	6.867	6.9463	7.1489	7.0036	7.0991	7.3765	6.8441	6.8188	6.701	6.9146	6.9279	7.0019	7.4004	6.7328	7.1418	6.7114	6.5949	6.6662	6.779	7.0141	6.3827	6.556	6.5973	6.3606	6.3654	6.838	7.5268	6.7001	7.0829	7.2712	7.233	6.8797	6.635	6.7654	6.7935	7.0044	6.6781	7.0464	7.1659	6.989	6.8964	6.5227	6.7157	7.0375
6.2266	6.7171	6.5438	6.294	7.2217	6.6072	6.8359	6.5552	6.8289	6.743	7.2246	7.1329	6.4512	6.423	6.3108	6.3823	6.6538	6.7893	7.1052	6.9403	6.2629	5.5942	6.3768	6.2562	6.2581	5.8934	6.4149	6.3228	6.1186	6.1759	6.0426	7.2619	6.108	6.7063	6.9582	7.3072	6.8209	7.2704	6.3907	6.6311	7.0631	6.4581	6.5769	6.6706	6.2967	6.6297	6.2792	7.5742	7.1175	7.4447
5.9949	6.7595	6.4786	6.3641	6.5419	6.7142	6.8761	6.7237	7.1607	7.0158	6.8291	6.9938	6.0921	7.0147	5.8121	6.3586	6.7638	6.4296	6.256	6.7489	6.3957	6.9167	7.0944	6.9406	6.7021	6.3932	6.6181	6.4602	7.1567	6.4823	6.5204	6.8652	6.1787	6.9422	6.8552	6.8457	6.7445	6.5064	6.8482	6.6701	6.7242	6.8087	6.5281	6.9812	6.2754	6.5158	6.1882	6.8296	6.9871	6.3434
7.4385	7.76	7.4506	7.2938	6.895	7.3732	7.6408	7.9166	7.3185	7.2854	7.4684	8.0473	7.4597	7.3722	7.2485	6.7189	7.0622	7.187	7.4514	7.7059	7.2386	7.097	7.2892	7.5138	7.1811	7.1363	7.1549	7.232	6.9804	7.0217	7.0777	8.0123	7.2903	6.9669	7.7075	8.0901	7.2213	7.3021	6.9407	7.2828	7.2064	7.0506	7.1003	7.2762	7.0945	6.9011	7.456	7.1241	7.3692	6.5573
7.758	7.6162	7.6099	7.3896	7.5045	7.9852	7.7681	8.2644	8.2254	7.5069	8.1656	8.5276	7.5075	7.7271	7.7456	7.6703	7.5687	8.2009	8.3229	7.9091	8.244	8.3852	7.8531	7.68	7.6637	7.8537	8.101	7.4489	7.5695	7.8608	7.9977	8.2213	8.0178	7.492	7.8561	8.3017	7.2993	8.1027	7.5036	7.7471	7.6487	7.7036	8.0483	7.7063	8.2995	7.6321	7.6719	7.8346	8.0874	7.5953
11.678	11.394	11.322	11.34	11.187	11.601	11.574	11.625	11.169	11.431	11.228	11.252	11.706	11.34	11.508	11.782	11.569	11.476	11.48	11.133	11.343	11.42	11.553	11.627	11.757	11.819	11.329	11.789	11.482	11.378	11.42	10.977	11.396	11.274	11.24	11.174	11.506	11.533	11.375	11.594	11.632	11.558	11.632	11.666	11.515	11.572	11.457	11.001	11.273	11.36
6.2188	4.2483	4.2411	6.001	5.5347	6.4097	6.0606	5.0052	4.9387	4.3203	5.93	5.9244	5.9182	4.8444	6.4764	5.9311	5.4047	6.2087	5.0416	4.6704	4.7495	5.9044	6.6587	7.5146	7.9324	6.5048	4.6403	5.4265	4.858	4.6682	4.7142	4.9846	4.4498	4.651	4.0901	4.9847	6.1112	6.3817	4.2799	6.0827	8.2135	7.8189	6.4091	6.4866	4.3557	7.5733	4.6011	4.9098	4.7309	5.3986
5.1072	4.7274	4.3354	4.7032	4.2065	4.6651	5.0492	4.8509	4.3267	4.4082	4.4566	4.3947	4.6646	4.8326	4.3759	4.6768	4.7495	4.5287	4.5561	4.3998	4.729	4.7911	4.6341	4.6574	5.0435	4.9986	4.5876	4.8281	4.4399	4.3812	4.7396	4.3772	4.3786	4.4164	4.3115	4.6379	4.3334	4.625	4.3205	3.9043	4.4406	4.8265	4.5002	4.568	5.2451	4.6993	4.1806	4.4672	4.3793	4.1743
3.8987	4.1516	4.17	3.7809	3.765	3.7983	4.0339	4.0342	4.112	4.3991	3.8796	4.1425	3.7813	4.1526	3.8724	3.7904	3.7317	3.6945	3.7143	3.9123	3.8288	3.9859	4.2808	3.6859	3.9395	3.8725	3.8405	4.0022	4.4909	4.3293	4.1914	4.1756	4.5876	4.2172	4.5177	3.5474	4.2462	3.9498	4.5549	3.7238	4.319	3.6974	4.6678	3.9429	4.2232	3.906	4.8287	3.8979	4.5204	3.674
5.5524	5.9581	6.1443	5.4633	5.0609	5.8596	5.6274	5.9105	5.8945	6.3882	5.655	5.2552	5.7118	5.9062	5.1481	4.8889	5.8125	5.8055	5.5026	5.8479	5.8058	5.8581	6.3118	5.4883	5.7833	5.5573	5.6956	6.4555	6.0007	5.9347	6.3076	6.1518	5.3758	6.1012	5.9237	5.5544	6.2216	5.4339	6.015	5.6598	5.966	5.0665	5.7572	5.6957	5.8942	6.0718	5.9645	5.6653	6.6693	5.8874
8.9482	8.5693	8.8479	8.8023	8.9858	8.8379	8.8519	8.7671	8.9754	9.0266	9.1616	9.0137	8.8388	8.7943	9.1549	8.9297	8.8194	8.7511	8.9013	8.8405	8.8822	9.0087	9.055	9.036	8.5566	8.9366	9.2125	8.9438	8.8452	9.1037	9.1649	9.1763	8.9115	9.0866	8.9344	8.8658	8.917	8.8021	8.9253	8.8779	9.0195	9.0898	9.0296	8.9542	8.8855	8.9981	8.9671	9.4499	9.2072	9.2294
8.6295	9.7247	9.9142	9.5282	9.3068	9.6346	9.0806	9.5466	9.8091	9.815	9.4538	9.8034	9.4058	9.754	9.3993	9.6275	9.7165	9.6747	9.8677	10.12	9.9389	9.7003	9.764	9.109	9.5976	9.6656	9.7954	9.3621	9.7386	9.9251	9.6715	9.7961	9.7191	9.6598	9.8898	9.8604	9.5257	9.6624	9.6614	9.8411	9.7255	9.8964	9.8725	10.19	10.216	9.8511	10.052	9.6982	10.252	9.1036
9.7846	10.804	10.726	10.66	10.686	10.379	10.011	10.2	10.816	11.005	10.207	10.567	10.342	10.724	10.494	10.445	10.467	10.295	10.314	10.803	10.917	10.599	10.417	10.245	10.26	10.29	10.95	10.041	10.95	10.696	10.855	11.104	10.494	11.007	10.998	10.527	10.403	10.804	11.071	9.9001	10.563	10.58	10.812	10.623	10.547	10.435	10.856	10.708	11.16	10.558
6.577	8.145	8.7987	6.8608	6.9165	6.4256	6.5154	6.3402	7.128	7.8029	6.2433	5.9947	6.5923	7.1734	6.5333	6.5354	6.9538	6.4968	6.5534	7.1857	7.0082	7.4395	7.0694	6.4089	6.7559	6.5377	7.5244	7.1186	7.4615	7.5819	7.9519	7.0111	7.3279	7.8081	7.0541	6.2323	6.3993	6.405	8.0242	6.1275	6.4125	6.2675	6.9743	6.8324	7.9436	6.7109	8.1276	7.0773	8.194	6.5267
7.9703	8.1058	7.6371	9.0123	7.5913	7.5754	7.7002	8.14	6.8805	7.1087	7.55	7.6794	7.7047	7.2573	7.5463	7.9185	7.4896	6.7269	6.7223	8.3418	7.3054	7.4029	7.8906	8.0676	7.6072	7.5192	7.5834	7.9294	8.0888	7.9238	7.4456	7.023	6.9385	7.241	7.3003	7.204	7.7408	7.4704	7.4123	7.9699	7.7819	7.418	8.164	8.9314	8.2136	7.2594	8.2971	6.7419	7.4427	7.7348
7.9203	8.4572	8.7201	8.1675	8.4713	8.2935	8.3063	8.12	8.4132	8.573	8.4135	8.3995	8.2119	8.4302	8.4049	8.3641	8.4245	8.2236	8.2161	8.4702	8.5042	8.2463	8.4663	8.2377	8.2087	8.3254	8.5311	8.4243	8.7098	8.5955	8.6892	8.6252	8.7145	8.605	8.5411	8.2772	8.4959	8.6499	8.6679	8.2348	8.6475	8.4954	8.8793	8.611	8.6236	8.4079	9.0583	8.4321	9.066	8.493
7.5879	7.9298	7.4582	7.5139	7.6259	7.4064	7.7491	7.5828	7.7215	7.2919	7.8859	7.972	7.7126	7.7035	7.8036	7.6314	7.6964	7.6372	7.9498	7.6779	7.8278	8.0991	7.7357	7.5064	7.6883	7.89	7.7167	7.653	7.8174	7.663	7.6688	7.8638	7.9099	7.8015	7.6383	7.742	7.7092	7.6413	7.6579	7.8982	8.0646	7.8643	7.8625	7.9575	8.0418	8.3052	7.9633	7.9127	8.3675	7.5535
8.3288	8.3917	7.9924	8.0661	7.565	7.8607	8.0151	8.3575	7.0332	7.046	7.601	8.2569	7.8571	7.2541	8.3791	8.06	8.0372	7.7533	8.1389	7.3743	7.8243	7.0225	7.3936	8.2731	7.7573	7.9791	8.4141	7.6637	8.1588	7.5882	7.4472	6.7836	8.3326	7.2841	8.0846	7.8244	8.0864	8.0659	7.0164	8.1074	7.9628	7.8339	8.0235	8.7801	6.9576	7.95	8.0833	6.7781	7.5942	7.3018
3.6677	3.328	4.0683	3.4665	3.6231	3.658	3.8179	3.5414	3.6704	3.8998	4.091	3.798	3.259	4.0393	3.4748	3.2821	3.667	3.6783	3.5724	3.7328	3.9315	3.9865	3.29	3.3832	3.2732	3.1158	3.3981	3.2342	3.5925	3.7145	3.6789	3.9865	3.7139	3.6722	4.0243	4.4307	3.6955	3.5835	4.0813	3.6033	3.7143	3.4492	3.9004	3.5423	3.5633	3.7026	3.5902	3.9009	4.2316	3.5734
11.119	10.979	11.822	10.211	10.164	11.048	10.247	10.732	11.174	11.714	11.623	10.135	11.029	11.588	10.148	10.109	10.461	10.618	10.495	11.32	11.411	10.818	11.198	11.366	10.231	10.412	10.727	10.308	11.358	11.804	11.895	11.12	11.639	11.741	11.94	11.794	10.997	10.584	11.49	9.9779	11.339	10.133	11.479	11.125	11.432	10.631	10.315	10.806	11.649	10.162
5.8243	5.4651	5.4064	4.7876	4.9083	5.3826	5.6074	5.2501	5.811	5.7503	5.8005	5.4022	5.2088	5.7273	5.593	5.4898	5.4726	4.9877	5.3444	5.4455	5.9082	5.2213	5.5137	5.0744	5.2624	5.4342	5.4591	5.3487	5.5744	5.8503	5.6664	5.7198	5.5649	5.606	6.0426	5.8803	5.5595	5.7544	5.8713	5.2953	5.4478	5.2839	5.7003	5.8651	5.527	5.3353	5.4269	5.5905	6.1166	5.2869
5.8415	6.1424	6.5179	7.7392	6.9029	7.2918	7.4933	7.4496	6.601	6.468	6.2932	7.1863	7.374	6.7519	7.0232	7.1812	7.0619	7.1186	7.0913	6.5653	6.1466	7.6517	7.5343	7.3256	7.1385	6.8237	7.4823	7.406	6.6643	6.8557	6.7123	7.2463	6.3185	6.5532	6.9719	6.0853	7.0844	7.348	6.321	7.5049	7.4368	7.6356	7.2542	6.2922	7.5244	7.4388	7.6084	6.7923	6.721	7.1053
7.0626	6.7489	6.9963	6.6687	6.5198	7.2502	6.9864	7.1512	7.4228	7.3066	7.6507	7.3031	7.176	7.2492	7.2555	7.2018	6.7645	7.0007	7.2614	7.3014	7.5048	6.8014	7.3137	7.286	6.778	6.976	7.0697	6.677	7.6047	7.6011	7.6148	7.3461	7.714	7.4541	7.321	7.5604	7.5563	7.3842	7.5022	7.2254	7.3572	7.605	7.4111	7.7592	7.7838	7.4423	7.5783	7.0218	7.8274	6.9607
5.9651	6.8184	6.3102	6.886	5.4718	6.4096	6.2248	6.2489	6.2443	6.2777	5.9016	5.5239	6.0401	5.5858	5.9363	5.8213	5.5294	6.0457	6.1512	5.8664	6.6534	6.3347	6.1447	6.2361	6.62	5.8816	6.2996	5.6652	6.3855	6.0362	6.1097	6.3201	6.7572	6.09	6.5807	6.4918	5.9682	5.4753	6.0047	6.1699	6.7472	5.7973	6.5216	6.7325	6.7717	6.8487	6.7049	5.4293	6.0856	6.3221
4.1126	4.6183	4.2255	4.6711	4.4805	4.303	4.5326	4.067	4.3743	4.5528	4.7231	4.746	4.528	4.3055	4.3405	4.1714	4.8132	4.6223	4.5398	4.6808	4.8126	4.2357	4.2506	4.2447	4.4113	3.8582	4.0773	4.4542	4.4873	4.4227	4.4131	4.4777	4.4572	4.1921	5.1914	4.4254	4.3249	4.5196	4.2079	4.5125	4.319	4.6463	4.4429	4.4077	4.3778	4.774	4.4671	4.3066	5.0565	4.4809
7.6853	7.4159	7.6082	7.3022	7.5228	7.6076	7.6306	7.7139	7.0415	7.2099	8.269	8.2461	7.4163	7.3351	7.7375	7.5388	7.7573	7.472	7.8131	7.9576	7.3306	7.3823	7.4886	7.9707	7.6766	7.0781	7.3953	7.3914	7.8567	7.3612	7.5593	7.293	8.3102	7.7407	7.8232	7.9876	7.8241	8.0586	6.829	7.6357	7.7955	7.9092	7.7086	7.6715	7.0327	7.2956	7.7636	7.1798	7.34	7.7249
9.0224	9.225	8.3712	8.5698	8.5223	8.6776	8.6067	8.4484	8.5101	8.4857	8.7252	8.914	8.4368	8.8006	8.3716	8.5876	8.6685	8.6539	8.6411	8.5988	8.8183	8.3938	8.6248	8.428	8.5383	8.803	8.4386	8.4362	8.5524	8.6423	8.6389	8.679	8.7283	8.556	8.6736	8.7626	8.8126	8.8507	8.8325	8.7171	8.8604	8.7324	8.9329	9.1843	8.9348	8.7814	8.7071	8.2743	8.9479	8.5147
10.082	9.8022	9.9296	9.9386	9.8297	9.6091	9.8424	9.7163	9.9214	9.8864	9.7561	9.8202	9.6477	9.6313	10.054	10.013	9.9808	9.621	9.7077	9.9168	9.836	9.8264	9.8414	10.027	9.7684	9.6769	9.9968	9.8724	10.018	10.075	9.9103	9.7798	9.7746	10.186	9.9703	9.7943	9.8727	9.7532	10.002	9.8701	9.7427	9.9293	9.7954	10.155	9.8644	10.022	10.031	9.3986	10.043	9.6937
7.7033	7.0732	7.6989	7.4884	7.1391	7.581	8.1502	7.6189	7.6262	7.5523	7.1385	7.227	7.4859	7.3523	7.3877	7.3518	7.5168	7.6071	7.7446	7.3597	7.2993	7.951	8.1938	7.8877	7.6104	7.6467	7.6394	8.0369	7.5136	8.0541	8.1711	7.8116	7.1934	7.7638	7.2995	7.3205	7.8953	7.1981	8.0195	7.9547	7.7722	8.1289	7.845	7.8505	7.9812	8.2822	8.0245	8.1994	8.0263	7.5106
7.2595	7.4033	6.3664	6.7965	6.0549	6.7578	6.366	6.6957	7.0719	6.3119	6.8565	6.1392	6.5474	6.4838	6.4927	7.1733	6.0881	5.9164	6.6856	6.2911	6.7751	6.767	6.9882	6.7478	6.6074	6.8451	7.0883	6.3311	6.5081	6.893	6.9687	6.4656	6.7513	6.6685	6.2179	6.0404	6.1256	6.5124	6.5502	6.1809	6.4376	6.719	6.5948	6.3513	7.0129	6.1643	6.8078	6.6642	6.6875	6.4838
7.8281	7.7836	7.6854	7.8733	7.5125	7.8686	8.0734	7.8507	7.5234	7.7824	8.0675	7.8787	7.6668	7.7753	7.8633	7.6411	7.7375	7.6679	7.9592	7.8259	7.9895	7.5989	7.8458	7.8804	7.9334	7.7778	7.5598	7.6262	7.9376	7.903	7.8122	7.7251	7.9393	7.678	8.0603	7.7938	7.5996	8.0036	7.6568	8.2595	7.7347	7.7915	7.9765	7.616	7.789	7.8027	8.1481	7.72	7.9451	7.8613
10.958	10.68	11.293	10.912	10.845	11.107	11.121	11.048	10.901	11.26	10.304	10.562	11.009	11.014	10.826	11.067	11.036	11.12	10.761	10.857	10.673	11.243	11.12	10.872	10.861	11.03	10.667	11.374	10.641	10.838	10.836	11.055	10.315	11.017	10.537	10.393	10.691	10.659	11.188	10.912	10.629	10.759	10.8	10.537	11.141	11.004	10.904	11.284	10.779	10.829
2.9204	3.3969	2.9137	2.5702	2.8633	2.5019	2.9387	3.0061	3.3308	2.4073	2.8665	3.4436	2.7169	3.1997	3.0286	2.5381	2.7427	2.7688	3.0119	2.6574	3.0859	3.1139	3.0973	2.4541	3.1273	2.9171	2.9147	2.9562	2.6427	3.0649	2.8715	3.4493	3.0488	3.3764	2.8298	2.9963	2.8774	3.3393	2.783	3.06	3.2746	2.9159	2.9169	3.3839	3.3848	3.4716	2.9869	3.1334	3.7782	2.949
7.9866	7.8576	8.0809	7.6791	7.709	7.8706	7.9572	7.8746	8.0252	8.0236	8.0271	7.6842	8.0797	8.1538	7.9831	8.0904	7.9992	8.2461	8.1832	8.1118	8.107	8.1386	8.0392	8.1433	8.2215	8.1609	8.2055	8.1141	8.0053	7.9497	8.0366	7.7547	7.8817	7.9763	8.0299	8.0319	8.2781	7.9725	8.1779	7.9691	7.6319	7.6354	7.5994	7.5142	7.6828	7.6031	7.7623	7.8351	7.5561	8.1009
10.723	10.62	11.349	11.661	11.034	10.254	10.751	10.561	10.991	11.178	11.325	11.108	11.076	10.455	10.938	10.656	10.534	11.393	11.44	10.751	10.89	10.645	10.522	10.396	10.733	10.271	10.253	10.994	11.232	10.697	10.568	10.589	11.09	10.755	10.934	10.38	10.533	11.313	10.438	10.646	11.035	10.97	10.93	10.248	11.405	11.165	11.294	10.899	10.66	11.474
6.4661	6.5014	6.6959	6.5292	5.6312	6.1382	6.012	5.9963	6.2997	6.5492	6.5219	6.8278	6.0467	5.924	5.7713	5.6328	5.9453	6.4432	6.6049	6.1972	6.5353	6.0746	6.4104	5.6842	6.6074	5.8824	6.0122	6.7539	6.5146	6.0106	5.9267	5.9915	6.4278	6.3038	5.8698	5.8558	5.9905	6.457	6.2945	6.1208	6.6127	6.6489	6.1622	6.1226	6.1438	6.8048	6.5567	6.6521	6.1172	6.5279
3.4453	3.5531	3.5818	3.7667	3.3675	3.6846	3.5313	3.6891	3.6789	3.653	3.5951	3.5011	3.8944	3.4305	3.7469	3.668	3.6738	3.556	3.2879	3.4753	3.5726	3.6787	3.5304	3.4087	3.501	3.5135	3.5226	3.479	3.4488	3.4942	3.4621	3.4813	3.501	3.3975	3.8136	3.3391	3.5449	3.6935	3.5928	3.5803	3.9286	3.5546	3.7003	3.3339	3.5667	3.6851	3.3592	3.4893	3.6121	3.5897
6.9018	6.8167	6.6647	6.7537	6.7037	6.3421	6.7585	6.5627	6.7873	6.5747	6.8802	6.7746	6.6556	6.3592	6.8599	6.6702	6.8176	6.7362	6.8064	6.5346	6.8301	6.7486	6.6168	6.6256	6.5848	6.6061	6.8349	6.4368	6.8002	6.5415	6.4338	6.612	6.9795	6.6835	6.9364	7.0911	6.6469	6.8081	6.4927	6.3974	6.7214	7.082	6.7846	6.9779	6.8662	7.0503	6.8402	7.1602	6.9346	6.8666
8.3357	8.2068	7.5895	7.8322	4.0856	3.207	4.1032	3.6431	7.8572	7.636	8.1775	8.2526	3.6403	3.8458	3.6837	4.0976	4.1231	7.3921	7.5925	3.661	7.9058	6.9098	7.864	3.5511	7.6848	4.0957	3.6915	7.5498	7.8416	4.4882	3.4453	3.7651	7.9035	3.5601	3.8686	5.8728	3.3743	7.9808	4.9076	3.7013	8.1585	8.1007	7.2943	3.8313	7.9021	7.8656	8.1736	7.938	3.9697	8.0997
6.9831	7.253	7.223	7.4365	6.6612	7.097	7.5157	7.4938	7.3116	7.3982	7.6335	6.8708	7.1331	7.5456	6.7642	7.2127	7.0823	7.1367	6.9584	7.1814	6.882	8.2242	7.6315	7.1891	7.2494	7.392	7.3889	7.5785	7.1662	7.2653	7.4927	7.135	6.8424	7.3658	7.126	7.1242	7.242	6.8312	7.5045	6.6093	7.0873	6.9614	6.9108	7.36	6.9768	8.1148	7.0757	7.2792	7.9494	6.9945
6.1723	5.9555	6.2358	6.1743	4.9294	5.9526	6.2562	5.5735	6.0612	6.1259	6.1944	6.1853	5.3203	6.0836	5.6508	5.8857	5.7042	5.8306	5.9594	5.5625	6.1881	6.2344	5.7949	5.7247	6.346	5.445	5.6448	6.3775	6.1026	5.7224	5.9104	5.7976	6.1444	5.4317	5.7665	5.8103	5.7563	5.6789	5.9961	5.6221	6.3232	6.1546	5.8013	6.1527	6.4347	6.5034	6.3969	6.0778	6.0033	6.2525
4.4655	3.8086	4.0751	3.7377	6.2013	4.8936	5.1828	5.3871	4.4017	3.9275	3.7538	3.8554	6.3877	6.3225	6.2991	6.1926	4.8765	3.8014	4.571	6.3381	4.3016	4.6217	4.8706	5.5536	4.0976	5.9924	4.6072	3.9888	4.1902	4.7782	4.5959	5.6244	4.3066	6.1101	6.2991	5.3732	4.9699	6.5887	5.0923	4.6048	4.2495	4.0853	5.2991	6.1158	4.4355	3.8607	4.3571	4.2981	5.6838	4.3197
7.9418	7.8966	7.7831	7.8215	7.5337	7.6813	7.8944	7.9276	7.6696	8.0095	7.5802	7.3426	8.0021	7.6886	7.6582	7.9568	7.7793	7.8337	7.9414	7.4846	7.8476	7.7815	7.9957	7.9953	7.9844	7.6468	7.8104	8.1119	7.8756	8.0843	7.9037	7.7733	7.9101	7.8404	7.7206	7.6061	7.8499	7.4005	7.8268	8.0475	7.814	7.9078	7.7419	7.6405	8.4357	7.8594	8.3022	7.8762	7.7784	7.7435
2.9919	3.0189	3.0176	2.8991	3.1186	3.1552	3.4417	3.4937	3.2372	2.7668	3.4582	2.809	3.2932	3.5004	3.2809	3.0044	3.3861	3.0836	3.0419	3.1589	3.3036	2.7118	2.9032	3.2133	2.9202	3.1468	2.9255	3.4413	3.0102	3.0747	2.9995	2.7302	2.9481	2.8389	2.7225	3.1081	3.0478	2.9154	3.3603	3.023	3.3717	3.0971	3.1102	2.99	3.3622	3.0777	2.9405	3.2894	3.0584	3.1994
4.7417	4.8643	4.448	4.468	4.2131	4.3043	4.6689	4.4523	5.0236	4.3662	4.4687	5.0804	4.0698	4.5118	4.2727	4.9251	4.7864	4.761	5.0888	4.6961	4.756	4.6084	4.3655	4.3024	4.9277	4.5246	4.7318	4.3533	4.7596	4.6571	4.762	4.6924	4.6795	4.6685	4.8766	4.6342	4.4177	4.2702	4.3381	5.1332	4.7824	4.1201	4.9009	5.15	4.8205	5.2928	4.8247	4.4726	5.1428	4.5001
5.4056	5.4337	5.472	5.4231	5.2689	5.1316	5.2427	5.3684	5.3503	5.3228	5.3334	5.2556	5.4508	5.3213	5.3772	5.2632	5.2796	5.4112	4.9731	5.0809	5.4803	5.1955	5.3668	5.2464	5.5152	5.3955	5.4151	5.1979	5.3648	5.3512	5.5311	5.2872	5.2265	5.2747	5.2413	5.2097	5.2737	5.1677	5.361	5.115	5.1556	5.0933	5.0842	5.1893	5.39	5.0912	4.7996	5.2689	4.9468	5.5358
11.067	11.119	11.119	11.193	10.96	11.04	10.992	11.004	11.053	11.084	11.278	11.052	11.251	10.942	11.176	11.157	11.073	11.144	11.233	11.083	11.201	11	11.152	11.224	11.028	10.998	11.19	11.009	11.215	11.174	11.108	11.072	11.099	11.214	11.182	10.933	11.115	11.17	11.105	10.994	11.095	11.1	10.996	11.009	11.218	11.006	11.141	11.167	11.118	11.129
8.6389	9.7352	9.5378	9.6984	9.7441	9.6876	8.9271	9.766	10.162	9.7176	10.085	10.322	9.474	9.609	9.6368	9.5825	9.7381	10.089	10.354	10.44	9.7514	9.4947	8.3955	9.5319	9.8138	9.7201	9.5914	9.342	9.673	9.8589	9.4105	9.8368	10.041	9.5136	10.243	10.382	9.682	9.99	9.2262	10.312	9.7017	9.7686	9.6304	10.015	9.8533	9.9604	9.7579	9.8948	10.11	9.406
11.951	11.65	11.603	11.492	11.607	11.654	12.058	11.917	11.586	11.644	10.966	11.09	12.176	11.652	11.838	11.946	11.969	11.595	11.457	11.321	11.604	12.024	11.789	11.626	11.617	11.929	11.678	12	11.038	11.513	11.528	11.68	11.476	11.82	11.483	11.143	11.578	11.386	12.375	11	11.523	11.125	11.637	11.31	11.6	11.645	11.43	11.77	11.679	11.744
7.1662	7.096	7.4109	6.9328	7.7499	7.488	7.4454	7.2624	7.2688	7.1978	7.4661	7.6257	7.3072	7.4861	7.8173	7.4908	7.2563	7.4303	7.4745	7.3178	7.4262	7.2893	8.6812	7.3712	7.2175	7.7023	7.3212	7.3365	7.5696	7.3749	7.1908	7.5171	7.5438	7.4557	7.5829	7.6471	7.5635	7.7411	7.132	7.6753	7.2874	7.5397	7.4582	7.2235	7.444	7.3294	7.4221	7.456	7.1981	7.3408
5.5277	4.9414	4.9171	5.253	4.646	5.6783	5.4215	5.654	4.9318	5.3083	4.8803	5.2061	5.2089	5.2273	5.1566	5.1075	5.4916	5.0649	4.883	5.3844	4.8844	4.8867	5.5565	5.1559	4.9363	5.1545	4.8364	4.9391	4.7206	5.1219	5.2549	5.2283	5.213	4.9625	5.2804	5.5208	4.9858	5.229	5.1094	5.0677	4.536	4.4631	5.3486	5.1919	5.0253	4.761	5.0244	5.0235	4.9618	5.2147
9.5608	9.1986	9.5784	9.2776	9.4053	9.615	9.626	9.4366	9.514	9.5745	9.8094	9.8264	9.6098	9.5837	9.799	9.6517	9.5971	9.5279	9.5433	9.6512	9.5886	9.5294	9.1906	9.7178	9.536	9.5268	9.5669	9.4622	9.5461	9.5548	9.55	9.4283	9.5096	9.5734	9.6289	9.7594	9.4696	9.9422	9.5338	9.5549	9.4248	9.5667	9.4906	9.4503	9.3569	9.3902	9.5625	9.5678	9.5563	9.6667
8.4186	8.2738	8.089	8.349	8.8201	8.8565	8.8296	8.675	8.8458	8.3479	8.6901	8.9558	8.5334	8.7197	8.9822	9.1033	8.9025	8.573	8.7189	8.8092	8.7143	9.0356	9.026	8.9845	8.5506	8.9082	8.6733	8.4303	8.7189	8.9191	9.013	8.7606	8.7125	8.7871	8.776	8.9965	8.373	8.5703	8.654	9.024	8.8538	8.9477	8.8788	9.0213	8.7929	8.8907	8.9194	8.6681	8.8404	8.4338
7.7467	7.4304	7.3756	6.5305	7.7376	8.0333	8.0932	8.1886	6.3876	7.4954	5.8131	5.4204	8.4403	7.8863	8.2451	8.0838	8.935	6.3721	6.5824	7.5772	6.7479	7.0217	7.2697	7.7853	6.8403	7.912	7.1498	7.2402	6.945	8.4591	8.302	7.8064	8.437	8.5199	8.2501	7.8566	7.2326	6.4429	8.7175	8.3238	6.7502	6.6565	7.5917	6.9135	7.5352	6.5567	7.1197	6.3735	7.9339	7.0721
7.8126	7.8771	7.8229	7.5665	8.1879	8.3362	8.3324	8.2819	7.9462	7.6537	8.1566	7.968	8.0591	8.2012	8.2874	8.1991	8.1221	7.5471	7.6757	7.9214	7.9762	7.8734	8.0363	8.199	7.8313	8.0045	7.5449	7.7131	8.0879	8.2874	8.2744	8.3578	8.3372	8.2756	8.1903	8.2884	7.7983	7.9984	8.0681	8.4537	7.9673	7.7692	8.2403	8.1042	8.1881	8.0904	8.1001	8.1044	8.4648	7.9978
8.0476	7.8981	7.6917	7.6561	7.7523	7.753	7.9606	7.7614	7.5261	7.7144	7.9713	7.9344	7.7404	7.7044	7.8567	7.6169	7.6719	7.6018	7.5938	7.5719	7.4682	7.477	7.3942	7.6274	7.4019	7.7547	7.6684	7.6852	7.6956	7.7835	7.6786	7.8924	7.7618	7.7609	7.9473	7.8899	7.8287	8.0541	7.8793	7.9527	7.9162	7.9485	7.9218	7.741	7.7881	7.9127	7.9728	7.9058	7.9335	7.7401
9.5182	10.2	9.7979	10.032	9.0356	8.4363	8.7662	9.3191	9.5843	9.4102	9.2046	8.8227	9.2291	9.19	8.9814	9.0665	8.7346	8.9093	8.6857	9.3215	8.9407	9.0824	7.9698	9.3124	9.0668	8.9132	8.9863	9.1786	9.6656	9.3572	9.0647	9.3937	9.4631	8.9336	9.2482	8.6484	9.2374	8.8542	9.0262	9.528	9.5006	9.3718	9.0756	9.452	9.9947	9.3806	9.6319	9.0538	9.6808	9.2376
7.2037	6.8234	7.1293	7.019	6.7843	7.3441	7.0327	7.1843	7.099	6.9931	7.478	7.5418	6.7515	7.2639	7.5705	7.2188	7.2839	7.0166	7.038	7.3604	7.1401	7.1484	7.1658	7.3289	7.2298	7.3678	7.2207	7.0077	7.1244	7.2675	7.0414	7.0725	7.1933	7.0045	7.3267	7.211	7.3033	7.4663	7.0595	7.5621	7.209	7.3173	7.3049	7.3384	7.3145	7.1979	7.3383	6.8094	7.231	6.9902
8.5054	8.2284	8.427	8.3461	8.0596	7.9988	8.1512	8.3192	8.2243	8.398	8.5698	8.3141	8.031	8.1186	8.3446	8.2643	8.1759	8.2086	8.2287	8.4162	8.3563	8.3667	8.4603	8.2865	8.3405	8.1337	8.2872	8.513	8.1034	7.9652	7.9279	8.4573	8.0721	8.3488	8.1737	8.1278	8.4804	8.0279	8.2736	8.0305	8.3933	8.3594	8.3453	8.5545	8.4845	8.5524	8.6503	8.3882	8.6331	8.3513
6.1305	5.9893	6.6104	6.6587	5.4878	6.3833	6.4439	6.3044	6.2231	6.6532	5.9136	6.4072	6.0386	6.2514	5.7695	6.0174	6.5307	6.4662	6.1856	6.7163	6.4292	6.8314	6.4433	5.9943	6.7916	6.589	6.5039	6.5881	6.2181	6.38	6.2648	6.9307	5.6796	5.983	6.0188	6.4329	5.9412	6.5124	5.834	5.9466	6.8104	6.5094	6.6753	6.4879	7.2336	7.4211	6.3678	6.9975	6.2143	6.7768
2.1261	3.2478	2.4359	2.6722	2.0126	2.2773	2.3749	2.1669	2.3393	2.0972	2.2796	2.3092	2.1514	2.2064	2.6827	2.4481	2.4401	2.3446	2.4091	2.285	2.5365	2.1765	2.46	2.3795	2.4229	1.9727	2.6192	2.2154	2.0964	2.1905	2.1352	2.5733	2.2141	2.1921	2.3061	2.1318	2.3483	2.1521	2.1909	1.9704	2.2332	2.1052	2.0104	2.6639	2.6159	1.8227	2.1368	2.4453	2.2863	2.0592
5.8783	6.2745	6.2523	6.3059	5.9597	5.839	6.0453	5.9246	6.3083	6.0394	6.19	5.7785	6.0166	6.1951	5.7961	5.7118	5.9339	5.8712	5.6935	5.8035	5.8995	6.0267	5.9777	6.2191	5.8386	6.2205	6.128	5.835	6.3201	6.0077	5.9706	5.8853	6.1791	6.4297	5.7732	6.0431	5.6961	5.9558	5.9877	5.8038	6.2915	6.1678	5.7507	6.0371	5.741	5.6528	5.5908	5.7957	6.4197	5.8298
7.9297	8.8993	9.1857	8.66	7.9767	8.1594	8.0232	7.9224	8.1591	8.2277	8.3936	7.6767	8.0092	8.2533	8.3138	8.4256	7.8332	7.7902	7.7125	8.0357	8.0541	8.1103	7.9899	8.2055	8.2126	7.8916	8.3742	8.0348	8.5981	8.4753	8.4664	8.31	8.0751	8.4646	8.0416	8.1376	8.4011	8.2897	8.1489	7.8522	8.4599	8.6843	8.6501	8.8218	8.2287	8.5197	8.3542	8.6828	8.5259	8.3699
5.1184	5.067	4.8973	4.5899	4.7459	5.2722	5.8094	5.3773	5.3143	5.3517	5.2146	5.1096	5.2972	5.2993	4.9374	4.9946	4.8844	4.9797	5.2602	5.4091	5.121	5.569	5.7084	5.2017	5.2304	5.1555	5.4968	5.33	5.6045	5.4416	5.4335	5.8147	5.3692	5.2572	5.2636	4.9182	5.6761	5.2189	5.5507	5.0773	5.3223	5.2869	5.5955	5.4601	5.5919	5.7172	5.5519	5.214	5.5137	4.9855
5.763	5.6167	5.977	6.0969	5.7856	5.6094	6.2557	6.046	5.8554	5.8982	5.5485	5.7118	5.6647	6.1107	5.6261	5.5253	5.9518	5.4735	5.2791	5.5526	5.42	5.9311	6.0028	5.7315	5.7595	5.9199	5.9466	6.1676	5.6484	5.8386	5.9241	5.9347	5.5525	5.4721	6.1286	5.6786	5.7427	5.639	6.015	5.7644	5.9747	5.761	5.8296	5.4688	6.4981	6.567	5.5721	6.3667	5.9373	5.7362
10.357	9.9582	10.426	10.236	9.7873	10.004	10.625	10.581	10.553	10.454	9.8163	8.9814	10.272	10.457	9.8705	10.338	9.8759	9.9659	9.7416	10.316	10.268	10.98	11.059	10.486	10.656	10.197	10.857	10.86	10.152	10.33	10.621	10.132	9.8425	10.493	9.8797	9.7476	9.9433	9.6428	10.787	10.093	9.8648	10.236	9.9521	10.265	10.917	10.638	10.03	10.185	10.57	9.941
7.6992	7.6927	7.9986	7.8852	7.8758	8.2355	7.9915	7.7494	8.2238	7.755	8.6348	8.229	8.1022	8.1584	8.2778	8.3237	8.1113	8.3003	8.2736	8.3761	8.3239	8.1646	8.2791	8.1481	8.347	7.7901	8.3167	7.6997	8.1676	8.1955	8.3374	7.9896	8.3748	8.0433	8.5054	7.8804	8.4571	8.3189	8.2788	8.5474	7.8785	7.9971	8.1211	8.3412	8.4019	8.3196	8.2081	8.1074	8.2717	8.1981
11.821	12.004	11.934	11.404	11.622	11.419	11.746	11.842	11.549	11.318	11.614	11.667	11.692	11.639	11.558	11.753	11.717	11.455	11.549	11.743	11.667	11.526	11.794	11.746	11.782	11.992	11.983	11.532	11.57	11.741	11.675	11.326	11.926	11.621	11.482	11.604	11.457	12.09	11.969	11.805	11.967	12.01	11.604	11.84	11.885	11.231	12.03	11.968	11.726	11.704
4.4989	4.1463	4.5956	5.1338	5.4499	5.517	4.1564	4.9378	3.9015	4.7188	4.7544	5.4916	4.1178	5.3767	5.025	5.3378	5.6757	4.4665	4.1556	5.8661	4.1982	5.5281	5.2741	5.3642	5.1249	5.2659	4.3815	5.6735	4.2357	5.2446	5.6804	4.7404	4.5048	6.0502	5.3112	5.1334	4.9762	6.8111	5.6142	5.2413	4.7237	6.4996	4.8525	5.0638	4.501	4.995	5.6902	5.6424	5.5625	4.3258
2.7034	3.856	3.0314	2.8312	2.8763	3	3.1923	3.288	2.9604	3.6024	5.2235	3.3593	2.7788	2.9849	2.8674	3.1651	3.7773	3.2046	3.2212	3.3557	3.2388	3.9758	2.7727	3.5799	3.2787	3.7753	3.1147	3.0504	3.1067	3.1625	3.0647	4.0384	3.496	3.4231	2.9474	5.0683	2.82	3.181	2.9137	3.0384	3.6133	3.42	3.2238	3.7992	2.8586	3.4475	3.2657	4.1831	3.0581	3.1623
9.7234	9.31	9.0768	8.9242	8.9803	9.3983	9.0072	8.876	8.7906	9.466	9.1505	9.0355	9.1789	8.4761	9.5614	9.4253	9.1828	9.0633	9.2775	8.804	9.0357	8.981	8.9649	8.9346	9.0923	9.222	8.928	9.4126	9.1524	9.3362	9.3833	8.9707	9.4889	9.0961	9.4767	9.4649	9.2886	9.3063	8.9906	9.2065	9.2014	9.0054	9.1783	9.0525	9.4041	9.043	9.2586	8.8711	9.0899	9.3652
9.4457	9.0234	9.3448	9.2273	9.0282	9.3621	9.6427	9.4671	9.3894	9.2638	9.6723	9.5512	9.4696	9.368	9.4302	9.3422	9.45	9.3486	9.4986	9.2735	9.4523	9.3911	9.5034	9.5027	9.4652	9.3822	9.5925	9.5037	9.4969	9.534	9.3951	9.6261	9.5883	9.5741	9.4205	9.4229	9.6021	9.5749	9.4782	9.4005	9.5403	9.5885	9.408	9.393	9.4902	9.3332	9.5542	9.7497	9.4665	9.4756
6.0429	6.0958	6.4138	6.4608	5.9774	6.3049	6.5998	6.3848	6.4453	6.412	6.5743	6.5223	6.4485	6.3908	6.4501	6.467	6.3741	6.6732	6.557	6.4657	6.4726	6.3617	6.3071	6.5206	6.4953	6.4514	6.3371	6.4861	6.5973	6.2274	6.5193	6.3193	6.4823	6.385	6.5414	6.5525	6.6122	6.456	6.5624	6.4424	6.3048	6.2735	6.5127	6.5792	6.5113	6.5457	6.1089	6.621	6.5378	6.2799
7.1337	7.1893	6.787	6.4634	7.2994	7.2879	7.2235	7.0976	7.3818	6.7781	6.8856	7.5354	6.7326	6.6483	6.6831	6.4492	6.7066	6.809	6.8595	6.6858	7.0226	6.7964	7.4237	6.6696	6.8202	6.8898	6.9326	6.7739	6.6855	6.9871	6.9089	7.2398	6.8273	7.0751	6.7435	7.1223	7.234	6.9313	7.2732	6.8283	7.1383	6.5584	7.2314	6.8567	6.7755	6.9022	7.03	7.3136	7.541	7.2317
8.8347	9.0823	8.5559	8.4738	8.5354	8.6237	8.6753	8.6397	8.7145	8.7391	8.667	8.7604	8.6018	8.6428	8.5502	8.6966	8.8026	8.647	8.582	8.5007	8.8625	8.7892	8.64	8.5433	8.5761	8.76	8.5727	8.8945	8.7338	8.5861	8.6995	8.7497	8.6807	8.6476	8.6241	8.6817	8.7514	8.6066	8.6895	8.3554	8.8823	8.5292	8.7765	8.6723	8.7446	8.9148	8.6853	8.6846	8.7253	8.721
8.7304	9.9638	8.9528	9.5533	10.06	9.0211	8.8999	9.1024	9.8121	8.8756	9.3565	10.14	8.8971	9.2137	9.3317	9.2384	9.2467	9.4634	10.162	9.9013	9.5258	9.5849	9.436	8.9938	9.172	9.3941	9.0513	8.9081	9.2194	9.3949	9.1859	9.5281	9.5628	9.5396	9.6016	9.8944	8.8451	9.63	9.1143	10.38	9.5455	9.7225	9.1697	9.5451	9.7634	10.123	9.4263	9.7287	10.236	9.1728
7.3522	7.2926	7.7807	8.1821	8.1407	7.9542	7.7135	8.0415	7.9517	7.9984	8.1086	7.9496	8.042	7.7475	8.1946	8.0561	7.8502	7.9886	7.8567	7.6455	7.4421	7.6006	7.4243	8.2882	7.6201	7.8972	7.8957	7.7105	8.1659	7.9551	7.7755	7.9264	7.6751	7.5516	7.7731	8.2551	8.0849	8.3319	7.6467	7.7851	7.639	8.0072	7.866	7.7616	7.9247	7.7343	8.2604	7.8853	7.5289	8.0326
8.1189	8.1468	8.3722	8.2583	8.5753	8.6993	8.378	8.685	8.5629	8.702	8.4771	8.4373	8.3594	8.3914	8.3875	8.5502	8.3517	8.2725	8.2717	8.2923	8.2567	8.5321	8.5106	8.3168	8.5978	8.2955	8.2675	8.701	8.493	8.326	8.3593	8.4977	8.491	8.2876	8.4218	8.146	8.3418	8.3654	8.4275	8.2501	8.6593	8.4042	8.4533	8.4298	8.7549	8.5847	8.5194	8.6777	8.5974	8.2393
5.0642	5.2475	4.9142	4.7522	4.234	5.3187	4.5118	5.3152	5.2873	5.1867	5.3233	5.0372	5.2703	5.3723	4.9475	5.4137	5.3441	5.2551	5.8149	5.891	4.9544	5.0254	5.1219	5.5356	5.2097	5.4306	4.7579	4.7062	5.1859	4.8619	5.0044	5.2695	4.9219	5.1586	5.5191	5.5837	5.2509	5.0772	4.7518	5.128	5.227	4.7691	5.0538	5.2768	5.0318	5.0287	5.112	4.9055	5.048	5.0948
5.4517	6.1551	5.7376	5.5262	5.1436	5.3319	5.5226	5.3157	5.5695	5.1434	5.8879	5.3382	5.1707	5.7761	5.325	5.2446	5.2868	5.1323	5.0598	5.8252	5.4704	6.0447	5.3426	5.4013	5.4624	5.2986	5.4896	5.4938	5.6661	5.6317	5.7862	5.382	5.0936	5.5784	5.6322	5.3294	5.1871	5.4857	5.3254	5.3945	5.2499	5.0938	5.0009	5.2355	5.3319	6.1747	4.9065	5.2766	5.7473	4.8707
4.3433	4.1693	4.8866	4.434	4.7929	4.1835	4.8167	4.6346	4.4733	4.6891	4.3033	4.8685	4.7319	4.9272	4.5641	4.7063	4.6527	4.8239	4.408	4.6232	4.5158	4.6801	4.6832	4.5079	4.5534	4.5415	4.6208	4.5773	4.6844	4.5008	4.626	4.379	4.4523	4.5273	4.524	4.7771	4.6812	4.3165	4.7802	4.4854	4.4609	4.5882	4.4464	4.8694	4.5209	4.4039	4.6829	4.6223	4.1168	4.6475
6.0421	5.9854	5.862	5.6319	6.0853	6.0759	5.9465	5.8249	6.1025	5.9494	6.092	6.5347	5.5712	5.8176	5.9384	5.8729	5.9082	6.2447	6.3152	5.9429	6.3106	5.8017	5.8454	5.8421	5.9002	5.8568	5.7998	5.5375	5.7255	6.0439	5.6163	6.1012	5.9385	6.0358	6.233	6.4169	5.9977	6.1743	5.8328	6.3122	5.9597	5.9216	5.7779	5.9269	6.3868	6.1342	5.8044	6.2512	6.3929	5.7058
11.896	11.587	11.493	11.456	11.27	11.523	11.704	11.843	11.569	11.59	11.482	11.129	11.682	11.635	11.476	11.676	11.381	11.459	11.516	11.455	11.632	11.47	11.562	11.87	11.611	11.622	11.612	11.595	11.908	11.612	11.558	11.372	11.995	11.681	11.798	11.404	11.605	11.464	11.68	11.616	11.606	11.854	11.788	11.628	11.997	11.622	11.846	11.128	11.822	11.421
4.2868	5.293	5.2038	4.8412	4.6914	5.3495	4.9466	5.5741	5.05	4.4765	5.0622	4.5598	5.108	4.6025	5.2432	5.0894	5.0462	5.0861	5.4904	4.8873	5.4875	4.7848	4.8152	5.3279	5.0043	4.4665	4.6577	5.1581	5.1134	4.3767	4.9909	4.9311	4.7312	5.3241	5.2247	5.4492	5.5557	4.5022	4.3917	4.2999	4.319	4.5296	5.195	5.1867	4.7254	5.4382	4.951	5.4102	5.2095	4.8893
4.3049	5.2093	4.0516	4.4786	4.5068	4.0898	4.7003	4.4137	4.2184	3.9549	4.3757	4.5511	4.0989	4.6138	4.6887	4.0453	4.3326	3.9042	4.2491	4.2929	4.28	4.2643	4.1913	4.6772	4.2527	4.1848	4.5066	4.0735	5.0657	4.6368	4.4493	4.1644	4.9393	4.3642	4.2326	4.3618	4.2986	4.308	3.8799	4.6372	4.319	4.1495	5.0917	5.3642	4.439	4.355	4.5192	4.2473	4.0333	4.4502
6.7817	7.0732	7.2441	7.2201	6.3371	7.1939	7.5107	7.4417	7.202	7.4031	7.2147	7.5077	7.2402	7.4289	6.9613	7.2609	7.3722	7.588	7.4507	7.4687	7.2281	7.1585	7.3256	7.4526	7.5363	7.4637	7.3776	7.2093	7.0104	7.6388	7.5831	7.2546	7.2525	7.5347	7.3353	7.6218	7.5341	7.1307	7.265	7.3752	7.1385	6.9587	7.1611	7.2947	7.3867	7.2909	7.17	6.9588	7.0176	6.9404
9.389	9.9165	9.6767	10.291	10.127	10.582	9.839	10.57	10.244	10.192	10.224	9.9697	9.9694	9.744	9.7294	10.048	9.9858	9.8452	9.6396	9.7446	10.576	10.263	10.47	9.9134	10.604	9.9891	9.7687	10.048	10.357	9.6399	9.802	10.449	9.9659	10.04	10.441	9.9059	9.9468	10.606	10.388	10.02	10.691	10.705	10.438	10.196	10.396	10.56	10.731	10.5	10.692	10.003
7.5303	7.2991	7.4432	7.5724	7.4201	7.6725	7.5538	7.4294	7.8946	7.4569	7.7597	7.9526	7.3304	7.5573	7.5187	7.6378	7.6476	7.4261	7.6897	7.5457	7.7192	7.7022	7.7846	7.4438	7.656	7.8	7.9233	7.4789	7.9967	7.9813	7.9708	7.6563	7.6995	8.0102	7.6574	8.0854	7.6883	7.7695	7.7373	7.8163	7.8517	8.0468	7.9065	8.3176	7.9731	7.8569	8.0082	7.4011	8.0497	7.6211
7.8079	7.5994	7.8129	7.6618	7.7229	7.9981	8.0657	7.632	7.5337	7.7798	8.1578	8.1706	8.0053	7.8244	8.1241	7.9059	7.9488	7.9885	7.8309	7.5997	7.5872	7.5497	7.4032	7.8444	7.6615	7.8078	7.6809	7.8416	7.8089	7.91	7.6637	7.9143	7.8751	7.8646	7.9894	7.9261	7.9137	8.0261	7.8425	7.7778	8.0404	8.2328	7.8607	7.9986	7.9071	7.7401	8.0111	7.8938	8.1488	7.7125
7.6191	8.3967	7.6967	8.0095	8.8311	7.5813	8.5399	7.697	7.3128	7.6392	8.1866	8.5087	7.881	7.6655	8.5892	7.7433	8.5416	8.241	8.5005	7.2098	8.1488	7.3576	7.0846	7.6514	7.3449	7.3171	7.3152	7.6177	8.0225	7.1237	7.1448	8.4293	8.4769	7.5099	8.61	8.5621	7.9733	8.1587	7.4281	7.9141	7.8199	7.9859	8.038	8.0906	7.7926	8.0434	8.0754	7.8612	7.7107	8.0408
6.7542	6.9795	7.2236	6.6976	5.307	7.703	6.7212	6.8051	6.6011	7.5313	4.9475	5.7435	4.8496	5.0627	6.1388	7.3054	7.2514	6.2255	6.4577	6.4264	7.8667	8.1986	7.9052	7.7908	5.6579	6.8409	6.9794	6.562	7.1747	7.4725	7.6715	7.1097	7.5866	7.0669	6.5652	5.8407	6.8504	5.3489	7.4229	7.3711	8.5696	6.539	6.8112	6.9085	8.17	6.8904	6.7052	6.9502	8.1795	6.839
8.8346	9.1529	8.6333	8.6161	8.4209	8.9402	8.5806	9.0676	8.6493	9.0193	8.7908	8.7876	8.7646	8.9778	8.6755	8.7939	8.5734	8.5667	8.5754	8.8265	8.7209	8.871	8.8402	8.8668	9.0005	8.6503	8.6109	8.517	8.9253	8.8502	8.8221	8.6309	8.8432	8.6096	8.7218	8.6567	8.9032	8.9342	8.6576	8.6467	8.7237	8.4987	8.8704	8.8451	9.0038	8.8605	8.974	8.5464	8.9568	8.4707
11.089	11.095	11.025	10.745	10.319	10.871	11.04	10.948	10.7	10.986	10.693	10.427	10.899	10.923	10.211	10.617	10.698	10.846	10.691	9.9891	10.901	11.069	11.199	11.313	10.909	10.957	11.148	11.075	11.185	11.074	11.328	10.505	10.952	10.708	10.751	10.624	10.942	10.918	11.159	10.669	10.991	10.895	11.042	10.964	11.262	10.736	11.195	10.39	10.65	10.681
7.8403	8.4676	7.5514	7.6648	8.2249	6.5285	7.9624	7.3126	6.6056	7.1706	7.4452	7.8181	7.5228	6.8581	8.4446	7.7262	8.3662	7.4167	7.3636	7.2295	7.8381	7.2201	6.6308	7.4418	7.5038	7.3078	7.6812	8.0749	7.6794	7.4469	7.3072	6.9167	7.9488	7.4487	7.7995	8.4426	7.5565	7.5014	7.7477	8.1229	7.1127	7.0119	7.4325	7.4784	7.1027	7.8723	8.2053	6.9976	7.1983	7.3037
11.425	11.909	11.813	11.845	11.755	11.669	11.649	11.708	11.948	11.835	11.649	11.624	11.972	11.825	11.697	11.768	11.733	11.703	11.682	11.909	11.879	11.727	11.943	11.798	11.619	11.905	11.892	11.776	11.877	11.936	12.01	11.839	11.855	11.892	11.887	11.837	12.032	11.904	12.017	11.836	11.82	11.591	11.766	11.908	11.856	11.733	11.745	11.665	11.868	11.743
3.1069	3.3161	3.355	3.0996	3.3185	3.4779	3.0234	3.2854	3.0568	3.3552	3.1369	3.129	3.2616	3.068	3.3228	3.2609	3.4188	3.4576	3.2246	3.3016	3.393	3.4454	3.1295	3.3141	3.3801	3.6899	3.2252	3.6021	3.0409	3.2969	3.3088	2.9251	3.405	3.0985	3.1346	3.071	3.2931	3.0294	3.2451	3.1483	3.0528	2.9645	2.9772	3.0128	3.1235	3.1451	2.9056	3.2635	2.9577	3.2325
4.581	5.5096	5.5279	5.3917	5.0399	5.2549	4.8254	5.5993	5.3097	5.4598	4.9146	5.1829	5.0751	5.4483	4.9632	4.7839	5.3697	4.8976	5.023	5.4155	5.0235	5.3085	5.1272	5.2985	5.1904	4.8888	5.0526	5.2889	5.2868	5.327	5.0609	5.6697	4.7181	5.2076	5.4028	5.239	4.9808	5.2469	5.3999	5.173	5.3997	4.9549	5.5663	5.6674	4.8454	5.3406	5.3436	5.1599	6.119	4.7438
8.742	8.8749	9.006	8.7961	8.9592	8.7565	8.813	8.9164	8.901	8.9353	8.9709	9.0182	8.8043	8.9685	8.8426	8.7083	8.6507	8.7707	8.7283	8.843	8.6134	9.1006	8.9591	8.8757	8.6233	8.7494	8.6714	8.7503	8.9224	9.04	8.8696	8.7757	8.9044	8.9362	8.9582	8.7083	8.9815	8.9654	9.0026	8.9018	9.109	9.0175	8.9022	8.7676	8.9288	9.0368	8.8515	9.1555	9.1953	9.0411
8.3051	8.0519	7.7093	8.2296	9.0763	8.5611	8.8495	7.5965	7.6228	8.0941	9.4945	9.7496	8.5001	7.3819	9.547	8.2876	9.1667	8.7991	9.1002	7.7671	8.5633	7.133	7.9784	7.9929	7.6328	8.0504	8.133	7.757	8.7053	8.0156	7.8956	8.9854	9.0283	7.766	8.7796	9.7313	8.4994	9.0841	7.7973	8.6604	9.1437	9.2202	8.8308	8.1275	7.8226	8.794	9.4374	8.4727	7.6704	9.4902
4.1115	4.2296	4.0416	4.2681	4.0983	4.4003	4.2633	4.3067	4.3178	4.2657	4.0375	4.119	3.9866	4.647	4.2435	4.4158	4.2712	4.2819	4.122	4.4159	4.6558	4.3477	4.6274	4.3012	4.5587	4.7321	4.3182	4.4031	4.8562	4.6932	4.6179	4.5927	4.6409	4.7501	3.9463	4.4475	4.4646	4.3165	4.7883	4.3367	5.0502	4.6914	4.6621	4.742	4.6328	4.7046	4.813	4.2327	4.8373	4.3762
10.76	10.573	10.737	10.404	10.567	11.094	10.867	10.746	10.666	10.971	11.165	11.126	10.987	10.893	11.141	10.989	10.876	10.894	10.946	10.572	10.881	10.737	10.665	10.957	10.635	10.977	10.963	10.671	10.864	10.794	10.707	10.97	10.986	10.633	11.002	10.886	10.814	11.172	10.68	10.758	10.825	10.938	10.825	10.565	10.642	10.678	10.82	10.946	10.592	10.899
7.1783	7.2433	6.7911	6.5443	6.2071	6.752	6.9161	7.1258	7.302	7.0134	6.8252	6.709	6.7459	6.6134	6.6785	6.8545	6.5933	6.6754	6.5769	6.5735	6.75	7.0294	6.9737	7.1586	7.0068	7.0424	6.8377	6.7308	7.2518	7.09	7.086	6.8354	7.2335	7.4783	6.6848	6.8266	7.0392	6.8954	7.4713	6.773	7.0439	6.8688	6.9367	7.1042	6.9475	6.9074	7.0368	6.5111	7.4327	6.8009
3.24	3.1055	3.0423	3.1567	2.9536	3.1034	3.2762	3.3723	2.8811	3.0087	3.0639	3.1463	2.9814	3.2183	3.2483	3.2344	3.0992	2.9674	3.0775	3.2064	2.8639	3.0953	3.1532	3.2277	3.0918	3.187	3.305	3.093	3.1106	3.0933	3.1665	3.0795	3.203	2.9835	3.2618	3.1248	3.0811	3.2911	3.1646	3.095	3.1279	3.0992	3.0486	2.9765	3.2671	3.2016	3.1061	3.2494	2.9116	2.949
6.497	6.4648	6.7202	6.3712	6.759	6.2894	6.3853	6.3536	6.1811	6.4553	6.4751	6.4615	6.5367	6.6484	6.1275	6.0855	6.3309	6.1715	6.3372	6.1894	6.2719	6.332	6.267	6.268	5.9651	6.1475	6.4276	6.2436	6.2919	6.2433	6.2002	6.4028	6.3041	6.1907	6.4939	6.1185	6.2043	6.3769	6.2372	6.5801	6.5818	6.6156	6.0807	6.498	6.268	6.4548	6.1588	6.4136	6.4974	6.3348
7.1683	7.0312	7.2992	7.2938	7.3486	7.1424	7.2195	7.3826	7.4971	7.2378	7.0858	7.1379	7.5027	7.5545	7.2374	7.4027	7.3525	7.4525	7.3554	7.2888	7.4562	7.5147	7.4736	7.5681	7.2132	7.3311	7.3436	7.1816	7.3382	7.1065	7.2514	7.1313	7.2166	7.2479	7.1758	7.386	7.3518	7.2935	7.5115	7.336	7.0099	7.0166	7.014	7.1593	7.1169	7.1603	7.2461	7.1979	7.2577	7.3654
8.3026	8.1369	8.1268	8.4651	8.4759	8.4773	8.0723	8.1889	8.2619	8.1055	8.6417	8.6956	7.9719	8.241	8.5776	8.3984	8.6231	8.3346	8.4039	8.5411	8.2163	8.0358	8.1322	8.2529	8.2575	8.4081	8.0477	8.1355	8.4147	8.1575	8.1326	8.3218	8.3811	8.4944	8.4693	8.6583	8.1657	8.8886	8.2717	8.4863	8.63	8.4413	8.533	8.4657	8.0498	8.2566	8.6368	8.3542	8.802	8.6156
8.5935	8.4887	8.2367	9.1425	8.3909	8.6475	7.3943	6.64	8.5942	8.3859	7.8461	8.0547	6.8765	8.2873	9.7295	9.3064	8.6754	7.2824	7.645	9.4569	9.1417	6.5648	7.9804	6.8957	8.5291	9.1646	7.0545	8.5848	7.1741	7.4652	7.0316	8.48	7.6173	8.9823	7.6618	9.0368	7.143	9.1294	8.7846	7.3009	9.0299	8.1495	8.9972	8.013	7.1675	7.091	9.0845	9.3929	8.8905	8.905
8.9347	8.7139	9.0808	8.8852	9.0047	9.1653	8.9818	9.0829	8.7832	9.2465	8.8384	9.0183	8.9192	8.9332	8.6799	8.7977	9.0997	8.9086	8.7952	8.9253	8.8646	8.7934	8.764	8.5516	8.9296	8.9233	8.7095	8.9937	8.7422	8.8075	8.9722	9.3309	8.8824	8.8009	8.9759	9.0206	8.9023	8.9407	8.8469	8.5054	9.0444	9.073	9.0323	8.8383	8.616	9.2346	8.9356	9.0466	9.0859	8.973
10.142	10.432	10.495	10.014	9.0648	9.8009	9.8658	10.206	10.149	10.611	10.3	9.702	10.322	10.239	9.6689	9.7484	9.0169	10.222	10.481	9.8673	9.8865	10.33	10.164	10.583	10.016	9.7303	10.086	9.6289	10.269	10.327	10.626	10.118	10.324	9.6894	10.373	9.3592	10.08	9.6511	9.627	10.352	9.6312	10.483	10.069	10.026	10.671	10.547	9.9577	9.3311	9.7803	9.7116
13.966	13.886	13.844	13.898	13.747	13.912	13.828	13.9	13.905	13.852	14.041	13.884	13.858	13.894	13.969	13.938	13.866	13.885	13.941	13.898	14.064	13.873	13.912	14.009	13.91	13.927	13.931	13.824	13.95	13.898	13.89	13.775	13.992	13.849	13.885	13.866	13.828	13.966	13.751	13.896	13.784	13.924	13.832	13.791	13.877	13.81	13.901	13.869	13.846	13.857
7.1706	7.1654	6.9885	6.8529	7.0037	7.1048	7.6743	7.3804	7.1465	7.0741	7.4363	7.4182	7.127	7.2551	7.1581	7.0048	7.1652	6.8589	7.1403	6.7583	7.19	7.2253	7.2259	6.9379	6.9784	6.9615	7.1883	6.9608	7.2155	7.1358	7.2311	7.3697	7.1262	7.1344	7.2183	7.2552	7.2772	7.135	7.0427	7.0799	7.3407	7.1847	7.3452	7.4283	7.1327	7.3075	7.261	7.3034	7.4142	7.147
12.52	12.531	12.527	11.975	11.616	12.166	12.445	12.014	12.454	12.255	11.807	11.923	12.609	12.33	12.034	12.387	12.578	12.298	12.324	11.794	12.483	12.623	12.375	12.574	12.154	12.607	12.592	12.454	12.729	12.621	12.824	11.832	12.537	12.593	12.526	12.04	12.485	12.312	12.451	11.885	12.038	12.257	12.598	12.811	12.49	12.582	12.455	11.86	12.304	12.193
6.7122	6.43	6.3664	6.5024	6.5338	6.5578	6.5861	6.4702	6.3124	6.5987	6.5007	6.2882	6.132	6.3543	6.6064	6.437	6.5742	6.0772	5.9932	6.241	6.3908	6.1103	6.5318	6.1613	6.6349	6.6321	6.3509	7.0241	6.0135	6.1385	6.237	6.7427	6.35	6.5268	6.1692	6.5376	6.2267	6.5242	6.5664	6.2144	6.7743	6.3817	6.475	6.3834	6.314	6.375	6.6219	7.005	6.7392	6.5172
9.5744	9.5639	9.7329	9.5636	10.074	9.8721	9.4005	9.6213	9.7863	9.9459	9.7887	9.6576	9.4312	9.7412	9.4624	9.7893	9.7176	9.6501	9.7985	9.6873	9.7562	9.5033	9.8288	9.6119	9.4104	9.9139	9.7526	9.6088	9.8244	9.8575	9.8726	9.8181	9.8529	10.004	9.7359	9.898	10.063	10.08	10.042	9.5691	9.9365	10.002	10.01	10.121	9.8873	9.6553	9.7204	9.5773	9.9379	9.79
4.9117	4.7408	4.915	4.666	4.6296	5.0194	5.2909	5.4041	4.9701	4.8369	5.2192	5.2373	4.9326	5.0688	5.1989	4.9172	5.0169	5.1844	5.1065	5.0115	4.8529	4.8491	4.9466	5.2811	4.7607	5.258	5.1282	4.9108	5.0835	4.9554	4.9763	5.3	5.0763	4.8913	5.3141	4.9055	5.2054	5.0137	4.8429	4.8263	5.2103	4.8954	5.2226	5.2571	4.9959	4.9779	5.1102	4.9912	4.8809	5.0648
11.412	11.305	11.465	11.237	11.083	11.491	11.422	11.371	11.496	11.494	10.977	10.981	11.385	11.32	10.917	11.393	11.296	11.19	11.021	11.177	11.358	11.505	11.594	11.422	11.31	11.362	11.46	11.467	11.422	11.475	11.442	11.555	11.202	11.457	11.114	11.174	11.446	11.267	11.454	11.379	11.329	11.466	11.465	11.483	11.65	11.569	11.439	11.317	11.558	11.235
3.9623	5.0113	5.0419	3.8862	4.1934	3.8446	5.5972	5.6434	5.3966	4.2826	4.6101	4.3324	4.9688	4.9708	3.7069	4.3595	4.0453	4.976	4.7319	3.9734	3.7263	5.0069	5.1805	5.2842	4.0391	4.1332	4.3095	4.11	4.8432	3.8728	3.8682	4.6778	4.7968	3.5612	4.3977	3.8956	4.7529	3.7274	4.2325	4.1084	4.0372	5.4128	3.5399	5.3975	5.2538	5.317	3.989	3.5965	4.0526	3.6324
5.3296	9.278	9.1088	5.2053	5.192	5.3867	9.4791	9.2409	9.175	5.325	9.6232	9.9352	9.4284	9.3003	5.35	5.1549	4.8911	9.1428	9.1732	4.7221	5.3532	8.8457	8.9919	9.3266	5.4315	4.8418	5.5	5.5235	9.1109	5.3351	4.916	9.3924	9.3718	4.9233	9.425	5.1844	9.0646	4.4777	5.429	9.3888	4.7307	9.1646	4.9303	8.9832	8.8894	9.0575	4.9736	5.1959	4.9663	5.3238
12.12	11.934	11.832	11.804	11.71	11.898	11.834	11.852	12	11.703	11.688	11.33	11.679	11.731	11.838	12.224	11.859	11.657	11.707	11.822	11.75	11.989	11.774	11.785	11.784	12.026	11.957	11.897	11.785	12.057	11.999	11.94	11.955	12.029	11.534	11.666	11.921	11.434	11.959	11.846	11.725	11.809	11.757	11.894	11.861	11.772	11.725	12.047	11.873	11.824
8.8561	8.6156	8.2032	8.3998	8.4761	8.6183	8.546	8.3715	8.399	8.5024	8.6905	8.7244	8.2614	8.4053	8.6798	8.5462	8.5563	8.2883	8.3733	8.4249	8.728	8.2973	8.4951	8.5073	8.4676	8.6441	8.6393	8.5164	8.5237	8.584	8.6422	8.4298	8.5124	8.5535	8.3902	8.6898	8.5025	8.6671	8.3334	8.4037	8.3717	8.4073	8.6024	8.5128	8.4795	8.3227	8.5165	8.5246	8.6615	8.6505
12.266	12.371	12.302	12.829	12.978	12.575	12.191	12.202	12.01	12.56	12.794	12.516	12.436	12.38	12.972	12.791	12.9	12.713	12.778	12.501	12.561	11.739	11.802	12.405	12.404	12.45	12.499	12.48	12.32	12.462	12.316	12.502	12.54	12.652	12.544	12.948	12.173	12.87	12.376	12.609	12.747	12.43	12.634	12.153	12.108	12.304	12.809	12.73	12.554	12.803
5.947	6.0975	6.2736	6.0516	5.938	6.0469	5.9023	5.9677	6.0424	6.1492	5.8142	5.9186	6.2047	5.5692	6.025	6.1514	6.3282	6.0465	5.9646	6.0249	6.408	6.2041	5.8783	5.9793	6.0647	6.1198	6.0588	6.3293	5.9882	5.976	6.053	5.9503	5.9278	6.1105	6.0491	5.769	6.0861	5.8977	6.1713	5.8378	5.9384	5.7638	6.0602	5.9772	5.6881	6.2586	5.8343	6.103	5.9271	6.118
6.4057	6.5949	6.7996	6.9103	6.9379	6.6604	6.801	6.6535	6.69	6.5881	6.933	7.0366	6.7136	6.6258	6.8182	6.935	6.9341	7.0121	7.1268	6.6175	6.8424	6.7174	6.809	6.573	6.6609	6.6554	6.6723	6.7311	6.7987	6.4727	6.6829	6.8729	6.5587	6.6844	6.8786	6.9866	6.6916	6.807	6.4333	6.4161	6.6499	6.8108	6.5113	6.5056	6.4796	6.7684	6.3387	6.8934	6.3427	6.8634
9.4944	9.1758	9.0902	8.8413	9.4402	9.2061	9.599	9.2245	9.4353	8.4731	9.7974	10.065	9.1299	9.0664	9.3604	8.8282	9.0093	9.1676	9.5601	8.9838	8.9872	9.1004	9.4126	9.4707	7.8642	8.2574	8.9289	8.2845	10.02	8.5061	8.6345	9.335	9.996	8.7951	9.5208	9.9003	9.4292	9.3554	8.3913	9.4671	8.9561	9.5478	8.7506	9.3433	8.8686	9.1638	8.9405	9.1091	8.5156	8.8166
8.1466	7.5328	7.6153	7.8269	8.0527	8.3361	8.0804	7.9517	7.8117	7.8605	8.2979	8.535	7.8502	7.7436	8.3782	7.8751	8.2197	8.0087	8.0494	8.0274	8.1162	7.5742	7.7649	7.6907	7.704	7.7145	8.0365	7.4454	7.8073	7.9908	7.6849	8.2915	7.9359	8.1378	8.3595	8.3257	8.022	8.4721	7.9317	8.424	7.958	8.0682	7.9618	8.1218	7.8532	7.8906	7.9537	8.2577	8.1487	8.1174
4.3427	5.6821	4.7294	5.5871	6.2904	5.8481	4.4984	6.2259	4.9843	4.6066	4.243	7.6036	4.5259	4.8343	6.1766	4.6937	4.5987	5.1148	5.514	7.4824	4.6244	4.4743	5.3187	6.1472	5.1662	4.667	4.103	4.8784	4.6993	4.7905	4.0683	6.1844	5.7785	4.1581	6.0909	7.3865	4.698	5.2005	5.1552	7.3457	4.7879	5.3474	4.522	4.6344	4.8787	4.8431	4.9549	5.0536	6.7201	5.1712
12.793	13.174	13.136	12.828	12.514	13.214	13.224	13.222	13.313	13.278	12.954	13.032	13.218	13.33	12.794	13.107	12.961	13.048	12.828	13.07	13.434	13.43	13.435	13.197	13.08	13.223	13.222	13	13.244	13.09	13.157	13.175	13.094	13.038	13.172	13.111	13.215	13.155	13.352	12.931	13.115	13.014	13.18	13.254	13.346	13.325	13.093	12.865	13.275	13.051
6.8481	7.8619	7.0746	6.9712	6.989	7.4787	6.94	7.2881	7.8607	7.122	7.3117	8.4814	6.9155	7.6616	7.1669	7.2042	7.3688	7.4862	8.2189	7.4314	7.8563	7.6503	7.1227	6.9187	7.5736	7.4022	7.2548	6.9367	7.0448	7.4937	7.3924	7.7773	7.5479	7.7041	7.6451	7.9987	6.95	7.6708	7.3523	8.0825	7.7843	7.3334	7.4998	8.0587	8.3093	8.2329	7.4179	7.5157	8.3311	6.9084
8.2324	9.1241	9.0707	8.7355	8.9109	8.849	8.3171	8.6132	9.0409	8.8393	9.4397	8.7818	8.379	9.0578	8.8878	8.7454	9.1936	8.8902	8.8629	9.1492	8.0256	8.8424	9.8057	8.3976	8.4324	8.2138	8.2656	8.5036	8.4355	8.7863	8.5289	8.8901	8.4135	9.0868	9.1752	8.7116	8.3577	8.7675	8.308	8.0736	8.9125	8.4153	8.442	8.9307	7.7773	9.1542	8.2079	9.4856	9.5872	8.6851
5.3798	5.032	5.351	5.363	5.2331	5.3407	5.421	5.5924	5.2568	5.1538	5.4607	5.3558	5.3081	5.3734	5.325	5.718	5.3216	5.4152	5.5032	5.3668	5.3948	5.4248	5.3968	5.4376	5.3872	5.5732	5.4152	5.469	5.2399	5.4795	5.4932	4.9915	5.3152	5.3145	4.9227	5.4226	5.4021	5.2883	5.4587	5.32	5.3752	5.6668	5.4709	5.5478	5.3221	5.2394	5.3272	5.4477	5.4369	5.3928
6.892	6.4338	6.8812	6.9833	6.63	6.2706	6.4137	6.9866	6.5233	7.2737	5.8935	5.7419	6.4827	6.7927	7.0157	7.2652	6.9348	5.7847	6.1691	6.6538	6.5366	6.9365	6.7158	6.0792	7.0322	6.3231	6.794	6.9955	6.4124	7.0916	7.1338	5.9748	6.2955	6.8237	6.4992	6.1499	6.7187	6.5587	7.7647	6.6219	6.9927	6.4421	7.0381	6.5689	7.7702	6.5847	7.5682	5.8217	7.8587	6.4208
5.4488	5.6009	6.1032	5.297	5.5734	5.7713	5.9144	6.2798	5.9579	5.1714	6.298	6.1696	6.2326	5.8381	5.4331	5.78	5.5914	6.1179	5.5669	5.5207	5.5653	5.7521	6.0839	5.8666	5.4357	5.3926	5.7202	5.8613	6.3324	5.3748	5.5449	6.4909	6.2871	5.502	5.8609	5.4795	5.8507	5.2771	5.6646	5.8309	5.397	6.3542	5.4818	6.0719	5.7747	5.7727	5.6371	5.8899	5.6519	5.1561
4.55	4.5347	4.5293	4.4952	4.6035	4.5331	4.4362	4.5235	4.4657	4.3873	4.5817	4.5674	4.3432	4.0574	4.825	4.7855	4.6589	4.5106	4.9601	5.2557	4.5153	4.2246	4.4346	4.4801	4.6317	4.7501	4.4801	4.4786	4.3912	4.6082	4.7832	4.4743	4.3516	4.4105	4.3711	4.9216	4.6028	4.5685	4.4377	4.5262	4.6495	4.3923	4.4434	4.6372	4.3719	4.4515	4.6345	4.4585	4.8478	4.5604
3.1054	4.178	3.4826	3.3272	3.0502	4.0068	4.2206	4.8624	3.7796	2.8742	4.146	4.8834	3.6583	4.043	3.8852	3.1196	3.5156	4.2482	3.7793	4.6377	3.2645	2.7894	4.0209	4.6129	3.3791	3.1884	2.8037	4.1142	4.4975	3.7271	3.5728	4.4988	4.134	3.6574	4.257	4.3203	4.3414	4.4894	3.3108	4.7176	2.728	3.7835	3.8575	4.0553	3.9245	4.0391	3.4902	3.2171	4.0201	2.9511
7.2079	9.6246	8.5095	7.8833	7.7054	7.7877	9.0556	9.1036	9.1573	6.8538	9.0249	8.6605	9.1034	8.3657	7.8239	6.9962	7.7036	8.3629	7.5454	8.3384	7.6469	7.4708	8.6668	8.9442	6.8607	6.8055	7.1029	8.0868	9.0138	7.1373	6.9812	8.9523	9.1212	6.9035	8.6841	7.7424	8.9372	8.7865	6.4288	9.0253	7.731	8.1254	7.5481	9.3085	8.459	9.2453	8.3223	7.0196	7.7698	7.4469
7.8466	7.7078	7.647	7.6333	7.2801	7.1612	6.3586	6.2388	6.5946	7.4344	6.9649	6.2784	6.2336	6.5356	7.4299	7.3928	7.3568	7.2622	7.2505	7.3943	7.4544	7.3949	6.4435	6.8199	7.3093	7.1173	6.2842	7.6916	7.1359	7.723	7.3245	6.5639	7.4379	7.8734	7.4113	7.1868	6.7941	6.7529	6.8366	6.9619	7.0479	7.702	6.713	7.233	7.7704	7.135	7.3163	7.5431	7.8723	7.282
5.1469	4.4812	4.8572	4.92	5.5343	4.7975	5.2857	5.0947	5.3034	5.0518	5.1057	5.3273	5.3847	4.9776	4.9247	5.0672	5.613	5.1749	4.6965	5.3304	5.2715	4.8636	5.2517	4.8814	5.3343	5.0984	5.5585	4.7518	5.1823	5.147	5.2237	5.293	5.0606	5.4204	4.6795	5.0573	5.3448	5.3153	4.9144	5.3547	4.6468	5.1348	4.9767	4.8532	4.7521	4.7335	5.3647	5.6958	5.4213	5.4588
8.753	8.5781	8.4151	8.5615	8.2958	8.1524	8.4939	8.987	8.1957	8.0498	9.0063	8.157	8.2357	8.3894	8.5115	8.6999	8.4474	8.3033	8.1601	8.8486	7.8293	8.4072	8.3266	8.4719	8.8682	8.0844	8.2867	8.4624	8.7431	8.1752	7.9529	8.606	8.5682	8.4427	7.875	8.718	8.0845	8.2898	7.997	8.4666	8.2026	8.6107	8.088	8.569	8.2938	8.5232	8.4087	9.2338	8.3519	8.2836
5.881	7.1899	7.0384	5.6349	5.7133	5.9369	7.3158	7.1317	6.8937	6.1119	6.6584	6.378	7.5954	6.3672	5.8591	6.0261	5.9927	6.6803	5.9132	5.8817	6.0185	6.3845	6.7045	6.928	5.9621	6.1205	5.7763	6.0843	7.1497	6.091	5.8672	6.5485	7.6451	5.91	6.5347	5.7544	7.4209	6.3649	5.7515	6.4085	6.0818	6.7892	6.3463	7.6492	7.4207	7.1384	6.421	5.5427	6.1646	5.9951
9.1128	8.522	8.4514	8.7557	8.6267	8.7824	9.2465	8.7475	8.8891	8.7803	9.1229	8.7847	8.9707	8.634	9.1021	9.0094	8.9073	8.7002	8.8878	8.7041	9.0887	8.9358	8.9678	8.8185	8.873	8.8077	8.9311	8.805	9.1856	8.9614	8.9781	8.9847	8.9876	8.9197	8.9069	8.9062	8.8206	8.8174	8.9347	8.9119	9.0592	9.1814	9.0511	8.7661	9.0287	8.9763	8.9618	9.4407	8.9483	9.1117
3.4302	2.7811	2.98	3.2666	3.6292	3.1527	2.6583	2.8478	2.8224	2.8243	2.5402	3.4262	2.8098	3.6175	3.153	3.3199	2.9872	2.8492	2.7823	2.8015	3.1647	3.0913	2.6911	2.8077	2.7581	2.7901	2.7244	2.8275	2.6744	2.6515	2.6332	3.1073	3.1578	3.2897	3.3883	3.1131	2.9117	3.3931	2.9183	2.7936	2.9394	3.1312	2.7574	3.612	2.9374	3.1947	3.0307	3.2313	2.5685	3.4201
4.2607	4.4123	4.3931	4.4419	4.0994	4.3876	3.9866	4.8467	4.2895	4.1699	4.9464	4.3027	4.4413	4.7467	4.3967	4.7064	4.6085	4.4862	4.8902	5.3051	4.627	3.9657	4.1163	4.5729	4.1748	4.1814	4.3165	4.697	4.3877	4.3316	3.8695	4.2803	4.3869	3.8699	4.2147	4.5476	4.8562	4.4352	4.2075	4.7835	4.3114	4.442	4.4466	5.1622	4.0814	4.2144	4.4857	3.5404	4.0513	3.9778
5.1421	6.5808	6.4943	5.6641	5.6545	5.4975	6.523	5.9767	6.1936	5.7506	6.5821	6.6767	6.5102	6.3869	5.8678	5.4835	5.1493	6.283	5.91	5.4531	5.8364	6.4027	6.3251	6.4049	5.811	5.6877	5.9127	5.2601	6.7671	5.436	5.8256	6.5667	6.3111	5.6743	6.5031	5.2364	6.4462	6.3724	5.8302	6.4369	5.3817	6.8081	5.1396	6.4835	6.2638	6.3187	5.655	5.5596	6.5216	5.5465
9.0944	3.9415	4.214	9.4536	9.3766	8.5991	4.5399	3.8801	3.755	7.8373	4.2024	3.6233	4.5246	4.4116	9.6594	9.1423	9.1241	7.1427	9.2143	8.8482	9.0427	3.9859	3.6615	4.1404	7.2595	8.3073	8.7875	7.4284	4.1318	8.3818	8.3685	3.8174	4.0095	8.6014	4.0904	9.8028	4.1692	4.0169	6.9466	4.0771	8.4796	3.8473	8.4954	4.0278	4.039	3.8951	8.674	8.9962	3.64	8.8322
5.7196	6.4791	6.2583	5.5874	6.0395	5.4842	6.1629	6.5911	6.4471	6.1773	6.2502	6.0331	6.5436	6.2532	6.2641	5.9849	6.21	5.9693	6.2456	6.0836	5.8608	6.2987	6.2287	6.1503	5.9041	5.555	5.805	5.7777	6.4146	5.7862	5.8235	6.0387	6.6216	6.3551	6.5217	6.0316	6.1103	6.3971	5.6853	6.2169	5.805	6.5291	5.4826	6.1433	6.7526	6.0903	5.5942	5.8954	6.4704	5.9633
5.0701	5.8217	4.9716	4.9791	5.0532	5.6284	5.5833	5.4813	5.4186	5.345	5.1359	6.0696	5.3382	5.6544	5.3822	5.2127	5.6425	5.6197	5.7017	5.2166	5.4068	5.5061	5.0547	5.0821	5.4733	5.3435	5.4834	5.3576	5.1398	5.5117	5.5052	6.1169	5.3906	5.4063	5.9078	5.7393	5.5939	5.6361	5.5546	5.9495	5.4864	5.34	5.5485	5.9209	5.755	5.7593	5.5101	5.5551	6.4153	5.1735
4.809	5.1987	4.9108	5.2797	5.6693	5.387	5.1161	5.3669	4.857	4.6808	4.9693	5.6785	4.867	4.4652	5.4079	4.4272	4.9618	4.86	5.5177	5.4631	4.7638	4.6782	4.8965	4.9034	5.0191	4.6751	4.5239	4.7133	4.8673	5.2297	5.0228	4.9398	5.3149	4.9828	5.8553	5.9409	5.329	5.0509	5.0993	6.0693	5.1361	4.8303	5.0611	4.9812	4.6252	4.8259	5.0358	4.6427	5.8417	5.4277
7.0909	7.4123	7.4658	6.9309	7.0022	6.9988	7.4023	7.2834	7.3818	7.0204	7.2535	7.472	7.2637	7.2514	7.1235	6.9783	7.4353	7.4637	7.4775	6.9082	7.1613	7.5046	7.4471	6.7571	7.1173	7.096	7.0947	7.2402	7.1779	7.261	7.1976	7.8041	7.4761	7.3002	7.3101	7.2467	7.6977	7.3756	7.4613	7.4359	7.7329	7.657	7.3508	7.8353	7.6495	8.222	7.5167	7.731	8.059	7.3408
9.5617	9.5437	10.246	9.0115	9.3797	10.133	9.8268	10.021	10.429	10.766	9.7742	9.0818	10.491	9.9167	9.7261	10.022	10.05	9.9665	10.132	9.7119	10.294	10.317	10.437	10.092	10.132	10.08	10.094	10.118	10.225	10.402	10.348	9.9803	10.191	10.008	10.156	9.5225	10.564	10.034	10.727	9.8771	10.19	9.8363	10.321	10.176	10.145	10.246	10.506	9.9706	10.359	10.169
7.8625	7.8181	7.7805	8.006	7.8901	7.6409	7.767	7.8088	7.5059	7.6825	7.9736	7.7038	7.4953	7.7579	7.6319	7.7389	7.5845	7.6459	7.7019	7.7252	7.5431	7.6637	7.499	7.6739	7.592	7.7139	7.6407	7.5782	7.8303	7.6458	7.7025	7.8148	7.9349	7.8642	7.6879	7.9375	7.9292	7.7998	7.6177	7.8199	7.9648	7.9859	7.9627	7.8808	7.858	8.2103	7.6383	8.1296	7.8988	7.7201
9.826	9.5734	9.6904	9.8283	9.9633	9.8336	10.089	9.9102	9.8867	9.8814	10.093	10.009	9.7595	9.7489	10.026	10.043	9.8946	9.8939	9.9316	9.8525	9.7596	9.9628	10.004	10.002	9.8743	9.7076	9.99	9.9979	9.9815	9.9291	9.9671	9.95	9.9208	10.021	9.9168	10.035	9.9948	9.8389	9.9316	9.805	9.8723	10.066	9.9673	9.9775	9.7427	10.046	9.9838	10.189	9.8732	9.9536
8.9452	9.418	9.5816	9.6238	9.6819	9.4337	9.1526	9.2696	9.4241	9.1116	9.6569	9.974	9.3259	9.5335	9.5555	9.3608	8.9727	9.3117	9.0351	9.6722	8.9899	9.5284	9.3997	9.3549	9.2938	9.1956	9.3701	8.9787	9.5812	9.1583	9.2219	9.5309	9.2066	9.0831	9.3512	9.6171	9.1727	9.9883	8.7625	9.6595	9.22	9.6598	9.4275	9.8359	9.6038	9.6571	9.4338	9.1116	9.7932	9.0759
3.6061	6.4624	4.1064	3.8698	3.7016	4.4309	3.9731	3.9835	3.8186	3.8494	4.2427	3.217	3.5703	3.7156	3.5503	3.9677	3.5073	3.5867	3.6094	3.7058	3.8457	3.8249	3.9782	3.7492	3.5156	3.4706	3.5995	3.9379	3.7952	3.8231	3.6145	3.828	3.7739	3.6765	3.7794	3.7616	3.5027	3.86	3.61	3.8307	3.7301	3.3352	3.9271	3.9022	3.8013	3.9947	3.6987	3.4659	3.9958	3.5337
4.5959	4.129	4.3571	4.1831	4.5679	4.5178	4.3256	4.1439	4.0909	4.3736	4.0168	4.3037	4.4071	4.1596	4.1105	4.2144	4.2249	4.3295	4.2269	4.0445	4.2608	4.1583	4.0553	4.283	4.1952	4.2349	4.3888	4.1696	4.1599	4.2869	4.0222	4.3305	4.1936	4.159	4.1769	4.1422	4.3296	4.292	4.2796	4.2051	4.3749	4.2055	4.165	4.0994	4.3925	4.2128	3.9917	4.3721	4.1268	4.1946
8.9217	8.5486	8.6253	8.9724	8.2602	8.1297	8.1106	7.727	8.1853	8.8846	8.2122	7.4982	8.4751	8.4005	8.0263	8.487	8.5097	8.3495	8.5485	8.6279	9.2034	8.5277	8.42	8.4746	7.7059	8.6596	8.5407	8.8272	8.4318	9.0115	8.8651	7.8541	8.3698	8.9203	8.5684	7.2792	8.7875	8.3744	8.9234	7.9656	8.7938	8.1264	8.4804	8.4399	8.6435	8.4443	9.0618	8.0165	8.3779	8.7607
7.2872	6.9734	6.9692	7.0033	6.7552	7.2967	7.2574	7.2426	7.237	6.9714	7.4589	7.6142	7.1824	6.9664	7.326	7.0907	6.9898	7.1513	7.3148	7.1214	7.0659	6.8699	6.8309	6.9161	7.156	6.7997	7.0813	6.6278	7.1051	6.9255	6.7473	7.4753	7.3009	6.947	7.2302	7.5793	7.0844	7.4256	6.6304	7.3015	6.9243	7.5345	7.2396	7.2351	7.0573	7.1802	7.0344	7.2409	7.0039	6.7975
3.8694	3.3389	3.9982	3.831	3.4854	3.7168	4.1466	3.6662	3.7354	4.0405	3.7221	3.6113	3.7544	3.8398	3.3646	3.6637	3.4504	3.8651	4.0023	3.8183	3.6161	3.7116	3.7342	3.8256	3.7196	3.7586	3.5091	3.9999	3.2962	3.5829	3.8058	3.4517	3.6947	3.8601	3.8181	3.6057	4.19	3.8451	3.785	3.7456	3.9916	3.3189	3.7775	3.7259	3.9402	3.7917	3.7978	3.7936	3.2061	3.5189
11.336	11.12	10.941	11.407	11.166	11.06	10.906	11.02	10.768	11.125	11.019	10.733	11.01	10.713	11.111	11.072	10.969	11.078	11.011	11.281	10.91	11.152	10.952	11.19	10.96	10.955	11.15	11.21	10.972	11.095	11.026	10.955	11.096	11.019	11.028	10.893	10.995	10.955	11.031	10.892	10.979	10.888	11.073	10.724	11.061	11.034	11.294	11.151	10.778	11.143
4.5851	4.1192	4.0946	4.7574	4.4178	4.4912	4.7489	3.8254	4.0403	4.5513	4.7268	4.7073	4.1701	4.3552	4.7601	4.4527	4.8853	4.5431	4.8774	4.3858	4.0424	4.3447	4.2919	4.5138	4.2064	4.7707	4.2676	4.1621	4.5963	4.793	4.3782	4.4687	4.3559	4.5833	4.7181	4.6273	4.5891	4.4486	4.5382	4.6156	4.8687	4.4985	4.6108	4.4072	4.4357	4.7281	4.4231	4.7101	4.7833	4.7177
9.434	8.5969	8.1041	9.2006	8.8876	8.8947	8.5961	8.7686	8.5189	8.755	8.5323	8.4131	8.1809	8.3113	8.94	9.297	9.0869	8.7935	8.9464	9.0068	9.1715	8.8655	8.7175	8.6987	8.9726	9.05	9.0342	8.9111	8.6235	8.8933	8.8954	8.3283	8.3618	9.1087	8.9279	8.9282	8.7163	8.2556	8.8942	7.9864	8.7957	8.2313	9.0572	8.6404	8.5169	8.4827	8.6833	9.0741	8.4919	8.8768
5.8524	4.7364	4.9095	5.408	4.9919	4.655	4.4892	5.1197	4.825	4.7493	4.5162	4.7325	4.8068	4.8454	4.6654	4.2779	4.8188	4.7957	4.1519	4.8809	4.8171	4.6246	5.0454	4.9251	4.8069	4.4188	4.8484	5.1432	4.6631	5.2043	5.1825	5.1333	4.9351	4.9949	4.7998	4.6073	4.6812	4.4999	5.0922	4.6613	5.1613	5.1525	4.7425	4.6454	5.3192	4.8241	4.7425	4.8755	4.9874	4.7859
9.1488	9.9345	9.9433	10.214	11.001	10.152	9.2041	9.7048	10.088	9.9519	10.96	10.078	9.3616	9.8281	9.8947	9.9638	10.23	10.232	10.892	11.025	10.728	9.7499	9.2868	10.171	9.5018	9.5158	9.2615	9.1101	10.003	9.7094	9.6685	10.034	10.646	10.603	10.425	11.092	9.5428	11.105	9.0819	10.201	10.494	9.8621	9.9481	9.5566	10.137	10.438	9.583	10.215	10.241	11.246
5.873	5.1881	5.4279	6.7011	5.87	6.1559	5.4772	6.063	5.4536	5.6299	6.1014	5.671	5.5958	5.6526	6.1085	6.1856	5.6942	5.6682	6.03	6.3484	5.7317	5.6181	5.6158	6.0228	5.8735	5.8548	5.5302	5.802	5.8986	5.8742	5.7522	5.5921	5.3488	5.6791	5.7075	6.2306	5.6073	6.0947	5.4898	5.7782	6.2802	5.8212	5.9522	6.251	5.2356	5.7082	5.6496	6.0498	5.6984	5.934
8.754	5.8341	5.5256	9.8672	9.5599	9.1705	5.1872	4.8565	9.2871	9.145	5.096	5.1662	5.2517	5.3136	9.4733	9.4929	10.124	9.4001	9.5945	9.6173	9.1747	8.17	8.7053	9.3768	5.6034	9.2025	9.3616	9.6346	5.079	9.598	9.5762	4.9822	5.0024	9.6942	9.5966	10.04	9.373	4.8133	9.0936	4.9644	9.8347	5.0875	9.5919	4.8994	4.8285	5.8854	4.6276	10.103	4.9489	9.8227
6.9982	6.2148	6.639	5.9832	5.9748	7.1541	6.9383	7.0236	6.9551	7.1337	7.0324	6.865	6.996	7.0395	7.2173	7.2993	7.1281	7.0142	7.0543	7.1011	6.8263	7.0437	6.9256	7.308	7.1015	7.1209	7.1028	7.2475	6.3084	6.6663	7.0726	6.5291	6.3731	6.3266	6.3395	6.4999	6.7801	6.0919	7.1595	5.8231	6.7371	6.4725	6.7733	6.4257	6.1579	6.4761	6.3948	7.2007	6.3836	6.6835
5.4121	3.8209	4.7041	6.1514	5.5753	6.0956	4.4153	4.1761	6.0181	6.2317	4.5813	4.6749	4.2455	4.3303	6.602	6.1774	6.4541	6.5294	6.3593	6.0869	6.2181	4.7186	4.672	5.659	4.457	5.8385	5.9102	4.5099	3.814	5.8933	5.6186	3.7725	4.1153	6.1648	6.5347	6.3863	6.4971	4.2065	5.7455	4.3443	6.4839	4.195	6.4201	4.4542	4.1185	4.1345	6.1321	6.6161	3.9125	5.9325
3.7552	3.8438	4.3866	4.0656	3.7977	4.0144	3.8473	4.3549	4.3759	4.2254	4.0272	3.9723	4.0243	4.419	3.924	4.0473	4.0192	4.2046	4.0195	4.3048	3.9271	4.6566	3.9419	3.9847	3.9437	4.417	4.1078	4.5267	4.3615	3.9166	4.4166	3.8174	3.8725	4.0428	4.0243	3.7325	4.2647	4.1453	3.8161	3.8871	3.8146	3.9172	4.0539	3.9958	4.1856	4.3919	3.9489	3.8545	3.7531	4.239
6.183	5.9207	5.3737	5.982	6.0757	5.7708	5.9502	5.486	5.9131	5.6934	5.7362	5.7102	5.6858	5.8275	5.5298	5.7545	5.6258	5.243	5.4741	5.7717	5.74	5.513	5.806	5.5116	5.4364	5.7554	5.7149	5.9364	5.8171	5.8154	5.4596	5.7843	5.7205	5.8257	5.4713	5.6034	5.7861	5.714	5.4387	5.336	5.8981	5.9292	5.9245	6.226	6.1802	5.9831	6.1091	6.0665	6.0782	5.9052
5.9632	7.5153	7.6168	6.6951	6.2339	6.8663	7.758	7.4577	6.2106	6.2603	8.0487	8.3671	7.2852	7.5928	6.5195	6.2412	6.5086	6.638	6.922	6.47	7.8311	7.1296	6.9574	5.7907	7.6243	7.5175	6.2792	7.3395	7.8241	6.3831	6.5117	8.3705	7.8554	6.4614	8.0206	7.2537	6.2727	7.9874	6.2059	8.2278	6.9718	8.2379	6.8755	7.6853	7.9038	8.1702	7.7623	7.0231	8.1657	6.5836
7.3807	7.4687	7.4244	7.1265	7.4296	7.0349	7.4397	7.3243	7.2501	7.3088	7.5659	7.2876	7.4377	7.3823	7.1704	7.1837	7.0928	7.2817	6.9484	7.0149	7.3375	7.6962	7.2913	7.0011	7.5049	7.2935	7.3797	7.595	7.3016	6.8684	7.0752	7.5548	7.246	7.2513	7.3273	7.1042	7.4261	7.4977	7.3732	7.3271	6.8505	7.1825	6.9204	7.3535	7.2736	7.2784	7.4311	7.3466	7.3771	7.271
6.2652	6.631	6.4445	6.6472	7.2711	6.7652	6.5251	6.7218	7.0879	6.5137	7.1938	7.9328	6.2735	6.8615	6.9212	6.67	6.8534	7.286	7.7657	7.731	6.8421	6.8753	6.5603	6.6838	6.8305	6.764	6.452	6.7167	6.3579	6.7932	6.3812	6.9582	6.8485	6.6381	7.3163	8.0205	6.3867	7.1268	6.3413	8.1221	6.8645	6.8032	6.5321	6.8446	7.195	7.2766	6.9695	6.9933	7.2146	6.5848
4.4795	9.319	3.6079	3.5684	3.7447	3.429	9.3482	9.578	3.3379	3.002	9.4935	9.3302	9.4335	9.2695	3.5728	3.4521	3.9209	3.6647	3.7614	3.7317	9.5034	8.4221	8.6592	3.9888	9.3829	9.3186	4.0977	9.2429	9.6334	3.9107	3.6744	9.4301	9.6711	3.4096	9.5131	3.9106	3.3743	9.5849	3.6788	9.6236	3.4756	9.8129	3.727	9.3528	9.736	3.7996	9.8353	3.3013	9.5108	3.995
11.436	11.161	11.258	10.932	11.108	11.314	11.488	11.373	11.221	11.241	11.321	11.025	11.369	10.918	11.176	11.281	11.42	11.047	11.186	11.05	11.208	11.177	11.3	11.354	11.368	11.207	11.195	11.275	11.36	11.377	11.269	11.051	11.399	11.134	11.031	11.055	11.614	11.187	11.242	11.058	11.27	11.254	11.239	11.16	11.344	11.175	11.476	11.227	11.33	11.356
6.6554	7.127	6.6237	6.5274	6.6865	6.9584	6.9651	6.4994	6.6962	6.3878	6.5373	6.5044	6.7198	6.7497	6.4743	6.823	7.4584	6.5983	6.281	7.1629	6.6435	6.215	6.498	6.5319	6.6477	6.4246	6.5948	6.6954	7.0562	6.9322	6.3932	6.6452	6.9802	7.1867	6.8544	6.5437	6.8187	6.9162	6.8743	6.152	7.177	6.7046	7.0354	7.3179	7.3627	6.7191	7.2686	6.7616	7.1891	6.783
5.2449	4.9207	4.8646	5.0206	5.3163	5.0173	4.9099	4.9625	4.6961	4.8598	4.8615	4.4842	5.0096	5.2426	4.8924	4.8113	4.9355	4.6413	4.6186	4.7612	4.8902	4.942	4.7241	4.8875	4.8463	4.9219	4.9163	5.0133	5.0248	4.8075	5.127	4.8611	5.0836	4.7449	4.6501	4.7643	4.9142	4.7066	4.8821	4.7739	5.2737	5.4003	4.9804	4.8142	5.2639	4.7281	4.6758	5.0791	4.9475	4.833
5.2449	4.9207	4.8646	5.0206	5.3163	5.0173	4.9099	4.9625	4.6961	4.8598	4.8615	4.4842	5.0096	5.2426	4.8924	4.8113	4.9355	4.6413	4.6186	4.7612	4.8902	4.942	4.7241	4.8875	4.8463	4.9219	4.9163	5.0133	5.0248	4.8075	5.127	4.8611	5.0836	4.7449	4.6501	4.7643	4.9142	4.7066	4.8821	4.7739	5.2737	5.4003	4.9804	4.8142	5.2639	4.7281	4.6758	5.0791	4.9475	4.833
8.0389	7.7202	8.1912	7.5272	7.3574	8.1093	7.8817	8.0168	7.914	8.1523	7.785	7.9257	7.9663	8.288	7.6268	7.9744	7.9868	8.058	7.7981	7.8837	7.812	8.1253	8.1664	8.0096	8.1149	7.9668	7.8526	8.4425	7.6007	7.9759	8.0045	8.0204	7.476	7.8394	7.8259	7.8308	7.6011	7.9327	7.9637	7.8236	8.0177	7.9841	7.7881	8.071	8.0892	8.1477	7.8515	8.1613	8.0807	7.8212
5.9532	5.8829	5.412	5.716	5.7966	5.9073	5.9653	6.0015	6.0644	5.7973	6.3866	6.4757	5.9445	6.0279	6.1747	5.6943	5.9328	5.8058	5.9695	6.0187	5.8075	5.6713	5.7688	5.9298	5.9231	6.0177	5.7664	5.6299	5.989	5.9646	5.9674	6.0884	6.0807	5.8567	6.2197	6.3709	5.8591	6.4043	5.8911	6.2318	6.4215	6.0177	6.053	5.7962	6.3241	6.1371	5.8971	6.3526	6.2095	6.032
7.8298	7.5526	7.559	7.5563	7.5795	7.4408	7.9118	7.7665	7.6546	7.5605	7.6609	7.4415	7.7772	7.4399	7.6969	7.7008	7.5436	7.3062	7.5375	7.4706	7.4268	7.5232	7.5707	7.7827	7.6572	7.6107	7.6766	7.6153	7.6807	7.6418	7.5953	7.6843	7.6798	7.7849	7.5161	7.7126	7.7718	7.5721	7.6975	7.5313	7.6774	7.7878	7.6882	7.6981	7.5291	7.7695	7.7714	7.871	7.8093	7.8701
9.5192	9.5878	9.2489	9.404	9.4441	9.352	9.4496	9.4016	9.3076	9.4274	9.5483	9.3995	9.1526	9.3119	9.3222	9.4684	9.2949	9.2825	9.2498	9.299	9.4489	9.2935	9.3912	9.2299	9.4202	9.3492	9.4314	9.4058	9.7206	9.5072	9.4873	9.5402	9.6563	9.4117	9.4775	9.4748	9.4198	9.4539	9.3383	9.4105	9.6251	9.6563	9.6739	9.6023	9.4529	9.6105	9.6285	9.6247	9.6085	9.3457
10.882	10.516	10.747	10.703	10.928	10.837	10.23	10.345	10.645	10.542	10.591	10.986	10.703	10.678	10.832	10.741	10.828	10.594	10.919	10.691	10.631	10.328	10.442	10.43	10.459	10.539	10.053	10.044	10.335	10.368	10.089	11.012	10.851	11.264	10.614	11.323	10.528	11.381	10.197	10.438	11.049	11.026	10.725	10.294	10.637	10.606	10.398	11.431	11.016	11.295
5.7128	5.5494	5.32	5.5738	5.055	5.2479	5.7921	5.3728	5.3449	5.4846	5.7253	5.2545	5.1849	5.5133	5.3039	5.1677	5.4673	5.2694	5.3444	5.482	4.9057	5.5392	5.0857	5.4628	5.5213	5.3827	5.4036	5.3324	5.2961	5.6144	5.4882	5.6115	5.0715	5.056	5.2229	5.1473	5.4294	5.2693	5.3346	5.3144	5.5479	5.4157	5.254	5.7125	5.2979	5.6993	5.433	5.8353	5.8001	5.3863
8.0697	8.5643	8.1279	8.3747	8.3832	8.3614	8.1908	8.1649	8.4062	8.3158	8.4851	8.8292	8.0495	8.4754	8.1191	8.3324	8.4598	8.4523	8.8587	8.8128	8.2992	7.9962	8.0238	8.0309	8.3266	8.2364	8.2355	8.1839	8.2212	8.5137	8.3574	8.7102	8.4162	8.2845	8.6237	9.0127	8.1955	8.6775	7.8276	8.7217	8.4129	8.8535	8.3392	8.4771	8.4184	8.744	8.5124	8.7886	8.5717	8.1958
11.562	11.392	11.22	11.459	11.199	11.426	11.466	11.572	11.509	11.462	11.804	11.459	11.662	11.437	11.618	11.653	11.484	11.538	11.837	11.739	11.504	11.478	11.637	11.633	11.603	11.502	11.575	11.531	11.455	11.642	11.537	11.507	11.51	11.679	11.473	11.463	11.47	11.573	11.382	11.526	11.231	11.428	11.227	11.23	11.423	11.223	11.4	11.593	11.368	11.588
3.3506	3.5532	3.1966	3.5008	3.3415	3.0372	3.2867	3.1369	3.0033	3.1709	3.032	2.6415	3.3238	3.1407	3.3048	3.3071	3.7637	3.427	3.2095	3.3165	3.1011	3.3121	3.538	3.7063	3.1723	3.1063	3.9229	3.4117	3.5796	3.413	3.6075	3.2057	3.2306	3.8349	3.2155	3.337	3.1091	3.6292	3.601	3.0801	3.9051	3.2912	3.5927	3.8678	3.6435	3.7237	3.5702	3.2532	3.4326	3.1099
3.8195	3.5719	3.6307	3.8079	3.6653	3.886	3.6279	3.753	3.8159	3.6405	3.7492	3.7692	3.8284	3.6222	3.6125	3.6147	3.676	3.6096	3.8165	3.6725	3.7571	3.6884	3.6973	3.6438	3.4498	3.7994	3.9789	3.7523	3.7795	4.0502	3.7369	3.8744	3.8459	3.7768	3.867	3.822	3.7789	3.8045	3.8827	3.8157	3.5452	4.0001	3.9114	3.6612	3.5502	3.9407	3.7301	3.7096	3.5175	4.0445
10.327	10.746	10.231	10.555	9.9359	10.118	10.373	10.285	10.031	10.054	10.412	10.191	10.111	10.132	9.9856	10.017	10.063	10.076	10.122	10.248	10.231	10.579	10.559	10.306	10.312	10.166	10.241	10.242	10.578	10.24	10.438	10.134	10.259	10.204	10.35	9.9877	10.15	10.116	10.116	10.399	10.148	10.024	10.315	10.287	10.319	10.39	10.424	9.9637	10.335	10.164
11.497	11.671	11.643	11.925	10.628	11.026	11.466	11.436	11.461	11.442	11.254	10.716	11.256	11.567	10.683	10.912	10.733	11.052	10.851	11.088	10.726	11.6	11.663	11.675	11.335	11.44	11.642	11.703	11.459	11.517	11.679	11.097	10.589	11.176	10.957	10.67	11.327	10.94	11.336	10.604	10.991	11.398	11.125	11.847	11.153	11.295	11.597	11.087	11.409	11.183
7.0501	7.523	7.5421	8.7728	8.4336	7.1842	7.4928	7.8648	8.6324	7.4473	7.0716	6.9332	8.9741	7.6325	8.9858	8.8553	8.9519	8.6529	8.6471	7.4211	7.1854	8.6187	7.7086	7.8234	8.6174	7.2206	8.8683	7.7427	7.8684	7.7313	8.0394	7.3162	8.7937	8.731	6.9442	7.4898	7.6979	8.7048	8.4635	8.6435	8.7036	7.4594	9.0364	8.0681	8.9171	9.0315	7.7405	8.4772	8.835	6.8334
10.079	10.407	10.333	9.8235	9.6094	9.9094	10.147	10.372	8.9502	9.8399	10.444	10.523	9.7325	9.9601	9.7141	9.2679	9.6297	9.488	9.5992	10.285	10.241	9.0683	9.644	10.121	8.8489	9.8189	9.366	9.9549	10.494	10.355	9.9947	10.063	9.4756	9.4744	10.625	10.638	10.458	9.7407	9.1551	10.052	9.5656	10.09	9.4375	10.573	9.348	9.3451	10.623	8.8176	9.6342	10.133
3.0192	3.1257	3.2985	4.4267	3.9837	2.997	3.7085	3.4015	4.481	3.694	3.4143	3.2958	4.6471	3.1809	4.46	4.5491	4.7985	4.7437	4.6513	3.5152	3.3782	4.4381	3.602	3.4804	4.7203	3.2598	4.5237	3.4765	3.4328	3.3338	3.2742	3.1826	4.6129	4.9264	3.0069	3.0809	3.3105	4.8503	4.5443	4.6313	4.7115	3.347	4.596	3.709	4.8977	4.924	3.0397	4.4063	5.0112	3.0823
6.0775	6.0009	6.2931	6.5305	6.2294	6.316	6.232	6.4627	6.3913	6.3148	6.3671	6.1704	6.5656	6.5514	6.2727	6.4274	6.3398	6.1491	6.1996	6.4074	6.2862	6.1357	6.4342	6.5897	6.3558	6.5308	6.5095	6.3807	6.1899	6.2582	6.3001	6.1482	6.2775	6.3504	6.5359	6.0158	6.339	6.2397	6.4095	6.1648	6.5314	6.2841	6.2353	6.7173	6.4002	6.2711	6.2772	6.3511	6.3791	6.207
9.9126	9.8026	10.008	9.7915	10.059	10.041	10.284	9.9188	9.7295	9.9715	10.293	10.456	9.9478	9.9479	10.168	9.7835	9.8933	9.8828	9.966	9.8932	9.6945	9.8241	9.8	9.9844	9.707	9.9171	9.9419	9.8441	10.141	10.095	9.9206	10.105	10.075	9.9398	10.164	10.246	10.079	10.314	9.6361	10.074	10.017	10.098	9.9575	10.029	9.8097	10.048	10.145	10.361	9.9856	10.194
7.1568	7.1532	7.377	7.6911	7.4226	6.7512	7.2456	7.1954	7.0528	6.6079	7.6074	6.8505	7.6801	6.9466	7.6808	7.3815	7.6571	7.2667	7.5521	7.5261	6.9941	6.7535	6.7457	7.1344	7.0075	6.8221	6.6499	7.3935	7.436	7.3401	6.9998	6.5599	7.6822	7.3612	7.5957	6.9674	6.79	7.6187	7.1962	7.7847	7.3146	6.9241	7.2929	7.2904	8.2981	7.2833	7.7031	6.8824	7.6042	7.2155
6.4774	6.5728	6.4552	5.9997	6.7983	6.9747	6.0879	6.2114	5.6568	6.9382	6.2651	5.9521	6.4916	6.6921	6.2848	6.3489	6.2699	6.2893	6.2822	7.1645	6.583	6.3034	6.4941	6.4171	5.9126	6.6478	5.8935	6.6097	6.0033	6.5749	6.7307	6.1416	6.3894	6.5779	6.4461	6.2379	6.2768	6.7481	6.304	6.4812	6.271	6.1017	6.2127	6.2414	6.1722	7.0439	6.2068	6.4531	6.225	6.6701
10.211	10.557	10.459	10.089	10.275	10.132	10.054	10.483	10.029	10.418	10.194	10.596	10.455	10.165	9.99	9.9062	10.364	10.25	9.959	10.098	10.321	10.164	10.107	10.032	10.121	10.181	10.313	10.03	9.962	9.8949	9.7732	10.346	10.413	9.9291	10.286	10.296	10.018	10.448	10.257	9.8301	10.069	10.038	9.8151	9.944	10.084	9.9177	10.588	10.134	10.208	9.9398
11.894	11.641	11.69	11.606	11.686	11.958	11.755	11.855	11.677	11.749	11.947	12.12	11.662	11.771	11.71	11.83	11.669	11.715	11.741	11.838	11.895	11.75	11.874	11.94	11.72	11.808	11.86	11.724	11.882	11.766	11.803	11.937	11.727	11.632	11.841	12.033	11.793	11.797	11.511	11.769	11.699	11.834	11.769	11.891	11.683	11.762	11.778	11.705	11.617	11.807
8.8561	9.8262	9.7087	10.179	10.19	9.644	9.4628	9.8992	9.7224	9.5262	9.7186	9.7257	9.4682	9.4835	9.7271	9.6065	9.7692	9.6726	9.762	9.7611	9.4621	9.657	9.6294	9.6555	9.9875	9.5379	9.5021	9.7134	10.136	9.7406	9.7053	9.8503	10.001	9.8786	9.9924	10.242	9.7717	9.7463	9.6132	10.155	10.059	10.157	9.8881	10.199	9.7944	10.091	9.8737	9.9306	10.252	9.6884
7.4978	7.4568	7.6015	7.5129	7.4529	7.503	7.5921	7.6545	7.3037	7.5963	7.5838	7.4368	7.6042	7.5809	7.3815	7.3906	7.6975	7.6357	7.398	7.4584	7.5136	7.3326	7.5471	7.4083	7.5728	7.4633	7.4473	7.5926	7.6518	7.7253	7.5944	7.7269	7.6465	7.6165	7.6657	7.7438	7.7085	7.438	7.6391	7.4512	7.6321	7.516	7.5805	7.9061	7.435	7.7234	7.5696	7.4019	7.7458	7.396
4.4888	4.8129	4.2506	4.5955	4.2251	3.8667	4.4754	4.1683	4.2378	4.4629	3.9136	3.7272	3.8072	4.4032	4.1023	4.3794	3.8755	4.2471	3.9276	4.1669	3.9364	4.6236	3.6875	4.1475	4.5838	4.3919	4.3456	4.7721	3.9773	4.5127	4.4396	4.3663	4.0546	4.5995	3.927	3.8598	4.4691	4.0684	5.0322	4.0458	4.0855	3.8713	4.0701	5.0052	4.1185	4.4909	3.8481	4.0732	4.2994	3.778
6.0751	6.5427	6.3399	6.0091	5.9644	6.5669	6.2995	6.1704	6.1415	6.4851	6.2771	6.0852	6.4206	6.206	6.237	6.1458	6.1357	6.5452	6.4064	6.1669	5.9265	6.1178	6.0686	6.4983	5.7814	6.4573	5.8411	5.9963	6.1857	6.4342	5.9832	6.5446	6.4381	6.2488	6.32	6.3143	6.4966	6.1935	5.9772	6.2485	6.164	6.2834	6.2186	5.8763	6.2693	6.3397	6.1469	6.2455	6.2444	6.311
4.5997	4.7191	5.0608	4.5472	4.3764	4.7916	4.6503	4.639	4.7469	4.9125	4.7343	4.7699	4.7225	4.58	4.6698	4.7454	4.5208	5.0319	4.7059	4.7978	4.9812	4.8071	4.8343	4.7665	4.6972	4.9812	5.1669	4.8033	4.5456	4.5831	4.8805	4.5053	4.6744	4.5659	4.5092	4.7911	4.639	4.7052	4.7019	4.8248	4.4005	4.5503	4.5916	4.7261	4.5922	4.5524	4.8031	4.6237	4.1692	4.3137
9.2155	8.8614	8.497	8.1823	9.002	8.7893	10.022	8.9805	8.7853	9.0552	8.2878	8.7087	9.5216	8.5248	8.3545	8.5355	9.7973	8.573	8.8068	8.4923	9.8288	8.6382	9.092	8.3524	8.9384	8.8256	8.4284	9.1153	9.5182	9.3714	9.113	8.7737	10.009	8.8284	9.1709	9.052	8.9701	8.8776	8.7798	8.7611	9.4671	9.2384	9.0793	9.0589	10.157	8.7187	9.7249	8.3669	8.403	9.0296
9.0419	8.9352	9.0592	9.0891	8.917	9.0534	8.9821	9.0961	9.0403	9.0368	9.0666	9.2102	8.7208	8.9593	8.9497	9.0629	8.9159	8.8196	8.835	8.9846	9.0786	8.9981	9.1013	9.1429	8.9179	8.9495	9.0942	9.0124	9.2056	9.0901	9.0088	9.0687	9.0077	9.0073	9.0602	9.0754	9.0561	9.1477	8.9629	9.0029	8.9372	9.1052	8.9102	9.2338	9.0563	8.9803	9.0904	8.9057	9.2774	8.6851
4.3664	3.7932	4.372	4.0099	4.5305	4.7189	4.6905	3.7965	4.4399	5.467	6.2912	5.0306	4.2148	4.9978	4.5145	4.5445	3.8434	5.0731	4.7463	4.1636	4.4148	4.3267	4.0953	3.7694	3.8254	4.2833	4.6592	4.148	4.2988	4.7651	4.6538	4.742	3.8868	4.1578	4.3089	4.3745	4.4308	6.0551	4.5026	4.1994	4.1965	4.5126	4.0658	3.876	5.7074	4.0698	4.0487	4.07	3.9887	4.7012
12.021	11.969	11.853	11.864	12.225	11.605	12.255	11.891	12.287	11.896	12.093	11.309	11.958	12.01	11.972	12.021	11.871	11.814	11.999	11.353	11.989	12.252	12.252	12.112	11.914	11.625	12.056	11.869	11.992	11.9	12.027	11.749	11.954	11.717	11.526	11.313	11.684	11.849	12.151	11.711	12.107	12.146	12.026	11.582	11.661	12.116	12.049	12.525	11.95	12.228
5.7225	5.4897	5.7689	5.5522	5.3762	6.2723	6.3028	6.2364	6.3229	5.8678	6.3389	6.0336	5.8514	6.0274	6.0491	5.9814	6.0828	5.8914	5.6815	5.8763	5.5847	6.0324	6.0569	6.0408	6.1048	5.8432	6.166	5.9118	6.5453	6.3356	6.2539	6.1624	6.0911	5.9856	6.1918	6.0944	6.1367	6.1252	5.6086	5.5531	6.1075	6.2147	6.344	6.1072	5.995	6.2069	6.2506	6.3809	6.8334	5.5707
9.8484	9.9218	9.8001	10.251	10.449	9.8002	10.308	10.045	9.9579	9.9872	10.214	9.9445	9.9217	9.9396	9.832	9.8255	9.9076	9.7335	9.813	10.013	9.8108	9.8614	9.8908	9.9906	10.028	9.8616	9.9926	9.9838	10.115	10.162	10.149	10.016	9.9646	10.074	9.7902	10.005	10.145	9.8477	9.8847	9.9792	10.303	10.218	10.177	10.083	9.7448	10.075	10.062	10.423	10.031	10.024
4.9271	6.3379	4.9596	6.2293	5.652	5.2165	5.3731	5.337	5.3216	4.9752	5.8292	5.5567	6.0131	6.08	6.0776	6.0796	5.4982	5.8723	6.3049	5.8965	5.5653	5.6766	5.1831	5.165	5.8994	5.8737	5.4016	4.774	5.9319	6.0569	6.0404	5.3839	6.037	6.0055	6.2788	5.8081	5.3961	6.0989	5.0439	6.301	6.0166	5.5555	5.7718	5.569	5.6342	5.829	5.8627	5.2882	5.7047	5.6382
6.9263	5.8428	8.4067	6.2001	6.6723	6.6684	7.3872	6.5098	6.4775	6.7824	6.0037	7.2033	5.0905	5.7923	5.5759	5.3328	6.6269	5.516	5.7895	8.4218	6.1381	6.5782	7.6176	8.0517	5.6576	6.0881	7.019	7.5904	6.4576	6.0122	6.1049	6.1238	5.7177	6.0928	6.2893	7.7018	7.5508	6.4204	7.5183	5.4192	6.3203	5.9075	6.2929	8.3291	6.0663	5.7587	5.915	5.6885	7.4001	6.0392
4.5495	3.9777	4.2833	4.4818	4.2963	4.381	4.296	4.192	4.6572	4.7309	4.0061	4.2781	4.4056	4.3604	4.2007	4.7184	4.2214	4.3229	4.3881	4.1194	4.6254	4.4151	4.1814	4.2746	4.4217	4.4298	4.4961	4.5971	4.4861	4.3703	4.4681	4.3493	4.3512	4.2105	4.3874	4.1802	4.486	4.6188	4.5307	4.1437	4.1825	4.0532	4.1929	4.3581	4.528	4.3966	4.264	4.2416	4.3851	4.3615
7.5437	6.1676	6.5092	6.507	6.1091	6.736	7.1095	6.9853	7.4495	7.2146	7.8249	6.9529	6.0956	6.2995	6.6963	6.5299	6.8829	6.6394	6.4562	7.259	6.9283	6.7272	7.0612	7.1997	6.5204	6.5741	7.4411	6.8351	6.5893	6.0943	6.2169	7.2565	6.465	6.2847	6.9519	7.1119	6.4092	6.9297	6.9689	7.9194	6.5856	6.1006	6.882	6.6097	6.543	6.7242	6.31	6.4551	7.0504	6.7698
5.7934	6.4569	5.0974	7.3072	7.9648	6.0816	7.547	5.2576	5.3139	4.9758	7.605	9.0062	6.1433	5.8095	8.4597	6.6796	7.4611	6.8441	7.4017	6.9308	6.6399	5.6605	5.1183	5.71	5.7815	6.1115	5.8293	5.3754	7.4586	5.7732	5.625	7.2135	7.476	6.5337	7.7344	8.2112	5.783	7.7284	4.973	6.8698	7.4969	7.1028	7.0429	5.9669	5.7562	6.7422	7.1836	6.9034	5.7624	7.1866
11.777	12.068	12.071	12.084	11.833	11.794	12.163	12.238	11.853	12.139	12.165	11.727	12.326	12.395	12.283	12.313	11.706	12.247	12.162	12.109	11.887	12.476	12.22	12.046	12.475	12.357	12.089	12.202	12.148	12.104	12.172	11.888	12.203	12.226	12.045	11.771	11.732	12.163	11.998	11.857	12.056	12.045	12.185	11.655	12.387	12.165	12.257	12.236	11.864	12.122
5.3777	5.2967	5.6009	4.8095	4.0348	5.322	5.9047	5.6012	5.007	5.7657	4.4296	5.0263	5.5321	5.6694	5.1079	5.3592	4.9199	4.5833	4.8808	4.7188	5.261	5.197	5.2307	5.0524	5.4153	5.6634	5.1375	5.7714	5.4632	5.2388	4.9776	5.3274	5.2026	4.8044	4.975	4.353	5.6073	4.0964	5.7806	4.6038	4.9405	5.1424	5.7027	5.5945	5.773	4.9018	5.3584	4.7253	6.032	5.1464
10.251	10.708	10.433	10.699	10.172	9.9004	10.119	10.365	10.838	10.395	10.55	9.4856	10.314	10.906	10.414	10.584	10.207	9.9054	9.8417	10.582	10.535	10.608	10.482	10.452	10.663	10.208	10.53	10.007	10.67	10.859	10.619	10.132	10.477	10.879	10.041	9.9991	10.767	10.617	10.638	10.062	10.664	10.378	10.583	10.81	10.087	10.376	10.502	10.345	10.81	10.47
3.9462	4.071	4.41	3.9922	3.9849	3.8478	4.093	3.9052	4.2575	4.1252	3.9388	4.2072	3.9607	4.0866	3.9519	4.3346	4.1675	4.2415	4.1498	4.0299	4.1339	4.0569	3.9278	3.9	4.0874	3.7808	4.2261	4.0335	4.091	4.1007	3.9416	3.824	4.2271	3.9642	3.765	3.7627	4.0945	3.9357	4.1416	3.6916	4.0373	4.1246	3.795	4.119	3.7631	3.8948	4.0693	4.0254	4.0004	3.9798
9.5952	9.3068	9.5173	9.3626	9.5604	9.6194	9.7254	9.5988	9.4746	9.5302	9.923	9.927	9.5793	9.4691	9.7558	9.411	9.5718	9.502	9.62	9.4762	9.3109	9.2424	9.5548	9.5589	9.4838	9.6086	9.6236	9.6097	9.5378	9.5494	9.586	9.7654	9.6104	9.5435	9.5286	9.5648	9.8422	9.6849	9.4564	9.49	9.7387	9.7608	9.621	9.489	9.3457	9.5534	9.6156	9.9146	9.7839	9.7669
5.331	5.3801	4.433	4.7293	7.7799	4.7463	5.011	4.8039	4.4028	4.5723	6.4699	6.6857	4.6714	4.6552	7.5617	5.9593	5.4715	6.1997	6.5082	4.0926	4.9842	4.4683	4.1426	4.0547	4.7428	4.7584	4.9756	4.7681	5.3682	4.2715	4.3273	5.1018	5.8227	5.1206	6.5028	6.7529	4.9627	6.708	4.9098	4.7724	6.1252	6.3045	5.6022	5.4489	4.9989	5.0749	5.8526	5.8314	4.5477	6.467
5.4173	5.5855	6.1594	6.9426	5.6272	6.7145	7.3648	8.4954	6.7091	6.466	4.9365	7.9012	5.5993	4.6855	5.5237	4.6187	6.4575	4.5049	4.9283	6.9411	6.4283	5.0981	7.1979	6.3782	4.6774	4.7761	5.873	5.6281	4.4327	3.855	3.719	7.1117	4.8103	4.8328	6.1187	7.7647	6.3807	6.3766	6.2112	7.8957	5.2775	5.5647	4.7523	6.2526	4.3328	5.6471	6.074	4.4153	7.7188	5.175
4.676	4.3224	4.5515	4.7112	4.6574	3.9859	4.5773	4.5625	4.5633	4.4439	3.9767	4.2747	4.6577	4.4869	4.15	4.3841	4.9617	4.1957	4.2791	4.3654	4.4393	4.2135	4.09	4.2403	4.4157	4.5125	4.2866	4.531	4.3637	4.199	4.1689	4.1767	4.2684	4.3117	4.0612	4.2591	4.4741	4.1311	4.2667	4.0641	4.5132	4.4744	4.4745	4.3079	4.6499	4.3463	4.1053	4.3574	4.1382	4.2547
5.912	5.7578	5.9384	5.8851	6.007	6.0155	5.9205	5.924	5.9043	5.8188	5.6631	6.1131	5.3921	6.0741	5.7158	5.9113	5.8187	6.0089	6.0208	5.97	5.9757	6.0141	5.8502	5.6262	5.9339	5.981	5.8204	5.6603	5.5145	5.9656	5.6702	5.8613	5.5315	5.8629	6.0064	5.9591	5.5636	6.0376	5.9301	5.8427	5.863	5.8557	6.0226	5.8752	6.0659	6.1216	5.7932	5.8286	6.144	5.8537
4.6594	5.057	4.76	4.9943	4.8247	4.9244	5.069	5.0769	5.0508	5.3821	5.0184	4.9113	4.8575	5.1084	4.8409	5.0864	4.9696	4.9339	5.2536	5.2721	5.1329	5.064	4.9404	5.2684	5.1067	5.0843	5.1473	4.7545	5.1286	5.2448	5.146	5.1986	4.9689	5.2015	4.7365	5.1032	5.0078	4.9146	4.9788	4.9853	4.9831	5.0215	4.7419	4.9905	5.1179	4.8284	4.886	5.0488	4.9213	4.8851
8.811	10.342	9.6404	12.466	9.358	9.1169	9.8774	8.8838	7.5245	7.4634	8.4306	9.9307	9.4655	8.5419	10.098	9.709	9.3996	7.0221	8.1152	10.169	8.3785	9.0357	10.076	9.9367	9.8225	9.3326	9.3527	7.9615	11.881	10.629	9.9285	7.5712	10.33	8.6636	8.763	9.4133	9.3941	8.9733	7.8823	10.502	9.3862	9.0234	12.114	12.456	9.8614	10.52	11.574	7.7311	7.7743	9.77
2.8882	2.7331	3.3982	3.5094	2.7833	2.9766	3.5052	2.9186	2.6913	2.8181	3.1121	3.3621	2.8144	2.9622	2.9831	2.6631	3.0096	3.2527	3.2141	2.943	2.9806	2.7997	2.7144	2.8708	2.7704	2.7302	2.7269	2.9013	2.6058	2.9369	2.9386	3.0138	2.7245	2.9043	3.1657	3.4947	3.1212	2.9229	2.8345	2.9724	3.1683	2.7742	2.9323	2.812	2.7989	3.3932	2.955	2.6638	2.8989	3.0371
[truncated: 394 more rows]
[truncated: 160 more columns]
