# Supplementary material for: 2D association and integrative omics analysis in rice provides systems biology view in trait analysis
Source: Commun Biol. 2018 Sep 27;1:153. doi: 10.1038/s42003-018-0159-7 (PMC6160469; doi:10.1038/s42003-018-0159-7)
Supplement: Supplementary file 11 — Supplementary Data 9 [file 42003_2018_159_MOESM11_ESM.xlsx]

## Sheet: r2
k	SSE	SST	PRESS	GOOD	PRED
1	5.42228	27.3125	15.2268	0.801473	0.442498
2	4.87272	37.8581	17.3846	0.87129	0.540796
3	1.75944	3.39874	2.83404	0.482327	0.166148
4	3.52323	6.21915	5.27072	0.433486	0.1525
5	20.9491	32.9716	29.6645	0.364632	0.100304
6	3.19448	3.95097	3.86717	0.191469	0.0212095
7	5.41252	7.25773	6.95427	0.25424	0.0418122
8	5.36378	8.84307	7.66958	0.393448	0.132702
9	18.2535	35.4155	28.836	0.484591	0.185782
10	5.68073	9.34783	8.3802	0.392294	0.103514
11	5.18482	12.088	9.42361	0.571078	0.220418
12	5.37257	15.2695	10.7647	0.64815	0.295018
13	4.8362	5.81132	5.73703	0.167797	0.0127834
14	2.22023	3.85192	3.35876	0.423604	0.128031
15	16.1729	27.1443	23.7078	0.404186	0.126602
16	102.598	205.925	169.614	0.501771	0.176334
17	5.85488	7.65777	7.41268	0.235433	0.0320061
18	36.7547	829.147	261.782	0.955672	0.684275
19	11.5489	16.6345	15.5751	0.305723	0.0636856
20	16.6137	27.8684	24.2109	0.403852	0.131244
21	12.497	18.8307	17.1861	0.33635	0.0873366
22	4.55825	7.03344	6.27002	0.351918	0.108542
23	6.92306	24.5554	16.7684	0.718064	0.317122
24	60.1425	162.125	115.481	0.629037	0.287703
25	7.64504	20.7182	15.6792	0.630998	0.243213
26	6.34224	10.9914	9.4334	0.422981	0.141745
27	10.2537	17.4852	15.1538	0.413578	0.133333
28	7.88542	58.0788	28.0019	0.864229	0.517864
29	6.05163	14.6295	11.1023	0.586341	0.241103
30	8.79399	11.6963	11.2182	0.24814	0.0408761
31	4.6076	5.69013	5.53636	0.190246	0.0270235
32	3.27438	3.27438	3.27438	4.06691e-09	-6.3608e-09
33	11.0401	12.3634	12.3651	0.107034	-0.000140212
34	1.74229	2.14667	2.10718	0.188374	0.0183958
35	4.01055	5.50679	5.1615	0.271709	0.0627019
36	6.97172	10.7817	9.92459	0.353373	0.0794941
37	3.97998	7.81965	6.47515	0.491028	0.171939
38	2.17477	7.37274	4.84964	0.705025	0.34222
39	4.16875	11.4282	8.54166	0.635221	0.252578
40	6.05285	21.5864	14.6775	0.719598	0.320056
41	6.80195	7.21327	7.24498	0.057022	-0.00439582
42	13.616	28.9437	22.3999	0.529568	0.226085
43	7.97401	12.3051	11.093	0.351977	0.0985084
44	10.6952	16.2263	14.8431	0.340874	0.0852453
45	5.01179	45.6206	19.6593	0.890142	0.56907
46	13.8251	35.2406	26.3346	0.607693	0.25272
47	21.8019	40.3529	34.9624	0.45972	0.133585
48	11.1604	13.6681	13.4121	0.183475	0.0187303
49	3.73784	11.7204	8.29465	0.681084	0.292291
50	5.56397	12.0931	9.90231	0.539907	0.181164
51	7.73227	7.81402	7.85441	0.010461	-0.00516898
52	8.08783	8.37003	8.41768	0.0337155	-0.00569346
53	114.697	229.452	189.107	0.500126	0.17583
54	8.87817	26.8242	16.9035	0.669024	0.369841
55	8.71321	18.5834	14.2898	0.53113	0.231045
56	11.987	32.5221	23.0325	0.631419	0.29179
57	3.41857	4.90923	4.56888	0.303643	0.0693279
58	1.28358	2.42501	2.07836	0.47069	0.142945
59	4.67205	8.928	7.41976	0.476697	0.168934
60	8.52464	19.0113	14.9217	0.551601	0.215113
61	6.18992	11.2361	9.57452	0.449106	0.147881
62	6.54101	6.54101	6.54101	4.77015e-09	-5.75315e-09
63	10.9989	19.3131	16.6939	0.430495	0.135618
64	3.37428	3.97894	3.92493	0.151966	0.0135744
65	10.9705	40.9934	25.3601	0.732385	0.381362
66	16.5304	35.8361	28.2705	0.538723	0.211116
67	3.95273	10.7893	7.96578	0.633643	0.261695
68	6.42934	10.7217	9.54798	0.400344	0.109473
69	3.65328	5.0517	4.78786	0.276822	0.0522285
70	2.74696	104.503	30.7827	0.973714	0.705436
71	3.18796	6.54154	5.38441	0.512659	0.176889
72	8.83771	14.3484	12.7537	0.384061	0.111142
73	102.452	502.932	291.419	0.796291	0.420561
74	12.1851	41.9787	27.1361	0.709732	0.353576
75	13.4201	73.1623	38.1411	0.81657	0.478679
76	2.54861	7.42168	5.30256	0.656599	0.28553
77	6.93082	262.912	68.5115	0.973638	0.739413
78	72.1196	72.1196	72.1196	3.85307e-09	-7.03203e-09
79	3.98676	6.57537	5.83776	0.393683	0.112177
80	22.7016	663.661	196.028	0.965793	0.704626
81	5.56987	18.5147	12.5718	0.699166	0.320987
82	5.14211	70.5365	25.1156	0.9271	0.643935
83	7.27262	67.2735	27.2638	0.891895	0.594732
84	12.4382	20.6019	18.3245	0.396259	0.11054
85	5.62793	69.3572	29.2547	0.918856	0.578202
86	5.62793	69.3572	29.2547	0.918856	0.578202
87	8.26081	18.282	14.7542	0.548146	0.192968
88	17.9061	116.751	58.7266	0.84663	0.496993
89	4.79886	6.62673	6.30937	0.275832	0.0478908
90	6.59568	9.45311	8.77871	0.302274	0.0713417
91	6.59568	9.45311	8.77871	0.302274	0.0713417
92	8.23021	12.3405	11.3968	0.333073	0.0764761
93	8.23021	12.3405	11.3968	0.333073	0.0764761
94	13.2277	107.078	50.3563	0.876467	0.529723
95	10.6249	13.7138	13.3095	0.225242	0.0294843
96	12.34	20.3735	18.2283	0.394311	0.105294
97	12.6593	126.149	55.3393	0.899648	0.561317
98	9.27655	16.084	14.0811	0.423243	0.124527
99	5.28108	9.11834	8.0578	0.420828	0.116308
100	9.14893	16.113	14.075	0.432203	0.126486
101	7.14029	20.5947	14.6392	0.653295	0.289175
102	16.6886	346.782	110.876	0.951876	0.680272
103	11.6596	19.6223	17.2017	0.4058	0.12336
104	6.34843	30.6574	18.6475	0.792924	0.391744
105	3.73358	52.8341	19.9164	0.929334	0.623038
106	5.39577	226.315	55.1638	0.976158	0.756253
107	9.03563	21.3149	16.4264	0.576088	0.229346
108	6.2655	105.618	38.8954	0.940678	0.631736
109	15.4932	20.5711	19.739	0.24685	0.0404519
110	6.998	135.518	40.2829	0.948361	0.702748
111	9.73814	159.08	53.7414	0.938785	0.662173
112	8.67271	29.7735	19.406	0.708711	0.348213
113	19.9572	1276.97	305.732	0.984371	0.760581
114	5.37119	28.7326	15.4222	0.813063	0.463249
115	4.37092	290.09	71.2936	0.984933	0.754236
116	5.68728	503.162	106.133	0.988697	0.789068
117	7.68759	151.355	48.717	0.949208	0.678127
118	7.14421	426.569	104.904	0.983252	0.754075
119	4.03586	15.1245	9.51188	0.733157	0.371093
120	27.1958	141.376	75.7034	0.807634	0.464522
121	10.8338	38.9996	25.5871	0.722209	0.343914
122	10.8338	38.9996	25.5871	0.722209	0.343914
123	12.0343	28.7851	22.4574	0.581925	0.219825
124	12.0343	28.7851	22.4574	0.581925	0.219825
125	7.47879	239.577	70.646	0.968783	0.705122
126	8.32714	9.75989	9.68377	0.1468	0.00779949
127	9.0482	21.4632	16.7441	0.578432	0.21987
128	11.3628	11.699	11.772	0.0287359	-0.00624244
129	11.1671	13.9849	13.6174	0.201491	0.0262806
130	21.8179	24.3486	24.2679	0.103934	0.00331162
131	9.86806	30.9529	20.4931	0.681191	0.337925
132	4.92331	7.57134	6.82386	0.349745	0.098725
133	20.4525	25.2653	24.6814	0.190488	0.0231109
134	22.5407	38.3178	34.0478	0.411743	0.111438
135	58.7398	68.8384	68.2949	0.1467	0.00789528
136	4.86562	11.1198	8.44314	0.562435	0.240709
137	8.35116	12.728	11.6725	0.343877	0.0829318
138	65.1176	80.0381	78.0352	0.186417	0.0250241
139	12.5495	16.8875	16.1359	0.256878	0.0445034
140	5.16254	9.30113	7.88193	0.444955	0.152583
141	5.16254	9.30113	7.88193	0.444955	0.152583
142	2.61464	3.86006	3.52534	0.322642	0.0867122
143	4.61915	6.82906	6.27305	0.323603	0.081418
144	10.2411	10.5834	10.6467	0.032335	-0.00598171
145	10.9326	18.3946	16.3962	0.405662	0.108638
146	10.0874	15.7545	14.265	0.359709	0.0945451
147	5.70211	10.3572	8.8248	0.449455	0.147956
148	5.22982	14.623	10.2726	0.642356	0.297505
149	7.00502	23.2877	15.3865	0.699196	0.339285
150	5.41748	8.91643	7.82703	0.392416	0.122179
151	6.49326	9.09841	8.51116	0.28633	0.0645444
152	87.6217	127.15	117.763	0.310881	0.0738268
153	18.2086	21.0547	20.8715	0.135176	0.00869913
154	4.18977	8.78906	7.18834	0.523297	0.182127
155	9.97617	10.6489	10.6912	0.0631709	-0.00397386
156	35.2697	51.2916	47.1958	0.31237	0.0798544
157	41.9131	59.195	54.7825	0.291949	0.074542
158	58.2244	69.3648	67.9883	0.160606	0.0198448
159	477.126	523.819	523.092	0.0891389	0.00138615
160	92.037	138.677	128.085	0.336323	0.0763836
161	148.26	219.775	202.619	0.325401	0.0780616
162	32.7705	34.4822	34.687	0.0496384	-0.00593978
163	80.8589	144.407	122.845	0.440062	0.149316
164	5.66784	6.59647	6.53847	0.140777	0.00879345
165	8.40826	9.28004	9.27896	0.0939419	0.000117147
166	10.4717	25.5146	19.4635	0.58958	0.237164
167	8.85152	11.7609	11.2782	0.24738	0.0410478
168	10.0104	10.0104	10.0104	3.87894e-09	-6.46644e-09
169	5.15169	7.65225	6.95713	0.326774	0.0908386
170	6.20386	6.20386	6.20386	4.43946e-09	-5.86949e-09
171	6.2005	7.07739	7.01937	0.123899	0.00819811
172	20.9992	67.9386	43.5019	0.690909	0.359688
173	9.43875	110.662	39.5226	0.914707	0.642854
174	7.28196	12.1295	10.6642	0.39965	0.120808
175	18.6209	24.6583	23.5519	0.244844	0.0448701
176	7.28196	12.1295	10.6642	0.39965	0.120808
177	18.6209	24.6583	23.5519	0.244844	0.0448701
178	28.4718	74.8362	54.2901	0.619544	0.274547
179	8.61144	15.4169	13.0897	0.441429	0.150953
180	50.9315	128.305	95.5022	0.603044	0.255665
181	28.3576	41.9606	38.5499	0.324186	0.0812848
182	6.37379	8.0353	7.75462	0.206776	0.0349305
183	4.34297	6.25122	5.78803	0.30526	0.0740955
184	12.0798	15.8992	15.3219	0.240223	0.0363072
185	13.194	27.5189	21.7513	0.520546	0.209587
186	20.239	24.9896	24.3297	0.190103	0.0264061
187	36.82	42.9152	42.5181	0.142028	0.00925278
188	46.3453	67.7949	63.4837	0.316389	0.0635912
189	18.1637	25.1739	23.7605	0.27847	0.0561439
190	11.7795	20.0821	17.7686	0.413433	0.115203
191	9.14901	16.2438	13.8169	0.43677	0.149407
192	304.487	321.701	323.394	0.0535104	-0.00526248
193	4.64302	4.90365	4.92492	0.0531496	-0.00433808
194	14.6983	22.1176	20.2599	0.335447	0.0839884
195	3.7211	19.9102	9.53871	0.813105	0.520913
196	6.11516	27.1147	15.2783	0.774471	0.43653
197	6.15683	33.1446	17.8	0.814243	0.462959
198	11.9239	24.8518	20.0542	0.520201	0.193049
199	4.3546	5.98072	5.64878	0.271893	0.0555015
200	5.76733	7.41381	7.12814	0.222083	0.0385327
201	5.31692	7.36775	6.89216	0.278352	0.0645511
202	7.5818	9.87114	9.45207	0.231923	0.0424549
203	7.42126	35.2567	19.937	0.789508	0.434519
204	7.52025	8.84933	8.72664	0.15019	0.0138645
205	12.1948	21.0217	18.007	0.419895	0.143411
206	7.44184	13.6039	11.3465	0.452964	0.165942
207	79.5859	115.304	106.286	0.309775	0.0782099
208	6.54678	6.57817	6.59932	0.00477247	-0.00321451
209	6.14694	6.3333	6.37081	0.0294248	-0.0059234
210	78.3543	113.39	104.395	0.308985	0.0793247
211	10.9696	15.1414	14.2874	0.275524	0.0564031
212	3.91332	6.69967	5.76471	0.415893	0.139554
213	8.57875	10.1809	9.99024	0.157372	0.0187322
214	14.2028	16.587	16.4122	0.143739	0.0105392
215	2.23656	6.46409	4.49329	0.654002	0.304885
216	21.8225	35.0349	31.6997	0.377119	0.0951955
217	4.20814	5.6609	5.38407	0.256631	0.0489034
218	9.15145	13.4414	12.4866	0.319158	0.0710305
219	3.89835	4.8297	4.69028	0.192838	0.0288657
220	19.6814	28.3126	26.3918	0.304851	0.0678402
221	27.9712	36.875	35.1491	0.241458	0.0468048
222	6.91548	14.405	11.4594	0.519926	0.204487
223	37.2141	56.5844	51.0436	0.342326	0.0979205
224	13.1942	55.3655	28.5596	0.76169	0.484162
225	10.2962	61.996	27.5624	0.833922	0.555416
226	14.3722	15.7684	15.7931	0.0885419	-0.00157151
227	16.8167	35.1302	28.2262	0.521304	0.196527
228	9.28744	10.8019	10.6627	0.140206	0.0128949
229	6.48188	31.0578	17.0224	0.791297	0.451914
230	15.4626	25.9661	22.8396	0.404508	0.120405
231	14.2805	26.8149	22.672	0.467443	0.1545
232	15.8793	23.2141	21.4849	0.315962	0.0744898
233	2.67696	3.91712	3.62855	0.316601	0.0736705
234	10.7443	22.3051	17.4504	0.518302	0.217652
235	11.2763	20.3346	17.0499	0.445463	0.161532
236	5.91212	14.406	10.7313	0.589607	0.255085
237	7.71849	9.2282	9.06503	0.163598	0.0176818
238	5.19686	9.06251	8.01096	0.426554	0.116032
239	3.81786	7.33173	6.12525	0.479268	0.164556
240	23.5972	42.7296	36.5266	0.447755	0.145169
241	4.64281	5.67053	5.54021	0.181238	0.0229825
242	23.4809	34.2558	31.9211	0.314542	0.0681564
243	6.65822	10.1691	9.29903	0.345249	0.0855588
244	12.1978	16.6121	15.5702	0.265727	0.0627175
245	11.9652	21.2576	18.1378	0.43713	0.146761
246	72.0062	107.157	97.8917	0.328032	0.0864655
247	10.7828	25.7982	19.304	0.582032	0.251731
248	4.4584	6.43667	5.96593	0.307344	0.0731344
249	28.1318	90.873	60.3113	0.690427	0.336312
250	28.1318	90.873	60.3113	0.690427	0.336312
251	3.08978	22.4204	10.0625	0.862189	0.551189
252	10.4858	54.7496	28.8165	0.808476	0.473667
253	5.40258	101.17	31.2284	0.946599	0.691328
254	6.91234	738.425	132.255	0.990639	0.820896
255	3.72405	4.70145	4.56523	0.207894	0.0289744
256	9.24721	39.3375	23.173	0.764927	0.410919
257	10.8284	37.0228	23.7488	0.707522	0.358535
258	4.32619	126.725	32.011	0.965862	0.747397
259	3.70945	134.999	32.2879	0.972522	0.760828
260	5.22093	26.0399	13.388	0.799503	0.485867
261	3.69009	6.62578	5.74985	0.44307	0.1322
262	1.75279	1.87331	1.87789	0.0643355	-0.00244253
263	4.81695	6.35917	6.10676	0.242519	0.0396913
264	27.7274	31.4221	31.1769	0.117583	0.00780578
265	6.37875	9.01533	8.53662	0.292455	0.0530999
266	5.10162	6.19432	6.07416	0.176404	0.0193993
267	4.64372	18.7496	10.8982	0.75233	0.41875
268	7.07288	15.849	12.2605	0.553734	0.226417
269	8.06339	8.08554	8.10385	0.00273967	-0.00226446
270	33.5252	57.4897	50.5164	0.416848	0.121296
271	7.34898	7.66479	7.70633	0.0412033	-0.00541899
272	5.1648	7.91358	7.16346	0.34735	0.0947886
273	14.7987	21.2468	19.826	0.303484	0.0668677
274	9.41042	18.9941	15.5248	0.504562	0.182654
275	7.33746	8.3775	8.30225	0.124147	0.00898294
276	6.47608	6.84795	6.88288	0.0543033	-0.00510099
277	3.4228	7.26657	5.80594	0.528966	0.201007
278	4.33895	8.64649	7.09584	0.498184	0.179339
279	7.24996	11.3163	10.227	0.359332	0.0962569
280	1.06982	1.98879	1.673	0.462075	0.158783
281	5.17767	6.10734	6.0363	0.152222	0.0116319
282	3.97296	7.41591	6.19856	0.464265	0.164153
283	88.8172	185.689	146.463	0.521689	0.211248
284	13.9372	110.614	48.449	0.874002	0.562001
285	9.37623	179.605	56.3322	0.947795	0.686355
286	8.63189	14.7018	12.7267	0.412867	0.13434
287	9.85121	12.2808	11.8965	0.197836	0.0312922
288	3.89305	4.80279	4.66102	0.189419	0.029518
289	3.40465	31.6538	12.6603	0.892441	0.600038
290	14.717	26.1045	22.1936	0.436227	0.149816
291	18.1146	32.2717	27.2798	0.438683	0.154682
292	23.3571	40.4454	34.6081	0.422504	0.144326
293	6.20228	73.3192	26.7609	0.915407	0.635008
294	30.9539	58.3681	50.2966	0.469677	0.138287
295	7.65184	104.455	37.4215	0.926745	0.641745
296	6.68544	6.68544	6.68544	4.81755e-09	-5.71244e-09
297	5.73981	8.45792	7.7965	0.321369	0.078202
298	6.52481	14.4084	11.2298	0.547153	0.22061
299	5.39356	6.87555	6.67557	0.215545	0.0290854
300	13.8574	17.4117	16.9235	0.204135	0.0280383
301	16.2179	28.9857	24.8252	0.440486	0.143537
302	4.4108	9.2824	7.29866	0.524821	0.21371
303	4.81506	9.51912	7.6804	0.494169	0.19316
304	5.44551	8.87108	7.82672	0.38615	0.117726
305	6.76536	15.9806	12.2489	0.576652	0.233516
306	12.9054	13.3856	13.4678	0.0358703	-0.00614318
307	5.85589	7.98631	7.532	0.266758	0.0568861
308	7.60643	12.697	11.1733	0.400928	0.12001
309	9.98172	14.4245	13.3663	0.308001	0.0733605
310	7.11623	10.8587	9.83831	0.344655	0.0939731
311	9.1163	12.724	12.0196	0.283535	0.0553591
312	6.90543	12.4152	10.5468	0.443794	0.150495
313	14.7565	32.7798	25.2458	0.549829	0.229835
314	6.18598	7.36493	7.22065	0.160076	0.0195892
315	53.6107	72.0828	68.8575	0.256263	0.0447452
316	4.77529	7.59751	6.82703	0.371467	0.101412
317	24.9608	37.4698	34.3842	0.333843	0.0823496
318	23.5082	33.6397	31.3302	0.301175	0.0686531
319	7.76321	18.717	13.8785	0.585233	0.258508
320	5.61159	6.29829	6.27211	0.109029	0.00415604
321	10.6136	13.3889	12.9542	0.207283	0.0324673
322	7.40484	15.8422	12.5489	0.532586	0.207877
323	6.87863	6.93386	6.96427	0.00796543	-0.004385
324	12.112	24.8947	19.8501	0.513468	0.202636
325	10.4586	22.8626	18.0685	0.542546	0.209689
326	7.36995	7.36995	7.36995	4.7685e-09	-5.39995e-09
327	10.1966	12.1312	11.9304	0.159473	0.0165522
328	11.2852	15.9544	14.9295	0.292658	0.0642425
329	3.72274	5.07206	4.78953	0.26603	0.0557015
330	8.39543	10.3919	10.1477	0.192116	0.0234926
331	4.89953	4.95896	4.98579	0.0119841	-0.00541017
332	8.28678	13.7849	12.3761	0.398853	0.102203
333	7.69423	12.9516	11.5193	0.405923	0.110587
334	53.188	71.1719	67.3415	0.252683	0.0538195
335	47.3853	67.4407	62.3851	0.297378	0.0749636
336	5.54847	5.54847	5.54847	4.39489e-09	-5.81756e-09
337	12.4892	14.5178	14.36	0.139731	0.0108699
338	10.0889	12.7739	12.4063	0.210196	0.0287831
339	16.2637	20.3474	19.7778	0.200696	0.027994
340	10.9837	13.5808	13.2648	0.191234	0.0232688
341	9.03107	12.6116	11.8911	0.283906	0.0571268
342	25.6998	52.3994	44.0834	0.509539	0.158704
343	9.03071	69.9309	29.8563	0.870862	0.573061
344	14.6307	35.8619	27.4414	0.592028	0.234804
345	4.57661	8.41655	7.1098	0.456236	0.155259
346	8.24645	33.0703	20.6383	0.750639	0.375926
347	6.22419	12.1481	9.98441	0.48764	0.178108
348	6.8875	13.0484	10.8238	0.472156	0.170486
349	7.61425	12.289	11.0038	0.380401	0.104582
350	19.0722	36.8404	30.6183	0.482301	0.168894
351	12.7167	13.6901	13.7158	0.071102	-0.00187622
352	4.67698	9.16166	7.55677	0.489505	0.175176
353	7.01858	21.9569	15.1098	0.680347	0.31184
354	18.0246	33.0246	28.1896	0.454206	0.146405
355	4.39974	19.158	11.489	0.770344	0.400301
356	5.76451	76.9292	25.3689	0.925067	0.670231
357	6.58132	6.58132	6.58132	4.89948e-09	-5.69458e-09
358	3.7637	42.05	15.609	0.910495	0.628799
359	6.78912	74.6609	27.171	0.909067	0.636075
360	3.34841	33.2847	14.1342	0.899401	0.575354
361	2.39249	25.9656	10.1326	0.907859	0.60977
362	4.47211	8.68432	7.34516	0.485036	0.154204
363	69.6933	80.5165	80.022	0.134422	0.006141
364	3.96779	5.25966	5.08242	0.24562	0.0336984
365	5.97295	9.29733	8.27927	0.357562	0.1095
366	6.32651	10.6892	9.15782	0.408143	0.143268
367	3.47756	5.16055	4.71734	0.326127	0.0858846
368	6.81166	8.61587	8.38568	0.209405	0.0267176
369	37.5701	71.7648	58.8896	0.476483	0.179408
370	10.6926	12.9845	12.7147	0.176515	0.0207776
371	11.4984	12.6676	12.6621	0.092296	0.000432267
372	10.4024	24.1339	17.5452	0.568973	0.273007
373	6.16662	12.958	10.4959	0.524107	0.19001
374	6.16662	12.958	10.4959	0.524107	0.19001
375	7.85031	9.23436	9.0971	0.149881	0.0148644
376	7.85031	9.23436	9.0971	0.149881	0.0148644
377	19.9766	34.5417	29.6724	0.421667	0.14097
378	10.3511	136.739	46.3632	0.9243	0.660936
379	5.41971	16.9918	10.9863	0.681039	0.353436
380	12.879	1097.29	211.664	0.988263	0.807103
381	5.14481	42.4128	17.1848	0.878697	0.594819
382	8.70171	30.771	18.892	0.71721	0.386046
383	2.18316	6.72068	4.421	0.675158	0.34218
384	2.18316	6.72068	4.421	0.675158	0.34218
385	2.4583	3.52051	3.31541	0.301719	0.0582591
386	5.24799	17.4166	10.9267	0.698678	0.372627
387	6.7882	8.81214	8.43553	0.229676	0.0427373
388	23.1606	27.1311	26.7305	0.146347	0.0147682
389	2.287	3.81634	3.38141	0.400735	0.113964
390	12.4385	18.3486	16.9357	0.3221	0.0770024
391	47.0465	69.8495	64.1577	0.326458	0.0814863
392	23.5779	41.2693	35.6163	0.42868	0.136978
393	3.30397	3.71195	3.69671	0.109909	0.00410327
394	21.2256	23.4062	23.3699	0.0931673	0.00155426
395	15.5226	26.9118	23.3785	0.423206	0.131292
396	14.9872	16.1211	16.1724	0.0703324	-0.00318453
397	3.84234	6.767	5.81045	0.432195	0.141355
398	5.57811	5.57811	5.57811	4.69182e-09	-5.69519e-09
399	7.77395	8.82186	8.76042	0.118785	0.00696435
400	3.55702	30.2784	12.3447	0.882523	0.592295
401	4.33771	9.57347	7.51549	0.546902	0.214966
402	5.59518	11.1941	9.02704	0.500168	0.193591
403	1.74886	2.56416	2.35057	0.317961	0.0832986
404	43.6137	65.6418	60.0131	0.335581	0.0857484
405	12.2839	27.4514	21.8941	0.552521	0.202441
406	19.3741	39.3097	32.4394	0.507141	0.174773
407	18.6932	274.513	91.6592	0.931904	0.666103
408	55.724	66.5308	65.154	0.162433	0.0206945
409	5.81526	10.6129	8.86296	0.452059	0.164891
410	50.8728	90.495	77.5501	0.437838	0.143045
411	4.41963	4.85125	4.84246	0.0889713	0.00181165
412	22.8361	36.0034	32.3839	0.365723	0.100533
413	17.9231	22.7771	22.1682	0.213108	0.0267342
414	9.97827	13.142	12.6677	0.240734	0.0360909
415	18.4722	48.7147	35.0429	0.620808	0.280649
416	7.73273	11.0056	10.2852	0.29738	0.0654568
417	10.7652	16.69	14.8759	0.354992	0.10869
418	5.22703	5.64765	5.65584	0.0744781	-0.0014489
419	2.89102	4.11206	3.82393	0.296941	0.0700676
420	7.1615	9.00382	8.7526	0.204615	0.0279007
421	7.81332	10.416	9.89499	0.249876	0.0500246
422	38.5965	57.186	52.9452	0.32507	0.0741582
423	14.2657	20.0922	18.694	0.289989	0.0695899
424	7.52035	9.51688	9.17475	0.209789	0.0359503
425	7.43433	11.0867	10.1286	0.329435	0.0864123
426	11.9889	20.345	17.9226	0.410721	0.119063
427	14.5625	22.0129	20.2629	0.338459	0.0794989
428	15.6711	18.7522	18.4264	0.164305	0.0173744
429	4.88731	6.79683	6.38984	0.280943	0.05988
430	9.17053	12.7421	11.9692	0.280297	0.0606579
431	36.0192	60.2323	52.9926	0.401996	0.120196
432	36.1117	57.6207	51.4073	0.373285	0.107832
433	6.47093	7.16501	7.15443	0.0968704	0.00147649
434	7.71939	8.77113	8.71213	0.119909	0.0067273
435	6.71574	7.52588	7.48824	0.107647	0.00500181
436	7.55856	8.3391	8.32215	0.0936008	0.00203334
437	6.12354	6.58463	6.60322	0.0700258	-0.0028223
438	6.76928	7.54731	7.51287	0.103088	0.00456436
439	18.4278	65.3748	40.8575	0.718121	0.375027
440	13.5608	24.8107	21.2393	0.45343	0.143946
441	65.3083	94.6413	88.3227	0.309939	0.0667642
442	104.334	141.556	134.498	0.262951	0.0498635
443	57.4436	73.6472	71.0762	0.220016	0.0349093
444	17.1785	24.9998	23.2711	0.312854	0.0691489
445	11.4067	28.8193	21.0807	0.6042	0.268522
446	12.7617	28.1659	21.977	0.546908	0.219731
447	5.2937	7.01277	6.70048	0.245135	0.0445318
448	10.354	20.4797	17.0121	0.494424	0.169319
449	5.20722	8.50689	7.39824	0.387882	0.130324
450	48.5536	56.8787	56.2321	0.146366	0.0113684
451	21.9961	29.1963	27.989	0.246614	0.0413508
452	10.481	18.012	15.4664	0.418111	0.141326
453	3.84481	8.50564	6.54843	0.54797	0.230107
454	3.84481	8.50564	6.54843	0.54797	0.230107
455	3.32578	4.71881	4.38086	0.295208	0.0716175
456	6.98445	9.59788	9.00123	0.272292	0.062165
457	6.58355	7.92958	7.80968	0.169747	0.0151198
458	18.4742	23.6013	22.7046	0.217238	0.037993
459	7.14994	7.87229	7.86086	0.0917579	0.00145172
460	7.37435	8.28534	8.23252	0.109952	0.00637498
461	4.56605	4.90804	4.92384	0.0696796	-0.0032187
462	8.44725	11.4438	10.9061	0.261849	0.046985
463	8.99315	12.4035	11.8004	0.274951	0.0486213
464	5.42736	11.0036	8.83822	0.506767	0.196791
465	5.09303	12.1225	8.96126	0.579869	0.260774
466	16.9459	27.6266	24.5434	0.386611	0.111604
467	9.9492	17.1967	14.8464	0.421447	0.13667
468	15.3048	23.7893	20.9999	0.35665	0.117254
469	12.9865	25.3815	20.587	0.488349	0.188899
470	6.7768	11.0919	9.8033	0.389031	0.116175
471	44.1261	58.3567	56.0827	0.243856	0.0389676
472	16.2748	21.4729	20.462	0.24208	0.0470789
473	22.9826	34.431	31.398	0.332503	0.0880899
474	12.7968	12.7968	12.7968	4.56842e-09	-5.86908e-09
475	11.7011	16.3744	15.4987	0.285404	0.0534844
476	10.6625	11.8622	11.8526	0.101136	0.000805508
477	42.0149	43.8096	44.0417	0.0409663	-0.00529792
478	7.51395	11.9553	10.6794	0.371497	0.106721
479	10.2146	16.886	14.6185	0.395087	0.134283
480	6.82557	9.27296	8.79029	0.263927	0.0520515
481	10.5891	21.1683	17.4483	0.499768	0.175735
482	6.26159	13.3115	10.5432	0.529611	0.207965
483	17.3066	20.7531	20.4288	0.166071	0.0156267
484	110.42	228.354	179.06	0.516451	0.215867
485	1.97075	2.64403	2.52509	0.254642	0.0449836
486	4.55972	6.85841	6.32223	0.335163	0.0781788
487	88.2589	118.066	114.572	0.252459	0.0295889
488	7.37203	12.152	10.7154	0.39335	0.118222
489	2.45049	4.15837	3.53529	0.410709	0.149838
490	1.69145	2.36019	2.19544	0.283341	0.069803
491	5.39324	20.686	12.6419	0.73928	0.388868
492	6.50171	18.2461	13.0781	0.643667	0.283239
493	15.1548	25.3294	22.2244	0.401693	0.122585
494	12.4198	24.7817	20.1802	0.498832	0.185682
495	7.27912	12.3575	10.8248	0.410956	0.124033
496	11.4743	20.3901	17.6078	0.437264	0.136456
497	20.5848	26.1189	25.3532	0.211881	0.0293154
498	4.2755	5.28644	5.17755	0.191232	0.0205965
499	27.1007	1013.8	241.686	0.973268	0.761605
500	16.6329	214.073	72.9784	0.922303	0.659096
501	3.96058	22.9592	11.3871	0.827495	0.50403
502	11.0675	42.0919	24.7589	0.737063	0.411791
503	27.0978	42.5286	38.5041	0.362834	0.0946306
504	14.1474	34.8107	24.6247	0.59359	0.292611
505	11.745	23.5858	19.144	0.502029	0.188324
506	9.82101	21.191	16.5775	0.536548	0.217708
507	20.338	40.1001	32.0469	0.49282	0.200825
508	21.1682	33.3483	29.7699	0.365239	0.107305
509	37.3818	129.312	78.0348	0.710917	0.396537
510	7.98581	9.36988	9.22332	0.147714	0.0156409
511	2.36926	5.55843	4.42766	0.573754	0.203434
512	2.76757	9.45063	6.00198	0.707155	0.364912
513	18.3081	29.1305	26.2805	0.371514	0.0978364
514	21.1138	28.0002	27.0776	0.245941	0.0329513
515	32.0504	323.276	126.821	0.900858	0.6077
516	32.6885	50.8147	45.8209	0.356712	0.098274
517	37.3619	59.6614	53.5282	0.373767	0.1028
518	29.8445	47.589	42.5187	0.37287	0.106545
519	3.46469	5.4484	4.90743	0.36409	0.0992897
520	10.4308	24.5233	18.2581	0.574656	0.25548
521	8.55632	8.55632	8.55632	4.80286e-09	-5.86243e-09
522	5.98828	6.05799	6.08927	0.0115066	-0.00516412
523	7.07762	11.2496	10.1862	0.370855	0.094526
524	3.35893	5.96217	5.04594	0.436626	0.153673
525	15.5636	17.4554	17.3687	0.108379	0.00496465
526	3.35893	5.96217	5.04594	0.436626	0.153673
527	15.5636	17.4554	17.3687	0.108379	0.00496465
528	9.13614	11.0718	10.8309	0.174828	0.0217547
529	6.12968	6.96301	6.93186	0.119681	0.00447452
530	33.5011	39.301	38.924	0.147577	0.00959315
531	93.1426	123.55	117.491	0.246116	0.0490418
532	9.91741	12.5978	12.215	0.212766	0.0303899
533	6.2138	7.90772	7.59887	0.214211	0.039057
534	12.8894	16.3846	15.8361	0.213319	0.0334744
535	1.71118	2.0728	2.02224	0.17446	0.0243925
536	5.81197	6.00098	6.0352	0.0314979	-0.00570152
537	21.7775	28.6725	27.5175	0.240473	0.0402842
538	21.7775	28.6725	27.5175	0.240473	0.0402842
539	10.7943	11.918	11.9243	0.0942924	-0.000524786
540	6.91076	13.5012	11.138	0.488138	0.175035
541	19.9978	35.1713	30.6701	0.431418	0.12798
542	3.2578	3.2578	3.2578	4.78475e-09	-5.48183e-09
543	3.2578	3.2578	3.2578	4.78475e-09	-5.48183e-09
544	13.7842	22.5719	19.994	0.38932	0.114208
545	9.50792	14.4629	13.335	0.342601	0.0779854
546	35.6471	68.8653	57.6717	0.482364	0.162543
547	9.21694	23.0032	17.0624	0.599319	0.258259
548	2.28559	2.92727	2.81394	0.219209	0.0387149
549	4.51546	15.5635	9.55029	0.70987	0.386368
550	4.51546	15.5635	9.55029	0.70987	0.386368
551	6.89608	14.2553	11.3934	0.516243	0.200758
552	6.89608	14.2553	11.3934	0.516243	0.200758
553	8.53184	9.57742	9.55142	0.109171	0.00271538
554	6.9837	10.6665	9.58571	0.345267	0.101324
555	10.1141	15.16	13.8656	0.332845	0.0853835
556	12.8298	26.3053	21.217	0.512273	0.193432
557	12.8298	26.3053	21.217	0.512273	0.193432
558	11.0658	29.5097	20.8313	0.625011	0.294086
559	11.0658	29.5097	20.8313	0.625011	0.294086
560	13.3296	30.5583	23.399	0.563799	0.234282
561	13.3296	30.5583	23.399	0.563799	0.234282
562	5.25525	9.91774	8.27549	0.470116	0.165587
563	5.25525	9.91774	8.27549	0.470116	0.165587
564	2.13995	3.39876	3.03927	0.370373	0.105773
565	6.38487	154.187	39.7126	0.95859	0.742438
566	9.22551	398.333	79.4148	0.97684	0.800632
567	14.663	27.0885	22.4284	0.458699	0.172032
568	11.7967	17.9033	16.3301	0.341092	0.0878739
569	9.30114	9.35286	9.3862	0.00553013	-0.00356425
570	7.14728	7.14728	7.14728	4.60311e-09	-5.84511e-09
571	1.12601	1.5161	1.45479	0.2573	0.0404406
572	0.736085	1.0505	0.990312	0.299298	0.0572928
573	1.56006	83.9299	17.7202	0.981412	0.788869
574	21.0496	24.3558	24.1206	0.135745	0.00965683
575	5.03562	43.139	18.0291	0.88327	0.582069
576	15.2867	63.1744	35.0683	0.758023	0.444897
577	4.57911	370.135	65.7058	0.987629	0.822482
578	9.14329	24.6839	17.5925	0.629585	0.28729
579	5.98437	6.0398	6.06956	0.00917876	-0.00492669
580	57.3606	117.714	94.2062	0.512713	0.199704
581	10.1938	18.1471	15.6013	0.438267	0.14029
582	4.56517	6.35699	5.99312	0.281867	0.0572396
583	4.56517	6.35699	5.99312	0.281867	0.0572396
584	6.38775	6.38775	6.38775	3.56708e-09	-6.98017e-09
585	6.41417	9.13078	8.61323	0.297522	0.0566812
586	4.18646	6.95466	6.1285	0.398036	0.118793
587	19.8434	135.719	61.0751	0.853791	0.549989
588	4.83123	5.30987	5.30321	0.0901416	0.00125355
589	5.3816	30.5126	14.9925	0.823627	0.508644
590	6.39689	11.7984	9.93896	0.457818	0.157602
591	6.39689	11.7984	9.93896	0.457818	0.157602
592	21.0032	57.9989	39.7083	0.637869	0.315361
593	10.2912	239.717	61.2098	0.957069	0.744658
594	11.1786	18.791	16.3341	0.405106	0.130748
595	2.38613	16.6998	7.62019	0.857116	0.543696
596	5.9274	7.04779	6.95891	0.15897	0.0126104
597	23.1336	37.6336	33.5501	0.385294	0.108506
598	5.68506	9.67948	8.69129	0.412669	0.102091
599	3.55826	4.68139	4.51905	0.239913	0.0346775
600	11.767	24.5803	19.4857	0.521283	0.207264
601	4.25713	6.49266	5.92991	0.344316	0.0866734
602	10.8904	17.3663	15.4207	0.372899	0.112031
603	5.02896	70.1014	24.2254	0.928262	0.654423
604	3.44234	60.9481	19.5648	0.94352	0.678993
605	10.2757	15.9422	14.3454	0.35544	0.100164
606	4.6115	13.2329	8.97664	0.651514	0.321644
607	4.66492	8.09516	6.96744	0.42374	0.139307
608	8.78378	9.32389	9.35763	0.0579278	-0.00361874
609	14.2379	21.7996	19.5677	0.346874	0.102384
610	4.70724	9.58433	7.83199	0.508861	0.182834
611	4.6126	21.925	12.2023	0.789619	0.443455
612	19.6089	60.3746	40.3304	0.675213	0.331997
613	8.69974	36.0057	21.1219	0.758379	0.413374
614	10.2197	47.6531	26.7727	0.78554	0.438175
615	5.7114	14.121	10.383	0.595539	0.264716
616	5.50431	5.90918	5.92232	0.0685152	-0.00222453
617	5.38144	6.17812	6.13188	0.128952	0.00748543
618	4.61482	23.0895	12.1724	0.800134	0.472819
619	6.80869	23.6677	15.2695	0.712322	0.354837
620	10.5285	41.9054	24.1996	0.748756	0.422518
621	12.3392	49.2413	29.5032	0.749414	0.400845
622	46.3722	63.9888	60.3682	0.275308	0.0565823
623	4.41894	5.5894	5.4366	0.209406	0.0273374
624	18.5509	21.133	20.9947	0.122186	0.00654419
625	8.69325	8.7942	8.84076	0.0114789	-0.00529515
626	6.31	6.31	6.31	4.80672e-09	-5.74709e-09
627	16.2612	18.8664	18.7022	0.138083	0.00870405
628	6.57122	10.6376	9.59054	0.382267	0.0984325
629	33.8543	330.768	126.755	0.897649	0.616786
630	3.09799	38.1156	13.2514	0.918721	0.652338
631	12.1214	249.564	68.0973	0.95143	0.727135
632	4.34688	5.09502	5.02085	0.146839	0.0145582
633	8.4879	12.2354	11.3721	0.306282	0.0705576
634	6.76528	7.09141	7.12671	0.0459896	-0.0049777
635	31.1414	125.523	71.6813	0.751906	0.428938
636	25.6799	123.198	66.1287	0.791556	0.463232
637	17.8422	49.407	34.4414	0.638872	0.302904
638	8.05443	12.3017	11.2759	0.345258	0.0833842
639	1.69717	10.9577	5.2222	0.845116	0.523422
640	12.0328	22.3465	19.1583	0.461538	0.142671
641	10.2489	41.676	23.7225	0.754082	0.430787
642	16.0969	145.278	56.8974	0.889199	0.608356
643	2.97023	3.58992	3.52132	0.172621	0.0191107
644	4.52761	7.47544	6.59089	0.394335	0.118326
645	2.84988	11.5165	7.08253	0.75254	0.385013
646	6.94637	10.6268	9.68446	0.346335	0.0886757
647	3.98429	28.6895	13.0397	0.861123	0.545487
648	19.0111	58.4599	38.6796	0.674801	0.338357
649	6.519	12.0867	9.95376	0.460646	0.176469
650	4.35198	8.47205	7.03006	0.486313	0.170206
651	8.74236	15.388	13.2607	0.431872	0.138247
652	3.45155	42.6438	15.0232	0.919061	0.647705
653	9.09724	10.3548	10.3067	0.121446	0.0046408
654	13.9065	169.545	58.1655	0.917977	0.656932
655	8.99212	12.8319	12.0351	0.299235	0.0620924
656	6.0567	8.2079	7.87274	0.262089	0.0408331
657	3.80589	5.28486	4.98326	0.27985	0.0570699
658	3.59186	4.90215	4.63644	0.267289	0.054204
659	30.2121	60.3931	50.2161	0.499743	0.168512
660	17.222	26.4527	23.6345	0.348952	0.106537
661	8.63683	12.1757	11.4177	0.290649	0.0622544
662	20.575	28.5071	26.8011	0.278251	0.059846
663	76.7361	103.932	97.9996	0.261669	0.0570782
664	53.4875	60.738	60.3805	0.119373	0.00588559
665	47.1369	52.1803	52.0702	0.0966534	0.00210862
666	8.08608	9.45462	9.32516	0.144748	0.0136928
667	18.3577	24.1832	23.2557	0.240889	0.038351
668	7.62695	9.76005	9.41176	0.218554	0.0356853
669	10.4704	13.5696	13.0382	0.228394	0.0391609
670	3.54027	3.54027	3.54027	4.74229e-09	-5.53389e-09
671	6.55898	8.05778	7.86537	0.186006	0.0238791
672	18.5433	48.9459	34.4933	0.621147	0.295277
673	1.35256	2.55858	2.13611	0.471363	0.165121
674	3.48237	4.41388	4.27511	0.211042	0.0314399
675	13.6467	16.8284	16.3245	0.189067	0.0299424
676	16.8082	21.8563	20.9856	0.230966	0.0398353
677	6.87227	9.47295	8.98727	0.274537	0.0512694
678	2.62198	2.62198	2.62198	4.5092e-09	-5.98874e-09
679	38.9716	59.4123	54.4287	0.344049	0.0838813
680	4.21041	6.64808	6.01286	0.366672	0.0955505
681	10.285	19.879	16.2602	0.482623	0.182041
682	10.9497	12.7978	12.68	0.144411	0.00920669
683	9.47445	14.202	13.0844	0.332878	0.0786894
684	9.7105	12.6275	12.026	0.231004	0.0476371
685	15.805	20.2598	19.5084	0.219887	0.0370882
686	2.7933	3.8022	3.61234	0.265345	0.0499331
687	4.93979	5.72001	5.67895	0.136401	0.00717834
688	23.9523	27.3794	27.0989	0.125172	0.0102471
689	6.33273	9.07256	8.40047	0.301991	0.0740791
690	50.7706	158.949	105.14	0.680586	0.33853
691	2.12145	2.69197	2.60385	0.211932	0.0327345
692	8.6085	12.4744	11.5452	0.309909	0.0744892
693	7.57884	9.94653	9.48307	0.238041	0.0465949
694	7.814	12.9043	11.4694	0.394468	0.111195
695	14.77	18.3684	17.9762	0.195904	0.0213521
696	9.00705	9.54067	9.58444	0.0559307	-0.00458769
697	25.4811	29.9055	29.8096	0.147946	0.00320619
698	14.3246	14.5343	14.6172	0.0144304	-0.00570485
699	7.47905	7.47905	7.47905	3.63477e-09	-7.06159e-09
700	5.10029	5.52271	5.52333	0.0764873	-0.000111917
701	7.10496	9.95668	9.35945	0.286413	0.0599826
702	11.3632	18.4574	16.2364	0.384354	0.120329
703	7.69168	9.80845	9.39523	0.215811	0.0421284
704	18.5945	29.4164	26.7198	0.367885	0.09167
705	13.4236	16.7536	16.3538	0.198767	0.023864
706	6.33475	6.36321	6.38442	0.00447181	-0.00333395
707	4.69619	4.80533	4.83336	0.0227117	-0.00583361
708	8.33472	19.9181	14.8453	0.58155	0.254683
709	9.78969	13.8558	12.8146	0.293459	0.0751462
710	5.10988	8.45173	7.27937	0.395405	0.138712
711	5.33852	14.7335	10.8739	0.637662	0.26196
712	7.12999	29.4061	17.3689	0.757534	0.409345
713	21.9731	29.8619	28.2779	0.264175	0.0530442
714	13.8255	18.7931	17.7154	0.264329	0.0573455
715	9.46549	14.2639	13.1577	0.336403	0.0775559
716	10.8846	14.6859	13.9268	0.25884	0.0516922
717	4.2657	5.0227	4.96712	0.150717	0.0110663
718	30.3203	48.7831	43.3865	0.378466	0.110623
719	32.6529	52.9296	46.7593	0.383088	0.116575
720	33.3938	73.5728	57.7305	0.546112	0.215328
721	13.9247	23.2948	20.3301	0.40224	0.127271
722	15.7169	26.9546	23.0854	0.416914	0.143544
723	3.67288	4.90427	4.70459	0.251084	0.0407147
724	4.6301	6.01353	5.79211	0.230053	0.0368205
725	13.6731	14.6064	14.669	0.0638986	-0.00428252
726	6.69306	9.90624	9.04954	0.32436	0.0864815
727	6.0867	9.44141	8.61243	0.355319	0.0878026
728	9.49048	11.572	11.3376	0.179874	0.0202496
729	16.3099	27.919	25.2009	0.415813	0.0973554
730	3.59571	43.2656	13.5702	0.916892	0.686352
731	3.67354	37.8777	12.9885	0.903016	0.657093
732	2.11816	42.0847	12.0086	0.949669	0.714658
733	2.11816	42.0847	12.0086	0.949669	0.714658
734	9.48291	29.6978	19.2553	0.680686	0.351625
735	8.85829	15.0205	13.248	0.410253	0.118005
736	8.11343	14.5446	12.1031	0.442169	0.16786
737	14.8051	21.3989	19.5016	0.308138	0.0886622
738	6.21345	6.21997	6.22647	0.00104774	-0.00104538
739	6.27698	8.08098	7.77828	0.22324	0.0374581
740	11.8761	13.9311	13.7385	0.147514	0.0138239
741	2.81631	3.54171	3.43768	0.204816	0.0293713
742	7.06131	7.7564	7.74789	0.0896156	0.00109665
743	5.66484	7.65149	7.28659	0.259642	0.0476902
744	10.4819	12.6239	12.4147	0.169684	0.0165743
745	9.80193	17.1295	14.8752	0.427774	0.131601
746	10.949	15.3431	14.498	0.28639	0.0550824
747	4.88104	5.57906	5.54402	0.125114	0.00628018
748	7.51515	9.77289	9.30302	0.231021	0.0480795
749	3.88315	4.50395	4.45746	0.137834	0.0103221
750	4.46919	5.52498	5.37806	0.191094	0.0265912
751	3.81491	4.93248	4.77237	0.226574	0.032461
752	7.12372	16.3204	12.3767	0.563508	0.241642
753	9.53675	20.7277	16.9276	0.539904	0.183336
754	10.303	18.8216	16.3354	0.452597	0.132093
755	10.2524	17.0981	14.9698	0.400375	0.124478
756	3.3792	5.2112	4.8237	0.351549	0.0743589
757	8.39645	11.3795	10.7938	0.262143	0.0514703
758	17.1386	35.6272	27.9774	0.518945	0.214717
759	11.8626	19.0045	17.1143	0.375803	0.0994617
760	9.75139	17.4206	15.0436	0.440238	0.13645
761	12.9397	18.6429	17.5082	0.305917	0.0608639
762	9.96031	18.8669	16.2215	0.472075	0.140212
763	13.4259	25.9542	20.8287	0.482708	0.19748
764	8.51404	10.0741	9.94082	0.154856	0.0132258
765	7.39902	9.31108	9.00314	0.205353	0.0330727
766	8.29982	10.6079	10.3375	0.217582	0.0254929
767	6.83138	10.285	9.55142	0.335793	0.0713271
768	9.28452	12.4668	12.0473	0.255262	0.0336531
769	8.39764	10.8538	10.5646	0.226297	0.0266481
770	17.6617	17.6761	17.6903	0.000816713	-0.000801609
771	1.95529	3.18714	2.84072	0.386508	0.108693
772	7.16648	9.25665	8.94846	0.225803	0.0332945
773	6.59104	8.90056	8.45635	0.259481	0.0499088
774	13.2437	18.6891	17.6154	0.29137	0.0574542
775	2.08827	2.93442	2.74852	0.288353	0.0633535
776	15.916	19.4263	19.0606	0.1807	0.0188241
777	13.5661	20.8595	18.6479	0.349644	0.106022
778	8.6555	17.2739	14.3699	0.498926	0.168113
779	4.41871	4.8673	4.86118	0.0921637	0.00125782
780	8.47098	10.453	10.1987	0.189613	0.0243269
781	2.50157	3.78622	3.42675	0.339295	0.094941
782	22.0925	32.8398	30.1443	0.327265	0.0820814
783	29.6327	41.7534	39.0188	0.290292	0.0654937
784	6.96376	7.95683	7.88769	0.124807	0.00868973
785	9.55683	13.172	12.4994	0.27446	0.0510626
786	17.9991	36.9538	29.3815	0.512929	0.204913
787	7.40153	11.0901	10.0688	0.332602	0.0920972
788	10.5363	14.1447	13.454	0.255111	0.0488339
789	5.59347	7.10187	6.87811	0.212394	0.0315059
790	4.83769	4.87159	4.89356	0.00695843	-0.00450911
791	6.8224	7.84803	7.7698	0.130686	0.00996909
792	77.5	119.135	108.766	0.349477	0.0870378
793	45.8846	80.3849	70.0903	0.429188	0.128066
794	10.5365	13.7458	13.2245	0.233478	0.0379249
795	11.8091	13.2805	13.2362	0.110794	0.00333238
796	17.1104	32.911	27.3862	0.480101	0.16787
797	5.68618	8.31031	7.73901	0.315768	0.0687454
798	12.3791	27.0686	21.1286	0.542676	0.219443
799	4.84345	5.30713	5.31535	0.0873689	-0.00154861
800	2.98898	4.82225	4.27012	0.38017	0.114497
801	7.83013	12.5057	11.1698	0.373873	0.106822
802	13.6248	21.3921	19.5204	0.363094	0.087498
803	5.62166	10.3732	8.54709	0.458059	0.176041
804	20.6084	35.9016	31.0415	0.425976	0.135373
805	2.01848	2.8239	2.63794	0.285216	0.0658505
806	9.47979	12.9326	12.2632	0.266984	0.0517628
807	18.8929	31.5782	27.2907	0.401711	0.135773
808	16.4005	28.1418	24.1493	0.417221	0.141873
809	10.7643	17.5572	15.6285	0.386901	0.109853
810	2.13958	2.85757	2.71616	0.25126	0.049486
811	7.85296	7.85296	7.85296	4.63983e-09	-5.8876e-09
812	5.93172	6.20136	6.24096	0.0434812	-0.00638665
813	7.66275	8.35629	8.37422	0.0829961	-0.00214618
814	15.9517	29.0813	24.9982	0.451478	0.140402
815	7.36967	11.2497	10.1377	0.344899	0.098841
816	7.27456	7.58148	7.62188	0.0404838	-0.00532771
817	3.29146	5.06539	4.6096	0.350206	0.0899814
818	7.84855	9.68836	9.48533	0.189899	0.0209559
819	8.42375	15.3651	12.9649	0.45176	0.156213
820	5.89851	10.7353	9.12397	0.450549	0.150094
821	6.11029	7.22148	7.11079	0.153873	0.0153277
822	4.00608	4.63774	4.58975	0.136198	0.0103471
823	2.99204	3.12081	3.13796	0.0412622	-0.00549655
824	14.4863	22.8929	20.8668	0.367213	0.0885062
825	12.6818	22.2179	18.8855	0.429208	0.149988
826	3.24662	4.36367	4.14136	0.255988	0.0509463
827	25.7722	37.5826	34.6412	0.31425	0.0782639
828	19.5059	31.6858	28.1846	0.384397	0.110497
829	5.56752	7.54384	7.23106	0.261978	0.0414609
830	6.33209	11.8938	9.94959	0.467615	0.163465
831	9.54315	16.4724	14.1971	0.42066	0.138127
832	7.92026	10.8656	10.2936	0.271071	0.0526425
833	6.18307	9.32978	8.55516	0.337275	0.083026
834	6.83179	10.0855	9.31325	0.322614	0.076573
835	0.738161	0.999874	0.951984	0.261746	0.0478961
836	4.47394	7.23761	6.41276	0.381848	0.113967
837	9.71194	12.1814	11.8072	0.202724	0.0307214
838	1.95054	2.55199	2.45353	0.235678	0.0385833
839	16.977	22.7468	21.6611	0.253652	0.0477274
840	23.1799	34.65	31.5693	0.331027	0.0889068
841	19.2889	33.7568	29.5343	0.428593	0.125086
842	6.3622	7.56226	7.46653	0.15869	0.012659
843	11.1871	19.8595	16.8623	0.436688	0.150919
844	8.16019	21.7312	15.0475	0.624494	0.307561
845	4.28576	5.23217	5.13294	0.180883	0.0189641
846	27.2607	40.1272	37.1173	0.320642	0.0750071
847	6.59611	9.15337	8.58664	0.279379	0.0619146
848	4.75524	7.18784	6.48131	0.338432	0.0982951
849	6.3826	8.00273	7.73706	0.202448	0.0331974
850	4.98398	9.53646	7.75968	0.477377	0.186314
851	3.83778	6.02271	5.32113	0.362782	0.116489
852	2.12314	3.69876	3.14947	0.425987	0.148508
853	2.6505	4.08687	3.68823	0.35146	0.0975419
854	4.75808	6.83206	6.35275	0.303566	0.0701554
855	2.10924	2.96995	2.77506	0.289806	0.0656209
856	8.60474	12.351	11.557	0.303315	0.0642817
857	5.73913	8.37857	7.70089	0.315022	0.0808825
858	6.64469	10.4469	9.4045	0.363955	0.0997794
859	2.55878	3.521	3.35206	0.273281	0.0479798
860	5.87948	9.70412	8.36014	0.394125	0.138496
861	3.57071	4.51494	4.37499	0.209135	0.0309967
862	5.45158	17.202	10.9945	0.683085	0.360862
863	2.35885	47.1524	16.1549	0.949974	0.657391
864	6.39757	34.2864	16.9935	0.813408	0.504367
865	6.86713	6.86713	6.86713	4.48245e-09	-6.09874e-09
866	20.6803	23.0357	22.9774	0.10225	0.00253382
867	10.095	19.5155	16.5393	0.48272	0.152505
868	6.37855	956.398	198.958	0.993331	0.791971
869	36.3198	103.128	71.1057	0.647818	0.310509
870	5.90034	504.559	113.116	0.988306	0.775813
871	8.6153	47.7368	24.4796	0.819525	0.487197
872	2.70285	4.43311	3.92202	0.390303	0.115289
873	5.8825	7.09491	6.95185	0.170885	0.0201648
874	6.57289	10.944	9.73433	0.399406	0.110532
875	29.9378	37.6149	36.5528	0.204098	0.0282355
876	59.648	71.5538	70.1618	0.166389	0.0194541
877	27.4064	36.8534	35.1538	0.25634	0.0461188
878	9.06585	14.1163	12.7695	0.357774	0.0954088
879	3.57314	6.55231	5.52061	0.454676	0.157456
880	4.9558	5.52321	5.5161	0.102732	0.00128774
881	6.54445	7.69026	7.57603	0.148995	0.0148537
882	3.45383	3.55117	3.57208	0.0274124	-0.00588856
883	66.2922	86.679	82.9764	0.235199	0.042716
884	6.28411	10.437	9.13236	0.397898	0.124997
885	17.112	27.6226	24.814	0.380507	0.10168
886	4.42308	5.913	5.56201	0.251974	0.0593597
887	5.50889	7.1149	6.79805	0.225725	0.0445342
888	2.64521	3.7094	3.51105	0.28689	0.0534723
889	8.12203	11.1648	10.5342	0.272535	0.0564834
890	10.4486	14.5941	13.7375	0.284055	0.058699
891	11.5705	16.694	15.4984	0.306909	0.0716227
892	23.0628	35.1053	32.1229	0.343038	0.0849549
893	37.7206	59.1259	52.1761	0.362029	0.117543
894	16.0917	30.3889	24.2434	0.470472	0.202227
895	36.254	53.7037	48.971	0.324924	0.0881259
896	8.7369	18.1954	14.728	0.51983	0.190566
897	10.9529	23.149	18.6113	0.526854	0.196023
898	13.6413	15.7594	15.578	0.134402	0.0115109
899	4.83514	7.65781	6.83902	0.368601	0.106923
900	6.53689	7.42782	7.38181	0.119945	0.00619424
901	4.4926	6.65469	6.21066	0.324897	0.0667246
902	3.59784	39.7504	15.8815	0.909489	0.600469
903	0.908939	22.6469	7.66026	0.959865	0.661753
904	10.6196	12.6894	12.509	0.163111	0.0142096
905	8.21698	19.2262	15.4357	0.572617	0.197154
906	9.49699	89.6335	41.5156	0.894046	0.53683
907	12.4886	60.5566	33.7808	0.79377	0.442163
908	6.9799	54.2979	26.9466	0.871452	0.503726
909	45.8359	87.6833	71.8248	0.477256	0.180862
910	5.55904	7.38183	7.08282	0.246929	0.0405051
911	10.5203	69.7488	34.5218	0.849169	0.505056
912	9.19846	20.1124	15.5509	0.542647	0.226802
913	4.91335	11.1748	8.65105	0.560319	0.225843
914	4.2773	10.4212	7.96349	0.58956	0.23584
915	5.77571	6.00445	6.03915	0.0380945	-0.00577858
916	9.1978	9.1978	9.1978	4.8671e-09	-5.66353e-09
917	6.42461	44.2551	21.1774	0.854828	0.52147
918	5.68444	36.1712	18.638	0.842846	0.484727
919	5.91135	6.09986	6.13511	0.0309039	-0.00577839
920	6.4739	7.55762	7.45338	0.143394	0.0137928
921	3.62191	8.1598	6.37955	0.556127	0.218173
922	2.11121	6.47774	4.34937	0.674082	0.328568
923	8.22848	14.6949	12.619	0.440045	0.141267
924	3.41395	22.9571	10.4799	0.85129	0.543502
925	8.62634	8.62634	8.62634	3.62445e-09	-6.93045e-09
926	6.2151	9.24674	8.48086	0.327861	0.0828273
927	3.7646	4.65174	4.54533	0.190711	0.0228762
928	3.94234	6.43769	5.68164	0.387615	0.117442
929	3.94234	6.43769	5.68164	0.387615	0.117442
930	13.6266	18.626	17.5138	0.26841	0.0597114
931	18.7408	24.9175	23.6153	0.247887	0.0522596
932	13.5208	27.1194	21.2276	0.501433	0.217257
933	103.378	144.496	135.907	0.284563	0.0594437
934	30.225	38.5648	37.2225	0.216254	0.0348062
935	63.2815	86.8099	81.996	0.271034	0.0554534
936	2.97576	4.32246	3.97589	0.311558	0.0801777
937	2.38498	2.75449	2.72632	0.13415	0.0102271
938	8.92424	59.0911	23.8614	0.848975	0.596194
939	7.7299	8.74291	8.7138	0.115867	0.00332938
940	8.38826	8.38826	8.38826	4.56419e-09	-5.65071e-09
941	5.49842	5.49842	5.49842	4.72558e-09	-5.49931e-09
942	10.8143	18.6062	16.0668	0.41878	0.136486
943	12.2809	20.6695	18.1501	0.405846	0.121892
944	3.07394	3.68817	3.61864	0.16654	0.01885
945	6.33629	8.74631	8.27446	0.275547	0.0539491
946	9.62648	9.62648	9.62648	4.53181e-09	-5.87985e-09
947	8.4736	11.4562	10.8683	0.260345	0.0513139
948	7.80716	13.2901	11.4257	0.412559	0.140281
949	6.51152	7.18078	7.17628	0.0932018	0.0006262
950	7.54515	7.60803	7.64224	0.00826569	-0.00449578
951	27.7255	27.7255	27.7255	4.21699e-09	-6.49586e-09
952	28.5067	30.7785	30.8321	0.0738107	-0.00174107
953	50.9995	66.3879	63.9716	0.231795	0.0363969
954	44.3721	66.5639	61.1388	0.333391	0.0815024
955	55.1007	67.5304	66.013	0.184061	0.0224691
956	7.09681	9.03899	8.7768	0.214867	0.0290069
957	9.86812	9.86812	9.86812	4.86038e-09	-5.563e-09
958	32.9709	40.1841	39.3677	0.179505	0.0203176
959	13.78	13.78	13.78	4.45625e-09	-5.87014e-09
960	5.09405	7.58045	6.8788	0.328001	0.0925598
961	5.53514	8.83123	7.7711	0.37323	0.120043
962	4.9552	7.55981	6.76916	0.344534	0.104586
963	3.43121	5.5235	4.82934	0.378799	0.125673
964	13.2281	20.082	18.5659	0.341295	0.0754955
965	7.71501	11.0868	10.3651	0.304129	0.0650998
966	12.043	17.0002	15.8618	0.2916	0.0669651
967	8.71432	10.8935	10.5699	0.200045	0.0297046
968	8.71432	10.8935	10.5699	0.200045	0.0297046
969	4.57814	6.31384	5.9579	0.274904	0.0563746
970	4.57814	6.31384	5.9579	0.274904	0.0563746
971	2.81757	4.66176	4.14556	0.395599	0.110731
972	26.922	50.4974	42.3848	0.466863	0.160653
973	41.5684	82.8104	66.8963	0.49803	0.192176
974	6.64593	8.27286	8.05351	0.196659	0.0265152
975	6.64796	7.40397	7.38534	0.102109	0.00251649
976	5.92802	6.25406	6.28105	0.0521334	-0.00431607
977	6.13568	6.37329	6.40726	0.0372822	-0.00533002
978	3.00086	3.52846	3.47835	0.149527	0.0142003
979	15.7937	23.8809	22.1206	0.338647	0.0737125
980	4.24058	6.54697	5.88271	0.352284	0.101461
981	5.97062	8.02934	7.59041	0.256401	0.0546658
982	11.4656	15.7562	14.8037	0.272316	0.0604547
983	11.4559	14.8673	14.2664	0.229458	0.0404139
984	5.69443	6.40603	6.3872	0.111083	0.00293925
985	4.63721	4.63721	4.63721	4.86557e-09	-5.7563e-09
986	38.4308	56.2787	51.9088	0.317135	0.0776475
987	10.3776	18.026	15.7569	0.424301	0.125883
988	2.80288	3.37246	3.31381	0.16889	0.0173904
989	2.24641	2.67668	2.63637	0.160746	0.0150596
990	4.71061	5.44293	5.40025	0.134546	0.00784185
991	4.05394	10.0291	7.62053	0.595781	0.240157
992	4.65395	4.8484	4.87571	0.0401049	-0.00563284
993	23.0103	29.0624	28.345	0.208247	0.0246846
994	9.98328	16.2262	14.212	0.384742	0.124129
995	23.9114	42.1317	35.5117	0.432462	0.157126
996	13.1971	21.2928	19.1427	0.380207	0.100978
997	9.83772	13.6339	12.7558	0.278438	0.0644097
998	13.4818	74.3944	38.4087	0.818779	0.483715
999	21.0481	130.404	63.2148	0.838593	0.515238
1000	8.96273	15.887	13.4923	0.435847	0.150738
1001	18.2653	25.6996	23.8735	0.289275	0.0710554
1002	9.2969	11.7058	11.3191	0.205786	0.0330315
1003	11.5081	13.5674	13.3811	0.151786	0.0137327
1004	4.53764	6.25651	5.92771	0.274734	0.0525535
1005	16.0046	28.446	24.4475	0.437369	0.140564
1006	15.4757	21.397	20.3742	0.276737	0.0478003
1007	19.7324	39.8093	31.5922	0.504326	0.206412
1008	2.45229	5.24105	3.96817	0.532099	0.242868
1009	20.7765	40.7242	32.9888	0.489824	0.189946
1010	11.7733	24.9291	19.289	0.527727	0.226246
1011	15.1281	19.7555	18.9918	0.234231	0.0386579
1012	3.93051	9.20379	6.83166	0.572947	0.257734
1013	11.7222	22.4767	18.6066	0.478473	0.172183
1014	67.0038	134.13	109.498	0.500457	0.183646
1015	8.27746	13.0546	11.5941	0.365937	0.111875
1016	8.97253	11.4358	11.1062	0.215402	0.0288243
1017	15.9477	21.6627	20.4119	0.263818	0.0577429
1018	18.7007	42.0968	32.2893	0.555768	0.232973
1019	13.9636	33.137	24.6806	0.57861	0.255195
1020	10.426	17.7975	15.3855	0.414187	0.135524
1021	2.64906	4.38248	3.82701	0.395535	0.126748
1022	2.73077	5.00236	4.31057	0.454104	0.138293
1023	4.30284	5.58611	5.37992	0.229725	0.0369112
1024	11.3137	16.9825	15.4226	0.333799	0.091853
1025	7.69286	16.5684	12.7075	0.535692	0.233027
1026	4.86812	5.37687	5.37089	0.0946172	0.00111195
1027	6.79738	9.51209	9.00864	0.285396	0.052927
1028	2.69474	4.71636	4.04686	0.428639	0.141953
1029	42.5592	61.0556	57.1474	0.302943	0.06401
1030	98.8641	153.054	139.193	0.354056	0.0905605
1031	15.6883	27.2218	23.0498	0.423687	0.15326
1032	13.3962	21.5098	18.926	0.377206	0.12012
1033	21.8881	34.8451	30.9394	0.371846	0.112088
1034	5.66932	7.23513	7.01348	0.216418	0.0306362
1035	23.3453	29.7628	28.868	0.215622	0.0300647
1036	11.4258	16.9395	15.5601	0.325495	0.0814306
1037	19.0856	45.6884	34.7688	0.582265	0.239002
1038	6.13975	9.10902	8.41835	0.325971	0.0758221
1039	14.4374	25.6729	21.8743	0.437642	0.147962
1040	21.5982	46.7293	37.0754	0.537802	0.206591
1041	8.37311	13.445	12.0202	0.377231	0.105971
1042	5.98654	34.11	15.8891	0.824493	0.534181
1043	7.1701	7.88428	7.88651	0.090582	-0.000283312
1044	65.3808	109.988	96.3715	0.405563	0.123797
1045	9.82362	16.1538	14.6426	0.391871	0.0935537
1046	7.54295	13.7238	11.756	0.450374	0.143383
1047	115.577	119.065	119.737	0.0293	-0.0056374
1048	45.7108	69.8776	63.4861	0.345845	0.0914679
1049	29.0545	55.4304	45.6289	0.475837	0.176825
1050	14.5877	14.5877	14.5877	4.37126e-09	-5.96247e-09
1051	11.7006	17.7762	16.1606	0.341781	0.0908843
1052	12.2972	14.5173	14.3236	0.152927	0.0133453
1053	10.1205	29.3312	19.5129	0.654957	0.33474
1054	10.2321	11.5658	11.53	0.115317	0.00309691
1055	10.0901	10.7157	10.7639	0.0583832	-0.0044915
1056	5.53146	6.25726	6.20913	0.115993	0.00769307
1057	42.4133	54.9741	52.9203	0.228485	0.0373598
1058	10.9892	12.3575	12.3115	0.110729	0.00372395
1059	7.07194	9.3927	8.98467	0.247081	0.0434411
1060	3.70211	3.70211	3.70211	4.33314e-09	-6.06884e-09
1061	5.69033	5.96924	5.99638	0.0467248	-0.00454583
1062	6.36786	11.0309	9.52969	0.422725	0.136091
1063	6.73262	8.75513	8.47633	0.231009	0.031844
1064	1.9142	2.63407	2.48364	0.273293	0.0571109
1065	4.63032	7.27371	6.63375	0.363418	0.0879838
1066	5.40674	9.06793	7.96428	0.403751	0.12171
1067	11.2378	20.6527	17.4957	0.455868	0.152859
1068	13.7717	15.7785	15.6193	0.127184	0.0100884
1069	9.17283	10.289	10.2389	0.108484	0.00487569
1070	15.5035	17.3002	17.3001	0.103857	5.6779e-06
1071	7.89616	8.48141	8.51668	0.0690029	-0.00415907
1072	3.41722	4.27985	4.13954	0.201556	0.0327852
1073	4.11685	6.00887	5.45212	0.314871	0.0926538
1074	3.86899	3.86899	3.86899	4.90882e-09	-5.79807e-09
1075	13.1357	13.5551	13.6337	0.030941	-0.00580103
1076	6.39816	10.7883	9.2309	0.406936	0.144361
1077	4.7869	6.2141	5.9545	0.229671	0.0417761
1078	5.46435	5.46435	5.46435	4.82322e-09	-5.64856e-09
1079	12.4542	13.8018	13.7917	0.0976394	0.000738189
1080	5.48071	5.48071	5.48071	3.939e-09	-6.59289e-09
1081	4.90676	4.90676	4.90676	4.51228e-09	-5.92766e-09
1082	12.7868	13.9422	13.9318	0.0828724	0.000747542
1083	5.1514	5.71958	5.70081	0.0993401	0.00328235
1084	3.4989	4.10306	4.04934	0.147245	0.013092
1085	6.45798	7.53388	7.45662	0.142808	0.0102545
1086	5.21916	5.60615	5.6196	0.0690296	-0.00240069
1087	45.3127	67.4402	61.8354	0.328106	0.0831081
1088	9.79916	13.6512	12.8837	0.282177	0.0562237
1089	7.8797	8.54194	8.54726	0.0775281	-0.000623063
1090	25.0821	25.8573	26.0141	0.029981	-0.00606359
1091	11.0171	12.0351	12.0338	0.0845897	0.00011186
1092	5.34911	6.50371	6.37593	0.17753	0.0196467
1093	7.69272	7.73136	7.75899	0.00499779	-0.0035736
1094	10.1339	12.3784	12.1064	0.181322	0.0219697
1095	11.414	66.6655	29.7938	0.828787	0.553085
1096	10.0229	166.501	48.2121	0.939803	0.71044
1097	12.7898	27.181	21.1796	0.529458	0.220794
1098	5.02375	8.46775	7.30761	0.40672	0.137007
1099	6.35919	8.96777	8.52222	0.290885	0.0496838
1100	4.54654	6.13662	5.92676	0.259114	0.0341984
1101	8.20426	13.198	11.5549	0.378373	0.124502
1102	25.7081	26.721	26.8638	0.0379068	-0.00534552
1103	16.4635	17.6835	17.7271	0.0689908	-0.00246756
1104	5.29437	14.6907	9.94646	0.639612	0.322944
1105	9.82862	11.1457	11.0873	0.118167	0.0052389
1106	11.0546	12.3389	12.3113	0.104085	0.00223486
1107	6.29986	23.7808	14.2766	0.735087	0.399659
1108	6.6462	29.3752	15.2484	0.773748	0.480909
1109	9.58104	10.2041	10.2468	0.0610601	-0.00418123
1110	4.33506	5.37161	5.24097	0.192967	0.0243194
1111	65.2707	74.5828	73.9545	0.124855	0.00842319
1112	5.96431	14.4313	10.3785	0.58671	0.28083
1113	12.4042	21.6574	18.7214	0.427253	0.135564
1114	11.5449	16.5679	15.3898	0.303181	0.0711091
1115	7.91158	9.45948	9.29725	0.163635	0.0171506
1116	7.69206	12.3117	11.0488	0.375223	0.102576
1117	11.8243	24.9249	19.415	0.525602	0.22106
1118	4.10383	6.25792	5.55081	0.344219	0.112994
1119	2.91177	4.52203	4.0342	0.356093	0.107878
1120	7.66798	7.89658	7.94641	0.0289499	-0.00631035
1121	6.49365	39.5791	17.1476	0.835932	0.566751
1122	6.49365	39.5791	17.1476	0.835932	0.566751
1123	2.31526	5.86171	4.03886	0.605019	0.310976
1124	2.03326	25.7879	7.97466	0.921154	0.690759
1125	3.90517	4.92013	4.77267	0.206288	0.0299719
1126	3.57653	6.45197	5.4212	0.445668	0.159761
1127	13.6626	26.9214	21.6532	0.492501	0.195687
1128	4.00253	10.306	7.37381	0.611631	0.284514
1129	2.47519	382.819	48.9352	0.993534	0.872171
1130	9.16668	210.829	52.3226	0.956521	0.751824
1131	74.7412	192.027	139.004	0.610778	0.27612
1132	74.931	193.737	140.041	0.613234	0.277159
1133	4.07472	7.36243	6.18677	0.446552	0.159684
1134	0.953551	75.9381	11.3045	0.987443	0.851135
1135	8.82669	17.6926	14.1115	0.501107	0.202406
1136	8.95276	229.967	46.9313	0.961069	0.795921
1137	4.94696	35.9364	14.7448	0.862341	0.589697
1138	9.70358	14.9825	13.412	0.352341	0.104823
1139	2.94014	8.31455	5.55641	0.646386	0.331725
1140	8.33221	15.2001	12.642	0.45183	0.168296
1141	24.7878	66.2213	47.4291	0.625682	0.283779
1142	2.80818	4.10145	3.77878	0.315319	0.0786703
1143	5.16423	15.7824	10.2461	0.672786	0.350792
1144	27.9753	53.6153	43.5918	0.478222	0.186954
1145	4.93689	6.68444	6.31306	0.261436	0.0555589
1146	31.4148	468.571	135.079	0.932956	0.711721
1147	24.8317	399.611	110.497	0.93786	0.723489
1148	2.86582	8.84943	5.5543	0.676158	0.372356
1149	23.1353	620.452	148.288	0.962712	0.761
1150	6.80412	7.30825	7.329	0.068981	-0.00283967
1151	18.2449	18.9487	19.059	0.0371422	-0.00581791
1152	23.3276	289.705	93.1517	0.919478	0.67846
1153	4.74156	4.74156	4.74156	4.7762e-09	-5.26686e-09
1154	2.15732	25.5838	8.1135	0.915676	0.682865
1155	3.6338	10.6351	7.16655	0.658319	0.32614
1156	34.2245	58.7627	50.0484	0.417581	0.148296
1157	3.90624	7.92271	6.36222	0.506957	0.196964
1158	2.72225	3.18666	3.1502	0.145736	0.0114418
1159	5.32369	6.13542	6.0857	0.132303	0.00810426
1160	9.83625	11.3439	11.2826	0.132905	0.00540493
1161	4.65151	7.00009	6.36247	0.335508	0.0910874
1162	8.69222	14.8967	12.97	0.416499	0.129334
1163	4.67217	21.2528	10.8859	0.780162	0.487787
1164	79.6237	85.158	85.4616	0.0649894	-0.00356502
1165	2.41699	57.8424	12.4767	0.958214	0.784298
1166	18.0882	29.7281	26.1521	0.391546	0.120289
1167	7.5324	9.07332	8.91494	0.169831	0.0174556
1168	15.0756	20.3141	19.4496	0.257878	0.0425576
1169	9.06736	14.4554	13.0573	0.372737	0.0967173
1170	22.1856	38.6937	33.6067	0.426636	0.131468
1171	14.9022	29.6501	24.3593	0.497398	0.178441
1172	5.76074	8.10428	7.62204	0.289172	0.0595037
1173	6.27178	404.237	62.835	0.984485	0.844559
1174	3.85754	204.979	33.7031	0.981181	0.835578
1175	11.2469	40.8609	23.9424	0.724751	0.414053
1176	6.20356	29.6765	14.8759	0.790961	0.498732
1177	8.37543	11.2022	10.665	0.25234	0.0479578
1178	8.37543	11.2022	10.665	0.25234	0.0479578
1179	4.76354	9.72915	7.5556	0.510385	0.223405
1180	4.40713	9.61229	7.26385	0.541511	0.244316
1181	52.103	161.494	102.979	0.677369	0.362337
1182	4.62563	7.54921	6.74461	0.38727	0.106582
1183	2.89795	153.302	26.7828	0.981097	0.825294
1184	19.4107	28.2027	26.1195	0.311745	0.0738647
1185	6.28906	6.28906	6.28906	4.34633e-09	-5.79067e-09
1186	18.9761	26.8631	25.2208	0.293602	0.0611363
1187	12.1633	772.822	122.459	0.984261	0.841544
1188	7.61455	909.76	120.466	0.99163	0.867585
1189	5.67834	54.8015	18.8866	0.896384	0.655363
1190	24.4364	34.6435	32.579	0.294633	0.0595927
1191	23.1865	216.867	80.2766	0.893084	0.629834
1192	13.0628	28.9922	22.7803	0.549436	0.214261
1193	4.53996	29.9303	13.7521	0.848316	0.54053
1194	14.2	641.762	124.753	0.977873	0.805609
1195	29.3804	97.3152	60.0188	0.69809	0.383253
1196	8.02134	14.1476	11.9743	0.433023	0.153613
1197	3.95718	3.95718	3.95718	4.80412e-09	-5.69393e-09
1198	2.15388	43.3682	10.8804	0.950335	0.749115
1199	7.86036	11.2253	10.3245	0.299764	0.0802437
1200	6.5591	9.36936	8.70337	0.299941	0.071081
1201	8.98887	19.8139	15.4345	0.546335	0.221027
1202	11.0038	25.077	19.6502	0.5612	0.216405
1203	4.12599	12.2214	8.3942	0.662397	0.313157
1204	14.448	33.765	25.5719	0.572102	0.242652
1205	5.67759	13.3486	9.95967	0.574666	0.253877
1206	4.03026	6.24055	5.72328	0.354183	0.0828884
1207	4.14163	8.53707	6.80024	0.514865	0.203446
1208	4.52184	10.1473	7.56856	0.554382	0.254133
1209	11.0418	122.074	40.2156	0.909548	0.670564
1210	82.1945	101.948	99.6672	0.193759	0.0223703
1211	9.03226	13.0829	12.2235	0.309615	0.0656878
1212	14.6577	49.9254	30.4853	0.706408	0.389383
1213	15.1381	70.3484	34.7834	0.784813	0.505555
1214	20.9541	56.7043	39.9639	0.630467	0.295223
1215	6.91741	126.94	31.9506	0.945506	0.7483
1216	9.08487	19.7347	14.8963	0.539649	0.24517
1217	6.46772	7.85278	7.68859	0.176378	0.0209078
1218	10.9877	17.7503	15.7342	0.380985	0.113585
1219	2.59883	4.2023	3.77966	0.38157	0.100573
1220	10.1391	18.6788	15.6632	0.457188	0.161448
1221	10.1391	18.6788	15.6632	0.457188	0.161448
1222	7.75351	16.0014	12.7023	0.515449	0.206173
1223	7.75351	16.0014	12.7023	0.515449	0.206173
1224	12.4817	48.2771	27.5456	0.741456	0.429427
1225	2.87315	3.39435	3.34758	0.153551	0.0137793
1226	7.93745	8.14106	8.19182	0.0250098	-0.0062355
1227	7.8497	12.9059	11.3318	0.391772	0.121965
1228	9.69228	13.1734	12.3814	0.264256	0.0601227
1229	3.54825	38.0979	12.2404	0.906865	0.67871
1230	14.5063	135.592	52.9896	0.893015	0.609198
1231	2.77041	7.0422	5.0546	0.606599	0.282242
1232	4.751	5.62517	5.53694	0.155403	0.015685
1233	4.5882	27.55	11.4279	0.833459	0.585195
1234	21.8512	26.0529	25.5512	0.161278	0.0192581
1235	122.776	258.281	206.771	0.524644	0.199434
1236	138.847	193.187	180.986	0.28128	0.063157
1237	5.02784	5.39546	5.41302	0.0681366	-0.00325464
1238	11.5328	13.9522	13.6732	0.173404	0.0199953
1239	7.50704	555.456	103.594	0.986485	0.813498
1240	6.58369	9.87297	9.02176	0.33316	0.0862163
1241	6.74633	10.3855	9.36736	0.350408	0.0980336
1242	20.1604	25.7178	24.8141	0.216093	0.0351393
1243	6.6458	22.0447	13.4354	0.698531	0.390541
1244	4.55468	18.2367	10.2192	0.750246	0.439633
1245	13.6319	15.87	15.6669	0.141026	0.0128027
1246	8.2554	9.4657	9.35341	0.127862	0.0118627
1247	22.4184	31.1751	29.437	0.280889	0.0557528
1248	4.88618	5.16337	5.18512	0.0536831	-0.00421211
1249	3.6548	4.66127	4.49072	0.215922	0.03659
1250	3.89647	19.5585	8.86784	0.800778	0.546598
1251	22.4755	29.0204	27.7359	0.225527	0.0442633
1252	5.31958	5.35707	5.3788	0.00699834	-0.00405565
1253	16.9449	34.9192	27.9846	0.514741	0.198589
1254	15.1923	17.1159	17.0579	0.112391	0.00339062
1255	5.52388	6.46601	6.41155	0.145705	0.00842234
1256	14.4666	15.741	15.7564	0.0809608	-0.000974811
1257	6.49748	9.65427	8.96756	0.326984	0.0711297
1258	7.38221	111.742	31.4782	0.933936	0.718297
1259	9.62194	418.116	72.2064	0.976987	0.827305
1260	4.71327	6.03522	5.76255	0.219039	0.045179
1261	5.96476	9.29263	8.19826	0.358119	0.117768
1262	7.79362	12.6914	11.1038	0.385915	0.125098
1263	14.2393	15.9174	15.8711	0.105423	0.00290702
1264	4.47116	15.0445	9.10113	0.702804	0.395053
1265	9.7001	14.4293	13.2564	0.327748	0.081283
1266	4.71791	7.4903	6.68829	0.370131	0.107073
1267	10.153	11.9333	11.7645	0.149186	0.0141423
1268	11.5886	22.8252	19.6364	0.49229	0.139707
1269	9.84131	14.0806	13.1299	0.301072	0.0675135
1270	5.72338	11.3874	9.20386	0.497396	0.191754
1271	9.93167	14.3394	13.3699	0.307386	0.0676089
1272	8.22575	11.57	10.8655	0.289045	0.0608861
1273	1.57865	2.46921	2.1957	0.360668	0.110769
1274	2.06625	3.42724	2.99523	0.397109	0.126051
1275	3.33584	6.14263	5.08996	0.456936	0.171371
1276	1.72279	2.14528	2.094	0.196936	0.0239024
1277	5.95204	6.18553	6.22126	0.0377482	-0.00577713
1278	7.97565	8.98187	8.93916	0.112029	0.00475529
1279	4.22047	5.38998	5.21372	0.216979	0.0327009
1280	6.6176	9.2446	8.7106	0.284166	0.0577631
1281	5.24914	5.56536	5.58898	0.0568192	-0.00424424
1282	4.31642	5.79429	5.50454	0.255056	0.0500054
1283	4.07298	5.67248	5.30616	0.281975	0.0645793
1284	0.675286	0.759507	0.755545	0.110889	0.00521751
1285	0.443452	0.581646	0.553762	0.237591	0.0479414
1286	0.665737	0.85417	0.826274	0.220603	0.0326584
1287	2.96345	68.8086	18.6107	0.956932	0.72953
1288	3.58589	4.28286	4.18643	0.162735	0.0225154
1289	5.46799	12.1494	9.38165	0.549938	0.22781
1290	3.55155	14.2122	8.30523	0.750105	0.415626
1291	148.959	173.757	171.508	0.142717	0.0129459
1292	67.1326	101.394	92.3177	0.337902	0.089512
1293	99.7772	143.158	132.131	0.303029	0.0770312
1294	65.14	100.234	90.6143	0.350124	0.0959774
1295	23.8987	38.3758	33.8187	0.377244	0.11875
1296	45.5752	66.1412	61.6299	0.31094	0.068207
1297	5.05478	8.54399	7.55353	0.408382	0.115925
1298	24.1371	41.7772	35.7775	0.422243	0.143612
1299	10.2266	23.8018	17.8591	0.570343	0.249674
1300	7.69735	7.70119	7.70523	0.000498446	-0.000524049
1301	24.9319	28.9108	28.6001	0.137626	0.0107464
1302	33.8117	36.2666	36.3739	0.0676919	-0.00295864
1303	13.0818	14.3599	14.345	0.0890079	0.00104224
1304	7.15519	8.40556	8.29599	0.148754	0.013035
1305	3.0264	4.33647	4.05616	0.302106	0.0646402
1306	10.2915	11.5267	11.4961	0.107159	0.00265881
1307	3.01626	5.61041	4.55626	0.462382	0.187892
1308	4.22746	9.92409	7.46954	0.574021	0.247332
1309	28.9525	66.1076	48.7196	0.56204	0.263025
1310	124.14	135.443	135.387	0.0834545	0.000414409
1311	6.09429	7.4785	7.32724	0.185092	0.0202255
1312	7.85447	7.85447	7.85447	3.19137e-09	-7.04996e-09
1313	3.3817	4.51486	4.3039	0.250984	0.0467249
1314	6.26433	6.59536	6.62945	0.0501909	-0.00516966
1315	10.2008	16.2693	14.5779	0.373003	0.103965
1316	2.16016	3.22584	2.96353	0.330359	0.0813158
1317	20.3561	39.1503	32.2005	0.480051	0.177516
1318	8.99679	15.9967	13.5785	0.437586	0.151168
1319	2.05623	3.53268	3.04569	0.417942	0.137855
1320	22.8461	43.485	35.0762	0.474621	0.193372
1321	13.3823	41.6665	26.0846	0.678825	0.373966
1322	15.2732	15.945	16.0386	0.0421343	-0.00586705
1323	9.51106	104.113	32.9354	0.908647	0.683657
1324	3.25979	6.84846	5.30266	0.524012	0.225716
1325	7.72419	22.64	14.5156	0.658825	0.35885
1326	10.8823	11.5691	11.6211	0.0593625	-0.00449821
1327	6.87526	6.94386	6.97782	0.00987925	-0.00489154
1328	6.10144	7.47831	7.31855	0.184116	0.0213642
1329	6.57632	6.97314	7.00278	0.0569065	-0.00425082
1330	6.1893	6.45496	6.49132	0.0411551	-0.00563309
1331	3.83317	5.14932	4.9366	0.255596	0.0413108
1332	8.79262	9.72549	9.70786	0.0959206	0.00181296
1333	4.83492	7.83017	7.0136	0.382527	0.104285
1334	9.64324	12.8605	12.2368	0.250168	0.0484988
1335	3.31653	3.58648	3.59376	0.0752675	-0.00203038
1336	15.0187	23.6246	21.1336	0.364275	0.105438
1337	14.4039	23.415	20.563	0.384842	0.121802
1338	18.6006	29.6533	26.2792	0.37273	0.113785
1339	7.19141	13.2086	11.1516	0.455551	0.155734
1340	3.19171	4.94632	4.54887	0.35473	0.0803537
1341	10.5003	16.3266	14.9569	0.356861	0.0838941
1342	18.3328	28.2543	25.6321	0.351151	0.0928099
1343	6.24819	1464.7	165.75	0.995734	0.886837
1344	1.11882	864.338	72.0883	0.998706	0.916597
1345	6.80857	23.9561	14.0322	0.71579	0.414254
1346	3.15402	3.76352	3.69758	0.161949	0.0175204
1347	13.4904	13.8136	13.902	0.0233956	-0.00640472
1348	2.13328	8.393	4.51702	0.745826	0.461811
1349	6.67321	7.38443	7.37271	0.0963141	0.0015873
1350	11.5934	59.243	29.0548	0.804308	0.509566
1351	4.45469	40.3937	15.2573	0.889718	0.622287
1352	7.72279	8.19144	8.23076	0.0572125	-0.00480021
1353	13.2733	20.1082	18.3772	0.339906	0.086085
1354	14.0356	20.1855	18.6659	0.304671	0.0752845
1355	13.5947	19.7262	18.1666	0.310831	0.0790601
1356	18.4242	26.2951	24.2955	0.299331	0.0760475
1357	3.9104	4.19902	4.21005	0.0687343	-0.00262684
1358	5.70207	5.70207	5.70207	4.28036e-09	-6.4074e-09
1359	7.03985	7.03985	7.03985	4.69703e-09	-6.02075e-09
1360	5.85567	5.85567	5.85567	3.02436e-09	-7.31131e-09
1361	7.57693	7.57693	7.57693	3.81936e-09	-6.35127e-09
1362	8.31161	8.31161	8.31161	4.61856e-09	-5.75696e-09
1363	127.708	127.84	127.976	0.00103259	-0.00106667
1364	6.75919	7.88557	7.80709	0.14284	0.00995231
1365	5.46162	8.20081	7.4651	0.334015	0.0897116
1366	11.5163	18.7035	16.7251	0.384269	0.105777
1367	16.6086	25.3565	23.1979	0.344996	0.085131
1368	4.38093	7.26487	6.37584	0.396971	0.122374
1369	1.17592	5.50331	2.78944	0.786325	0.493134
1370	4.52183	5.08719	5.04746	0.111134	0.00780978
1371	16.4624	22.3824	21.0804	0.264496	0.0581699
1372	4.65822	5.63352	5.51167	0.173124	0.021629
1373	11.608	12.0525	12.1212	0.0368793	-0.00570133
1374	5.27719	7.07186	6.73292	0.253775	0.0479273
1375	15.4074	16.9453	16.9453	0.0907584	4.46537e-07
1376	6.13819	15.4726	11.9025	0.603287	0.230739
1377	6.68797	11.1183	9.77639	0.398473	0.120695
1378	36.6148	82.6995	64.5399	0.557255	0.219585
1379	8.05965	11.7219	10.8084	0.312431	0.0779383
1380	11.6393	16.4535	15.4506	0.292596	0.0609544
1381	2.45685	33.4936	10.0455	0.926647	0.700078
1382	6.00251	29.168	15.522	0.794209	0.467843
1383	4.00581	5.03338	4.88935	0.20415	0.0286151
1384	6.33535	6.54551	6.58269	0.0321077	-0.00567996
1385	5.13328	333.263	54.4349	0.984597	0.836661
1386	2.64781	163.245	26.9881	0.98378	0.834678
1387	3.61293	11.9051	7.61127	0.696522	0.360672
1388	2.85513	8.6417	5.71451	0.66961	0.338729
1389	4.7712	22.9701	11.8326	0.792287	0.484872
1390	3.4034	4.583	4.37374	0.257386	0.0456608
1391	5.94608	7.12865	6.99338	0.165889	0.0189757
1392	76.9461	127.59	113.376	0.396927	0.111406
1393	76.9461	127.59	113.376	0.396927	0.111406
1394	10.8915	20.9095	17.2208	0.479111	0.176414
1395	10.0694	21.7882	16.2293	0.537852	0.255137
1396	6.62313	13.8191	11.0354	0.520727	0.201444
1397	7.76714	12.8631	11.2626	0.396168	0.124423
1398	13.7543	18.2949	17.6114	0.248188	0.0373574
1399	8.81869	8.81869	8.81869	4.56447e-09	-5.99809e-09
1400	9.72936	9.72936	9.72936	4.47846e-09	-6.27947e-09
1401	9.8714	9.8714	9.8714	4.75027e-09	-6.0968e-09
1402	3.81061	13.2282	8.15653	0.711933	0.383399
1403	3.47058	9.95937	6.83951	0.651527	0.313259
1404	9.96115	29.3499	19.3784	0.660607	0.339746
1405	10.5033	27.6084	19.3024	0.61956	0.30085
1406	11.2061	42.4046	24.5209	0.735734	0.42174
1407	7.42913	21.7488	14.0793	0.658411	0.35264
1408	10.2932	20.1439	16.0608	0.489017	0.202697
1409	6.34778	18.0587	12.1459	0.648492	0.32742
1410	24.7611	41.1225	36.3514	0.39787	0.116021
1411	16.325	26.6565	23.7581	0.387578	0.10873
1412	2.86124	16.5633	7.33311	0.827254	0.557268
1413	13.916	14.0063	14.0545	0.00644904	-0.00344144
1414	2.59644	834.636	117.897	0.996889	0.858745
1415	1.92934	810.013	106.98	0.997618	0.867929
1416	34.43	79.1843	59.6657	0.565191	0.246496
1417	9.09174	12.5956	11.7668	0.278182	0.0658016
1418	0.3692	822.329	86.1786	0.999551	0.895202
1419	0.0979905	2728.76	281.643	0.999964	0.896787
1420	0.140409	1102.01	121.013	0.999873	0.890188
1421	0.635286	832.016	85.0391	0.999236	0.897791
1422	4.82823	5.57843	5.52355	0.134483	0.00983737
1423	24.3233	31.0658	30.078	0.217039	0.0317976
1424	11.3857	17.1345	15.4368	0.335513	0.0990842
1425	9.05328	13.2772	12.2854	0.318134	0.0747019
1426	18.5101	28.399	26.081	0.348214	0.0816208
1427	8.12324	15.4283	12.7188	0.473483	0.175616
1428	8.72984	13.8817	12.3002	0.371127	0.113926
1429	6.42067	206.32	52.1081	0.96888	0.747441
1430	11.2993	1284.13	195.471	0.991201	0.847779
1431	17.5282	155.208	60.7329	0.887066	0.608699
1432	17.0722	477.602	109.347	0.964254	0.77105
1433	6.43432	10.9174	9.36526	0.410635	0.14217
1434	11.0346	32.9291	22.0076	0.664898	0.331666
1435	10.8396	53.8524	26.957	0.798717	0.499429
1436	9.21122	14.3686	12.8959	0.358932	0.102495
1437	6.21716	59.2466	21.0857	0.895063	0.644102
1438	7.18809	9.48188	9.03231	0.241913	0.0474136
1439	7.72778	9.9922	9.56657	0.226619	0.0425959
1440	4.50759	210.053	37.365	0.978541	0.822116
1441	21.8663	49.0738	37.7763	0.554421	0.230215
1442	6.74689	18.6637	12.8234	0.638501	0.312923
1443	3.88171	29.577	12.3478	0.868759	0.582519
1444	17.6668	25.5346	23.4882	0.308123	0.0801429
1445	9.1717	2003.11	256.757	0.995421	0.871821
1446	5.18707	5.83771	5.81048	0.111454	0.00466405
1447	3.71637	4.17393	4.15879	0.109624	0.00362849
1448	5.38046	5.89943	5.88826	0.0879705	0.00189322
1449	2.44744	3.07163	2.97875	0.203212	0.0302386
1450	6.14011	6.66668	6.67932	0.0789855	-0.00189557
1451	7.07662	8.20261	8.1151	0.137273	0.0106684
1452	6.13789	6.6544	6.66034	0.0776191	-0.000892821
1453	2.64548	4.58004	3.92413	0.422389	0.14321
1454	4.74394	7.34522	6.64119	0.354146	0.0958483
1455	3.09422	4.4359	4.10824	0.302461	0.0738669
1456	5.05623	6.39298	6.19432	0.209096	0.0310752
1457	4.03807	4.75895	4.70105	0.15148	0.0121681
1458	6.8319	7.08931	7.12855	0.0363094	-0.00553411
1459	2.52968	2.94495	2.91839	0.141012	0.00901798
1460	2.30586	3.39152	3.10211	0.320111	0.0853328
1461	6.77939	14.3581	11.2237	0.527834	0.218301
1462	1.54477	9.7402	4.44814	0.841403	0.543322
1463	4.63882	38.1649	16.1805	0.878453	0.576038
1464	47.7063	78.6927	68.7774	0.393764	0.126
1465	12.2252	21.9841	18.7467	0.443906	0.147262
1466	7.54054	12.9814	11.3858	0.419127	0.122917
1467	15.3568	20.2025	19.1127	0.239859	0.0539444
1468	10.0604	19.3691	16.1157	0.480596	0.167972
1469	4.40642	9.1412	7.49632	0.51796	0.179941
1470	9.95164	10.2969	10.3597	0.0335335	-0.00609273
1471	2.12031	22.1552	7.71004	0.904297	0.651999
1472	6.67727	667.396	122.708	0.989995	0.816139
1473	3.25818	759.436	128.497	0.99571	0.830799
1474	17.7517	514.522	119.989	0.965499	0.766795
1475	6.79286	291.423	66.0393	0.976691	0.77339
1476	15.1636	1453.03	279.331	0.989564	0.80776
1477	80.8014	161.887	131.214	0.500878	0.189472
1478	17.7067	191.531	65.9931	0.907552	0.655444
1479	3.44196	5.19968	4.65996	0.338043	0.1038
1480	3.44196	5.19968	4.65996	0.338043	0.1038
1481	17.7966	23.9646	22.6452	0.257378	0.055055
1482	3.80778	4.46571	4.42762	0.147328	0.0085286
1483	8.53827	20.155	15.761	0.57637	0.218011
1484	25.9169	44.2431	38.5945	0.414217	0.127673
1485	10.7013	12.2271	12.1601	0.124788	0.00548253
1486	20.8238	27.1714	25.9719	0.233613	0.044146
1487	6.03066	8.23961	7.7146	0.268089	0.063718
1488	7.0789	7.32371	7.36871	0.0334267	-0.00614506
1489	3.33277	4.78995	4.42955	0.304216	0.0752408
1490	3.60757	4.4754	4.33785	0.193911	0.0307344
1491	5.4426	5.47585	5.49753	0.00607191	-0.00395947
1492	5.41271	6.27131	6.20833	0.136909	0.0100427
1493	3.56259	4.30517	4.23709	0.172486	0.0158153
1494	10.2968	19.8533	16.54	0.481356	0.166887
1495	10.5243	20.1231	16.8127	0.477005	0.164508
1496	3.11766	4.52639	4.17069	0.311227	0.0785849
1497	4.11376	5.46554	5.22411	0.247328	0.0441744
1498	7.76111	11.8105	10.7763	0.342866	0.0875702
1499	3.03449	6.58118	5.11264	0.538914	0.223143
1500	4.595	6.611	6.18055	0.304946	0.0651111
1501	3.80001	6.06522	5.3859	0.373475	0.112002
1502	5.06026	8.88984	7.41281	0.430782	0.166148
1503	3.66924	4.88285	4.66569	0.248546	0.0444741
1504	8.06351	8.27358	8.3206	0.0253909	-0.00568292
1505	8.06351	8.27358	8.3206	0.0253909	-0.00568292
1506	12.7669	14.5628	14.4677	0.123318	0.00652858
1507	10.9237	15.0949	14.3925	0.276329	0.0465325
1508	26.4077	26.4077	26.4077	4.49255e-09	-6.04228e-09
1509	14.7202	31.0923	24.8863	0.526563	0.199598
1510	11.7733	11.7733	11.7733	4.9298e-09	-5.5732e-09
1511	5.02902	5.91443	5.82808	0.149704	0.0146005
1512	5.15627	6.2952	6.17075	0.18092	0.0197695
1513	14.0616	15.4081	15.4261	0.0873878	-0.00116555
1514	8.78365	15.8415	13.4902	0.445531	0.148431
1515	5.07195	10.877	8.69778	0.533701	0.200354
1516	6.60891	10.0629	9.06237	0.343238	0.0994248
1517	17.1416	29.5679	26.0222	0.420262	0.119917
1518	1.8614	2.2579	2.21286	0.175607	0.0199474
1519	5.11848	5.91377	5.85053	0.134481	0.0106945
1520	17.627	25.713	23.8877	0.31447	0.0709849
1521	21.0418	25.6149	25.1429	0.178531	0.018428
1522	32.4234	32.4234	32.4234	4.55241e-09	-5.77994e-09
1523	5.15016	6.14712	6.02238	0.162184	0.020292
1524	54.0078	75.7128	70.7867	0.286676	0.0650627
1525	3.11667	3.361	3.37045	0.0726947	-0.00281235
1526	86.3462	87.305	87.7684	0.0109823	-0.00530779
1527	5.12096	7.66924	6.96557	0.332272	0.0917526
1528	3.55133	3.97765	3.96647	0.107179	0.00281007
1529	7.23077	8.50569	8.38863	0.14989	0.0137621
1530	6.55952	8.0053	7.82603	0.180603	0.0223944
1531	9.39209	15.4209	13.6424	0.39095	0.11533
1532	12.7688	16.1681	15.7437	0.210248	0.026248
1533	17.5492	29.1665	26.0095	0.398309	0.108241
1534	10.6389	17.4031	15.6826	0.388677	0.0988628
1535	12.985	15.4823	15.2272	0.161305	0.0164801
1536	4.11159	5.42226	5.17823	0.24172	0.0450062
1537	7.37554	8.98549	8.79864	0.179171	0.0207946
1538	20.9088	30.6256	28.403	0.317277	0.072574
1539	12.2991	12.2991	12.2991	4.4232e-09	-6.07146e-09
1540	15.3527	19.7851	19.2182	0.224026	0.0286543
1541	13.8506	19.504	18.1147	0.28986	0.0712315
1542	13.8506	19.504	18.1147	0.28986	0.0712315
1543	6.81968	9.36845	8.82135	0.272059	0.0583978
1544	2.06371	3.39557	2.97337	0.392235	0.124338
1545	5.91443	7.71564	7.41872	0.233448	0.0384829
1546	3.66745	5.35082	4.95767	0.314601	0.0734751
1547	25.5591	36.3221	33.8933	0.296322	0.0668693
1548	2.34509	2.89573	2.8196	0.190157	0.0262918
1549	19.3265	23.648	23.1088	0.182745	0.0228
1550	14.2585	16.7713	16.5495	0.149828	0.0132242
1551	4.89622	5.54899	5.51631	0.117639	0.00589035
1552	5.69102	6.4119	6.38965	0.112428	0.00346932
1553	6.46688	7.35409	7.28996	0.120642	0.00871972
1554	7.14527	9.46561	9.10879	0.245133	0.0376961
1555	28.0546	263.033	95.1459	0.893342	0.638275
1556	35.3217	44.2518	43.0818	0.201801	0.0264381
1557	26.5324	38.583	35.3743	0.312329	0.0831637
1558	5.13608	65.7025	21.3569	0.921828	0.674945
1559	1.49527	78.6787	15.6871	0.980995	0.800618
1560	2.06562	216.153	40.0694	0.990444	0.814625
1561	4.07277	27.4302	12.7268	0.851522	0.536031
1562	5.15198	5.68856	5.68868	0.094326	-2.10108e-05
1563	1.35963	137.941	24.8467	0.990143	0.819875
1564	5.34954	109.134	28.995	0.950982	0.734316
1565	2.73133	57.9421	15.4629	0.952861	0.733132
1566	2.87888	18.5126	8.16231	0.844491	0.559094
1567	5.66012	10.2642	8.64725	0.448557	0.157533
1568	3.78972	23.8659	10.9266	0.841208	0.542166
1569	9.01351	24.4036	16.3686	0.630648	0.329256
1570	10.5247	20.4929	16.6486	0.486423	0.187593
1571	10.5247	20.4929	16.6486	0.486423	0.187593
1572	5.69644	9.2017	8.01492	0.380937	0.128974
1573	18.1014	84.5422	45.5904	0.785889	0.460738
1574	18.5296	81.7584	44.841	0.773362	0.451543
1575	11.1238	77.8576	33.445	0.857126	0.570434
1576	6.6803	11.2312	9.68078	0.4052	0.138043
1577	3.27397	4.39126	4.19661	0.254436	0.0443266
1578	19.6674	25.0208	24.2008	0.213956	0.0327737
1579	26.9761	94.4276	57.9906	0.71432	0.385872
1580	6.91068	10.9869	9.73649	0.371006	0.113806
1581	23.254	80.2165	49.4778	0.710109	0.383197
1582	20.5226	34.9829	29.9331	0.413352	0.14435
1583	5.5679	41.9345	18.9581	0.867224	0.547912
1584	9.1791	14.893	12.9014	0.383664	0.133731
1585	4.32533	9.97672	7.47592	0.566458	0.250664
1586	5.12082	9.57496	7.77204	0.465186	0.188296
1587	17.2622	31.7005	27.1168	0.45546	0.144594
1588	17.2622	31.7005	27.1168	0.45546	0.144594
1589	15.7119	23.0977	21.3973	0.319762	0.0736204
1590	15.7119	23.0977	21.3973	0.319762	0.0736204
1591	18.5793	32.5846	27.887	0.429815	0.144166
1592	18.5793	32.5846	27.887	0.429815	0.144166
1593	41.4513	141.329	91.7144	0.706702	0.351055
1594	9.44863	17.3538	14.7677	0.455531	0.149024
1595	5.05698	7.45594	6.8601	0.321751	0.0799146
1596	4.28854	6.30428	5.81292	0.319741	0.077941
1597	10.1168	40.9096	22.6609	0.752702	0.446072
1598	3.82441	5.913	5.32437	0.35322	0.0995494
1599	3.27273	3.27273	3.27273	4.15268e-09	-6.36602e-09
1600	3.27273	3.27273	3.27273	4.15268e-09	-6.36602e-09
1601	6.31237	6.85825	6.85238	0.0795944	0.000856183
1602	6.31237	6.85825	6.85238	0.0795944	0.000856183
1603	4.12794	4.48163	4.48633	0.0789183	-0.00104877
1604	5.91774	6.47077	6.48016	0.0854648	-0.00145183
1605	2.32052	3.30287	3.11705	0.297424	0.0562619
1606	2.924	3.57034	3.48014	0.18103	0.0252616
1607	4.17871	4.89143	4.82834	0.145707	0.0128979
1608	3.96273	4.80306	4.70335	0.174958	0.0207606
1609	1.52475	2.66261	2.32452	0.42735	0.126978
1610	9.72828	16.9502	14.3371	0.426067	0.154165
1611	10.697	11.1571	11.22	0.041237	-0.005638
1612	7.07781	10.4405	9.53713	0.322083	0.0865281
1613	4.37557	6.85894	6.28539	0.362063	0.0836221
1614	5.57911	13.0135	9.87407	0.571284	0.241247
1615	6.61787	12.6264	10.4995	0.475871	0.168452
1616	7.22131	16.4798	12.0554	0.561808	0.268471
1617	13.1658	17.7679	16.6166	0.259011	0.0647975
1618	8.37052	23.3186	15.3505	0.641037	0.341706
1619	10.0964	11.4604	11.4055	0.119019	0.0047923
1620	5.9894	9.44287	8.55257	0.365722	0.094283
1621	8.09098	9.80711	9.60009	0.174988	0.0211091
1622	1.83309	6.8519	4.04227	0.732469	0.410051
1623	1.83309	6.8519	4.04227	0.732469	0.410051
1624	3.16179	22.9829	9.6684	0.862429	0.579322
1625	3.16958	22.2834	9.11835	0.857761	0.590801
1626	7.4073	13.3099	11.3328	0.443475	0.148546
1627	9.43513	12.0052	11.5646	0.21408	0.0367002
1628	4.66171	6.07104	5.81037	0.232139	0.0429366
1629	4.29887	70.4548	22.3209	0.938984	0.683189
1630	6.16367	31.9565	15.2702	0.807123	0.522156
1631	3.00853	90.5575	20.9466	0.966778	0.768693
1632	8.56138	9.93768	9.82425	0.138493	0.0114141
1633	9.17672	24.456	16.8414	0.624766	0.311358
1634	13.3737	60.0678	31.9823	0.777357	0.467563
1635	6.70204	6.70204	6.70204	4.77277e-09	-5.71698e-09
1636	4.28026	5.12448	5.05089	0.164741	0.0143599
1637	36.686	56.3287	50.8759	0.348716	0.0968034
1638	14.798	136.612	48.7934	0.891678	0.642832
1639	5.62452	7.58536	7.13277	0.258503	0.059666
1640	5.15004	17.9881	11.0702	0.713698	0.384585
1641	5.13986	5.96865	5.91938	0.138856	0.00825517
1642	13.7682	32.8285	24.3877	0.580601	0.257117
1643	5.75307	6.21278	6.23321	0.0739956	-0.00328797
1644	5.75307	6.21278	6.23321	0.0739956	-0.00328797
1645	6.99929	8.6165	8.39814	0.187688	0.0253422
1646	1.75606	4.26239	3.30449	0.58801	0.224734
1647	3.03215	4.90426	4.339	0.381733	0.11526
1648	7.4442	56.1799	23.7413	0.867493	0.577405
1649	7.38722	15.4106	12.4636	0.520639	0.191227
1650	9.64683	36.5782	21.9541	0.736268	0.399804
1651	3.36387	5.3395	4.69579	0.370003	0.120556
1652	8.32382	20.0778	14.6478	0.585422	0.27045
1653	1.968	195.325	32.8981	0.989924	0.831572
1654	2.8039	254.368	48.4744	0.988977	0.809432
1655	7.89298	112.107	37.8025	0.929594	0.662799
1656	2.87764	137.144	28.8842	0.979017	0.789388
1657	5.37116	14.6923	10.2426	0.634424	0.30286
1658	1.52239	3.50886	2.64045	0.566129	0.24749
1659	5.47821	28.8319	14.046	0.809995	0.512833
1660	5.00192	5.00192	5.00192	4.77784e-09	-5.47464e-09
1661	23.875	23.875	23.875	4.69268e-09	-5.38976e-09
1662	13.3028	18.22	17.3042	0.269882	0.0502673
1663	1.32712	1.6409	1.60505	0.191221	0.0218494
1664	0.770159	1.98074	1.48084	0.611177	0.25238
1665	22.408	61.27	40.8681	0.634274	0.332983
1666	18.5456	55.7848	36.3901	0.667551	0.347669
1667	40.0328	221.813	110.27	0.81952	0.502869
1668	11.8775	38.6094	25.277	0.692369	0.345314
1669	25.1616	230.002	90.7347	0.890603	0.605504
1670	55.4573	74.3158	70.8382	0.253762	0.046795
1671	5.17688	6.35674	6.23485	0.185609	0.0191751
1672	10.8673	18.3682	15.8979	0.408362	0.134485
1673	8.83724	15.1358	13.0766	0.416138	0.136053
1674	20.1365	82.639	46.109	0.756331	0.442043
1675	14.4574	50.7332	30.7461	0.71503	0.393965
1676	6.42649	9.55816	8.80249	0.327643	0.07906
1677	3.23779	3.23779	3.23779	4.77868e-09	-5.68732e-09
1678	15.4788	15.4788	15.4788	3.33699e-09	-7.1277e-09
1679	2.53267	3.78506	3.48827	0.330876	0.0784095
1680	2.88161	4.32891	3.95993	0.334334	0.0852352
1681	4.71204	5.02688	5.04602	0.0626297	-0.00380886
1682	44.6167	56.3374	54.431	0.208045	0.0338398
1683	10.1723	13.3774	12.7643	0.239589	0.0458266
1684	6.16266	7.19583	7.11237	0.14358	0.0115984
1685	5.16127	5.72273	5.71942	0.0981117	0.000578631
1686	6.75823	12.8106	10.5336	0.472452	0.177748
1687	9.11872	17.0731	13.9587	0.465901	0.182417
1688	10.4393	12.8524	12.5672	0.187759	0.0221947
1689	5.18638	5.43281	5.46187	0.0453594	-0.00534916
1690	6.99613	17.1923	12.564	0.593066	0.269205
1691	5.70321	9.34016	8.1568	0.389388	0.126696
1692	3.09102	5.79969	4.74024	0.467037	0.182673
1693	20.1091	52.6758	36.0534	0.618248	0.315561
1694	16.7132	31.9843	25.549	0.477456	0.201202
1695	5.85702	5.93093	5.96233	0.0124621	-0.00529478
1696	12.9091	21.0674	19.0548	0.387247	0.0955309
1697	3.87556	5.23574	4.91414	0.259787	0.0614236
1698	12.9091	21.0674	19.0548	0.387247	0.0955309
1699	3.87556	5.23574	4.91414	0.259787	0.0614236
1700	21.7848	28.8451	27.7277	0.244764	0.0387368
1701	2.37638	12.9041	6.48349	0.815843	0.497563
1702	6.83893	18.958	12.724	0.639259	0.328834
1703	4.94972	15.3987	10.1012	0.678562	0.344023
1704	8.29976	20.9569	14.5674	0.603961	0.30489
1705	2.69945	5.14288	4.32718	0.47511	0.158608
1706	9.27194	12.9587	12.1439	0.284502	0.0628794
1707	5.61521	8.95937	8.00123	0.373259	0.106942
1708	3.84266	5.32995	4.94942	0.279043	0.0713939
1709	6.25422	8.25102	7.84588	0.242007	0.0491014
1710	12.4762	14.0897	13.9947	0.11452	0.00674492
1711	6.96938	9.37937	9.00652	0.256946	0.0397522
1712	9.9246	15.771	14.1091	0.370707	0.105378
1713	8.8313	9.21531	9.26125	0.0416706	-0.00498519
1714	8.06209	8.06209	8.06209	4.87013e-09	-5.64242e-09
1715	7.564	8.44809	8.41328	0.10465	0.00412108
1716	5.19105	6.35643	6.2031	0.183339	0.0241221
1717	4.26436	6.09755	5.65204	0.300643	0.0730638
1718	19.6695	23.5796	23.231	0.165826	0.0147833
1719	30.7483	44.1346	40.9836	0.303307	0.0713963
1720	20.5323	20.5323	20.5323	4.56716e-09	-5.73566e-09
1721	3.06632	4.67569	4.22444	0.344199	0.096511
1722	10.7961	17.6924	15.7331	0.389791	0.110742
1723	5.99929	7.74372	7.51619	0.225271	0.0293817
1724	5.61997	6.86521	6.74867	0.181385	0.0169753
1725	3.81702	5.42527	5.06532	0.296437	0.066346
1726	9.55822	14.4574	13.0053	0.338872	0.100441
1727	6.62229	7.39802	7.37044	0.104856	0.00372774
1728	71.1437	187.754	133.806	0.621079	0.287331
1729	4.89614	8.09695	7.09116	0.395311	0.124219
1730	10.4637	11.3243	11.358	0.0759932	-0.00298024
1731	6.78429	8.5718	8.30983	0.208534	0.0305616
1732	6.26502	7.98683	7.69941	0.215581	0.0359873
1733	8.36907	10.6713	10.3108	0.215743	0.0337873
1734	8.97598	9.97611	9.96322	0.100253	0.00129291
1735	11.9379	16.3765	15.4435	0.271033	0.0569709
1736	12.7604	15.865	15.4758	0.195691	0.0245322
1737	3.0255	3.08875	3.10789	0.0204761	-0.00619934
1738	9.3607	9.3607	9.3607	4.54021e-09	-5.76485e-09
1739	15.877	17.9162	17.7976	0.113819	0.00661928
1740	7.08345	7.64044	7.66043	0.0728996	-0.00261614
1741	12.4633	19.2089	17.5573	0.351169	0.0859837
1742	11.2298	19.0185	16.5709	0.409532	0.128697
1743	8.24046	10.0926	9.87127	0.183514	0.0219289
1744	12.4299	17.9626	16.7073	0.308011	0.0698856
1745	3.02973	3.77516	3.68439	0.197456	0.024045
1746	8.88662	12.9942	11.8705	0.31611	0.0864826
1747	6.87079	68.4548	28.5816	0.89963	0.582474
1748	6.87079	68.4548	28.5816	0.89963	0.582474
1749	10.7946	52.1489	28.834	0.793004	0.447083
1750	10.7946	52.1489	28.834	0.793004	0.447083
1751	9.74955	12.8798	12.2877	0.243036	0.0459711
1752	3.69518	5.41667	4.99864	0.317812	0.0771742
1753	10.0973	14.1419	13.3289	0.286005	0.0574917
1754	4.50751	6.17563	5.74853	0.270112	0.0691588
1755	28.5014	41.6292	37.9567	0.315351	0.0882174
1756	8.53652	12.7699	11.4936	0.331512	0.099948
1757	11.1937	16.3625	14.8978	0.315894	0.089515
1758	68.0017	85.292	82.7871	0.202719	0.0293684
1759	81.4497	101.055	98.1793	0.194003	0.0284536
1760	4.87126	5.45673	5.44437	0.107293	0.00226543
1761	5.88308	10.373	8.96569	0.432847	0.135671
1762	6.72386	9.92457	9.24871	0.322504	0.0680998
1763	4.95041	6.36461	6.12826	0.222197	0.0371347
1764	16.8865	22.379	21.5347	0.245431	0.0377281
1765	3.45722	4.3135	4.17934	0.198512	0.031101
1766	33.9222	46.5124	43.8122	0.270685	0.0580528
1767	51.8095	71.5983	67.2569	0.276386	0.060636
1768	41.5777	59.9596	55.3639	0.30657	0.0766458
1769	55.3754	79.2008	74.0187	0.300823	0.0654308
1770	10.4736	12.9356	12.6514	0.19033	0.0219681
1771	16.3748	27.1166	23.6137	0.396132	0.12918
1772	4.18868	5.88114	5.47092	0.287778	0.069752
1773	2.42755	4.02009	3.53203	0.396146	0.121406
1774	5.3456	6.10705	6.0627	0.124683	0.00726146
1775	7.20052	9.76677	9.2851	0.262754	0.0493179
1776	10.0705	15.8332	14.2718	0.36396	0.0986138
1777	6.46834	11.7355	9.85018	0.448821	0.160648
1778	4.93711	10.129	8.17284	0.512577	0.193124
1779	7.19505	12.5163	10.7621	0.425146	0.140155
1780	3.4115	9.98063	6.81749	0.658188	0.316928
1781	7.28626	10.5586	9.8209	0.309923	0.0698688
1782	12.1816	18.3494	17.0405	0.336129	0.0713356
1783	15.1844	15.4335	15.5169	0.0161393	-0.00540312
1784	6.29302	8.39108	8.0068	0.250035	0.0457963
1785	5.41085	7.02975	6.81608	0.230292	0.0303941
1786	6.89959	7.56027	7.54239	0.0873886	0.00236523
1787	4.59116	4.68959	4.71706	0.0209885	-0.00585763
1788	22.7722	45.3115	36.3762	0.49743	0.197198
1789	12.5515	16.6602	15.7138	0.246619	0.056805
1790	35.6734	39.3803	39.4168	0.0941328	-0.00092453
1791	63.6626	63.6626	63.6626	4.00577e-09	-6.52178e-09
1792	2.84579	3.72438	3.5677	0.235903	0.0420683
1793	9.24191	13.0258	12.0908	0.290494	0.071783
1794	7.34681	11.5082	10.3245	0.361602	0.102856
1795	5.8456	8.735	7.9987	0.330784	0.0842927
1796	3.53889	6.44803	5.48022	0.451167	0.150093
1797	35.0042	52.8058	48.5291	0.337113	0.0809877
1798	3.1907	6.75183	5.28027	0.527433	0.21795
1799	25.0815	41.2288	35.8545	0.391651	0.130353
1800	8.08498	14.2351	12.3961	0.432038	0.129185
1801	23.4019	41.7321	36.1236	0.439233	0.134392
1802	33.5758	87.8643	62.2477	0.617867	0.291547
1803	5.44874	8.05935	7.34822	0.323924	0.0882369
1804	9.03849	10.8671	10.7061	0.168269	0.0148155
1805	15.4606	18.7238	18.3799	0.174278	0.0183661
1806	14.016	16.7196	16.4969	0.161703	0.0133203
1807	5.59111	5.59111	5.59111	4.43661e-09	-5.75623e-09
1808	4.88304	4.9241	4.94589	0.00833877	-0.00442481
1809	7.5917	7.5917	7.5917	4.4431e-09	-5.64939e-09
1810	4.63877	7.30522	6.61201	0.365005	0.0948919
1811	7.52276	8.88208	8.77116	0.153041	0.0124888
1812	51.1146	51.9719	52.2676	0.0164969	-0.00568805
1813	83.1306	87.6185	87.9749	0.0512214	-0.00406711
1814	9.96579	16.6032	14.4445	0.399768	0.130016
1815	15.9414	24.0447	21.9636	0.33701	0.0865489
1816	11.4994	16.8938	15.3922	0.319311	0.0888834
1817	23.2571	28.7101	28.0884	0.189934	0.021654
1818	10.2419	13.4314	12.8148	0.237469	0.0459076
1819	12.2686	18.3048	16.716	0.329761	0.0867967
1820	14.834	71.791	42.5599	0.793372	0.40717
1821	1.77644	2.73818	2.45076	0.351234	0.104968
1822	17.8172	37.54	30.184	0.52538	0.195952
1823	17.6836	29.5914	26.2173	0.402406	0.114021
1824	10.923	32.2608	20.5339	0.661415	0.363503
1825	6.97469	9.29002	8.82714	0.249227	0.0498248
1826	12.2896	15.1707	14.7103	0.18991	0.0303495
1827	7.21478	7.51023	7.55092	0.0393408	-0.00541716
1828	4.89335	5.62474	5.57113	0.130032	0.00953072
1829	10.2054	11.6988	11.5988	0.127648	0.00854688
1830	24.8015	44.1448	37.4758	0.438178	0.151072
1831	1.14101	1.5191	1.45058	0.248889	0.0451034
1832	7.27593	10.9886	9.94457	0.337865	0.0950106
1833	27.6527	39.2146	36.3066	0.294838	0.0741563
1834	0.870179	1.27414	1.17911	0.317045	0.074579
1835	15.2307	19.9416	19.1185	0.236233	0.0412734
1836	4.73407	6.02277	5.84537	0.213973	0.0294561
1837	5.58974	8.396	7.7562	0.334237	0.0762021
1838	2.51492	2.97353	2.92145	0.154232	0.017516
1839	6.24144	7.58234	7.4648	0.176846	0.015502
1840	3.47195	5.13307	4.73339	0.323611	0.0778637
1841	15.1525	20.9305	19.9258	0.276054	0.048001
1842	1.57045	2.71104	2.36668	0.420722	0.12702
1843	5.342	5.47532	5.50437	0.0243489	-0.00530534
1844	12.7891	23.0521	20.0298	0.44521	0.13111
1845	7.8998	10.1415	9.84971	0.221044	0.0287744
1846	8.72745	11.563	11.0338	0.245224	0.0457597
1847	71.2154	132.618	112.519	0.463004	0.151554
1848	102.042	190.314	162.499	0.463823	0.146152
1849	31.0314	47.0507	43.0867	0.340468	0.0842485
1850	18.6587	30.7623	27.2261	0.393454	0.114952
1851	16.5602	26.9163	23.8539	0.384752	0.113775
1852	7.16586	9.97194	9.21687	0.281398	0.0757196
1853	2.15941	4.24366	3.37816	0.491145	0.203952
1854	1.15283	2.2233	1.81481	0.481478	0.18373
1855	6.37723	7.81809	7.65314	0.184298	0.021099
1856	3.55328	4.64622	4.46713	0.235232	0.0385446
1857	12.8293	12.8293	12.8293	4.51211e-09	-6.00508e-09
1858	10.1053	13.3564	12.8237	0.243408	0.0398803
1859	15.2859	16.2792	16.3407	0.0610144	-0.00377909
1860	10.1102	15.4579	14.2123	0.345952	0.0805804
1861	5.61762	8.79756	8.01364	0.361458	0.0891074
1862	59.137	136.957	103.253	0.568208	0.246095
1863	4.34427	5.51115	5.37521	0.211731	0.0246663
1864	8.97524	15.0388	13.1402	0.403194	0.126242
1865	4.83799	7.01425	6.47293	0.310263	0.0771744
1866	4.26997	6.43298	5.89957	0.336237	0.0829175
1867	5.04448	9.55938	8.26016	0.4723	0.135911
1868	4.40762	6.84739	6.17551	0.356307	0.0981221
1869	13.867	44.4986	28.4577	0.688372	0.36048
1870	11.1211	21.0667	17.5158	0.472101	0.168558
1871	4.62921	6.31987	6.03355	0.267515	0.0453047
1872	9.15046	11.222	10.9846	0.184596	0.0211547
1873	4.34481	9.82653	7.28537	0.557849	0.258602
1874	25.6795	44.3533	38.4216	0.421024	0.133738
1875	6.77413	10.4327	9.37616	0.350685	0.101274
1876	28.9351	47.1539	41.4275	0.386369	0.12144
1877	18.8732	36.2688	29.6325	0.479631	0.182977
1878	9.96493	14.4625	13.4147	0.310981	0.0724495
1879	13.1132	18.82	17.6358	0.303233	0.0629244
1880	6.03588	25.6286	13.8709	0.764486	0.45877
1881	5.99007	34.0216	15.8341	0.823934	0.534588
1882	23.1791	29.0663	28.3108	0.202541	0.0259915
1883	6.7181	10.6075	9.4973	0.366662	0.104658
1884	49.5775	107.358	81.3708	0.538205	0.242063
1885	12.4685	20.5174	18.262	0.392295	0.109925
1886	19.6781	31.9596	28.9819	0.384283	0.0931715
1887	2.344	2.64113	2.62639	0.112499	0.00558006
1888	1.95996	3.64447	3.11876	0.462209	0.144248
1889	26.9207	31.2978	30.9102	0.139854	0.0123824
1890	22.6309	46.8594	37.1358	0.517048	0.207506
1891	18.2717	38.7332	30.4798	0.528267	0.213083
1892	3.00459	3.91466	3.73745	0.232479	0.0452686
1893	5.09841	7.09977	6.61329	0.281892	0.0685209
1894	3.60454	4.25421	4.19637	0.152713	0.0135955
1895	4.4732	6.25134	5.91116	0.284441	0.0544172
1896	3.23136	5.57546	4.80058	0.420432	0.13898
1897	4.01807	4.21032	4.23133	0.0456608	-0.00498973
1898	5.74983	7.13495	6.94832	0.194133	0.0261571
1899	4.60802	5.03815	5.03373	0.0853743	0.000877574
1900	4.92349	5.15385	5.18191	0.0446976	-0.00544482
1901	26.0441	28.456	28.4236	0.084759	0.0011383
1902	22.3637	29.6636	28.3673	0.246091	0.0437014
1903	2.1586	3.53522	3.12921	0.389402	0.114849
1904	40.477	47.5526	47.0151	0.148796	0.0113044
1905	12.4278	13.613	13.6156	0.087062	-0.000196278
1906	5.71721	8.42648	7.72328	0.321518	0.0834518
1907	2.21837	2.83883	2.72654	0.218559	0.0395544
1908	1.7079	1.88003	1.87658	0.0915529	0.00183515
1909	2.8951	3.36083	3.32493	0.138577	0.0106814
1910	2.306	2.64707	2.62106	0.128847	0.00982403
1911	4.23092	5.40412	5.19058	0.217094	0.039515
1912	7.4348	10.0177	9.53628	0.257836	0.0480598
1913	17.4493	45.4443	31.5297	0.61603	0.306191
1914	0.942166	1.70629	1.44177	0.447829	0.155027
1915	71.9683	143.14	114.98	0.497216	0.196727
1916	8.49853	12.7853	11.7353	0.335287	0.0821227
1917	10.2116	18.5323	15.6757	0.448987	0.15414
1918	30.773	44.5263	41.2701	0.308881	0.0731306
1919	11.7982	19.7199	17.6151	0.401708	0.106732
1920	14.1035	29.4014	22.8265	0.520313	0.223626
1921	6.77428	7.75743	7.69981	0.126737	0.00742878
1922	2.96013	4.17776	3.89276	0.291456	0.0682197
1923	5.03376	6.1997	6.03824	0.188063	0.0260433
1924	14.291	20.717	19.2674	0.310177	0.0699683
1925	9.41406	14.5881	13.2879	0.354674	0.0891283
1926	11.2244	15.5024	14.6302	0.275959	0.0562594
1927	7.24304	12.1913	10.7022	0.405886	0.122147
1928	0.542039	0.777004	0.716614	0.302399	0.0777222
1929	16.2562	29.1319	24.8795	0.44198	0.14597
1930	2.74438	5.32647	4.4087	0.484765	0.172302
1931	1.9711	4.07128	3.41879	0.515852	0.160267
1932	3.97666	6.91022	6.02007	0.424525	0.128816
1933	3.64295	3.9971	3.99551	0.0886019	0.000398776
1934	11.9724	15.7805	15.0457	0.241317	0.046567
1935	2.9661	3.83342	3.68317	0.226253	0.0391966
1936	23.4445	25.1282	25.1728	0.0670038	-0.00177638
1937	19.6709	21.8102	21.7164	0.0980865	0.00430328
1938	4.47344	6.26854	5.86711	0.286366	0.064039
1939	4.06178	4.90883	4.81733	0.172555	0.0186396
1940	11.41	16.3837	15.3707	0.303576	0.0618332
1941	3.99846	5.12998	4.93465	0.22057	0.0380763
1942	7.52603	12.9223	11.1997	0.417593	0.133306
1943	4.58628	8.26443	7.09686	0.445058	0.141276
1944	5.62731	8.89186	8.07905	0.367139	0.0914106
1945	4.66755	7.12623	6.51626	0.345019	0.0855945
1946	15.4477	20.2124	19.3095	0.23573	0.0446704
1947	6.24704	8.8349	8.28856	0.292913	0.0618384
1948	5.98347	8.11852	7.71566	0.262985	0.049622
1949	25.2694	43.8567	37.8045	0.423818	0.138
1950	104.348	136.898	131.292	0.237773	0.0409529
1951	16.4166	19.274	18.9845	0.148253	0.0150209
1952	17.6339	26.3335	24.0305	0.330365	0.0874582
1953	5.83924	7.18304	7.04179	0.18708	0.0196644
1954	5.27675	5.27675	5.27675	4.81302e-09	-5.69172e-09
1955	1.41465	2.23667	2.0338	0.367517	0.0906985
1956	8.42944	8.42944	8.42944	3.84482e-09	-6.74688e-09
1957	19.6614	34.5201	29.7195	0.430437	0.139066
1958	18.0847	33.8046	27.7609	0.465021	0.178783
1959	3.60332	3.69046	3.71207	0.02361	-0.00585564
1960	7.97198	13.222	11.6151	0.397068	0.121529
1961	14.1882	18.3016	17.6828	0.224757	0.0338127
1962	7.13382	9.11413	8.78215	0.21728	0.0364256
1963	4.94991	6.44838	6.23133	0.232379	0.0336589
1964	41.8582	76.4205	62.6646	0.452264	0.180003
1965	2.75711	2.75711	2.75711	4.14432e-09	-6.18095e-09
1966	12.3394	14.458	14.256	0.146531	0.0139686
1967	8.70302	10.8031	10.5542	0.194395	0.0230386
1968	9.08687	11.424	11.1216	0.204583	0.0264724
1969	13.0065	36.833	26.0599	0.64688	0.292484
1970	12.8154	24.5585	19.7523	0.478169	0.195703
1971	7.12582	9.19437	8.88021	0.22498	0.0341684
1972	8.89438	10.2914	10.2097	0.13575	0.00794311
1973	6.76343	6.76343	6.76343	4.63536e-09	-5.73564e-09
1974	7.23912	8.15154	8.1178	0.111933	0.00413958
1975	9.31669	13.1105	12.39	0.289373	0.0549593
1976	7.43842	9.94744	9.37821	0.252228	0.0572237
1977	6.03191	10.2768	8.84564	0.413055	0.13926
1978	5.35377	9.54834	7.9827	0.439298	0.16397
1979	10.4741	13.2762	12.9325	0.211058	0.0258864
1980	3.43831	5.61955	4.99475	0.388153	0.111183
1981	2.39872	3.06509	2.9213	0.217406	0.0469126
1982	6.98034	8.51199	8.35351	0.179941	0.018619
1983	4.29077	4.6473	4.66194	0.0767172	-0.00314907
1984	4.6116	5.36014	5.29899	0.13965	0.0114092
1985	4.43256	7.30517	6.43116	0.393229	0.119642
1986	10.7488	13.2568	12.9117	0.189182	0.0260259
1987	6.38799	6.90118	6.91337	0.0743631	-0.00176537
1988	2.20686	4.16229	3.46642	0.469796	0.167183
1989	5.92134	6.51873	6.5096	0.0916409	0.00140013
1990	13.0728	16.6895	16.0961	0.216708	0.0355566
1991	19.4435	22.1619	22.0357	0.122659	0.00569414
1992	5.64181	6.0754	6.09333	0.071368	-0.0029519
1993	3.47923	5.39249	4.89079	0.354801	0.0930375
1994	5.03675	7.73406	7.00208	0.348757	0.0946442
1995	4.08029	4.08029	4.08029	4.56078e-09	-5.47493e-09
1996	10.294	10.6322	10.6937	0.0318066	-0.00578312
1997	18.8279	22.5296	22.1061	0.164303	0.0188004
1998	7.22055	8.76885	8.59694	0.176569	0.0196053
1999	6.76917	15.5782	12.0627	0.565471	0.225667
[truncated: 20,585 more rows]
