# Supplementary material for: 2D association and integrative omics analysis in rice provides systems biology view in trait analysis
Source: Commun Biol. 2018 Sep 27;1:153. doi: 10.1038/s42003-018-0159-7 (PMC6160469; doi:10.1038/s42003-018-0159-7)
Supplement: Supplementary file 12 — Supplementary Data 10 [file 42003_2018_159_MOESM12_ESM.xlsx]

## Sheet: r2
k	SSE	SST	PRESS	GOOD	PRED
1	28.8673	30.4496	30.5603	0.0519674	-0.00363408
2	7.1552	13.1908	11.2079	0.457561	0.150324
3	22.6222	41.2197	34.6451	0.45118	0.159501
4	10.8304	15.9773	14.8195	0.322137	0.0724696
5	30.2916	46.1541	42.0763	0.343684	0.0883518
6	8.17871	13.7165	11.9917	0.403733	0.125749
7	20.3999	31.245	28.8215	0.3471	0.0775674
8	46.2152	72.9161	64.2883	0.366187	0.118325
9	14.8569	88.1104	41.2852	0.831383	0.531438
10	25.4405	43.506	37.283	0.415242	0.143038
11	32.0469	58.2096	48.7356	0.449456	0.162757
12	12.1035	21.8667	19.0979	0.446487	0.126622
13	8.46854	513.973	90.125	0.983523	0.82465
14	37.1162	53.2612	49.866	0.303128	0.0637461
15	85.5284	123.104	114.705	0.305235	0.0682231
16	6.17852	14.8084	11.2255	0.58277	0.24195
17	4.0579	10.0907	7.25585	0.597858	0.280938
18	25.5086	37.4883	34.373	0.319559	0.0830989
19	21.5757	35.4071	33.5044	0.390638	0.0537372
20	14.7761	30.2926	24.4761	0.512222	0.19201
21	23.9833	37.4993	33.7027	0.360434	0.101242
22	8.3965	11.6063	10.91	0.276554	0.059989
23	118.19	146.914	141.866	0.195516	0.0343667
24	7.8896	11.8868	10.8629	0.336274	0.0861422
25	34.9898	48.4509	45.5193	0.27783	0.0605067
26	47.7629	89.5093	75.1919	0.466392	0.159954
27	13.6863	31.4492	24.1357	0.564812	0.232549
28	795.154	911.26	902.873	0.127412	0.00920304
29	1234.15	1509.32	1470.19	0.182312	0.0259237
30	10.5116	15.6115	14.2381	0.326675	0.0879743
31	41.2808	147.712	93.6209	0.720532	0.366193
32	33.4712	50.0432	45.0585	0.331153	0.0996072
33	31.4265	34.1933	34.1758	0.0809152	0.000510986
34	84.4429	104.735	102.269	0.193749	0.0235469
35	48.0658	73.096	66.1751	0.34243	0.0946825
36	126.014	200.206	181.418	0.370578	0.0938444
37	140.262	224.237	199.944	0.374491	0.108336
38	17.083	23.1088	21.9926	0.260756	0.0483011
39	1261.32	1513.82	1479.03	0.166795	0.0229822
40	12.5802	542.899	106.714	0.976828	0.803436
41	4.89115	15.1923	9.93039	0.678049	0.346352
42	133.284	133.284	133.284	4.60935e-09	-5.26259e-09
43	13.1055	26.9184	20.5029	0.513139	0.238334
44	16.9495	36.2175	28.8841	0.532008	0.202482
45	24.9926	29.6358	29.2076	0.156674	0.0144489
46	14.1827	19.1825	18.2535	0.260645	0.0484312
47	21.0719	26.7063	25.749	0.210977	0.0358471
48	72.1684	76.3168	76.4919	0.0543573	-0.00229492
49	65.4112	86.0969	82.8592	0.240261	0.0376053
50	61.4728	76.6711	74.5555	0.198227	0.0275939
51	6.47735	21.2312	13.6577	0.694913	0.356714
52	51.1476	119.251	85.7378	0.571091	0.281028
53	16.5531	20.3943	19.7945	0.188351	0.0294123
54	102.989	102.989	102.989	3.445e-09	-7.34056e-09
55	22.2717	44.1784	35.5533	0.495869	0.195233
56	45.2095	75.9233	64.8854	0.404537	0.145382
57	113.333	118.065	118.675	0.0400743	-0.00516831
58	2.58741	130.211	25.205	0.980129	0.806429
59	10.7129	11.384	11.4324	0.0589478	-0.00424995
60	6.25239	7.04815	7.03597	0.112902	0.00172769
61	27.0333	37.9968	35.0803	0.288538	0.0767571
62	6.30981	15.4036	11.8815	0.590367	0.228653
63	6.48415	6.97698	7.00168	0.0706361	-0.00353992
64	14.3613	111.402	50.8254	0.871085	0.543765
65	16.3875	16.3875	16.3875	4.66855e-09	-5.90867e-09
66	8.26646	8.76471	8.80599	0.0568475	-0.00470957
67	24.1812	47.0904	38.4304	0.486493	0.183901
68	16.5821	103.065	46.2052	0.83911	0.551688
69	16.0407	72.7037	37.3892	0.779369	0.485732
70	7.6245	9.48912	9.19865	0.196501	0.0306113
71	89.3944	109.143	106.494	0.180942	0.0242724
72	13.4045	19.2522	17.8585	0.303746	0.072392
73	344.08	416.286	407.179	0.173452	0.0218759
74	50.5202	51.2111	51.4842	0.0134913	-0.00533214
75	450.924	490.542	491.014	0.0807624	-0.000963059
76	63.3674	118.777	98.2253	0.466503	0.17303
77	1.45354	4.5947	3.04665	0.683648	0.33692
78	98.1832	113.512	112.587	0.135043	0.00814781
79	6.28176	10.7055	9.40709	0.413224	0.121288
80	6.02372	11.4926	9.39197	0.475861	0.182782
81	13.3335	21.1106	18.8983	0.368398	0.104794
82	118.528	144.526	141.412	0.179883	0.0215445
83	11.597	17.5657	15.9673	0.33979	0.0909964
84	15.3722	46.3399	31.4886	0.668273	0.320486
85	40.471	40.471	40.471	4.86873e-09	-5.23081e-09
86	13.5058	36.789	25.5632	0.632884	0.30514
87	447.117	447.117	447.117	4.5558e-09	-5.84852e-09
88	347.568	347.568	347.568	4.77139e-09	-5.53969e-09
89	98.5798	297.364	197.306	0.668488	0.336483
90	865.287	2760.52	1800.14	0.68655	0.3479
91	15.7042	32.5042	25.8981	0.516855	0.203237
92	67.5999	4713.57	832.562	0.985658	0.823369
93	49.0311	96.4235	77.6655	0.491502	0.194537
94	54.2976	73.6305	70.1626	0.262567	0.0470996
95	41.9153	45.9814	46.0041	0.0884293	-0.000492549
96	42.4743	42.4743	42.4743	4.86211e-09	-5.6361e-09
97	30.8685	33.7126	33.7076	0.0843631	0.000148693
98	221.347	413.315	341.233	0.464459	0.1744
99	34.3806	99.9078	66.2687	0.655877	0.336702
100	10.8062	41.7395	24.401	0.741103	0.415399
101	1973.77	2203.37	2193.39	0.104204	0.0045292
102	27.9612	54.6505	45.0748	0.488363	0.175218
103	11.3942	16.2371	15.0985	0.298261	0.0701248
104	10.4769	25.1847	18.9959	0.583997	0.24574
105	74.7088	79.9195	80.1572	0.065199	-0.00297417
106	252.3	1632.87	847.955	0.845487	0.480696
107	511.662	556.158	557.073	0.0800072	-0.00164426
108	15.2751	15.6588	15.7579	0.0245084	-0.00632912
109	1155.59	1432.59	1388.16	0.193358	0.0310133
110	64.2834	64.591	64.8007	0.00476256	-0.0032455
111	20.3602	36.8191	31.1361	0.447021	0.154349
112	15.5358	16.5715	16.6215	0.0624963	-0.00301933
113	11.555	117.732	44.9269	0.901853	0.618396
114	5.09437	5.20414	5.23533	0.0210935	-0.00599196
115	55.644	55.644	55.644	4.45843e-09	-6.59042e-09
116	9.2841	11.9075	11.4722	0.220318	0.0365622
117	20.6232	192.129	81.8075	0.892659	0.574205
118	20.8225	149.125	68.9117	0.860368	0.537892
119	13.4852	171.578	73.5522	0.921405	0.57132
120	28.4407	28.6777	28.8096	0.00826342	-0.00459868
121	1869.98	1869.98	1869.98	4.94609e-09	-5.23551e-09
122	251.687	794.532	519.09	0.683226	0.346672
123	86.5444	1053.04	385.444	0.917815	0.633971
124	4.13241	30.9968	13.2222	0.866683	0.573434
125	32.5594	69.0559	55.0865	0.528506	0.202292
126	20.5381	22.6041	22.585	0.0913997	0.000846642
127	32.2176	79.4753	56.6931	0.594621	0.286657
128	13.3987	439.564	97.141	0.969518	0.779006
129	64.5088	64.5088	64.5088	4.33332e-09	-6.65155e-09
130	25.8958	57.0359	44.4174	0.545974	0.221238
131	8.54446	10.9992	10.5857	0.223176	0.0375973
132	8.84761	116.084	45.0431	0.923783	0.61198
133	27.6486	553.592	179.037	0.950056	0.67659
134	19.3138	192.707	88.4995	0.899776	0.540755
135	19.1713	119.709	56.6101	0.839851	0.527103
136	1614.53	2298.38	2144.69	0.297535	0.0668701
137	14.9903	30.9124	25.083	0.51507	0.188577
138	7.94394	13.5182	11.8208	0.41235	0.125561
139	27.6536	27.6536	27.6536	3.81633e-09	-6.896e-09
140	316.847	521.987	457.563	0.392997	0.12342
141	156.784	172.099	172.163	0.0889881	-0.000368323
142	11.8708	31.4154	22.2352	0.622133	0.292218
143	19.3973	63.4761	38.9719	0.694416	0.386038
144	18.3624	469.84	134.955	0.960918	0.712764
145	5.88358	57.5864	25.2342	0.89783	0.561802
146	5.65899	88.5518	29.2173	0.936094	0.670054
147	31.6469	196.793	84.976	0.839187	0.568195
148	37.4383	123.242	80.9678	0.696222	0.34302
149	784.124	1177.27	1083.04	0.333948	0.0800408
150	16.7804	75.0007	41.3088	0.776263	0.449221
151	17.2329	38.4485	30.5719	0.551793	0.204861
152	40.1937	46.4234	45.7356	0.134193	0.0148156
153	3.87129	3.94435	3.96758	0.0185237	-0.00588727
154	60.4677	60.4677	60.4677	4.84957e-09	-5.21249e-09
155	226.564	361.699	331.919	0.373611	0.0823341
156	513.174	846.433	758.767	0.393722	0.103571
157	15.8442	222.598	72.9954	0.928821	0.672074
158	20.3548	72.6279	42.8899	0.719738	0.409457
159	88.607	114.301	109.987	0.224793	0.0377449
160	26.974	81.695	54.4445	0.669821	0.333564
161	5.88058	14.608	10.4754	0.59744	0.282895
162	611.268	942.265	859.782	0.351278	0.0875362
163	874.661	1147.92	1103.53	0.238047	0.0386738
164	18.6319	38.1455	30.989	0.511556	0.18761
165	8.01316	466.117	83.283	0.982809	0.821326
166	12.1294	12.1294	12.1294	4.30132e-09	-6.17505e-09
167	132.24	154.991	152.65	0.146785	0.0151041
168	24.5156	25.5891	25.7406	0.0419488	-0.00592236
169	9.33565	56.2027	24.6038	0.833893	0.562232
170	58.0951	1500.85	477.078	0.961292	0.682129
171	10.825	22.9089	18.0195	0.527474	0.213426
172	47.2655	148.931	102.436	0.682636	0.312193
173	37.552	129.125	86.654	0.709182	0.328916
174	146.462	469.861	305.266	0.688287	0.350306
175	15.2377	100.836	48.0307	0.848885	0.523673
176	10.894	21.4975	17.4387	0.493243	0.188802
177	34.9139	37.0735	37.2183	0.0582519	-0.00390496
178	411.639	909.657	724.255	0.547478	0.203814
179	55.1789	118.782	94.0383	0.53546	0.20831
180	7.16998	76.4496	28.8884	0.906213	0.622124
181	21.4744	89.8767	48.4336	0.761068	0.46111
182	17.2605	17.9341	18.0253	0.0375631	-0.00508653
183	2.52351	2.52351	2.52351	4.2143e-09	-6.31768e-09
184	11.5045	25.4613	20.0257	0.548156	0.213485
185	36.0699	80.0628	60.7423	0.549481	0.241317
186	12.2774	12.2774	12.2774	4.90826e-09	-5.26457e-09
187	21.6197	23.3179	23.3748	0.0728265	-0.00244324
188	49.5622	51.5014	51.7953	0.0376519	-0.0057077
189	27.7708	69.6612	50.1434	0.601345	0.280182
190	531.007	721.054	688.442	0.263568	0.045228
191	4.95243	56.2374	18.1398	0.911937	0.677442
192	21.4495	102.252	52.2353	0.79023	0.489153
193	1452.3	3608.09	2754.27	0.597488	0.23664
194	19.7195	45.4709	34.9198	0.566328	0.232039
195	92.1183	199.593	161.707	0.538469	0.189816
196	396.858	3154.52	1302.28	0.874194	0.58717
197	73.4282	137.678	114.848	0.466668	0.16582
198	4.53973	4.79119	4.81672	0.052485	-0.00532756
199	17.456	30.0372	26.7775	0.418856	0.108522
200	63.268	95.481	90.3736	0.337376	0.0534918
201	4.16949	34.1228	13.7847	0.877809	0.596026
202	27.2808	55.615	42.4771	0.509471	0.23623
203	133.462	201.914	185.102	0.339014	0.0832611
204	22.4767	68.3442	46.494	0.671126	0.319707
205	39.8962	74.7459	64.1766	0.466242	0.141402
206	140.418	1555.44	514.474	0.909725	0.669243
207	216.945	239.006	238.79	0.0923011	0.000903177
208	74.3283	87.6674	86.5581	0.152156	0.0126533
209	4.7761	4.88217	4.9102	0.0217262	-0.00574201
210	15.1008	16.1818	16.2354	0.066803	-0.00331406
211	12.0083	16.1978	15.5154	0.258646	0.0421347
212	69.4872	85.8304	83.712	0.190412	0.0246815
213	12.5506	28.4884	22.1891	0.559447	0.221117
214	30.2721	200.377	88.6605	0.848924	0.557531
215	21.1365	40.6932	33.0483	0.480589	0.187868
216	17.7013	37.777	28.7991	0.531426	0.237656
217	25.9356	47.7076	40.6362	0.456362	0.148224
218	53.4092	140.994	96.0497	0.621196	0.318769
219	23.7915	23.7915	23.7915	4.5089e-09	-5.62093e-09
220	11.4965	29.302	21.5915	0.607656	0.263138
221	12.8075	36.7527	24.1559	0.651522	0.342746
222	6.5959	33.243	16.7807	0.801586	0.49521
223	117.25	380.277	245.991	0.691671	0.353127
224	25.8469	62.7382	48.3431	0.58802	0.229447
225	93.8657	143.514	130.055	0.345947	0.0937777
226	6.09444	28.4004	14.9667	0.78541	0.473013
227	262.868	294.555	293.948	0.107576	0.00206003
228	8.62846	35.2741	19.9287	0.755388	0.435032
229	13.5852	112.949	47.9789	0.879723	0.575218
230	14.7763	16.7946	16.7196	0.120175	0.00446629
231	8.12297	40.3181	20.1857	0.798528	0.499339
232	14.2629	31.9718	24.2865	0.55389	0.240376
233	17.5861	19.1817	19.1876	0.0831836	-0.000308855
234	1586.62	2222.5	2094.77	0.286111	0.0574733
235	8.60793	22.6552	16.397	0.620047	0.276239
236	22.5975	31.7585	29.9346	0.28846	0.0574305
237	15.447	226.44	72.0193	0.931783	0.68195
238	11.3767	36.4263	22.477	0.687679	0.382945
239	41.6338	115.978	81.9236	0.641018	0.293626
240	28.6718	28.6718	28.6718	4.52134e-09	-5.61587e-09
241	14.4284	56.3813	33.9606	0.744092	0.397662
242	43.0139	64.1469	58.7117	0.329448	0.0847313
243	61.9965	71.6939	71.0244	0.135261	0.00933819
244	11.7188	29.8782	22.0642	0.60778	0.261527
245	11.8048	22.8078	18.6489	0.482423	0.182346
246	24.2472	24.2472	24.2472	4.0555e-09	-5.97321e-09
247	16.3176	29.565	25.0536	0.448078	0.152591
248	62.7145	102.884	88.8817	0.390436	0.1361
249	11.8385	44.2658	26.7207	0.732558	0.396357
250	4.17763	8.46611	6.86279	0.506547	0.189381
251	56.2762	81.2108	74.8873	0.307035	0.0778655
252	18.6713	25.7504	24.3825	0.274912	0.0531213
253	242.139	257.534	258.498	0.0597769	-0.00374406
254	154.52	186.706	183.386	0.172389	0.0177834
255	11.5758	18.8558	16.5411	0.38609	0.122759
256	2.3897	106.904	25.3106	0.977646	0.76324
257	5.71946	24.6641	12.9905	0.768106	0.473304
258	12.6082	63.5185	31.5771	0.801504	0.502867
259	17.6668	43.7799	31.7181	0.596463	0.275509
260	269.761	269.761	269.761	4.77277e-09	-5.77288e-09
261	23.1356	104.408	54.4889	0.778412	0.478117
262	41.0363	66.6258	58.8232	0.384078	0.117111
263	7.70113	37.5224	19.7002	0.794759	0.474975
264	8.27721	35.1179	19.9572	0.764302	0.431708
265	26.8648	52.7481	43.9914	0.490697	0.16601
266	7.83729	17.9639	13.5824	0.563719	0.243905
267	65.8575	2357.65	520.361	0.972067	0.779288
268	24.1925	24.1925	24.1925	4.54879e-09	-5.59884e-09
269	7.45552	38.4333	21.0828	0.806014	0.451445
270	12.9451	27.9948	22.0449	0.537588	0.212536
271	9.7184	51.641	23.7139	0.811809	0.540794
272	41.9079	191.431	95.6516	0.781082	0.500335
273	7.65699	31.3836	18.014	0.756019	0.426006
274	5.74031	14.5031	10.4468	0.6042	0.279682
275	20.1269	562.828	135.743	0.96424	0.758819
276	977.038	1682.57	1471.87	0.419317	0.125225
277	135.456	340.877	256.623	0.602625	0.247168
278	9.98792	26.6442	18.12	0.625137	0.319928
279	8.07486	40.3988	21.1983	0.800121	0.475274
280	19.3965	999.239	168.272	0.980589	0.8316
281	22.3415	404.741	137.402	0.9448	0.660518
282	172.68	225.295	215.68	0.233537	0.0426743
283	34.8827	53.5989	49.0161	0.34919	0.0855015
284	34.1959	51.5046	46.2673	0.336061	0.101686
285	5.43116	24.7011	12.0443	0.780125	0.512401
286	39.7737	39.7737	39.7737	4.39038e-09	-5.95109e-09
287	15.0505	33.7262	25.9491	0.553743	0.230596
288	32.4098	53.1887	47.9021	0.390664	0.0993936
289	53.8136	5758.31	1036.23	0.990655	0.820046
290	4.07235	35.3571	13.8199	0.884822	0.609134
291	49.0441	49.0441	49.0441	4.78715e-09	-6.18502e-09
292	8.32805	50.5391	24.0443	0.835216	0.524244
293	10.7478	104.767	38.2871	0.897412	0.634549
294	17.9119	28.8655	25.7799	0.379472	0.106898
295	10.4854	29.1545	19.954	0.640348	0.315575
296	90.2321	96.0116	96.4322	0.0601962	-0.00438075
297	4.60654	11.7539	8.71097	0.608085	0.258888
298	9.23523	11.1565	10.9586	0.172211	0.0177419
299	283.719	410.437	386.662	0.308739	0.0579253
300	135.972	226.637	201.797	0.400044	0.109601
301	23.9132	34.6037	32.2309	0.308941	0.0685707
302	49.7684	94.5816	76.6886	0.473804	0.189181
303	44.2608	1852.79	501.419	0.976111	0.729371
304	17.0256	191.929	63.2431	0.911292	0.670487
305	22.2753	43.8693	34.8798	0.492236	0.204916
306	12.3107	91.1172	38.1484	0.864891	0.581326
307	28.8697	60.037	46.6293	0.519135	0.223324
308	39.6191	46.9261	46.1074	0.155712	0.0174461
309	2.3664	98.2564	24.1157	0.975916	0.754564
310	88.9227	154.146	132.79	0.423128	0.138542
311	3.97478	11.2581	7.9485	0.646939	0.293972
312	7.27649	17.8183	13.4951	0.591628	0.242625
313	3.38966	76.2284	19.6342	0.955533	0.742429
314	16.5477	28.8915	25.6198	0.427248	0.113243
315	10.6752	25.8059	19.6519	0.586326	0.238473
316	4.5004	5.13863	5.11381	0.124201	0.00483033
317	83.3247	124.765	117.344	0.332147	0.0594797
318	15.9341	28.7061	24.1266	0.444922	0.15953
319	623.871	3060.57	1580.18	0.796159	0.483697
320	20.3384	122.252	63.0435	0.833636	0.484315
321	6.93216	29.483	15.5544	0.764876	0.472427
322	57.5546	193.853	123.17	0.703102	0.364621
323	103.652	103.652	103.652	4.32816e-09	-5.83044e-09
324	56.4693	115.874	93.0795	0.512666	0.196718
325	22.8628	46.7121	37.6881	0.510561	0.193185
326	17.3483	17.5071	17.5909	0.0090697	-0.00478943
327	23.4398	72.5413	49.8445	0.676877	0.31288
328	38.2732	73.7911	61.2233	0.481331	0.170316
329	39.7154	81.3978	65.7583	0.512082	0.192136
330	42.338	43.0709	43.3186	0.0170173	-0.00575085
331	23.3793	89.43	51.1739	0.738575	0.427777
332	41.9131	41.9131	41.9131	4.34539e-09	-6.28698e-09
333	113.476	118.374	118.98	0.0413774	-0.00511472
334	16.73	42.8719	32.6986	0.609768	0.237297
335	15.5764	63.8436	36.5472	0.756022	0.427552
336	7.41803	20.3129	13.9499	0.634812	0.313248
337	69.4069	97.9859	92.8434	0.291665	0.0524825
338	14.5502	29.193	23.7781	0.501585	0.185488
339	3.98538	42.1981	15.7063	0.905555	0.627795
340	4.67425	57.5384	18.135	0.918763	0.684819
341	3.33733	28.3502	10.9111	0.882282	0.61513
342	9.53562	36.9598	20.5603	0.742	0.443713
343	213.735	213.735	213.735	3.711e-09	-6.41654e-09
344	5.56357	49.7741	19.3275	0.888224	0.611696
345	34.7892	82.721	59.8607	0.57944	0.276354
346	65.5866	113.099	100.58	0.420096	0.110688
347	7.17929	25.2105	15.9243	0.715226	0.368347
348	38.0702	38.0702	38.0702	4.64399e-09	-5.83934e-09
349	78.8834	78.8834	78.8834	4.67195e-09	-5.63043e-09
350	650.092	863.708	827.9	0.247324	0.0414582
351	53.1777	1037.56	281.332	0.948747	0.728853
352	8.95398	20.297	15.3012	0.558852	0.246137
353	1.76546	3.04332	2.59682	0.419891	0.146713
354	16.6534	235.306	72.8663	0.929226	0.690334
355	18.4569	21.3801	21.2066	0.136728	0.00811457
356	22.3509	52.6631	40.5621	0.575587	0.229782
357	33.7645	300.182	121.005	0.88752	0.596895
358	19.9975	26.8335	25.6521	0.254755	0.0440252
359	3.31552	6.82047	5.35262	0.513886	0.215213
360	496.561	525.599	527.422	0.0552462	-0.00346866
361	10.7194	45.4443	26.2724	0.76412	0.421877
362	3.26022	17.682	9.12785	0.815619	0.483777
363	15.5824	44.3037	30.2444	0.648281	0.31734
364	57.633	73.1608	71.0374	0.212242	0.0290229
365	19.3348	115.862	52.1215	0.833123	0.550142
366	88.6037	165.274	137.348	0.463899	0.168967
367	30.0972	41.4556	39.3464	0.273989	0.0508793
368	273.148	292.076	292.812	0.0648045	-0.00252206
369	16.0996	28.6332	24.734	0.43773	0.136178
370	17.4556	32.2642	27.5128	0.458978	0.147265
371	17.3019	23.9873	22.4938	0.278705	0.0622617
372	13.3557	31.8937	23.7496	0.581244	0.255351
373	12.4189	23.8046	19.9814	0.4783	0.160608
374	12.6428	92.075	37.4706	0.86269	0.593042
375	82.5354	82.5354	82.5354	3.98669e-09	-7.49318e-09
376	39.8452	104.408	75.5137	0.61837	0.276744
377	43.6173	99.5219	76.8447	0.561732	0.227861
378	5.8101	18.5575	12.1803	0.686914	0.343645
379	48.8711	55.5861	55.2811	0.120803	0.0054868
380	13.0262	32.7067	24.7815	0.601727	0.24231
381	908.643	1279.27	1206.66	0.289715	0.0567559
382	24.0825	97.0124	56.2218	0.751759	0.420468
383	147.009	252.124	214.468	0.416915	0.149354
384	8.93716	81.3622	30.7491	0.890156	0.622072
385	16.5372	32.9801	27.1753	0.49857	0.17601
386	36.7111	87.82	65.5283	0.581973	0.253834
387	26.5807	33.0706	32.2457	0.196242	0.024942
388	178.621	222.926	215.841	0.198741	0.0317828
389	42.6535	44.3496	44.6064	0.0382448	-0.00579003
390	99.369	148.333	137.967	0.330094	0.0698798
391	20.0915	25.8903	24.9008	0.223973	0.0382177
392	115.518	121.829	122.347	0.0518015	-0.00425238
393	25.4493	50.6406	40.7967	0.497452	0.194387
394	4.95446	376.259	62.1837	0.986832	0.834732
395	173.639	264.707	245.66	0.344031	0.0719536
396	24.0838	62.1594	46.0021	0.612547	0.259934
397	17.5359	64.1862	38.1867	0.726796	0.405064
398	220.437	281.55	271.096	0.217059	0.0371284
399	12.3335	30.8868	23.4273	0.600688	0.241512
400	7.23681	14.8403	11.9181	0.512356	0.196915
401	23.6408	38.3737	34.4662	0.383934	0.101829
402	38.0992	79.8273	62.9231	0.52273	0.211759
403	17.8822	183.886	61.4681	0.902754	0.665727
404	13.2161	18.0927	17.0938	0.269532	0.0552107
405	4.86751	9.03924	7.67175	0.461513	0.151283
406	12.2025	27.1275	20.8154	0.55018	0.232683
407	15.6697	17.9785	17.8676	0.128423	0.0061705
408	20.6188	67.5481	43.8449	0.694753	0.350908
409	22.8282	69.1919	47.3676	0.670074	0.315416
410	373.565	380.161	382.228	0.017351	-0.00543708
411	35.2562	72.7293	56.2288	0.51524	0.226875
412	37.1329	55.5412	51.1926	0.331435	0.0782953
413	13.147	20.0709	18.0708	0.344972	0.0996518
414	12.7478	26.2177	21.3844	0.51377	0.184351
415	40.0199	95.0802	71.5004	0.579093	0.247999
416	109.602	191.593	169.608	0.427942	0.114745
417	7.8071	42.4547	21.3138	0.816107	0.497964
418	42.341	80.9427	67.5179	0.476901	0.165856
419	25.6304	114.438	64.2484	0.776033	0.438577
420	17.0149	59.8915	37.8271	0.715904	0.368407
421	3.72968	552.217	84.4728	0.993246	0.84703
422	10.3218	142.387	47.235	0.927509	0.668263
423	14.0043	33.7044	25.1807	0.584496	0.252895
424	9.48755	48.3693	22.4772	0.803852	0.5353
425	13.7854	52.4969	29.0267	0.737405	0.447077
426	10.8331	130.815	40.712	0.917188	0.688781
427	11.6205	45.2207	24.2916	0.743027	0.462821
428	77.1891	101.219	96.7439	0.237405	0.0442116
429	12.4458	53.6688	34.6973	0.768099	0.353492
430	34.1	64.4607	54.401	0.470995	0.156059
431	27.1603	33.292	32.6438	0.18418	0.0194715
432	35.9449	53.77	48.6787	0.331507	0.0946869
433	20.8564	42.5183	33.8791	0.509473	0.203188
434	89.1795	123.902	116.452	0.280244	0.0601336
435	31.9294	64.7186	52.1895	0.506642	0.193593
436	24.8318	28.7953	28.6006	0.137645	0.00676364
437	8.07825	41.4962	22.1584	0.805326	0.466015
438	3.12224	13.5495	6.8612	0.769568	0.49362
439	75.635	1184.89	311.476	0.936167	0.737128
440	92.3012	92.3012	92.3012	4.90438e-09	-4.76105e-09
441	11.9827	44.4651	32.2723	0.730515	0.274211
442	9.81037	31.0056	20.3489	0.683594	0.343703
443	15.9937	28.6778	24.8274	0.442298	0.134265
444	341.992	581.254	512.565	0.411631	0.118173
445	860.722	1419.58	1250.28	0.393678	0.119261
446	45.7554	82.3599	68.642	0.444446	0.166561
447	12.7522	179.501	52.7698	0.928957	0.70602
448	3.52575	571.003	80.9924	0.993825	0.858158
449	12.4575	38.4739	25.0273	0.676208	0.349498
450	23.0884	139.195	61.823	0.834128	0.555853
451	15.1956	18.6415	18.2549	0.184854	0.0207381
452	16.0024	76.1304	38.5917	0.789803	0.493085
453	414.445	537.029	517.706	0.228263	0.035981
454	72.9133	100.525	95.4858	0.274674	0.0501276
455	15.1372	473.584	101.143	0.968037	0.786432
456	12.0147	63.8472	31.3582	0.811822	0.508856
457	105.286	5227.03	1083.73	0.979857	0.792668
458	18.4594	71.5812	41.7422	0.742119	0.416856
459	8.07301	28.3843	18.067	0.715582	0.363486
460	46.8518	255.761	129.107	0.816814	0.495205
461	54.7026	224.33	131.637	0.756151	0.4132
462	14.7641	50.248	31.5007	0.706175	0.373096
463	10.0874	138.128	46.7373	0.926971	0.661638
464	119.167	121.516	122.226	0.0193338	-0.00583814
465	16.7997	49.044	33.1235	0.657457	0.324617
466	88.7559	91.8676	92.3965	0.0338718	-0.00575659
467	8.1388	317.77	72.4638	0.974388	0.771961
468	5.02733	6.96169	6.57339	0.277858	0.0557774
469	15.7247	398.169	102.644	0.960507	0.74221
470	40.3729	41.4086	41.6624	0.0250121	-0.00612832
471	53.647	59.7241	59.5349	0.101753	0.0031685
472	122.461	166.94	157.746	0.266439	0.0550707
473	2.26695	186.036	30.8426	0.987814	0.834211
474	80.1845	92.9059	91.893	0.136928	0.0109022
475	21.338	52.2568	38.5041	0.59167	0.263175
476	27.1478	48.222	41.6368	0.437023	0.136558
477	10.9667	53.5066	28.1927	0.79504	0.473098
478	110.288	214.971	181.505	0.486963	0.155677
479	22.5957	53.2183	39.4534	0.575416	0.25865
480	41.3637	149.816	96.2395	0.723904	0.357617
481	9.16388	40.3112	22.4913	0.772672	0.442058
482	112.017	147.815	140.655	0.242182	0.0484408
483	14.6345	43.0812	29.4068	0.660304	0.31741
484	27.7327	68.3317	51.2937	0.594146	0.249342
485	18.6417	111.089	55.9657	0.832192	0.496211
486	32.0368	55.6574	48.7357	0.424393	0.124363
487	59.1348	151.033	108.22	0.608463	0.283465
488	16.0441	19.6181	19.238	0.182178	0.0193741
489	36.5853	71.8978	59.8228	0.491148	0.167947
490	28.2435	85.7181	60.0884	0.670507	0.299
491	110.209	688.23	348.949	0.839865	0.492976
492	10.3044	32.9258	21.2604	0.687043	0.354295
493	22.2388	50.3584	38.743	0.55839	0.230655
494	35.0653	69.775	56.5334	0.497452	0.189775
495	16.6976	38.7834	29.723	0.569465	0.233614
496	58.153	65.768	65.3874	0.115786	0.00578697
497	18.7839	46.5236	34.0097	0.59625	0.268979
498	13.4492	54.5471	30.466	0.753439	0.441473
499	8.54527	62.3402	27.7963	0.862925	0.554119
500	41.2637	43.1204	43.3474	0.0430596	-0.00526431
501	8.37946	45.9581	21.9461	0.817672	0.522475
502	9.43245	21.3208	16.4427	0.557595	0.228797
503	31.1357	57.996	48.3475	0.463141	0.166365
504	35.3211	57.6826	50.4384	0.387665	0.125588
505	6.48398	18.1213	12.6936	0.64219	0.299519
506	99.8856	123.356	120.263	0.190263	0.0250701
507	2258.31	3406.5	3122.37	0.337059	0.0834094
508	32.3769	85.4957	61.6158	0.621304	0.279312
509	31.3759	37.4669	36.8267	0.162569	0.0170879
510	81.8522	94.9123	93.1108	0.137602	0.0189809
511	15.7232	39.1639	28.7412	0.598527	0.26613
512	5.55475	408.561	66.5357	0.986404	0.837146
513	13.5805	31.9684	21.9456	0.575191	0.313522
514	6.88741	15.4915	11.6927	0.555407	0.245218
515	10.6765	63.7708	30.0123	0.832581	0.529373
516	2.89399	8.6469	5.5816	0.665315	0.354497
517	5.90164	21.2199	13.1885	0.721881	0.378485
518	52.3308	58.9654	58.731	0.112518	0.00397516
519	9.11046	46.3932	26.0931	0.803625	0.437565
520	8.04857	31.8799	19.1403	0.747535	0.399612
521	11.0493	28.8027	20.9015	0.616379	0.274322
522	35.7401	42.6844	41.9766	0.162689	0.0165829
523	11.6456	22.8803	18.6635	0.491022	0.184295
524	24.5021	108.328	60.0816	0.773815	0.445372
525	19.1318	21.5134	21.4489	0.110703	0.00299706
526	11.193	13.7194	13.4131	0.184146	0.0223225
527	15.4152	77.8776	39.7105	0.802059	0.49009
528	13.9733	101.837	41.5657	0.862788	0.59184
529	15.8125	32.9491	27.0627	0.520092	0.17865
530	4.14912	163.252	30.7834	0.974585	0.811437
531	21.2177	24.5953	24.4222	0.137327	0.00703959
532	108.146	132.694	128.83	0.184999	0.0291196
533	23.6819	106.226	56.3422	0.777061	0.4696
534	7.92174	117.821	33.2782	0.932765	0.717553
535	11.5745	32.4698	22.2475	0.643529	0.314823
536	10.6628	14.8006	13.9744	0.279567	0.0558192
537	20.6656	41.4091	33.5277	0.500941	0.19033
538	18.6681	69.9733	42.5417	0.733211	0.392029
539	61.9697	68.1705	68.0364	0.0909594	0.00196633
540	26.9711	57.1646	47.0265	0.528186	0.17735
541	132.708	4955.87	932.475	0.973222	0.811844
542	10.0568	21.723	16.9786	0.537043	0.218403
543	41.5367	44.7044	44.8294	0.0708585	-0.00279647
544	23.1184	60.8078	44.8148	0.619812	0.263008
545	10.9356	28.4125	20.6966	0.615114	0.271568
546	98.6246	103.213	103.76	0.0444514	-0.00530587
547	13.9619	16.6473	16.3732	0.161314	0.0164651
548	17.9726	126.045	54.3927	0.857411	0.568467
549	31.7735	176.338	86.3124	0.819814	0.510528
550	30.9594	741.521	176.785	0.958249	0.761592
551	82.6316	816.986	285.62	0.898858	0.650398
552	20.9842	24.0179	23.8633	0.12631	0.00643605
553	46.5511	46.5853	46.6184	0.000734339	-0.000711203
554	62.3464	68.4652	68.4734	0.089372	-0.000119168
555	18.3799	164.712	63.7056	0.888412	0.61323
556	13.2018	650.424	119.507	0.979703	0.816262
557	9.28785	203.461	47.9361	0.954351	0.764397
558	21.127	800.257	175.293	0.9736	0.780954
559	62.1245	4391.14	704.852	0.985852	0.839483
560	35.1467	587.54	160.292	0.94018	0.727181
561	62.2459	1628.14	379.215	0.961769	0.767087
562	53.1941	53.1941	53.1941	4.64151e-09	-5.71666e-09
563	12.0331	47.6961	27.4025	0.747713	0.425476
564	6.73813	147.243	35.0171	0.954238	0.762181
565	117.935	119.924	120.606	0.0165918	-0.00568434
566	16.6559	19.2979	19.1323	0.136909	0.0085851
567	4.92825	13.0569	9.48513	0.622556	0.273554
568	25.794	832.59	178.947	0.96902	0.785072
569	5.9758	787.428	119.534	0.992411	0.848197
570	4.16845	37.9727	14.036	0.890225	0.630367
571	48.8315	194.707	117.425	0.749205	0.396915
572	21.8586	52.6343	37.2005	0.584707	0.293228
573	18.8243	100.952	51.0037	0.813532	0.494771
574	92.7509	299.639	195.225	0.690458	0.348466
575	41.749	142.988	89.1299	0.708024	0.376662
576	14.9723	57.3746	33.5314	0.739043	0.41557
577	14.7266	40.2812	28.621	0.634405	0.289471
578	56.4808	746.263	230.864	0.924315	0.690639
579	124.266	302.091	218.807	0.588648	0.275694
580	13.9901	372.649	89.1158	0.962458	0.760858
581	740.798	1367.73	1141.1	0.458372	0.165698
582	52.6611	75.0414	70.7092	0.29824	0.0577305
583	23.2154	24.7302	24.8259	0.0612523	-0.00386772
584	45.0504	145.794	96.0387	0.690999	0.341271
585	9.17602	13.1807	12.3996	0.303827	0.0592566
586	16.9987	51.0577	33.3991	0.667069	0.345855
587	7.71392	757.606	120.076	0.989818	0.841506
588	3.26383	14.3285	8.52853	0.772214	0.404785
589	5.65967	51.2533	17.8164	0.889574	0.652384
590	14.0964	64.1472	32.8391	0.780249	0.488067
591	54.9538	163.752	115.765	0.664408	0.293045
592	6.98497	9.91423	9.34543	0.29546	0.0573728
593	65.1991	69.1559	69.4422	0.0572161	-0.00413951
594	14.3886	15.9378	15.9249	0.0972024	0.000807834
595	38.3407	150.117	86.8319	0.744594	0.421572
596	35.7893	73.1657	58.284	0.510846	0.203398
597	8.32339	14.2854	12.421	0.41735	0.130509
598	9.93899	24.4565	18.1646	0.593606	0.25727
599	33.3401	51.166	46.6486	0.348392	0.0882888
600	1.3247	15.3957	5.7202	0.913956	0.628454
601	20.0666	170.597	62.6275	0.882374	0.632892
602	91.3399	96.0811	96.5697	0.0493453	-0.00508535
603	26.1306	1084.43	213.693	0.975904	0.802943
604	55.9473	119.999	92.1087	0.533768	0.232421
605	17.3842	74.8873	38.3015	0.767861	0.488545
606	113.988	192.373	164.684	0.407465	0.143934
607	20.6163	22.961	22.93	0.102119	0.00135077
608	15.6642	17.3634	17.3353	0.0978625	0.00162119
609	22.6042	55.3085	39.6771	0.591306	0.282623
610	20.8542	46.5436	35.8927	0.551943	0.228837
611	27.2094	64.6117	47.0738	0.578878	0.271434
612	37.3577	55.5924	50.4283	0.328008	0.0928921
613	14.3433	49.2932	29.9387	0.709021	0.392641
614	4.34549	14.9358	9.22398	0.709056	0.382426
615	92.4875	96.7905	97.2882	0.0444569	-0.00514154
616	44.748	66.8891	60.297	0.331013	0.098552
617	26.9777	28.6114	28.7371	0.057101	-0.00439363
618	152.323	791.21	377.531	0.807481	0.522843
619	7.31158	8.62449	8.55654	0.15223	0.00787901
620	34.6616	37.2278	37.3405	0.0689318	-0.00302545
621	27.7319	83.5557	54.5297	0.668103	0.347385
622	41.6887	45.4073	45.4557	0.081894	-0.00106771
623	7.99726	7.99726	7.99726	4.72167e-09	-5.5092e-09
624	117.022	148.434	144.026	0.211623	0.0296964
625	28.852	29.9618	30.1404	0.0370399	-0.00596185
626	11.5454	108.615	38.2643	0.893704	0.647707
627	17.0843	60.8396	39.5495	0.719191	0.349937
628	15.6334	30.1254	24.6655	0.481055	0.181241
629	45.9909	523.253	169.625	0.912106	0.675825
630	87.869	167.605	139.794	0.475739	0.165936
631	408.15	486.214	478.962	0.160555	0.0149157
632	7.70231	8.0235	8.07024	0.0400309	-0.00582587
633	12.4008	15.3767	14.9345	0.193535	0.0287545
634	2412.74	2779.03	2748.82	0.131804	0.0108724
635	71.6542	72.0994	72.3648	0.00617371	-0.00368165
636	96.5075	104.361	104.393	0.0752526	-0.000308596
637	11.2912	20.0423	16.9651	0.436633	0.153537
638	23.1005	23.8531	23.9998	0.0315485	-0.00615254
639	15.1877	17.8506	17.4988	0.149178	0.0197056
640	53.605	53.605	53.605	4.45509e-09	-5.98729e-09
641	23.9609	25.0631	25.1968	0.043975	-0.00533575
642	157.523	205.051	195.159	0.231786	0.0482393
643	30.687	44.6385	41.8762	0.312544	0.0618823
644	11.6793	21.4204	18.108	0.454757	0.154637
645	221.292	221.292	221.292	4.51433e-09	-5.7806e-09
646	1526.97	1875.33	1818.08	0.18576	0.0305282
647	3734.14	4562.88	4419.04	0.181625	0.0315224
648	66.2927	66.2927	66.2927	4.93569e-09	-5.40142e-09
649	40.0838	61.596	55.1706	0.349247	0.104316
650	1159.87	1266.41	1265.54	0.0841258	0.000684202
651	107.932	158.277	147.477	0.318086	0.0682342
652	45.837	57.1461	55.5841	0.197899	0.0273351
653	371.729	403.187	403.686	0.0780225	-0.00123877
654	22.4455	34.9386	31.6682	0.357572	0.093603
655	17.2987	57.2109	44.014	0.697633	0.230671
656	27.215	28.026	28.1943	0.0289386	-0.00600249
657	905.905	1079.88	1060.6	0.161102	0.0178509
658	81.123	84.9654	85.4214	0.0452227	-0.0053671
659	89.0613	89.5688	89.8962	0.00566563	-0.00365581
660	68.7101	69.1392	69.4061	0.00620624	-0.00386062
661	18.6345	35.0866	29.2514	0.4689	0.166308
662	33.422	52.1925	47.5155	0.35964	0.0896106
663	48.3003	63.6653	60.2911	0.24134	0.0529999
664	51.5363	65.4796	63.2505	0.212941	0.0340424
665	158.35	220.801	205.994	0.282838	0.0670572
666	473.317	509.591	510.674	0.0711829	-0.00212477
667	47.5511	55.9577	54.9113	0.150231	0.018699
668	64.3819	79.3611	77.593	0.188747	0.0222792
669	1406.01	2869.42	2291.84	0.510002	0.201288
670	211.312	250.293	244.558	0.155741	0.0229144
671	7.34264	13.5085	11.3323	0.456442	0.161097
672	37.4076	63.5888	55.2931	0.411727	0.130458
673	237.243	240.77	242.055	0.0146511	-0.00533709
674	50.1814	58.7875	57.7045	0.146392	0.0184214
675	3.68442	6.30322	5.47726	0.41547	0.131038
676	33.4515	48.6669	45.2671	0.312643	0.0698592
677	33.0243	35.4088	35.5185	0.067341	-0.00309801
678	31.8207	64.5816	52.2966	0.507279	0.190225
679	26.1821	894.155	192.557	0.970719	0.78465
680	204.913	294.588	272.944	0.304408	0.0734702
681	617.547	695.765	692.584	0.112419	0.00457128
682	1434.14	1969.46	1854.57	0.271812	0.0583342
683	19.6786	24.1636	23.6346	0.18561	0.021891
684	14.4104	27.2142	22.7531	0.470484	0.163927
685	4.27309	14.5196	10.0574	0.705702	0.30732
686	5.60123	10.216	8.80495	0.451722	0.138124
687	124.292	141.292	140.796	0.120316	0.00350764
688	7.81157	24.0323	15.7381	0.674955	0.345128
689	5.64065	13.3464	10.2126	0.577367	0.234806
690	5.2961	12.8853	9.73109	0.588982	0.244794
691	18.6824	43.9654	33.3351	0.575065	0.241788
692	15.9002	17.5635	17.5243	0.0947013	0.00223288
693	14.681	43.6712	29.7867	0.66383	0.317933
694	8.4326	29.4011	17.6313	0.713188	0.400319
695	19.5199	36.9476	30.7695	0.471686	0.167211
696	2.14122	7.56441	4.76182	0.716935	0.370496
697	8.09556	13.3488	11.8075	0.393537	0.115465
698	13.2454	21.4293	19.0337	0.381901	0.111791
699	14.5207	30.7776	24.2831	0.528206	0.211016
700	4.37306	12.399	8.45501	0.647304	0.318086
701	208.961	345.097	297.515	0.394486	0.137879
702	8.4489	10.9706	10.5462	0.229861	0.03869
703	17.6037	49.5184	33.1795	0.644502	0.329956
704	86.3751	168.136	136.457	0.48628	0.188416
705	935.882	982.834	987.534	0.0477716	-0.00478262
706	11.2187	30.9643	21.9181	0.637691	0.29215
707	17.3022	66.5418	38.9955	0.73998	0.41397
708	5.61171	13.1423	9.65416	0.573003	0.265411
709	1480.79	1557.59	1565.7	0.0493068	-0.00520087
710	10.4222	65.6655	29.9913	0.841283	0.543271
711	35.4247	156.178	90.3782	0.773178	0.421315
712	118.093	200.575	174.163	0.411228	0.131683
713	5.87672	11.8392	9.68907	0.503622	0.181611
714	76.1445	100.668	95.9453	0.243608	0.0469127
715	713.92	713.92	713.92	4.79943e-09	-5.42199e-09
716	26.1926	75.2473	49.7909	0.651913	0.338303
717	3.13084	7.16349	5.5088	0.562946	0.230989
718	57.6917	60.1387	60.488	0.0406887	-0.00580795
719	44.8225	86.3388	70.1526	0.480854	0.187473
720	199.458	252.884	245.821	0.211267	0.027933
721	54.7318	85.4316	76.8693	0.35935	0.100225
722	10.5533	17.6095	15.6452	0.400707	0.111552
723	194.724	291.903	267.485	0.332917	0.0836532
724	13.5909	35.3632	24.8402	0.615676	0.297571
725	352.461	1227.73	740.969	0.712916	0.396473
726	57.2623	59.5116	59.8677	0.0377958	-0.00598329
727	18.5397	75.1796	43.7014	0.753394	0.418707
728	55.0502	180.616	113.182	0.695209	0.37336
729	25.4221	65.1735	45.7507	0.609932	0.298017
730	45.784	241.355	127.426	0.810304	0.472039
731	42.1621	69.5165	61.495	0.393495	0.11539
732	338.523	408.561	402.593	0.171426	0.014609
733	13.0967	32.2559	23.2039	0.593974	0.28063
734	114.47	157.538	148.058	0.273382	0.0601731
735	52.5413	95.5361	78.8171	0.450037	0.175002
736	124.27	199.967	179.264	0.378548	0.103531
737	806.098	806.098	806.098	4.88645e-09	-5.41365e-09
738	39.7927	98.6907	71.6226	0.596794	0.274272
739	5.43033	14.4382	10.7286	0.623892	0.256932
740	14.3857	15.7799	15.7664	0.0883565	0.000857409
741	49.4305	82.6057	72.8087	0.40161	0.1186
742	172.375	224.588	215.193	0.232483	0.0418328
743	173.739	471.128	327.349	0.631228	0.30518
744	5.05082	96.0424	25.0054	0.947411	0.739642
745	10.0009	48.5109	26.5813	0.793843	0.452055
746	17.9875	36.0241	28.8941	0.500682	0.197922
747	16.6884	50.0065	32.2507	0.666275	0.35507
748	86.9328	86.9328	86.9328	4.8424e-09	-5.52018e-09
749	4.25052	11.5741	8.11183	0.632756	0.29914
750	10.2367	16.6349	14.7862	0.384627	0.111135
751	79.2577	121.746	111.846	0.348993	0.0813173
752	897.276	1093.51	1074.19	0.179456	0.0176711
753	4.51406	29.6767	13.3904	0.847892	0.548792
754	28.918	42.0697	39.1517	0.312618	0.0693603
755	17.1812	61.7455	36.4887	0.721742	0.409047
756	91.8052	168.352	142.419	0.454683	0.154039
757	28.6385	30.3577	30.4866	0.0566335	-0.00424414
758	219.241	296.26	281.605	0.259972	0.0494648
759	19.0258	41.1274	33.1597	0.537394	0.193732
760	345.33	427.497	419.282	0.192205	0.0192173
761	34.6553	49.2865	46.6954	0.296861	0.0525728
762	143.541	263.221	219.153	0.454676	0.167419
763	9.55461	17.8735	14.7685	0.465432	0.173721
764	20.355	50.7501	36.1343	0.598917	0.287995
765	38.1003	68.8879	59.3992	0.446924	0.137741
766	67.8313	69.2913	69.7216	0.02107	-0.00621109
767	40.425	185.446	97.535	0.782012	0.474051
768	2.5732	98.3404	20.5341	0.973834	0.791193
769	19.321	58.8901	38.2524	0.671915	0.350444
770	9.95663	41.3694	23.3774	0.759324	0.434911
771	15.4103	52.7196	33.7201	0.707693	0.360387
772	5.01954	18.3733	10.9264	0.726802	0.405313
773	8.0872	80.5992	28.4278	0.899662	0.647294
774	30.6766	66.5475	53.2619	0.539027	0.19964
775	107.099	288.712	204.626	0.629044	0.291244
776	104.408	262.958	189.121	0.602948	0.280796
777	6.32679	31.4727	16.5171	0.798975	0.475191
778	20.0245	76.299	45.9679	0.737552	0.397529
779	114.41	298.254	213.678	0.616401	0.28357
780	142.702	359.231	259.28	0.602758	0.278237
781	149.981	406.869	290.364	0.631376	0.286345
782	130.041	208.099	185.737	0.375097	0.107458
783	1073.2	1382.31	1334.87	0.223617	0.0343218
784	137.492	247.695	210.433	0.444913	0.150435
785	156.488	325.333	261.594	0.51899	0.195919
786	428.482	428.706	428.96	0.000523298	-0.000591728
787	9.60835	43.6754	26.5657	0.780006	0.391746
788	326.409	471.116	443.951	0.307158	0.0576608
789	13.8834	37.0563	26.9641	0.625342	0.272347
790	248.916	300.117	294.78	0.170605	0.0177844
791	2224.84	2306.04	2319.07	0.0352157	-0.00564821
792	26.1314	33.6559	32.6379	0.223571	0.0302476
793	28.629	48.9454	43.2083	0.415083	0.117215
794	15.3467	42.0071	29.4619	0.634664	0.298645
795	46.1037	121.817	83.8352	0.621534	0.311796
796	39.3069	89.1314	65.5827	0.559001	0.264202
797	27.1196	47.0364	40.6137	0.423435	0.136547
798	20.251	75.7219	44.5636	0.732561	0.411483
799	19.5585	36.9282	30.2298	0.470363	0.181391
800	16.2479	34.2104	28.2743	0.525059	0.173519
801	17.3814	39.9942	32.1726	0.565402	0.195568
802	19.6109	59.2216	39.1699	0.668855	0.338587
803	8.34118	28.602	18.1228	0.708371	0.36638
804	14.6959	58.9253	34.2089	0.750601	0.419453
805	20.8527	63.883	41.503	0.67358	0.350328
806	3.3147	9.88822	6.58773	0.664783	0.33378
807	1209.52	1363.67	1357.39	0.113039	0.00460426
808	629.61	629.61	629.61	3.98336e-09	-6.33851e-09
809	385.614	478.142	468.499	0.193515	0.0201674
810	68.5173	207.165	142.211	0.669262	0.313538
811	59.8085	188.948	123.803	0.683466	0.344776
812	14.975	19.7654	18.8757	0.242364	0.0450163
813	26.9273	39.1913	36.7922	0.312928	0.0612165
814	14.9884	69.3204	37.8597	0.783781	0.453845
815	17.1834	61.1598	36.8329	0.719041	0.39776
816	16.3591	59.8617	35.4712	0.726718	0.407447
817	19.6044	19.9356	20.0582	0.0166135	-0.00614569
818	1026.62	1090.16	1094.89	0.0582914	-0.00433269
819	14.1228	35.3741	25.8142	0.600758	0.270251
820	130.504	130.504	130.504	4.87372e-09	-3.25504e-09
821	3.15731	21.1821	9.79036	0.850944	0.537799
822	56.0094	114.145	90.3677	0.509314	0.208308
823	20.6559	96.4902	51.9112	0.785928	0.462005
824	14.1469	34.1532	26.3382	0.58578	0.228822
825	65.2835	111.114	93.5451	0.412464	0.158116
826	22.2615	56.6031	40.8556	0.606709	0.27821
827	214.548	270.359	261.872	0.206432	0.031391
828	21.8281	30.9032	29.1534	0.293664	0.0566234
829	628.056	628.056	628.056	4.87313e-09	-5.33024e-09
830	25.0017	69.6958	47.4047	0.641274	0.319834
831	7.47232	42.1519	20.5118	0.822729	0.513383
832	21.6654	25.7952	25.3468	0.160097	0.0173808
833	34.4262	64.0198	51.9903	0.462257	0.187903
834	85.8775	85.8775	85.8775	4.59143e-09	-5.71193e-09
835	20.5717	22.2342	22.276	0.0747724	-0.00188004
836	16.4466	95.9329	43.7701	0.828561	0.543743
837	29.8976	44.7437	40.6587	0.331803	0.0912988
838	28.281	28.281	28.281	3.08341e-09	-7.40035e-09
839	97.6103	97.6103	97.6103	4.37719e-09	-5.85411e-09
840	12.6967	54.5651	30.2528	0.767311	0.445565
841	6.78302	23.0773	14.4347	0.706073	0.374504
842	20.0044	48.2206	35.7932	0.585147	0.257721
843	15.4925	32.3776	25.807	0.521506	0.202937
844	227.78	305.004	291.19	0.253191	0.045289
845	13.9996	25.1901	21.5816	0.444242	0.143251
846	16.0042	31.428	26.0973	0.490765	0.169616
847	15.8112	57.7868	34.6615	0.726388	0.400182
848	22.8987	38.8071	33.8895	0.409936	0.126721
849	18.7677	37.034	30.3113	0.49323	0.181526
850	30.5378	188.209	84.567	0.837745	0.550676
851	18.2369	26.5496	24.6501	0.3131	0.0715431
852	19.2439	51.2845	35.8985	0.624763	0.300013
853	33.519	38.0791	37.9783	0.119753	0.00264717
854	38.3076	88.291	67.4241	0.566121	0.236342
855	17.8829	58.6846	38.1003	0.695271	0.350761
856	13.8551	40.4263	27.7264	0.657275	0.31415
857	13.758	40.4724	27.5408	0.660065	0.319517
858	7.48229	47.9615	24.4419	0.843994	0.490386
859	24.3521	74.8413	50.8987	0.674617	0.319912
860	20.9929	54.7711	40.2743	0.616716	0.26468
861	24.2759	28.2538	27.9211	0.140791	0.011774
862	21.6848	32.3429	29.2784	0.329536	0.0947514
863	62.065	373.793	168.088	0.833959	0.550318
864	75.315	380.634	185.527	0.802133	0.512584
865	12.8304	38.509	26.4999	0.66682	0.311852
866	13.2686	88.0755	40.0586	0.849349	0.545178
867	15.4481	27.7206	23.3986	0.442721	0.155913
868	53.8538	94.8696	81.4871	0.432339	0.141061
869	28.8952	63.7613	49.2753	0.546823	0.227192
870	21.2621	78.0123	46.702	0.727452	0.401351
871	24.5745	42.094	35.7939	0.4162	0.149669
872	20.3351	239.752	78.0733	0.915183	0.674359
873	10.9137	26.1626	19.3472	0.582851	0.260499
874	361.632	486.403	461.894	0.256518	0.0503898
875	32.8112	80.4243	55.7338	0.592024	0.307004
876	77.0099	2268.76	524.571	0.966056	0.768785
877	19.239	92.3853	50.0507	0.791752	0.45824
878	20.9961	52.2724	38.4607	0.598334	0.264226
879	6.72942	48.8057	21.2726	0.862118	0.564138
880	43.8385	162.667	100.08	0.730501	0.384757
881	24.034	65.3292	45.4838	0.632109	0.303775
882	73.6632	101.914	95.0235	0.277204	0.0676136
883	31.5346	33.8674	33.9772	0.0688816	-0.00324153
884	20.3618	64.0109	42.4206	0.681902	0.337291
885	29.7268	65.212	52.2286	0.544151	0.199096
886	9.13365	46.7482	23.5231	0.80462	0.496813
887	59.0796	84.5766	80.4671	0.301466	0.0485892
888	10.3935	18.542	15.878	0.439465	0.143677
889	18.0618	43.2894	31.8657	0.582767	0.263892
890	12.1036	27.2357	20.8003	0.555598	0.236284
891	10.4873	42.5826	25.291	0.753718	0.406072
892	16.6074	58.3362	37.1173	0.715315	0.363734
893	15.8442	59.1816	34.7564	0.732279	0.412716
894	4.94215	60.6416	21.6246	0.918502	0.643403
895	8.65052	12.2672	11.4723	0.294827	0.0647974
896	21.7541	66.5898	42.0782	0.673311	0.368098
897	21.5059	63.4543	42.0227	0.66108	0.337748
898	43.0192	135.449	85.2199	0.682396	0.370836
899	16.6327	59.7243	36.3907	0.721508	0.390688
900	13.435	127.745	49.1019	0.894829	0.615625
901	8.04284	54.3687	24.1278	0.852069	0.556219
902	309.432	423.539	396.44	0.269413	0.0639825
903	20.9847	25.6828	25.2128	0.182928	0.0182997
904	11.9238	43.5023	25.9983	0.725904	0.402369
905	6.51888	104.289	28.4103	0.937492	0.72758
906	614.373	614.373	614.373	3.79335e-09	-6.27041e-09
907	112.817	280.93	206.585	0.598417	0.264641
908	12.9903	290.126	74.4495	0.955225	0.743389
909	7.00524	15.7356	11.9101	0.554816	0.24311
910	42.4624	111.295	78.7614	0.61847	0.29232
911	8.48508	47.1443	22.2325	0.820019	0.528415
912	35.058	164.897	90.2001	0.787395	0.452993
913	10.0915	148.738	45.6818	0.932152	0.69287
914	52.0844	141.34	98.2428	0.631496	0.30492
915	46.713	189.505	106.508	0.753499	0.437966
916	15.4997	64.5447	36.0439	0.759861	0.441567
917	26.633	121.443	72.8286	0.780695	0.400306
918	29.5325	31.6642	31.781	0.0673215	-0.0036906
919	22.7352	40.0014	34.1552	0.431641	0.14615
920	5.72948	9.64291	8.42336	0.405835	0.126471
921	50.7826	120.638	89.5356	0.579049	0.257815
922	33.269	49.6725	45.4124	0.330232	0.0857636
923	10.9544	16.755	15.2622	0.346202	0.0890937
924	18.718	33.5739	28.3779	0.442482	0.154761
925	24.9062	57.211	44.384	0.564661	0.224205
926	14.2981	47.0109	30.5163	0.695857	0.350869
927	35.3284	197.661	96.5108	0.821268	0.511736
928	30.5825	61.6777	49.6649	0.504157	0.194767
929	12.3562	255.442	69.9746	0.951628	0.726065
930	34.7823	61.3444	52.5133	0.433001	0.143961
931	30.267	83.9258	58.208	0.63936	0.306435
932	38.2711	109.148	73.7305	0.649364	0.324488
933	12.1753	36.1374	25.3177	0.663082	0.299404
934	19.9501	34.4272	30.2256	0.420515	0.122043
935	181.604	396.906	302.077	0.542451	0.23892
936	34.8535	66.0192	55.0971	0.47207	0.165437
937	3.85702	12.6964	8.12099	0.69621	0.360368
938	115.57	250.345	194.326	0.538355	0.22377
939	29.7414	79.8374	55.1812	0.627476	0.308831
940	8.03022	24.5242	16.6318	0.672559	0.321819
941	50.0853	132.348	93.0174	0.621562	0.297173
942	147.676	226.943	210.033	0.349284	0.0745153
943	20.0093	48.1769	34.5361	0.58467	0.283141
944	61.8771	285.452	158.539	0.783231	0.444605
945	41.0815	44.6484	44.6967	0.0798879	-0.00108127
946	292.854	544.481	452.197	0.462141	0.16949
947	29.0356	62.4946	50.3528	0.535391	0.194285
948	22.2119	57.419	41.784	0.613162	0.272296
949	27.2652	264.408	108.826	0.896882	0.588417
950	17.4743	42.5977	31.7034	0.589782	0.255748
951	27.8166	54.3724	43.7302	0.488405	0.195728
952	76.7649	314.927	170.147	0.756245	0.459727
953	6.12817	14.8359	11.0076	0.586936	0.25804
954	10.8875	14.2	13.6882	0.233273	0.0360399
955	61.4859	153.138	112.044	0.598494	0.268347
956	18.4424	46.2286	32.9491	0.601062	0.287258
957	35.5316	64.3003	54.471	0.447411	0.152865
958	53.3099	105.055	87.4622	0.492551	0.167459
959	32.8948	44.2294	42.1038	0.256268	0.0480584
960	23.9581	44.0062	36.2317	0.455575	0.176668
961	257.63	298.672	294.916	0.137415	0.0125762
962	58.453	100.466	84.9391	0.41818	0.154547
963	4.16799	22.273	11.1395	0.812868	0.499866
964	4.51284	12.8162	8.86353	0.647879	0.308411
965	24.4318	77.061	52.8758	0.682955	0.313845
966	15.5816	18.2755	18.0731	0.147406	0.0110729
967	27.2736	177.743	88.0852	0.846556	0.504424
968	32.0603	35.3986	35.3668	0.0943067	0.0008988
969	69.5192	123.309	102.082	0.436221	0.172146
970	8.28633	16.9649	13.6135	0.511561	0.197548
971	1.58007	8.65659	4.3117	0.817472	0.501916
972	2.39141	13.1356	6.50591	0.817944	0.50471
973	22.6392	75.2907	47.8304	0.69931	0.364723
974	7.66674	20.3538	14.6031	0.623327	0.282538
975	86.3966	167.822	140.959	0.485188	0.160065
976	30.0099	98.3289	60.9492	0.694801	0.38015
977	14.1562	50.7731	29.3655	0.721187	0.421633
978	61.0265	125.388	97.5969	0.513298	0.22164
979	15.5752	72.9978	37.5733	0.786634	0.485282
980	17.6846	40.5962	29.7399	0.564378	0.267421
981	33.1267	66.0016	51.8942	0.498092	0.213743
982	36.6675	43.5608	42.8196	0.158245	0.0170133
983	37.9819	70.721	59.9921	0.462933	0.151708
984	32.4618	37.397	37.0727	0.131969	0.00867325
985	8.58405	201.836	44.5166	0.95747	0.779442
986	39.8185	43.4374	43.4701	0.0833134	-0.000753427
987	19.5113	93.2958	49.2893	0.790866	0.471688
988	12.5307	57.8682	31.6603	0.783461	0.45289
989	27.6429	74.1319	51.205	0.627112	0.309272
990	20.3537	42.5888	34.6229	0.522089	0.187042
991	8.07269	33.4554	18.8906	0.758703	0.435351
992	35.8595	36.7526	36.9786	0.0242999	-0.00614911
993	17.6834	46.393	32.667	0.618836	0.295864
994	35.2284	41.4285	40.8948	0.149658	0.012882
995	32.2874	200.899	100.074	0.839285	0.501868
996	8.32662	17.9291	13.7939	0.53558	0.230642
997	18.7237	36.3154	30.2612	0.484414	0.166713
998	21.9475	26.7929	26.157	0.180847	0.0237342
999	2347.27	2347.27	2347.27	4.70028e-09	-5.70514e-09
1000	5.49128	17.1926	11.4464	0.680601	0.334221
